# Supplementary material for: Protein characteristics substantially influence the propensity of activity cliffs among kinase inhibitors
Source: Sci Rep. 2024 Apr 20;14:9058. doi: 10.1038/s41598-024-59501-w (PMC11032345; doi:10.1038/s41598-024-59501-w)
Supplement: Supplementary file 1 — Supplementary Information. [file 41598_2024_59501_MOESM1_ESM.zip]

Archive with 37 entries (34 files):
- Supporting_revised/
- Supporting_revised/SM0-MMPs.xlsx
- Supporting_revised/SM1-All descriptors Total list.xlsx
- Supporting_revised/SM2-Testing list FASTA.xlsx
- Supporting_revised/SM3-Testing list FASTA and 3D.xlsx
- Supporting_revised/SM4-Training  list FASTA.xlsx
- Supporting_revised/SM5-Training list FASTA and 3D.xlsx
- Supporting_revised/SM6-3D Descriptors for binding sites.xlsx
- Supporting_revised/SM7-Statistical criteria for Intermediate models.xlsx
- Supporting_revised/SM8-PCA.xlsx
- Supporting_revised/SM9-kinases families and domains of signifcant tripeptides .xlsx
- Supporting_revised/Supporting folder 1_Knime Workflows/
- Supporting_revised/Supporting folder 1_Knime Workflows/Evaluating the successful model-RF.knwf
- Supporting_revised/Supporting folder 1_Knime Workflows/Evaluating the successful model-XGBoost.knwf
- Supporting_revised/Supporting folder 1_Knime Workflows/Genetic selection-RF.knwf
- Supporting_revised/Supporting folder 1_Knime Workflows/Genetic selection-XGBoost.knwf
- Supporting_revised/Supporting folder 1_Knime Workflows/GFI-RF.knwf
- Supporting_revised/Supporting folder 1_Knime Workflows/GFI-XGBoost.knwf
- Supporting_revised/Supporting folder 1_Knime Workflows/PCA analysis.knwf
- Supporting_revised/Supporting folder 1_Knime Workflows/Screening All descriptors-RF.knwf
- Supporting_revised/Supporting folder 1_Knime Workflows/Screening All descriptors-XGBoost.knwf
- Supporting_revised/Supporting folder 1_Knime Workflows/Screenshots for workflows.docx
- Supporting_revised/Supporting folder 1_Knime Workflows/Y-Scrampling-RF.knwf
- Supporting_revised/Supporting folder 1_Knime Workflows/Y-Scrampling-XGBoost.knwf
- Supporting_revised/Supporting folder 2_Scrambling/
- Supporting_revised/Supporting folder 2_Scrambling/RF_default_GA selected features.xlsx
- Supporting_revised/Supporting folder 2_Scrambling/RF_default_GFI selected features.xlsx
- Supporting_revised/Supporting folder 2_Scrambling/RF_thresholdA_GA selected features.xlsx
- Supporting_revised/Supporting folder 2_Scrambling/RF_thresholdA_GFI selected features.xlsx
- Supporting_revised/Supporting folder 2_Scrambling/RF_thresholdB_GA selected features.xlsx
- Supporting_revised/Supporting folder 2_Scrambling/RF_thresholdB_GFI selected features.xlsx
- Supporting_revised/Supporting folder 2_Scrambling/Xgboost_default_GA selected features.xlsx
- Supporting_revised/Supporting folder 2_Scrambling/Xgboost_default_GFI selected features.xlsx
- Supporting_revised/Supporting folder 2_Scrambling/Xgboost_thresholdA_GA selected features.xlsx
- Supporting_revised/Supporting folder 2_Scrambling/Xgboost_thresholdA_GFI selected features.xlsx
- Supporting_revised/Supporting folder 2_Scrambling/Xgboost_thresholdB_GA selected features.xlsx
- Supporting_revised/Supporting folder 2_Scrambling/Xgboost_thresholdB_GFI selected features.xlsx
