# Supplementary material for: Protein characteristics substantially influence the propensity of activity cliffs among kinase inhibitors
Source: Sci Rep. 2024 Apr 20;14:9058. doi: 10.1038/s41598-024-59501-w (PMC11032345; doi:10.1038/s41598-024-59501-w)
Supplement: Supplementary file 1 — Supplementary Information. [file 41598_2024_59501_MOESM1_ESM.zip › Supporting_revised/SM0-MMPs.xlsx]

## Sheet: MMPs with variable behaviour 
SM0: Matched Molecular Pairs (MMPs) frequently found among kinase populations with variable behaviour.
Pair No.	Target	MMP Patner	Log Ki	AC or Not
Pair 1	ABL1	Pair1_Partner1_CHEMBL373798	2.5	Not AC
	ABL1	Pair1_Partner2_CHEMBL219722	2.8
	CSF1R (FMS)-	Pair1_Partner1_CHEMBL373798	-0.199971	Not AC
	CSF1R (FMS)-	Pair1_Partner2_CHEMBL219722	0.800029
	FLT1	Pair1_Partner1_CHEMBL373798	-0.799971	Not AC
	FLT1	Pair1_Partner1_CHEMBL373798	0.200029
	FLT3	Pair1_Partner1_CHEMBL373798	-0.799971	AC
	FLT3	Pair1_Partner2_CHEMBL219722	1.29994
	FYN	Pair1_Partner1_CHEMBL373798	2.8	Not AC
	FYN	Pair1_Partner2_CHEMBL219722	2.9
	KDR (VEGFR2)	Pair1_Partner1_CHEMBL373798	0.700011	Not AC
	KDR (VEGFR2)	Pair1_Partner2_CHEMBL219722	1.29994
	KIT(SCFR)	Pair1_Partner1_CHEMBL373798	-0.59998	AC
	KIT(SCFR)	Pair1_Partner2_CHEMBL219722	3.1
	LCK	Pair1_Partner1_CHEMBL373798	2.30001	Not AC
	LCK	Pair1_Partner2_CHEMBL219722	3.2
	LYN	Pair1_Partner1_CHEMBL373798	2.6	Not AC
	LYN	Pair1_Partner2_CHEMBL219722	2.9
	SRC	Pair1_Partner1_CHEMBL373798	2.8	Not AC
	SRC	Pair1_Partner2_CHEMBL219722	3.2
Pair 2	ABL1	Pair2_Partner1_CHEMBL3646211	0.299943	Not AC
	ABL1	Pair2_Partner2_CHEMBL1977148	-0.59998
	AURKA (Aurora A)	Pair2_Partner1_CHEMBL3646211	0.299943	AC
	AURKA (Aurora A)	Pair2_Partner2_CHEMBL1977148	3.2
	BTK	Pair2_Partner1_CHEMBL3646211	2	Not AC
	BTK	Pair2_Partner2_CHEMBL1977148	2.4
	CHEK1 (CHK1)	Pair2_Partner1_CHEMBL3646211	3.5	Not AC
	CHEK1 (CHK1)	Pair2_Partner2_CHEMBL1977148	3.9
	CLK2	Pair2_Partner1_CHEMBL3646211	3.6	Not AC
	CLK2	Pair2_Partner2_CHEMBL1977148	3.9
	CLK4	Pair2_Partner1_CHEMBL3646211	3.4	Not AC
	CLK4	Pair2_Partner2_CHEMBL1977148	4
	CSNK1A1	Pair2_Partner1_CHEMBL3646211	3.6	Not AC
	CSNK1A1	Pair2_Partner2_CHEMBL1977148	3.8
	DAPK3 (ZIPK)	Pair2_Partner1_CHEMBL3646211	3.7	Not AC
	DAPK3 (ZIPK)	Pair2_Partner2_CHEMBL1977148	3.1
	DYRK1A	Pair2_Partner1_CHEMBL3646211	3.3	Not AC
	DYRK1A	Pair2_Partner2_CHEMBL1977148	3.8
	FAK1(PTK2)	Pair2_Partner1_CHEMBL3646211	3.8	Not AC
	FAK1(PTK2)	Pair2_Partner2_CHEMBL1977148	3.2
	FGFR1	Pair2_Partner1_CHEMBL3646211	2.7	Not AC
	FGFR1	Pair2_Partner2_CHEMBL1977148	1.29994
	FYN	Pair2_Partner1_CHEMBL3646211	3	AC
	FYN	Pair2_Partner2_CHEMBL1977148	0.800029
	GSK3B (GSK3 beta)	Pair2_Partner1_CHEMBL3646211	3.4	Not AC
	GSK3B (GSK3 beta)	Pair2_Partner2_CHEMBL1977148	3.3
	KDR (VEGFR2)	Pair2_Partner1_CHEMBL3646211	0.100026	Not AC
	KDR (VEGFR2)	Pair2_Partner2_CHEMBL1977148	0.499962
	LIMK1	Pair2_Partner1_CHEMBL3646211	3.5	Not AC
	LIMK1	Pair2_Partner2_CHEMBL1977148	4
	MAP4K4 (HGK	Pair2_Partner1_CHEMBL3646211	2.9	Not AC
	MAP4K4 (HGK	Pair2_Partner2_CHEMBL1977148	3.3
	MAPK8 (JNK1 )	Pair2_Partner1_CHEMBL3646211	3.7	Not AC
	MAPK8 (JNK1 )	Pair2_Partner2_CHEMBL1977148	3.5
	MET	Pair2_Partner1_CHEMBL3646211	0.599992	Not AC
	MET	Pair2_Partner2_CHEMBL1977148	0.499962
	NEK2	Pair2_Partner1_CHEMBL3646211	3	Not AC
	NEK2	Pair2_Partner2_CHEMBL1977148	4
	NTRK1 (TRKA)	Pair2_Partner1_CHEMBL3646211	2	Not AC
	NTRK1 (TRKA)	Pair2_Partner2_CHEMBL1977148	1.29994
	NTRK2 (TRKB)	Pair2_Partner1_CHEMBL3646211	1	Not AC
	NTRK2 (TRKB)	Pair2_Partner2_CHEMBL1977148	1.40002
	NTRK3 (TRKC)	Pair2_Partner1_CHEMBL3646211	0.899985	Not AC
	NTRK3 (TRKC)	Pair2_Partner2_CHEMBL1977148	-0.100015
	PAK4	Pair2_Partner1_CHEMBL3646211	3.7	Not AC
	PAK4	Pair2_Partner2_CHEMBL1977148	3.7
	PIM1	Pair2_Partner1_CHEMBL3646211	2.8	Not AC
	PIM1	Pair2_Partner2_CHEMBL1977148	4
	PRKACA (PKA)	Pair2_Partner1_CHEMBL3646211	2.9	Not AC
	PRKACA (PKA)	Pair2_Partner2_CHEMBL1977148	3.9
	ROCK1	Pair2_Partner1_CHEMBL3646211	2.6	Not AC
	ROCK1	Pair2_Partner2_CHEMBL1977148	4
	RPS6KA3 (RSK2)	Pair2_Partner1_CHEMBL3646211	3.6	Not AC
	RPS6KA3 (RSK2)	Pair2_Partner2_CHEMBL1977148	3.9
Pair 3	EGFR (ErbB1)	Pair3_Partner1_CHEMBL1290073	6	AC
	EGFR (ErbB1)	Pair3_Partner2_CHEMBL1289976	2.77085
	IGF1R	Pair3_Partner1_CHEMBL1290073	2.76343	Not AC
	IGF1R	Pair3_Partner2_CHEMBL1289976	2.5682
	KDR (VEGFR2)	Pair3_Partner1_CHEMBL1290073	6	AC
	KDR (VEGFR2)	Pair3_Partner2_CHEMBL1289976	2.6721
Pair 4	BTK	Pair4_partner1_CHEMBL502156	2.09691	AC
	BTK	Pair4_partner2_CHEMBL458333	-0.60206
	KDR (VEGFR2)	Pair4_partner1_CHEMBL502156	4.09691	Not AC
	KDR (VEGFR2)	Pair4_partner2_CHEMBL458333	3.2014
	LCK	Pair4_partner1_CHEMBL502156	1.04139	AC
	LCK	Pair4_partner2_CHEMBL458333	-1.39794
Pair 5	ABL1	Pair5_Partner1_CHEMBL1985311	2.8	Not AC
	ABL1	Pair5_Partner2_CHEMBL1993722	2.8
	AKT2	Pair5_Partner1_CHEMBL1985311	3.9	Not AC
	AKT2	Pair5_Partner2_CHEMBL1993722	3.9
	AURKA (Aurora A)	Pair5_Partner1_CHEMBL1985311	2.6	Not AC
	AURKA (Aurora A)	Pair5_Partner2_CHEMBL1993722	2.5
	CDK2	Pair5_Partner1_CHEMBL1985311	3.5	Not AC
	CDK2	Pair5_Partner2_CHEMBL1993722	3.3
	CHEK1 (CHK1)	Pair5_Partner1_CHEMBL1985311	3.9	Not AC
	CHEK1 (CHK1)	Pair5_Partner2_CHEMBL1993722	3.9
	CHEK2	Pair5_Partner1_CHEMBL1985311	4	Not AC
	CHEK2	Pair5_Partner2_CHEMBL1993722	3.8
	CNK(PLK3)	Pair5_Partner1_CHEMBL1985311	3	Not AC
	CNK(PLK3)	Pair5_Partner2_CHEMBL1993722	3.4
	CSF1R (FMS)-	Pair5_Partner1_CHEMBL1985311	0.700011	AC
	CSF1R (FMS)-	Pair5_Partner2_CHEMBL1993722	3
	CSNK1D	Pair5_Partner1_CHEMBL1985311	3.4	Not AC
	CSNK1D	Pair5_Partner2_CHEMBL1993722	3.7
	CSNK2A1 (CK2 alpha 1)	Pair5_Partner1_CHEMBL1985311	3.4	Not AC
	CSNK2A1 (CK2 alpha 1)	Pair5_Partner2_CHEMBL1993722	3.2
	cTAK1	Pair5_Partner1_CHEMBL1985311	3.1	Not AC
	cTAK1	Pair5_Partner2_CHEMBL1993722	3.4
	DAPK3 (ZIPK)	Pair5_Partner1_CHEMBL1985311	3.1	Not AC
	DAPK3 (ZIPK)	Pair5_Partner2_CHEMBL1993722	3.1
	DYRK1A	Pair5_Partner1_CHEMBL1985311	3.2	Not AC
	DYRK1A	Pair5_Partner2_CHEMBL1993722	3.4
	EGFR (ErbB1)	Pair5_Partner1_CHEMBL1985311	3.3	Not AC
	EGFR (ErbB1)	Pair5_Partner2_CHEMBL1993722	3.3
	EPHA2(ECK)	Pair5_Partner1_CHEMBL1985311	3.9	Not AC
	EPHA2(ECK)	Pair5_Partner2_CHEMBL1993722	3.9
	FGFR1	Pair5_Partner1_CHEMBL1985311	3.4	Not AC
	FGFR1	Pair5_Partner2_CHEMBL1993722	3.7
	FGFR3(JTK4)	Pair5_Partner1_CHEMBL1985311	3.3	Not AC
	FGFR3(JTK4)	Pair5_Partner2_CHEMBL1993722	3.3
	FLT1	Pair5_Partner1_CHEMBL1985311	0.499962	AC
	FLT1	Pair5_Partner2_CHEMBL1993722	2.6
	FLT3	Pair5_Partner1_CHEMBL1985311	1	AC
	FLT3	Pair5_Partner2_CHEMBL1993722	3.2
	FYN	Pair5_Partner1_CHEMBL1985311	2.9	Not AC
	FYN	Pair5_Partner2_CHEMBL1993722	2.9
	GSK3B (GSK3 beta)	Pair5_Partner1_CHEMBL1985311	3.8	Not AC
	GSK3B (GSK3 beta)	Pair5_Partner2_CHEMBL1993722	3.3
	HER2	Pair5_Partner1_CHEMBL1985311	3.2	Not AC
	HER2	Pair5_Partner2_CHEMBL1993722	3.2
	HER4	Pair5_Partner1_CHEMBL1985311	3.6	Not AC
	HER4	Pair5_Partner2_CHEMBL1993722	3.6
	IGF1R	Pair5_Partner1_CHEMBL1985311	3	Not AC
	IGF1R	Pair5_Partner2_CHEMBL1993722	3
	INSR	Pair5_Partner1_CHEMBL1985311	3.7	Not AC
	INSR	Pair5_Partner2_CHEMBL1993722	3.7
	IRAK4	Pair5_Partner1_CHEMBL1985311	3	Not AC
	IRAK4	Pair5_Partner2_CHEMBL1993722	3.2
	ITK	Pair5_Partner1_CHEMBL1985311	3.2	Not AC
	ITK	Pair5_Partner2_CHEMBL1993722	3.2
	JAk2	Pair5_Partner1_CHEMBL1985311	3.2	Not AC
	JAk2	Pair5_Partner2_CHEMBL1993722	2.8
	KDR (VEGFR2)	Pair5_Partner1_CHEMBL1985311	0.899985	AC
	KDR (VEGFR2)	Pair5_Partner2_CHEMBL1993722	3
	KIT(SCFR)	Pair5_Partner1_CHEMBL1985311	3.1	Not AC
	KIT(SCFR)	Pair5_Partner2_CHEMBL1993722	3.1
	KRS1(MST2)	Pair5_Partner1_CHEMBL1985311	2.5	Not AC
	KRS1(MST2)	Pair5_Partner2_CHEMBL1993722	2.09999
	LCK	Pair5_Partner1_CHEMBL1985311	3.1	Not AC
	LCK	Pair5_Partner2_CHEMBL1993722	3.4
	LIMK1	Pair5_Partner1_CHEMBL1985311	3.7	Not AC
	LIMK1	Pair5_Partner2_CHEMBL1993722	3.9
	LYN	Pair5_Partner1_CHEMBL1985311	3	Not AC
	LYN	Pair5_Partner2_CHEMBL1993722	3.2
	MAPK1 (ERK2)	Pair5_Partner1_CHEMBL1985311	3.9	Not AC
	MAPK1 (ERK2)	Pair5_Partner2_CHEMBL1993722	3.9
	MAPK13(SAPK4)	Pair5_Partner1_CHEMBL1985311	3.9	Not AC
	MAPK13(SAPK4)	Pair5_Partner2_CHEMBL1993722	3.9
	MAPK8 (JNK1 )	Pair5_Partner1_CHEMBL1985311	3.5	Not AC
	MAPK8 (JNK1 )	Pair5_Partner2_CHEMBL1993722	3.5
	MAPKAPK3 (3pK)	Pair5_Partner1_CHEMBL1985311	4	Not AC
	MAPKAPK3 (3pK)	Pair5_Partner2_CHEMBL1993722	4
	MARK2	Pair5_Partner1_CHEMBL1985311	3.7	Not AC
	MARK2	Pair5_Partner2_CHEMBL1993722	3.3
	MET	Pair5_Partner1_CHEMBL1985311	3.1	Not AC
	MET	Pair5_Partner2_CHEMBL1993722	2
	NEK2	Pair5_Partner1_CHEMBL1985311	4	Not AC
	NEK2	Pair5_Partner2_CHEMBL1993722	4
	NTRK1 (TRKA)	Pair5_Partner1_CHEMBL1985311	3.3	Not AC
	NTRK1 (TRKA)	Pair5_Partner2_CHEMBL1993722	3.4
	NTRK2 (TRKB)	Pair5_Partner1_CHEMBL1985311	3.3	Not AC
	NTRK2 (TRKB)	Pair5_Partner2_CHEMBL1993722	3.7
	PAK1	Pair5_Partner1_CHEMBL1985311	4	Not AC
	PAK1	Pair5_Partner2_CHEMBL1993722	4
	PAK4	Pair5_Partner1_CHEMBL1985311	3.7	Not AC
	PAK4	Pair5_Partner2_CHEMBL1993722	3.7
	PDK1	Pair5_Partner1_CHEMBL1985311	3.6	Not AC
	PDK1	Pair5_Partner2_CHEMBL1993722	3.6
	PIM1	Pair5_Partner1_CHEMBL1985311	4	Not AC
	PIM1	Pair5_Partner2_CHEMBL1993722	4
	PIM2	Pair5_Partner1_CHEMBL1985311	3.2	Not AC
	PIM2	Pair5_Partner2_CHEMBL1993722	3.2
	PLK1	Pair5_Partner1_CHEMBL1985311	3.9	Not AC
	PLK1	Pair5_Partner2_CHEMBL1993722	3.9
	PRKACA (PKA)	Pair5_Partner1_CHEMBL1985311	2.5	Not AC
	PRKACA (PKA)	Pair5_Partner2_CHEMBL1993722	3.3
	ROCK1	Pair5_Partner1_CHEMBL1985311	2.9	Not AC
	ROCK1	Pair5_Partner2_CHEMBL1993722	3.5
	RPS6KA3 (RSK2)	Pair5_Partner1_CHEMBL1985311	3.9	Not AC
	RPS6KA3 (RSK2)	Pair5_Partner2_CHEMBL1993722	3.9
	RPS6KB1 (S6K1)	Pair5_Partner1_CHEMBL1985311	3.6	Not AC
	RPS6KB1 (S6K1)	Pair5_Partner2_CHEMBL1993722	3.7
	SRC	Pair5_Partner1_CHEMBL1985311	3.7	Not AC
	SRC	Pair5_Partner2_CHEMBL1993722	3.8
	TYK2	Pair5_Partner1_CHEMBL1985311	3.3	Not AC
	TYK2	Pair5_Partner2_CHEMBL1993722	3.3
Pair 6	ABL1	Pair6_Partner1_CHEMBL474432	2.8	Not AC
	ABL1	Pair6_Partner2_CHEMBL514499	2.8
	AKT2	Pair6_Partner1_CHEMBL474432	3.9	Not AC
	AKT2	Pair6_Partner2_CHEMBL514499	3.9
	AURKA (Aurora A)	Pair6_Partner1_CHEMBL474432	2.9	Not AC
	AURKA (Aurora A)	Pair6_Partner2_CHEMBL514499	3.6
	AXL	Pair6_Partner1_CHEMBL474432	2.4	Not AC
	AXL	Pair6_Partner2_CHEMBL514499	2.4
	CAMK2D	Pair6_Partner1_CHEMBL474432	3.8	Not AC
	CAMK2D	Pair6_Partner2_CHEMBL514499	3.8
	CDK2	Pair6_Partner1_CHEMBL474432	3.5	Not AC
	CDK2	Pair6_Partner2_CHEMBL514499	3.9
	CHEK2	Pair6_Partner1_CHEMBL474432	3	Not AC
	CHEK2	Pair6_Partner2_CHEMBL514499	3.7
	CLK2	Pair6_Partner1_CHEMBL474432	2.8	Not AC
	CLK2	Pair6_Partner2_CHEMBL514499	3.9
	CLK4	Pair6_Partner1_CHEMBL474432	2.9	Not AC
	CLK4	Pair6_Partner2_CHEMBL514499	2.6
	CNK(PLK3)	Pair6_Partner1_CHEMBL474432	1.49996	Not AC
	CNK(PLK3)	Pair6_Partner2_CHEMBL514499	0.899985
	CSF1R (FMS)-	Pair6_Partner1_CHEMBL474432	2.8	Not AC
	CSF1R (FMS)-	Pair6_Partner2_CHEMBL514499	2.7
	CSNK1A1	Pair6_Partner1_CHEMBL474432	3.8	Not AC
	CSNK1A1	Pair6_Partner2_CHEMBL514499	3.8
	CSNK1D	Pair6_Partner1_CHEMBL474432	3.9	Not AC
	CSNK1D	Pair6_Partner2_CHEMBL514499	3.9
	cTAK1	Pair6_Partner1_CHEMBL474432	3.3	Not AC
	cTAK1	Pair6_Partner2_CHEMBL514499	3.8
	DAPK3 (ZIPK)	Pair6_Partner1_CHEMBL474432	0.40002	AC
	DAPK3 (ZIPK)	Pair6_Partner2_CHEMBL514499	3.1
	DCLK1	Pair6_Partner1_CHEMBL474432	4	Not AC
	DCLK1	Pair6_Partner2_CHEMBL514499	4
	DYRK1A	Pair6_Partner1_CHEMBL474432	2.9	Not AC
	DYRK1A	Pair6_Partner2_CHEMBL514499	3.7
	EGFR (ErbB1)	Pair6_Partner1_CHEMBL474432	3.3	Not AC
	EGFR (ErbB1)	Pair6_Partner2_CHEMBL514499	2.4
	EPHA2(ECK)	Pair6_Partner1_CHEMBL474432	3.5	Not AC
	EPHA2(ECK)	Pair6_Partner2_CHEMBL514499	3.5
	FAK1(PTK2)	Pair6_Partner1_CHEMBL474432	3.2	Not AC
	FAK1(PTK2)	Pair6_Partner2_CHEMBL514499	2.7
	FGFR1	Pair6_Partner1_CHEMBL474432	2.7	Not AC
	FGFR1	Pair6_Partner2_CHEMBL514499	3.6
	FGFR3(JTK4)	Pair6_Partner1_CHEMBL474432	2.9	Not AC
	FGFR3(JTK4)	Pair6_Partner2_CHEMBL514499	3.3
	FLT1	Pair6_Partner1_CHEMBL474432	1.70001	Not AC
	FLT1	Pair6_Partner2_CHEMBL514499	2.09999
	FLT3	Pair6_Partner1_CHEMBL474432	3.4	Not AC
	FLT3	Pair6_Partner2_CHEMBL514499	1.70001
	FYN	Pair6_Partner1_CHEMBL474432	2.6	Not AC
	FYN	Pair6_Partner2_CHEMBL514499	2.9
	GSK3B (GSK3 beta)	Pair6_Partner1_CHEMBL474432	3.2	Not AC
	GSK3B (GSK3 beta)	Pair6_Partner2_CHEMBL514499	3.3
	HER2	Pair6_Partner1_CHEMBL474432	3.2	Not AC
	HER2	Pair6_Partner2_CHEMBL514499	3
	HER4	Pair6_Partner1_CHEMBL474432	3.6	Not AC
	HER4	Pair6_Partner2_CHEMBL514499	3.6
	HIPK2	Pair6_Partner1_CHEMBL474432	3.5	Not AC
	HIPK2	Pair6_Partner2_CHEMBL514499	3.5
	IGF1R	Pair6_Partner1_CHEMBL474432	3.1	Not AC
	IGF1R	Pair6_Partner2_CHEMBL514499	3
	INSR	Pair6_Partner1_CHEMBL474432	3.5	Not AC
	INSR	Pair6_Partner2_CHEMBL514499	3.7
	IRAK4	Pair6_Partner1_CHEMBL474432	1.10003	AC
	IRAK4	Pair6_Partner2_CHEMBL514499	4
	ITK	Pair6_Partner1_CHEMBL474432	3.2	Not AC
	ITK	Pair6_Partner2_CHEMBL514499	3
	JAk2	Pair6_Partner1_CHEMBL474432	2.9	Not AC
	JAk2	Pair6_Partner2_CHEMBL514499	3.1
	KDR (VEGFR2)	Pair6_Partner1_CHEMBL474432	2.2	Not AC
	KDR (VEGFR2)	Pair6_Partner2_CHEMBL514499	2.4
	KIT(SCFR)	Pair6_Partner1_CHEMBL474432	3.1	Not AC
	KIT(SCFR)	Pair6_Partner2_CHEMBL514499	2.09999
	KRS1(MST2)	Pair6_Partner1_CHEMBL474432	2.30001	Not AC
	KRS1(MST2)	Pair6_Partner2_CHEMBL514499	2.30001
	LCK	Pair6_Partner1_CHEMBL474432	2.30001	Not AC
	LCK	Pair6_Partner2_CHEMBL514499	3.3
	LIMK1	Pair6_Partner1_CHEMBL474432	2.9	Not AC
	LIMK1	Pair6_Partner2_CHEMBL514499	3.9
	LYN	Pair6_Partner1_CHEMBL474432	2.6	Not AC
	LYN	Pair6_Partner2_CHEMBL514499	3.2
	MAP4K4 (HGK	Pair6_Partner1_CHEMBL474432	3.9	Not AC
	MAP4K4 (HGK	Pair6_Partner2_CHEMBL514499	2.4
	MAPK1 (ERK2)	Pair6_Partner1_CHEMBL474432	3.7	Not AC
	MAPK1 (ERK2)	Pair6_Partner2_CHEMBL514499	3.9
	MAPK13(SAPK4)	Pair6_Partner1_CHEMBL474432	3.9	Not AC
	MAPK13(SAPK4)	Pair6_Partner2_CHEMBL514499	3.9
	MAPK8 (JNK1 )	Pair6_Partner1_CHEMBL474432	3.5	Not AC
	MAPK8 (JNK1 )	Pair6_Partner2_CHEMBL514499	3.5
	MAPKAPK3 (3pK)	Pair6_Partner1_CHEMBL474432	4	Not AC
	MAPKAPK3 (3pK)	Pair6_Partner2_CHEMBL514499	4
	MARK2	Pair6_Partner1_CHEMBL474432	3	Not AC
	MARK2	Pair6_Partner2_CHEMBL514499	3.9
	MELK(PK38)	Pair6_Partner1_CHEMBL474432	3.2	Not AC
	MELK(PK38)	Pair6_Partner2_CHEMBL514499	2.2
	MET	Pair6_Partner1_CHEMBL474432	2.09999	Not AC
	MET	Pair6_Partner2_CHEMBL514499	3.5
	NEK2	Pair6_Partner1_CHEMBL474432	2.8	Not AC
	NEK2	Pair6_Partner2_CHEMBL514499	2.7
	NTRK1 (TRKA)	Pair6_Partner1_CHEMBL474432	3.4	Not AC
	NTRK1 (TRKA)	Pair6_Partner2_CHEMBL514499	2.6
	NTRK2 (TRKB)	Pair6_Partner1_CHEMBL474432	2.9	Not AC
	NTRK2 (TRKB)	Pair6_Partner2_CHEMBL514499	3.7
	PAK1	Pair6_Partner1_CHEMBL474432	4	Not AC
	PAK1	Pair6_Partner2_CHEMBL514499	4
	PAK4	Pair6_Partner1_CHEMBL474432	3.7	Not AC
	PAK4	Pair6_Partner2_CHEMBL514499	3.7
	PDK1	Pair6_Partner1_CHEMBL474432	3.6	Not AC
	PDK1	Pair6_Partner2_CHEMBL514499	3.6
	PHKG2(PSK-C3)	Pair6_Partner1_CHEMBL474432	3.6	Not AC
	PHKG2(PSK-C3)	Pair6_Partner2_CHEMBL514499	3.7
	PIM1	Pair6_Partner1_CHEMBL474432	2.09999	Not AC
	PIM1	Pair6_Partner2_CHEMBL514499	4
	PIM2	Pair6_Partner1_CHEMBL474432	3.2	Not AC
	PIM2	Pair6_Partner2_CHEMBL514499	3.2
	PKN2(PRKCL2)	Pair6_Partner1_CHEMBL474432	3.7	Not AC
	PKN2(PRKCL2)	Pair6_Partner2_CHEMBL514499	3.9
	PLK1	Pair6_Partner1_CHEMBL474432	0.800029	Not AC
	PLK1	Pair6_Partner2_CHEMBL514499	1.10003
	PRKACA (PKA)	Pair6_Partner1_CHEMBL474432	3.9	Not AC
	PRKACA (PKA)	Pair6_Partner2_CHEMBL514499	3.9
	PYK2(FAK2)	Pair6_Partner1_CHEMBL474432	2.7	Not AC
	PYK2(FAK2)	Pair6_Partner2_CHEMBL514499	2.2
	ROCK1	Pair6_Partner1_CHEMBL474432	4	Not AC
	ROCK1	Pair6_Partner2_CHEMBL514499	4
	RPS6KA3 (RSK2)	Pair6_Partner1_CHEMBL474432	3.9	Not AC
	RPS6KA3 (RSK2)	Pair6_Partner2_CHEMBL514499	3.9
	RPS6KB1 (S6K1)	Pair6_Partner1_CHEMBL474432	1.59999	AC
	RPS6KB1 (S6K1)	Pair6_Partner2_CHEMBL514499	3.8
	SRC	Pair6_Partner1_CHEMBL474432	3.2	Not AC
	SRC	Pair6_Partner2_CHEMBL514499	3.7
	SRPK1	Pair6_Partner1_CHEMBL474432	3.9	Not AC
	SRPK1	Pair6_Partner2_CHEMBL514499	3.9
	TYK2	Pair6_Partner1_CHEMBL474432	3.1	Not AC
	TYK2	Pair6_Partner2_CHEMBL514499	3.3
	ZAK	Pair6_Partner1_CHEMBL474432	3.9	Not AC
	ZAK	Pair6_Partner2_CHEMBL514499	3.9
Pair 7	ABL1	Pair7_Partner1_CHEMBL185569	2.8	Not AC
	ABL1	Pair7_Partner2_CHEMBL184847	2.8
	AKT2	Pair7_Partner1_CHEMBL185569	3.9	Not AC
	AKT2	Pair7_Partner2_CHEMBL184847	3.9
	ALK	Pair7_Partner1_CHEMBL185569	2.7	Not AC
	ALK	Pair7_Partner2_CHEMBL184847	3.1
	AURKA (Aurora A)	Pair7_Partner1_CHEMBL185569	2.09999	Not AC
	AURKA (Aurora A)	Pair7_Partner2_CHEMBL184847	3.2
	AXL	Pair7_Partner1_CHEMBL185569	3.3	Not AC
	AXL	Pair7_Partner2_CHEMBL184847	3.3
	BRK(PTK6	Pair7_Partner1_CHEMBL185569	3.4	Not AC
	BRK(PTK6	Pair7_Partner2_CHEMBL184847	3.4
	BTK	Pair7_Partner1_CHEMBL185569	3.1	Not AC
	BTK	Pair7_Partner2_CHEMBL184847	3.1
	CAMK2D	Pair7_Partner1_CHEMBL185569	3.8	Not AC
	CAMK2D	Pair7_Partner2_CHEMBL184847	3.8
	CDK2	Pair7_Partner1_CHEMBL185569	3.9	Not AC
	CDK2	Pair7_Partner2_CHEMBL184847	3.9
	CHEK1 (CHK1)	Pair7_Partner1_CHEMBL185569	3.9	Not AC
	CHEK1 (CHK1)	Pair7_Partner2_CHEMBL184847	3.9
	CHEK2	Pair7_Partner1_CHEMBL185569	3.4	Not AC
	CHEK2	Pair7_Partner2_CHEMBL184847	3.2
	CLK2	Pair7_Partner1_CHEMBL185569	3.9	Not AC
	CLK2	Pair7_Partner2_CHEMBL184847	3.9
	CLK4	Pair7_Partner1_CHEMBL185569	3.2	Not AC
	CLK4	Pair7_Partner2_CHEMBL184847	4
	CNK(PLK3)	Pair7_Partner1_CHEMBL185569	3.9	Not AC
	CNK(PLK3)	Pair7_Partner2_CHEMBL184847	3.9
	CSF1R (FMS)-	Pair7_Partner1_CHEMBL185569	1.80003	Not AC
	CSF1R (FMS)-	Pair7_Partner2_CHEMBL184847	3.4
	CSNK1A1	Pair7_Partner1_CHEMBL185569	3.8	Not AC
	CSNK1A1	Pair7_Partner2_CHEMBL184847	3.8
	CSNK1D	Pair7_Partner1_CHEMBL185569	3.9	Not AC
	CSNK1D	Pair7_Partner2_CHEMBL184847	3.9
	CSNK2A1 (CK2 alpha 1)	Pair7_Partner1_CHEMBL185569	3.2	Not AC
	CSNK2A1 (CK2 alpha 1)	Pair7_Partner2_CHEMBL184847	3.8
	cTAK1	Pair7_Partner1_CHEMBL185569	3.8	Not AC
	cTAK1	Pair7_Partner2_CHEMBL184847	3.8
	DAPK3 (ZIPK)	Pair7_Partner1_CHEMBL185569	3.1	Not AC
	DAPK3 (ZIPK)	Pair7_Partner2_CHEMBL184847	3.1
	DCLK1	Pair7_Partner1_CHEMBL185569	4	Not AC
	DCLK1	Pair7_Partner2_CHEMBL184847	4
	DYRK1A	Pair7_Partner1_CHEMBL185569	3.8	Not AC
	DYRK1A	Pair7_Partner2_CHEMBL184847	3.8
	EGFR (ErbB1)	Pair7_Partner1_CHEMBL185569	3.3	Not AC
	EGFR (ErbB1)	Pair7_Partner2_CHEMBL184847	3.3
	EPHA2(ECK)	Pair7_Partner1_CHEMBL185569	3.3	Not AC
	EPHA2(ECK)	Pair7_Partner2_CHEMBL184847	3.5
	FAK1(PTK2)	Pair7_Partner1_CHEMBL185569	3.2	Not AC
	FAK1(PTK2)	Pair7_Partner2_CHEMBL184847	3.2
	FES	Pair7_Partner1_CHEMBL185569	3.3	Not AC
	FES	Pair7_Partner2_CHEMBL184847	3.3
	FGFR1	Pair7_Partner1_CHEMBL185569	3.7	Not AC
	FGFR1	Pair7_Partner2_CHEMBL184847	3.7
	FGFR3(JTK4)	Pair7_Partner1_CHEMBL185569	3.3	Not AC
	FGFR3(JTK4)	Pair7_Partner2_CHEMBL184847	3.3
	FLT1	Pair7_Partner1_CHEMBL185569	0.599992	AC
	FLT1	Pair7_Partner2_CHEMBL184847	2.6
	FLT3	Pair7_Partner1_CHEMBL185569	0.899985	AC
	FLT3	Pair7_Partner2_CHEMBL184847	3.4
	FYN	Pair7_Partner1_CHEMBL185569	2.9	Not AC
	FYN	Pair7_Partner2_CHEMBL184847	2.9
	GSK3B (GSK3 beta)	Pair7_Partner1_CHEMBL185569	3.8	Not AC
	GSK3B (GSK3 beta)	Pair7_Partner2_CHEMBL184847	3.8
	HER2	Pair7_Partner1_CHEMBL185569	3.2	Not AC
	HER2	Pair7_Partner2_CHEMBL184847	3.2
	HER4	Pair7_Partner1_CHEMBL185569	3.6	Not AC
	HER4	Pair7_Partner2_CHEMBL184847	3.6
	HIPK2	Pair7_Partner1_CHEMBL185569	3.5	Not AC
	HIPK2	Pair7_Partner2_CHEMBL184847	1.80003
	IGF1R	Pair7_Partner1_CHEMBL185569	3	Not AC
	IGF1R	Pair7_Partner2_CHEMBL184847	3.3
	INSR	Pair7_Partner1_CHEMBL185569	3.7	Not AC
	INSR	Pair7_Partner2_CHEMBL184847	3.7
	IRAK4	Pair7_Partner1_CHEMBL185569	3.9	Not AC
	IRAK4	Pair7_Partner2_CHEMBL184847	4
	ITK	Pair7_Partner1_CHEMBL185569	2.5	Not AC
	ITK	Pair7_Partner2_CHEMBL184847	3.2
	JAk2	Pair7_Partner1_CHEMBL185569	3.2	Not AC
	JAk2	Pair7_Partner2_CHEMBL184847	3.2
	KDR (VEGFR2)	Pair7_Partner1_CHEMBL185569	1.29994	AC
	KDR (VEGFR2)	Pair7_Partner2_CHEMBL184847	3.9
	KIT(SCFR)	Pair7_Partner1_CHEMBL185569	2.8	Not AC
	KIT(SCFR)	Pair7_Partner2_CHEMBL184847	3.1
	KRS1(MST2)	Pair7_Partner1_CHEMBL185569	3	Not AC
	KRS1(MST2)	Pair7_Partner2_CHEMBL184847	3.6
	LCK	Pair7_Partner1_CHEMBL185569	3.2	Not AC
	LCK	Pair7_Partner2_CHEMBL184847	3
	LIMK1	Pair7_Partner1_CHEMBL185569	4	Not AC
	LIMK1	Pair7_Partner2_CHEMBL184847	4
	LYN	Pair7_Partner1_CHEMBL185569	3.2	Not AC
	LYN	Pair7_Partner2_CHEMBL184847	3.2
	MAP4K4 (HGK	Pair7_Partner1_CHEMBL185569	2.6	Not AC
	MAP4K4 (HGK	Pair7_Partner2_CHEMBL184847	3.5
	MAPK1 (ERK2)	Pair7_Partner1_CHEMBL185569	3.9	Not AC
	MAPK1 (ERK2)	Pair7_Partner2_CHEMBL184847	3.9
	MAPK13(SAPK4)	Pair7_Partner1_CHEMBL185569	3.9	Not AC
	MAPK13(SAPK4)	Pair7_Partner2_CHEMBL184847	3.9
	MAPK8 (JNK1 )	Pair7_Partner1_CHEMBL185569	3.5	Not AC
	MAPK8 (JNK1 )	Pair7_Partner2_CHEMBL184847	3.5
	MAPKAPK3 (3pK)	Pair7_Partner1_CHEMBL185569	4	Not AC
	MAPKAPK3 (3pK)	Pair7_Partner2_CHEMBL184847	4
	MARK2	Pair7_Partner1_CHEMBL185569	3.9	Not AC
	MARK2	Pair7_Partner2_CHEMBL184847	3.9
	MELK(PK38)	Pair7_Partner1_CHEMBL185569	3.1	Not AC
	MELK(PK38)	Pair7_Partner2_CHEMBL184847	3.2
	MET	Pair7_Partner1_CHEMBL185569	2.9	Not AC
	MET	Pair7_Partner2_CHEMBL184847	3.5
	NEK2	Pair7_Partner1_CHEMBL185569	4	Not AC
	NEK2	Pair7_Partner2_CHEMBL184847	4
	NTRK1 (TRKA)	Pair7_Partner1_CHEMBL185569	2.2	Not AC
	NTRK1 (TRKA)	Pair7_Partner2_CHEMBL184847	3.4
	NTRK2 (TRKB)	Pair7_Partner1_CHEMBL185569	2.8	Not AC
	NTRK2 (TRKB)	Pair7_Partner2_CHEMBL184847	3.7
	NTRK3 (TRKC)	Pair7_Partner1_CHEMBL185569	2	Not AC
	NTRK3 (TRKC)	Pair7_Partner2_CHEMBL184847	2.8
	PAK1	Pair7_Partner1_CHEMBL185569	4	Not AC
	PAK1	Pair7_Partner2_CHEMBL184847	4
	PAK4	Pair7_Partner1_CHEMBL185569	3.7	Not AC
	PAK4	Pair7_Partner2_CHEMBL184847	3.7
	PDK1	Pair7_Partner1_CHEMBL185569	3.6	Not AC
	PDK1	Pair7_Partner2_CHEMBL184847	3.6
	PHKG2(PSK-C3)	Pair7_Partner1_CHEMBL185569	3.7	Not AC
	PHKG2(PSK-C3)	Pair7_Partner2_CHEMBL184847	3.7
	PIM1	Pair7_Partner1_CHEMBL185569	3.4	Not AC
	PIM1	Pair7_Partner2_CHEMBL184847	4
	PIM2	Pair7_Partner1_CHEMBL185569	3.2	Not AC
	PIM2	Pair7_Partner2_CHEMBL184847	3.2
	PKN2(PRKCL2)	Pair7_Partner1_CHEMBL185569	3.9	Not AC
	PKN2(PRKCL2)	Pair7_Partner2_CHEMBL184847	3.9
	PLK1	Pair7_Partner1_CHEMBL185569	3.9	Not AC
	PLK1	Pair7_Partner2_CHEMBL184847	3.9
	PRKACA (PKA)	Pair7_Partner1_CHEMBL185569	3.9	Not AC
	PRKACA (PKA)	Pair7_Partner2_CHEMBL184847	3.9
	PYK2(FAK2)	Pair7_Partner1_CHEMBL185569	3.2	Not AC
	PYK2(FAK2)	Pair7_Partner2_CHEMBL184847	3.2
	RET	Pair7_Partner1_CHEMBL185569	1.40002	Not AC
	RET	Pair7_Partner2_CHEMBL184847	1.29994
	ROCK1	Pair7_Partner1_CHEMBL185569	3.4	Not AC
	ROCK1	Pair7_Partner2_CHEMBL184847	2.6
	RPS6KA3 (RSK2)	Pair7_Partner1_CHEMBL185569	3.9	Not AC
	RPS6KA3 (RSK2)	Pair7_Partner2_CHEMBL184847	3.9
	RPS6KB1 (S6K1)	Pair7_Partner1_CHEMBL185569	3.2	Not AC
	RPS6KB1 (S6K1)	Pair7_Partner2_CHEMBL184847	3
	SRC	Pair7_Partner1_CHEMBL185569	3.6	Not AC
	SRC	Pair7_Partner2_CHEMBL184847	3.3
	SRPK1	Pair7_Partner1_CHEMBL185569	3.9	Not AC
	SRPK1	Pair7_Partner2_CHEMBL184847	3.9
	SYK	Pair7_Partner1_CHEMBL185569	3.2	Not AC
	SYK	Pair7_Partner2_CHEMBL184847	3.2
	TYK2	Pair7_Partner1_CHEMBL185569	3.3	Not AC
	TYK2	Pair7_Partner2_CHEMBL184847	3.3
	ZAK	Pair7_Partner1_CHEMBL185569	3.9	Not AC
	ZAK	Pair7_Partner2_CHEMBL184847	3.9
Pair 8	ABL1	Pair8_Partner1_CHEMBL1981410	2.8	Not AC
	ABL1	Pair8_Partner2_CHEMBL260092	1.89998
	AKT2	Pair8_Partner1_CHEMBL1981410	3.9	Not AC
	AKT2	Pair8_Partner2_CHEMBL260092	3.9
	AURKA (Aurora A)	Pair8_Partner1_CHEMBL1981410	3.2	Not AC
	AURKA (Aurora A)	Pair8_Partner2_CHEMBL260092	1.29994
	CDK2	Pair8_Partner1_CHEMBL1981410	3.9	Not AC
	CDK2	Pair8_Partner2_CHEMBL260092	3.9
	CHEK1 (CHK1)	Pair8_Partner1_CHEMBL1981410	3.9	Not AC
	CHEK1 (CHK1)	Pair8_Partner2_CHEMBL260092	3.9
	CHEK2	Pair8_Partner1_CHEMBL1981410	3.2	Not AC
	CHEK2	Pair8_Partner2_CHEMBL260092	2.4
	CNK(PLK3)	Pair8_Partner1_CHEMBL1981410	3.9	Not AC
	CNK(PLK3)	Pair8_Partner2_CHEMBL260092	3.6
	CSF1R (FMS)-	Pair8_Partner1_CHEMBL1981410	3.4	Not AC
	CSF1R (FMS)-	Pair8_Partner2_CHEMBL260092	2.30001
	CSNK1D	Pair8_Partner1_CHEMBL1981410	3.9	Not AC
	CSNK1D	Pair8_Partner2_CHEMBL260092	3.4
	CSNK2A1 (CK2 alpha 1)	Pair8_Partner1_CHEMBL1981410	3.8	Not AC
	CSNK2A1 (CK2 alpha 1)	Pair8_Partner2_CHEMBL260092	3.8
	cTAK1	Pair8_Partner1_CHEMBL1981410	3.8	Not AC
	cTAK1	Pair8_Partner2_CHEMBL260092	2.5
	DAPK3 (ZIPK)	Pair8_Partner1_CHEMBL1981410	3.1	Not AC
	DAPK3 (ZIPK)	Pair8_Partner2_CHEMBL260092	3.1
	DYRK1A	Pair8_Partner1_CHEMBL1981410	3.1	Not AC
	DYRK1A	Pair8_Partner2_CHEMBL260092	3.3
	EGFR (ErbB1)	Pair8_Partner1_CHEMBL1981410	3.3	Not AC
	EGFR (ErbB1)	Pair8_Partner2_CHEMBL260092	3.3
	EPHA2(ECK)	Pair8_Partner1_CHEMBL1981410	3.5	Not AC
	EPHA2(ECK)	Pair8_Partner2_CHEMBL260092	2
	FGFR1	Pair8_Partner1_CHEMBL1981410	3.7	Not AC
	FGFR1	Pair8_Partner2_CHEMBL260092	3.5
	FGFR3(JTK4)	Pair8_Partner1_CHEMBL1981410	3.3	Not AC
	FGFR3(JTK4)	Pair8_Partner2_CHEMBL260092	3.3
	FLT1	Pair8_Partner1_CHEMBL1981410	2.2	AC
	FLT1	Pair8_Partner2_CHEMBL260092	0.100026
	FYN	Pair8_Partner1_CHEMBL1981410	2.9	Not AC
	FYN	Pair8_Partner2_CHEMBL260092	2.9
	GSK3B (GSK3 beta)	Pair8_Partner1_CHEMBL1981410	3.8	Not AC
	GSK3B (GSK3 beta)	Pair8_Partner2_CHEMBL260092	3.8
	HER2	Pair8_Partner1_CHEMBL1981410	3.2	Not AC
	HER2	Pair8_Partner2_CHEMBL260092	3.2
	HER4	Pair8_Partner1_CHEMBL1981410	3.6	Not AC
	HER4	Pair8_Partner2_CHEMBL260092	3.6
	IGF1R	Pair8_Partner1_CHEMBL1981410	3.3	Not AC
	IGF1R	Pair8_Partner2_CHEMBL260092	3
	INSR	Pair8_Partner1_CHEMBL1981410	3.7	Not AC
	INSR	Pair8_Partner2_CHEMBL260092	3.7
	IRAK4	Pair8_Partner1_CHEMBL1981410	4	Not AC
	IRAK4	Pair8_Partner2_CHEMBL260092	4
	ITK	Pair8_Partner1_CHEMBL1981410	3.2	Not AC
	ITK	Pair8_Partner2_CHEMBL260092	2.4
	JAk2	Pair8_Partner1_CHEMBL1981410	3.2	Not AC
	JAk2	Pair8_Partner2_CHEMBL260092	2.4
	KIT(SCFR)	Pair8_Partner1_CHEMBL1981410	3.1	AC
	KIT(SCFR)	Pair8_Partner2_CHEMBL260092	0
	KRS1(MST2)	Pair8_Partner1_CHEMBL1981410	3.4	Not AC
	KRS1(MST2)	Pair8_Partner2_CHEMBL260092	2.6
	LCK	Pair8_Partner1_CHEMBL1981410	3.4	Not AC
	LCK	Pair8_Partner2_CHEMBL260092	2.30001
	LIMK1	Pair8_Partner1_CHEMBL1981410	4	Not AC
	LIMK1	Pair8_Partner2_CHEMBL260092	3
	LYN	Pair8_Partner1_CHEMBL1981410	3.2	Not AC
	LYN	Pair8_Partner2_CHEMBL260092	3
	MAPK1 (ERK2)	Pair8_Partner1_CHEMBL1981410	3.9	Not AC
	MAPK1 (ERK2)	Pair8_Partner2_CHEMBL260092	3.9
	MAPK13(SAPK4)	Pair8_Partner1_CHEMBL1981410	3.9	Not AC
	MAPK13(SAPK4)	Pair8_Partner2_CHEMBL260092	2.2
	MAPK8 (JNK1 )	Pair8_Partner1_CHEMBL1981410	3.5	Not AC
	MAPK8 (JNK1 )	Pair8_Partner2_CHEMBL260092	3.5
	MAPKAPK3 (3pK)	Pair8_Partner1_CHEMBL1981410	4	Not AC
	MAPKAPK3 (3pK)	Pair8_Partner2_CHEMBL260092	4
	MARK2	Pair8_Partner1_CHEMBL1981410	3	Not AC
	MARK2	Pair8_Partner2_CHEMBL260092	2.8
	MET	Pair8_Partner1_CHEMBL1981410	3.5	Not AC
	MET	Pair8_Partner2_CHEMBL260092	2.30001
	NEK2	Pair8_Partner1_CHEMBL1981410	2.8	Not AC
	NEK2	Pair8_Partner2_CHEMBL260092	3
	NTRK1 (TRKA)	Pair8_Partner1_CHEMBL1981410	3.1	AC
	NTRK1 (TRKA)	Pair8_Partner2_CHEMBL260092	0.899985
	NTRK2 (TRKB)	Pair8_Partner1_CHEMBL1981410	3	AC
	NTRK2 (TRKB)	Pair8_Partner2_CHEMBL260092	0.800029
	PAK1	Pair8_Partner1_CHEMBL1981410	4	Not AC
	PAK1	Pair8_Partner2_CHEMBL260092	4
	PAK4	Pair8_Partner1_CHEMBL1981410	3.7	Not AC
	PAK4	Pair8_Partner2_CHEMBL260092	3.7
	PDK1	Pair8_Partner1_CHEMBL1981410	3.6	Not AC
	PDK1	Pair8_Partner2_CHEMBL260092	3.2
	PIM1	Pair8_Partner1_CHEMBL1981410	4	Not AC
	PIM1	Pair8_Partner2_CHEMBL260092	4
	PIM2	Pair8_Partner1_CHEMBL1981410	3.2	Not AC
	PIM2	Pair8_Partner2_CHEMBL260092	3.2
	PLK1	Pair8_Partner1_CHEMBL1981410	3.9	Not AC
	PLK1	Pair8_Partner2_CHEMBL260092	3.9
	PRKACA (PKA)	Pair8_Partner1_CHEMBL1981410	3.9	Not AC
	PRKACA (PKA)	Pair8_Partner2_CHEMBL260092	3.9
	ROCK1	Pair8_Partner1_CHEMBL1981410	3.2	Not AC
	ROCK1	Pair8_Partner2_CHEMBL260092	2.8
	RPS6KA3 (RSK2)	Pair8_Partner1_CHEMBL1981410	3.9	Not AC
	RPS6KA3 (RSK2)	Pair8_Partner2_CHEMBL260092	3.9
	SRC	Pair8_Partner1_CHEMBL1981410	3.3	Not AC
	SRC	Pair8_Partner2_CHEMBL260092	3.7
	TYK2	Pair8_Partner1_CHEMBL1981410	3.3	Not AC
	TYK2	Pair8_Partner2_CHEMBL260092	3.3
Pair 9	ABL1	Pair9_Partner1_CHEMBL1973720	3.2	Not AC
	ABL1	Pair9-Partner2_CHEMBL2006439	2.8
	ACK1(TNK2	Pair9_Partner1_CHEMBL1973720	3.3	Not AC
	ACK1(TNK2	Pair9-Partner2_CHEMBL2006439	3.6
	ALK	Pair9_Partner1_CHEMBL1973720	2.8	Not AC
	ALK	Pair9-Partner2_CHEMBL2006439	3.6
	AURKA (Aurora A)	Pair9_Partner1_CHEMBL1973720	3.2	Not AC
	AURKA (Aurora A)	Pair9-Partner2_CHEMBL2006439	3.2
	BTK	Pair9_Partner1_CHEMBL1973720	3.8	Not AC
	BTK	Pair9-Partner2_CHEMBL2006439	3.6
	CAMK2D	Pair9_Partner1_CHEMBL1973720	2.4	Not AC
	CAMK2D	Pair9-Partner2_CHEMBL2006439	3.1
	CDK2	Pair9_Partner1_CHEMBL1973720	1.49996	Not AC
	CDK2	Pair9-Partner2_CHEMBL2006439	2.30001
	CLK2	Pair9_Partner1_CHEMBL1973720	0.899985	AC
	CLK2	Pair9-Partner2_CHEMBL2006439	3.1
	CSF1R (FMS)-	Pair9_Partner1_CHEMBL1973720	2.09999	Not AC
	CSF1R (FMS)-	Pair9-Partner2_CHEMBL2006439	3.2
	CSNK1A1	Pair9_Partner1_CHEMBL1973720	1.20003	Not AC
	CSNK1A1	Pair9-Partner2_CHEMBL2006439	3.2
	DAPK3 (ZIPK)	Pair9_Partner1_CHEMBL1973720	1.70001	Not AC
	DAPK3 (ZIPK)	Pair9-Partner2_CHEMBL2006439	2.7
	DYRK1A	Pair9_Partner1_CHEMBL1973720	1.40002	Not AC
	DYRK1A	Pair9-Partner2_CHEMBL2006439	1.29994
	FAK1(PTK2)	Pair9_Partner1_CHEMBL1973720	3.8	Not AC
	FAK1(PTK2)	Pair9-Partner2_CHEMBL2006439	3.8
	FGFR1	Pair9_Partner1_CHEMBL1973720	3.6	Not AC
	FGFR1	Pair9-Partner2_CHEMBL2006439	3.6
	FLT1	Pair9_Partner1_CHEMBL1973720	3.6	Not AC
	FLT1	Pair9-Partner2_CHEMBL2006439	2.6
	FLT3	Pair9_Partner1_CHEMBL1973720	0.800029	AC
	FLT3	Pair9-Partner2_CHEMBL2006439	3
	FYN	Pair9_Partner1_CHEMBL1973720	3.8	Not AC
	FYN	Pair9-Partner2_CHEMBL2006439	2.9
	GSK3B (GSK3 beta)	Pair9_Partner1_CHEMBL1973720	2.6	Not AC
	GSK3B (GSK3 beta)	Pair9-Partner2_CHEMBL2006439	3
	HIPK2	Pair9_Partner1_CHEMBL1973720	1.59999	Not AC
	HIPK2	Pair9-Partner2_CHEMBL2006439	2
	IGF1R	Pair9_Partner1_CHEMBL1973720	3.4	Not AC
	IGF1R	Pair9-Partner2_CHEMBL2006439	3.3
	JAk2	Pair9_Partner1_CHEMBL1973720	2.9	Not AC
	JAk2	Pair9-Partner2_CHEMBL2006439	3.4
	KDR (VEGFR2)	Pair9_Partner1_CHEMBL1973720	2.9	Not AC
	KDR (VEGFR2)	Pair9-Partner2_CHEMBL2006439	3.4
	KIT(SCFR)	Pair9_Partner1_CHEMBL1973720	3.6	Not AC
	KIT(SCFR)	Pair9-Partner2_CHEMBL2006439	3.1
	KRS1(MST2)	Pair9_Partner1_CHEMBL1973720	1.89998	Not AC
	KRS1(MST2)	Pair9-Partner2_CHEMBL2006439	3.2
	LCK	Pair9_Partner1_CHEMBL1973720	3.5	Not AC
	LCK	Pair9-Partner2_CHEMBL2006439	3.6
	MAP4K4 (HGK	Pair9_Partner1_CHEMBL1973720	1.29994	Not AC
	MAP4K4 (HGK	Pair9-Partner2_CHEMBL2006439	2.09999
	MAPK8 (JNK1 )	Pair9_Partner1_CHEMBL1973720	3.1	Not AC
	MAPK8 (JNK1 )	Pair9-Partner2_CHEMBL2006439	3.5
	MELK(PK38)	Pair9_Partner1_CHEMBL1973720	0.499962	AC
	MELK(PK38)	Pair9-Partner2_CHEMBL2006439	2.5
	NTRK1 (TRKA)	Pair9_Partner1_CHEMBL1973720	3.5	Not AC
	NTRK1 (TRKA)	Pair9-Partner2_CHEMBL2006439	3.3
	NTRK2 (TRKB)	Pair9_Partner1_CHEMBL1973720	2.9	Not AC
	NTRK2 (TRKB)	Pair9-Partner2_CHEMBL2006439	3.3
	NTRK3 (TRKC)	Pair9_Partner1_CHEMBL1973720	3.2	Not AC
	NTRK3 (TRKC)	Pair9-Partner2_CHEMBL2006439	2.2
	PAK4	Pair9_Partner1_CHEMBL1973720	1.59999	Not AC
	PAK4	Pair9-Partner2_CHEMBL2006439	3.3
	PIM1	Pair9_Partner1_CHEMBL1973720	2.09999	Not AC
	PIM1	Pair9-Partner2_CHEMBL2006439	3.7
	PRKACA (PKA)	Pair9_Partner1_CHEMBL1973720	0.899985	Not AC
	PRKACA (PKA)	Pair9-Partner2_CHEMBL2006439	2.4
	RET	Pair9_Partner1_CHEMBL1973720	3.3	Not AC
	RET	Pair9-Partner2_CHEMBL2006439	3.3
	ROCK1	Pair9_Partner1_CHEMBL1973720	0.100026	Not AC
	ROCK1	Pair9-Partner2_CHEMBL2006439	1.20003
	RPS6KA3 (RSK2)	Pair9_Partner1_CHEMBL1973720	1.10003	AC
	RPS6KA3 (RSK2)	Pair9-Partner2_CHEMBL2006439	3.3
	SYK	Pair9_Partner1_CHEMBL1973720	3.2	Not AC
	SYK	Pair9-Partner2_CHEMBL2006439	3.2
Pair 10	ABL1	Pair10_Partner1_CHEMBL1973145	2.8	Not AC
	ABL1	Pair10_Partner2_CHEMBL196363	2.2
	AKT2	Pair10_Partner1_CHEMBL1973145	3.9	Not AC
	AKT2	Pair10_Partner2_CHEMBL196363	3.9
	ALK	Pair10_Partner1_CHEMBL1973145	3.1	Not AC
	ALK	Pair10_Partner2_CHEMBL196363	2.8
	AURKA (Aurora A)	Pair10_Partner1_CHEMBL1973145	3.6	AC
	AURKA (Aurora A)	Pair10_Partner2_CHEMBL196363	1.29994
	AXL	Pair10_Partner1_CHEMBL1973145	2	Not AC
	AXL	Pair10_Partner2_CHEMBL196363	0.800029
	BRK(PTK6	Pair10_Partner1_CHEMBL1973145	3.4	Not AC
	BRK(PTK6	Pair10_Partner2_CHEMBL196363	3.4
	BTK	Pair10_Partner1_CHEMBL1973145	3.1	Not AC
	BTK	Pair10_Partner2_CHEMBL196363	2.7
	CAMK2D	Pair10_Partner1_CHEMBL1973145	3.8	Not AC
	CAMK2D	Pair10_Partner2_CHEMBL196363	3.5
	CDK2	Pair10_Partner1_CHEMBL1973145	3.9	Not AC
	CDK2	Pair10_Partner2_CHEMBL196363	3.9
	CHEK1 (CHK1)	Pair10_Partner1_CHEMBL1973145	3.9	Not AC
	CHEK1 (CHK1)	Pair10_Partner2_CHEMBL196363	3.9
	CHEK2	Pair10_Partner1_CHEMBL1973145	3.7	Not AC
	CHEK2	Pair10_Partner2_CHEMBL196363	3.9
	CLK2	Pair10_Partner1_CHEMBL1973145	3.9	Not AC
	CLK2	Pair10_Partner2_CHEMBL196363	3.8
	CLK4	Pair10_Partner1_CHEMBL1973145	3.6	Not AC
	CLK4	Pair10_Partner2_CHEMBL196363	2.09999
	CNK(PLK3)	Pair10_Partner1_CHEMBL1973145	3.9	Not AC
	CNK(PLK3)	Pair10_Partner2_CHEMBL196363	2.5
	CSF1R (FMS)-	Pair10_Partner1_CHEMBL1973145	0.499962	Not AC
	CSF1R (FMS)-	Pair10_Partner2_CHEMBL196363	0.299943
	CSNK1A1	Pair10_Partner1_CHEMBL1973145	3.8	Not AC
	CSNK1A1	Pair10_Partner2_CHEMBL196363	3.8
	CSNK1D	Pair10_Partner1_CHEMBL1973145	3.8	Not AC
	CSNK1D	Pair10_Partner2_CHEMBL196363	3.9
	CSNK2A1 (CK2 alpha 1)	Pair10_Partner1_CHEMBL1973145	3.8	Not AC
	CSNK2A1 (CK2 alpha 1)	Pair10_Partner2_CHEMBL196363	3.8
	cTAK1	Pair10_Partner1_CHEMBL1973145	3.8	Not AC
	cTAK1	Pair10_Partner2_CHEMBL196363	3.6
	DAPK3 (ZIPK)	Pair10_Partner1_CHEMBL1973145	3.1	Not AC
	DAPK3 (ZIPK)	Pair10_Partner2_CHEMBL196363	3.1
	DCLK1	Pair10_Partner1_CHEMBL1973145	4	Not AC
	DCLK1	Pair10_Partner2_CHEMBL196363	4
	DYRK1A	Pair10_Partner1_CHEMBL1973145	3.8	Not AC
	DYRK1A	Pair10_Partner2_CHEMBL196363	3.8
	EGFR (ErbB1)	Pair10_Partner1_CHEMBL1973145	3.3	Not AC
	EGFR (ErbB1)	Pair10_Partner2_CHEMBL196363	3.3
	EPHA2(ECK)	Pair10_Partner1_CHEMBL1973145	3.5	Not AC
	EPHA2(ECK)	Pair10_Partner2_CHEMBL196363	2
	FAK1(PTK2)	Pair10_Partner1_CHEMBL1973145	3.2	Not AC
	FAK1(PTK2)	Pair10_Partner2_CHEMBL196363	3.2
	FES	Pair10_Partner1_CHEMBL1973145	3.3	Not AC
	FES	Pair10_Partner2_CHEMBL196363	3.2
	FGFR1	Pair10_Partner1_CHEMBL1973145	2.8	Not AC
	FGFR1	Pair10_Partner2_CHEMBL196363	1.59999
	FGFR3(JTK4)	Pair10_Partner1_CHEMBL1973145	3.3	Not AC
	FGFR3(JTK4)	Pair10_Partner2_CHEMBL196363	2.30001
	FLT3	Pair10_Partner1_CHEMBL1973145	0.899985	Not AC
	FLT3	Pair10_Partner2_CHEMBL196363	-0.100015
	FYN	Pair10_Partner1_CHEMBL1973145	2.9	Not AC
	FYN	Pair10_Partner2_CHEMBL196363	2.4
	GSK3B (GSK3 beta)	Pair10_Partner1_CHEMBL1973145	3.8	Not AC
	GSK3B (GSK3 beta)	Pair10_Partner2_CHEMBL196363	3.8
	HER2	Pair10_Partner1_CHEMBL1973145	3.2	Not AC
	HER2	Pair10_Partner2_CHEMBL196363	3.2
	HER4	Pair10_Partner1_CHEMBL1973145	3.6	Not AC
	HER4	Pair10_Partner2_CHEMBL196363	3.6
	HIPK2	Pair10_Partner1_CHEMBL1973145	3.5	Not AC
	HIPK2	Pair10_Partner2_CHEMBL196363	3.5
	IGF1R	Pair10_Partner1_CHEMBL1973145	3.1	Not AC
	IGF1R	Pair10_Partner2_CHEMBL196363	3
	INSR	Pair10_Partner1_CHEMBL1973145	3.7	Not AC
	INSR	Pair10_Partner2_CHEMBL196363	3.5
	IRAK4	Pair10_Partner1_CHEMBL1973145	4	Not AC
	IRAK4	Pair10_Partner2_CHEMBL196363	4
	ITK	Pair10_Partner1_CHEMBL1973145	3.2	Not AC
	ITK	Pair10_Partner2_CHEMBL196363	3.2
	JAk2	Pair10_Partner1_CHEMBL1973145	3.2	Not AC
	JAk2	Pair10_Partner2_CHEMBL196363	2.6
	KDR (VEGFR2)	Pair10_Partner1_CHEMBL1973145	1.40002	Not AC
	KDR (VEGFR2)	Pair10_Partner2_CHEMBL196363	0.40002
	KIT(SCFR)	Pair10_Partner1_CHEMBL1973145	3.1	Not AC
	KIT(SCFR)	Pair10_Partner2_CHEMBL196363	1.59999
	KRS1(MST2)	Pair10_Partner1_CHEMBL1973145	3.9	Not AC
	KRS1(MST2)	Pair10_Partner2_CHEMBL196363	2.7
	LCK	Pair10_Partner1_CHEMBL1973145	3.4	Not AC
	LCK	Pair10_Partner2_CHEMBL196363	2.2
	LIMK1	Pair10_Partner1_CHEMBL1973145	4	Not AC
	LIMK1	Pair10_Partner2_CHEMBL196363	3.6
	LYN	Pair10_Partner1_CHEMBL1973145	3.2	Not AC
	LYN	Pair10_Partner2_CHEMBL196363	1.80003
	MAP4K4 (HGK	Pair10_Partner1_CHEMBL1973145	4	Not AC
	MAP4K4 (HGK	Pair10_Partner2_CHEMBL196363	2.9
	MAPK1 (ERK2)	Pair10_Partner1_CHEMBL1973145	3.9	Not AC
	MAPK1 (ERK2)	Pair10_Partner2_CHEMBL196363	3.9
	MAPK13(SAPK4)	Pair10_Partner1_CHEMBL1973145	3.9	Not AC
	MAPK13(SAPK4)	Pair10_Partner2_CHEMBL196363	3.6
	MAPK8 (JNK1 )	Pair10_Partner1_CHEMBL1973145	3.5	Not AC
	MAPK8 (JNK1 )	Pair10_Partner2_CHEMBL196363	3.5
	MAPKAPK3 (3pK)	Pair10_Partner1_CHEMBL1973145	4	Not AC
	MAPKAPK3 (3pK)	Pair10_Partner2_CHEMBL196363	4
	MARK2	Pair10_Partner1_CHEMBL1973145	3.9	Not AC
	MARK2	Pair10_Partner2_CHEMBL196363	3.5
	MELK(PK38)	Pair10_Partner1_CHEMBL1973145	3.2	Not AC
	MELK(PK38)	Pair10_Partner2_CHEMBL196363	2.8
	MET	Pair10_Partner1_CHEMBL1973145	3.5	Not AC
	MET	Pair10_Partner2_CHEMBL196363	2.9
	NEK2	Pair10_Partner1_CHEMBL1973145	4	Not AC
	NEK2	Pair10_Partner2_CHEMBL196363	2.8
	NTRK1 (TRKA)	Pair10_Partner1_CHEMBL1973145	3.4	Not AC
	NTRK1 (TRKA)	Pair10_Partner2_CHEMBL196363	2.2
	NTRK2 (TRKB)	Pair10_Partner1_CHEMBL1973145	3.6	Not AC
	NTRK2 (TRKB)	Pair10_Partner2_CHEMBL196363	1.80003
	NTRK3 (TRKC)	Pair10_Partner1_CHEMBL1973145	2.7	Not AC
	NTRK3 (TRKC)	Pair10_Partner2_CHEMBL196363	1
	PAK1	Pair10_Partner1_CHEMBL1973145	4	Not AC
	PAK1	Pair10_Partner2_CHEMBL196363	4
	PAK4	Pair10_Partner1_CHEMBL1973145	3.7	Not AC
	PAK4	Pair10_Partner2_CHEMBL196363	3.7
	PDK1	Pair10_Partner1_CHEMBL1973145	3.6	Not AC
	PDK1	Pair10_Partner2_CHEMBL196363	3.6
	PHKG2(PSK-C3)	Pair10_Partner1_CHEMBL1973145	3.7	Not AC
	PHKG2(PSK-C3)	Pair10_Partner2_CHEMBL196363	3.7
	PIM1	Pair10_Partner1_CHEMBL1973145	4	Not AC
	PIM1	Pair10_Partner2_CHEMBL196363	4
	PIM2	Pair10_Partner1_CHEMBL1973145	3.2	Not AC
	PIM2	Pair10_Partner2_CHEMBL196363	3.2
	PKN2(PRKCL2)	Pair10_Partner1_CHEMBL1973145	3.9	Not AC
	PKN2(PRKCL2)	Pair10_Partner2_CHEMBL196363	3.9
	PLK1	Pair10_Partner1_CHEMBL1973145	3.9	Not AC
	PLK1	Pair10_Partner2_CHEMBL196363	3.9
	PRKACA (PKA)	Pair10_Partner1_CHEMBL1973145	3.9	Not AC
	PRKACA (PKA)	Pair10_Partner2_CHEMBL196363	3.9
	PYK2(FAK2)	Pair10_Partner1_CHEMBL1973145	3.2	Not AC
	PYK2(FAK2)	Pair10_Partner2_CHEMBL196363	3.2
	RET	Pair10_Partner1_CHEMBL1973145	1.89998	Not AC
	RET	Pair10_Partner2_CHEMBL196363	0.899985
	ROCK1	Pair10_Partner1_CHEMBL1973145	4	Not AC
	ROCK1	Pair10_Partner2_CHEMBL196363	2.7
	RPS6KA3 (RSK2)	Pair10_Partner1_CHEMBL1973145	3.9	Not AC
	RPS6KA3 (RSK2)	Pair10_Partner2_CHEMBL196363	2.9
	RPS6KB1 (S6K1)	Pair10_Partner1_CHEMBL1973145	3.7	AC
	RPS6KB1 (S6K1)	Pair10_Partner2_CHEMBL196363	1.29994
	SRC	Pair10_Partner1_CHEMBL1973145	3.6	Not AC
	SRC	Pair10_Partner2_CHEMBL196363	2.5
	SRPK1	Pair10_Partner1_CHEMBL1973145	3.8	Not AC
	SRPK1	Pair10_Partner2_CHEMBL196363	3.9
	SYK	Pair10_Partner1_CHEMBL1973145	3.2	Not AC
	SYK	Pair10_Partner2_CHEMBL196363	3.1
	TYK2	Pair10_Partner1_CHEMBL1973145	3.3	Not AC
	TYK2	Pair10_Partner2_CHEMBL196363	2.8
	ZAK	Pair10_Partner1_CHEMBL1973145	3.9	Not AC
	ZAK	Pair10_Partner2_CHEMBL196363	3.6
Pair 11	ABL1	Pair11_Partner1_CHEMBL1966816	2.8	Not AC
	ABL1	Pair11_Partner2_CHEMBL1980142	2.8
	AKT2	Pair11_Partner1_CHEMBL1966816	3.9	Not AC
	AKT2	Pair11_Partner2_CHEMBL1980142	3.9
	ALK	Pair11_Partner1_CHEMBL1966816	3.1	Not AC
	ALK	Pair11_Partner2_CHEMBL1980142	3.1
	BRK(PTK6	Pair11_Partner1_CHEMBL1966816	3.4	Not AC
	BRK(PTK6	Pair11_Partner2_CHEMBL1980142	3.4
	BTK	Pair11_Partner1_CHEMBL1966816	3.1	Not AC
	BTK	Pair11_Partner2_CHEMBL1980142	3.1
	CAMK2D	Pair11_Partner1_CHEMBL1966816	3.7	Not AC
	CAMK2D	Pair11_Partner2_CHEMBL1980142	3.8
	CDK2	Pair11_Partner1_CHEMBL1966816	1.70001	AC
	CDK2	Pair11_Partner2_CHEMBL1980142	3.9
	CHEK1 (CHK1)	Pair11_Partner1_CHEMBL1966816	3.9	Not AC
	CHEK1 (CHK1)	Pair11_Partner2_CHEMBL1980142	3.9
	CHEK2	Pair11_Partner1_CHEMBL1966816	3.2	Not AC
	CHEK2	Pair11_Partner2_CHEMBL1980142	3.2
	CLK2	Pair11_Partner1_CHEMBL1966816	1.59999	AC
	CLK2	Pair11_Partner2_CHEMBL1980142	3.9
	CLK4	Pair11_Partner1_CHEMBL1966816	1.10003	AC
	CLK4	Pair11_Partner2_CHEMBL1980142	4
	CNK(PLK3)	Pair11_Partner1_CHEMBL1966816	3.4	Not AC
	CNK(PLK3)	Pair11_Partner2_CHEMBL1980142	3.9
	CSF1R (FMS)-	Pair11_Partner1_CHEMBL1966816	3.1	Not AC
	CSF1R (FMS)-	Pair11_Partner2_CHEMBL1980142	3.4
	CSNK1A1	Pair11_Partner1_CHEMBL1966816	3.8	Not AC
	CSNK1A1	Pair11_Partner2_CHEMBL1980142	3.8
	CSNK1D	Pair11_Partner1_CHEMBL1966816	3.9	Not AC
	CSNK1D	Pair11_Partner2_CHEMBL1980142	3.9
	CSNK2A1 (CK2 alpha 1)	Pair11_Partner1_CHEMBL1966816	1.89998	Not AC
	CSNK2A1 (CK2 alpha 1)	Pair11_Partner2_CHEMBL1980142	3.8
	cTAK1	Pair11_Partner1_CHEMBL1966816	3	Not AC
	cTAK1	Pair11_Partner2_CHEMBL1980142	3.8
	DAPK3 (ZIPK)	Pair11_Partner1_CHEMBL1966816	3.1	Not AC
	DAPK3 (ZIPK)	Pair11_Partner2_CHEMBL1980142	3.1
	DCLK1	Pair11_Partner1_CHEMBL1966816	4	Not AC
	DCLK1	Pair11_Partner2_CHEMBL1980142	4
	EGFR (ErbB1)	Pair11_Partner1_CHEMBL1966816	3.3	Not AC
	EGFR (ErbB1)	Pair11_Partner2_CHEMBL1980142	3.3
	EPHA2(ECK)	Pair11_Partner1_CHEMBL1966816	3.5	Not AC
	EPHA2(ECK)	Pair11_Partner2_CHEMBL1980142	3.5
	FGFR1	Pair11_Partner1_CHEMBL1966816	3.7	Not AC
	FGFR1	Pair11_Partner2_CHEMBL1980142	3.7
	FGFR3(JTK4)	Pair11_Partner1_CHEMBL1966816	3.3	Not AC
	FGFR3(JTK4)	Pair11_Partner2_CHEMBL1980142	3.3
	FLT1	Pair11_Partner1_CHEMBL1966816	2.6	Not AC
	FLT1	Pair11_Partner2_CHEMBL1980142	2.6
	FLT3	Pair11_Partner1_CHEMBL1966816	2.30001	Not AC
	FLT3	Pair11_Partner2_CHEMBL1980142	3.4
	FYN	Pair11_Partner1_CHEMBL1966816	2.9	Not AC
	FYN	Pair11_Partner2_CHEMBL1980142	2.9
	HER2	Pair11_Partner1_CHEMBL1966816	3.2	Not AC
	HER2	Pair11_Partner2_CHEMBL1980142	3.2
	HER4	Pair11_Partner1_CHEMBL1966816	3.6	Not AC
	HER4	Pair11_Partner2_CHEMBL1980142	3.6
	HIPK2	Pair11_Partner1_CHEMBL1966816	1.59999	Not AC
	HIPK2	Pair11_Partner2_CHEMBL1980142	3.5
	IGF1R	Pair11_Partner1_CHEMBL1966816	3.3	Not AC
	IGF1R	Pair11_Partner2_CHEMBL1980142	3.3
	INSR	Pair11_Partner1_CHEMBL1966816	3.7	Not AC
	INSR	Pair11_Partner2_CHEMBL1980142	3.7
	IRAK4	Pair11_Partner1_CHEMBL1966816	4	Not AC
	IRAK4	Pair11_Partner2_CHEMBL1980142	4
	ITK	Pair11_Partner1_CHEMBL1966816	3.2	Not AC
	ITK	Pair11_Partner2_CHEMBL1980142	3.2
	JAk2	Pair11_Partner1_CHEMBL1966816	3.2	Not AC
	JAk2	Pair11_Partner2_CHEMBL1980142	3.2
	KDR (VEGFR2)	Pair11_Partner1_CHEMBL1966816	3.9	Not AC
	KDR (VEGFR2)	Pair11_Partner2_CHEMBL1980142	3.9
	KIT(SCFR)	Pair11_Partner1_CHEMBL1966816	3.1	Not AC
	KIT(SCFR)	Pair11_Partner2_CHEMBL1980142	3.1
	KRS1(MST2)	Pair11_Partner1_CHEMBL1966816	2.2	Not AC
	KRS1(MST2)	Pair11_Partner2_CHEMBL1980142	3.9
	LCK	Pair11_Partner1_CHEMBL1966816	3.4	Not AC
	LCK	Pair11_Partner2_CHEMBL1980142	3.4
	MAP4K4 (HGK	Pair11_Partner1_CHEMBL1966816	1.29994	AC
	MAP4K4 (HGK	Pair11_Partner2_CHEMBL1980142	4
	MAPK1 (ERK2)	Pair11_Partner1_CHEMBL1966816	3.9	Not AC
	MAPK1 (ERK2)	Pair11_Partner2_CHEMBL1980142	3.9
	MAPK13(SAPK4)	Pair11_Partner1_CHEMBL1966816	3.9	Not AC
	MAPK13(SAPK4)	Pair11_Partner2_CHEMBL1980142	3.9
	MAPK8 (JNK1 )	Pair11_Partner1_CHEMBL1966816	3.5	Not AC
	MAPK8 (JNK1 )	Pair11_Partner2_CHEMBL1980142	3.5
	MAPKAPK3 (3pK)	Pair11_Partner1_CHEMBL1966816	3.8	Not AC
	MAPKAPK3 (3pK)	Pair11_Partner2_CHEMBL1980142	4
	MELK(PK38)	Pair11_Partner1_CHEMBL1966816	3.2	Not AC
	MELK(PK38)	Pair11_Partner2_CHEMBL1980142	3.2
	MET	Pair11_Partner1_CHEMBL1966816	3.5	Not AC
	MET	Pair11_Partner2_CHEMBL1980142	3.5
	NEK2	Pair11_Partner1_CHEMBL1966816	4	Not AC
	NEK2	Pair11_Partner2_CHEMBL1980142	4
	NTRK1 (TRKA)	Pair11_Partner1_CHEMBL1966816	3.4	Not AC
	NTRK1 (TRKA)	Pair11_Partner2_CHEMBL1980142	3.4
	NTRK2 (TRKB)	Pair11_Partner1_CHEMBL1966816	3.7	Not AC
	NTRK2 (TRKB)	Pair11_Partner2_CHEMBL1980142	3.7
	NTRK3 (TRKC)	Pair11_Partner1_CHEMBL1966816	3.1	Not AC
	NTRK3 (TRKC)	Pair11_Partner2_CHEMBL1980142	3.1
	PAK1	Pair11_Partner1_CHEMBL1966816	4	Not AC
	PAK1	Pair11_Partner2_CHEMBL1980142	4
	PAK4	Pair11_Partner1_CHEMBL1966816	3.7	Not AC
	PAK4	Pair11_Partner2_CHEMBL1980142	3.7
	PDK1	Pair11_Partner1_CHEMBL1966816	3.6	Not AC
	PDK1	Pair11_Partner2_CHEMBL1980142	3.6
	PHKG2(PSK-C3)	Pair11_Partner1_CHEMBL1966816	3.7	Not AC
	PHKG2(PSK-C3)	Pair11_Partner2_CHEMBL1980142	3.7
	PIM1	Pair11_Partner1_CHEMBL1966816	2.7	Not AC
	PIM1	Pair11_Partner2_CHEMBL1980142	4
	PIM2	Pair11_Partner1_CHEMBL1966816	3.1	Not AC
	PIM2	Pair11_Partner2_CHEMBL1980142	3.2
	PKN2(PRKCL2)	Pair11_Partner1_CHEMBL1966816	3.9	Not AC
	PKN2(PRKCL2)	Pair11_Partner2_CHEMBL1980142	3.9
	PLK1	Pair11_Partner1_CHEMBL1966816	3.9	Not AC
	PLK1	Pair11_Partner2_CHEMBL1980142	3.9
	PRKACA (PKA)	Pair11_Partner1_CHEMBL1966816	3.9	Not AC
	PRKACA (PKA)	Pair11_Partner2_CHEMBL1980142	3.9
	PRKCI (PKCiota)	Pair11_Partner1_CHEMBL1966816	3.7	Not AC
	PRKCI (PKCiota)	Pair11_Partner2_CHEMBL1980142	3.7
	RET	Pair11_Partner1_CHEMBL1966816	3.1	Not AC
	RET	Pair11_Partner2_CHEMBL1980142	3.1
	ROCK1	Pair11_Partner1_CHEMBL1966816	4	Not AC
	ROCK1	Pair11_Partner2_CHEMBL1980142	4
	RPS6KA3 (RSK2)	Pair11_Partner1_CHEMBL1966816	3.4	Not AC
	RPS6KA3 (RSK2)	Pair11_Partner2_CHEMBL1980142	3.9
	RPS6KB1 (S6K1)	Pair11_Partner1_CHEMBL1966816	3.8	Not AC
	RPS6KB1 (S6K1)	Pair11_Partner2_CHEMBL1980142	3.8
	SRC	Pair11_Partner1_CHEMBL1966816	3.3	Not AC
	SRC	Pair11_Partner2_CHEMBL1980142	3.3
	SRPK1	Pair11_Partner1_CHEMBL1966816	3.6	Not AC
	SRPK1	Pair11_Partner2_CHEMBL1980142	3.6
	SYK	Pair11_Partner1_CHEMBL1966816	3.2	Not AC
	SYK	Pair11_Partner2_CHEMBL1980142	3.2
	TYK2	Pair11_Partner1_CHEMBL1966816	3.3	Not AC
	TYK2	Pair11_Partner2_CHEMBL1980142	3.3
	ZAK	Pair11_Partner1_CHEMBL1966816	3.9	Not AC
	ZAK	Pair11_Partner2_CHEMBL1980142	3.9
Pair 12	ABL1	Pair12_Partner1_CHEMBL1970317	0.299943	Not AC
	ABL1	Pair12_Partner2_CHEMBL1980297	0.499962
	ACK1(TNK2	Pair12_Partner1_CHEMBL1970317	3	AC
	ACK1(TNK2	Pair12_Partner2_CHEMBL1980297	0.899985
	AKT2	Pair12_Partner1_CHEMBL1970317	3.9	Not AC
	AKT2	Pair12_Partner2_CHEMBL1980297	3.9
	ALK	Pair12_Partner1_CHEMBL1970317	3.3	Not AC
	ALK	Pair12_Partner2_CHEMBL1980297	2.30001
	AURKA (Aurora A)	Pair12_Partner1_CHEMBL1970317	0.599992	Not AC
	AURKA (Aurora A)	Pair12_Partner2_CHEMBL1980297	0.299943
	CDK2	Pair12_Partner1_CHEMBL1970317	3.9	Not AC
	CDK2	Pair12_Partner2_CHEMBL1980297	3.9
	CHEK1 (CHK1)	Pair12_Partner1_CHEMBL1970317	3.9	Not AC
	CHEK1 (CHK1)	Pair12_Partner2_CHEMBL1980297	3.5
	CHEK2	Pair12_Partner1_CHEMBL1970317	2.7	Not AC
	CHEK2	Pair12_Partner2_CHEMBL1980297	1.89998
	CLK2	Pair12_Partner1_CHEMBL1970317	3.6	Not AC
	CLK2	Pair12_Partner2_CHEMBL1980297	3.6
	CLK4	Pair12_Partner1_CHEMBL1970317	3.4	Not AC
	CLK4	Pair12_Partner2_CHEMBL1980297	3
	CSF1R (FMS)-	Pair12_Partner1_CHEMBL1970317	0.299943	Not AC
	CSF1R (FMS)-	Pair12_Partner2_CHEMBL1980297	0.499962
	CSNK1A1	Pair12_Partner1_CHEMBL1970317	3.6	Not AC
	CSNK1A1	Pair12_Partner2_CHEMBL1980297	3.6
	CSNK1D	Pair12_Partner1_CHEMBL1970317	3.1	Not AC
	CSNK1D	Pair12_Partner2_CHEMBL1980297	3.1
	CSNK2A1 (CK2 alpha 1)	Pair12_Partner1_CHEMBL1970317	3.8	Not AC
	CSNK2A1 (CK2 alpha 1)	Pair12_Partner2_CHEMBL1980297	3.8
	cTAK1	Pair12_Partner1_CHEMBL1970317	3.7	Not AC
	cTAK1	Pair12_Partner2_CHEMBL1980297	2.5
	DAPK3 (ZIPK)	Pair12_Partner1_CHEMBL1970317	3.1	Not AC
	DAPK3 (ZIPK)	Pair12_Partner2_CHEMBL1980297	3.7
	DYRK1A	Pair12_Partner1_CHEMBL1970317	3.3	Not AC
	DYRK1A	Pair12_Partner2_CHEMBL1980297	3.3
	EGFR (ErbB1)	Pair12_Partner1_CHEMBL1970317	2.5	Not AC
	EGFR (ErbB1)	Pair12_Partner2_CHEMBL1980297	2.7
	EPHA2(ECK)	Pair12_Partner1_CHEMBL1970317	2.4	Not AC
	EPHA2(ECK)	Pair12_Partner2_CHEMBL1980297	1.80003
	FAK1(PTK2)	Pair12_Partner1_CHEMBL1970317	3	Not AC
	FAK1(PTK2)	Pair12_Partner2_CHEMBL1980297	2.09999
	FGFR1	Pair12_Partner1_CHEMBL1970317	3.2	Not AC
	FGFR1	Pair12_Partner2_CHEMBL1980297	1.80003
	FGFR3(JTK4)	Pair12_Partner1_CHEMBL1970317	1.89998	Not AC
	FGFR3(JTK4)	Pair12_Partner2_CHEMBL1980297	1.59999
	FLT1	Pair12_Partner1_CHEMBL1970317	1.80003	Not AC
	FLT1	Pair12_Partner2_CHEMBL1980297	1.10003
	FLT3	Pair12_Partner1_CHEMBL1970317	0.100026	Not AC
	FLT3	Pair12_Partner2_CHEMBL1980297	1.20003
	FYN	Pair12_Partner1_CHEMBL1970317	1	Not AC
	FYN	Pair12_Partner2_CHEMBL1980297	1.80003
	GSK3B (GSK3 beta)	Pair12_Partner1_CHEMBL1970317	3.8	Not AC
	GSK3B (GSK3 beta)	Pair12_Partner2_CHEMBL1980297	3.6
	HER2	Pair12_Partner1_CHEMBL1970317	3.1	Not AC
	HER2	Pair12_Partner2_CHEMBL1980297	2.7
	HER4	Pair12_Partner1_CHEMBL1970317	3	Not AC
	HER4	Pair12_Partner2_CHEMBL1980297	2.30001
	HIPK2	Pair12_Partner1_CHEMBL1970317	3.4	Not AC
	HIPK2	Pair12_Partner2_CHEMBL1980297	2.2
	IGF1R	Pair12_Partner1_CHEMBL1970317	3	Not AC
	IGF1R	Pair12_Partner2_CHEMBL1980297	2.30001
	INSR	Pair12_Partner1_CHEMBL1970317	2.09999	Not AC
	INSR	Pair12_Partner2_CHEMBL1980297	2
	IRAK4	Pair12_Partner1_CHEMBL1970317	4	Not AC
	IRAK4	Pair12_Partner2_CHEMBL1980297	3.8
	ITK	Pair12_Partner1_CHEMBL1970317	1.20003	Not AC
	ITK	Pair12_Partner2_CHEMBL1980297	1.10003
	JAk2	Pair12_Partner1_CHEMBL1970317	3.4	Not AC
	JAk2	Pair12_Partner2_CHEMBL1980297	3.2
	KDR (VEGFR2)	Pair12_Partner1_CHEMBL1970317	0.700011	Not AC
	KDR (VEGFR2)	Pair12_Partner2_CHEMBL1980297	0
	KIT(SCFR)	Pair12_Partner1_CHEMBL1970317	3.8	AC
	KIT(SCFR)	Pair12_Partner2_CHEMBL1980297	1.20003
	KRS1(MST2)	Pair12_Partner1_CHEMBL1970317	1.40002	Not AC
	KRS1(MST2)	Pair12_Partner2_CHEMBL1980297	1.20003
	LCK	Pair12_Partner1_CHEMBL1970317	0.200029	Not AC
	LCK	Pair12_Partner2_CHEMBL1980297	0.299943
	LIMK1	Pair12_Partner1_CHEMBL1970317	2.09999	Not AC
	LIMK1	Pair12_Partner2_CHEMBL1980297	3.3
	LYN	Pair12_Partner1_CHEMBL1970317	0.800029	Not AC
	LYN	Pair12_Partner2_CHEMBL1980297	0.299943
	MAP4K4 (HGK	Pair12_Partner1_CHEMBL1970317	2.8	Not AC
	MAP4K4 (HGK	Pair12_Partner2_CHEMBL1980297	1.70001
	MAPK1 (ERK2)	Pair12_Partner1_CHEMBL1970317	3.9	Not AC
	MAPK1 (ERK2)	Pair12_Partner2_CHEMBL1980297	3.9
	MAPK13(SAPK4)	Pair12_Partner1_CHEMBL1970317	3.9	Not AC
	MAPK13(SAPK4)	Pair12_Partner2_CHEMBL1980297	3.7
	MAPK8 (JNK1 )	Pair12_Partner1_CHEMBL1970317	3.5	Not AC
	MAPK8 (JNK1 )	Pair12_Partner2_CHEMBL1980297	3.7
	MAPKAPK3 (3pK)	Pair12_Partner1_CHEMBL1970317	4	Not AC
	MAPKAPK3 (3pK)	Pair12_Partner2_CHEMBL1980297	4
	MARK2	Pair12_Partner1_CHEMBL1970317	1.59999	Not AC
	MARK2	Pair12_Partner2_CHEMBL1980297	2.4
	MET	Pair12_Partner1_CHEMBL1970317	0.899985	Not AC
	MET	Pair12_Partner2_CHEMBL1980297	0.599992
	NEK2	Pair12_Partner1_CHEMBL1970317	1.80003	Not AC
	NEK2	Pair12_Partner2_CHEMBL1980297	1.10003
	NTRK1 (TRKA)	Pair12_Partner1_CHEMBL1970317	1.40002	Not AC
	NTRK1 (TRKA)	Pair12_Partner2_CHEMBL1980297	1.80003
	NTRK2 (TRKB)	Pair12_Partner1_CHEMBL1970317	1.70001	Not AC
	NTRK2 (TRKB)	Pair12_Partner2_CHEMBL1980297	1
	PAK1	Pair12_Partner1_CHEMBL1970317	3.6	Not AC
	PAK1	Pair12_Partner2_CHEMBL1980297	3.1
	PAK4	Pair12_Partner1_CHEMBL1970317	3.7	Not AC
	PAK4	Pair12_Partner2_CHEMBL1980297	3.7
	PDK1	Pair12_Partner1_CHEMBL1970317	2.5	Not AC
	PDK1	Pair12_Partner2_CHEMBL1980297	2.9
	PIM1	Pair12_Partner1_CHEMBL1970317	3.8	Not AC
	PIM1	Pair12_Partner2_CHEMBL1980297	3.8
	PIM2	Pair12_Partner1_CHEMBL1970317	3.2	Not AC
	PIM2	Pair12_Partner2_CHEMBL1980297	3.2
	PRKACA (PKA)	Pair12_Partner1_CHEMBL1970317	3.9	Not AC
	PRKACA (PKA)	Pair12_Partner2_CHEMBL1980297	3.1
	RET	Pair12_Partner1_CHEMBL1970317	1.49996	Not AC
	RET	Pair12_Partner2_CHEMBL1980297	0.40002
	ROCK1	Pair12_Partner1_CHEMBL1970317	3.3	Not AC
	ROCK1	Pair12_Partner2_CHEMBL1980297	2.2
	RPS6KA3 (RSK2)	Pair12_Partner1_CHEMBL1970317	3.6	Not AC
	RPS6KA3 (RSK2)	Pair12_Partner2_CHEMBL1980297	2.8
	RPS6KB1 (S6K1)	Pair12_Partner1_CHEMBL1970317	2	Not AC
	RPS6KB1 (S6K1)	Pair12_Partner2_CHEMBL1980297	2
	SRC	Pair12_Partner1_CHEMBL1970317	1.49996	Not AC
	SRC	Pair12_Partner2_CHEMBL1980297	1.49996
	SYK	Pair12_Partner1_CHEMBL1970317	3.1	Not AC
	SYK	Pair12_Partner2_CHEMBL1980297	1.70001
	TYK2	Pair12_Partner1_CHEMBL1970317	3.3	Not AC
	TYK2	Pair12_Partner2_CHEMBL1980297	2.9
Pair 13	ABL1	Pair13_Partner1_CHEMBL1970317	0.299943	Not AC
	ABL1	Pair13_Partner2_CHEMBL1967116	0.200029
	AKT2	Pair13_Partner1_CHEMBL1970317	3.9	Not AC
	AKT2	Pair13_Partner2_CHEMBL1967116	3.6
	AURKA (Aurora A)	Pair13_Partner1_CHEMBL1970317	0.599992	Not AC
	AURKA (Aurora A)	Pair13_Partner2_CHEMBL1967116	0.800029
	CDK2	Pair13_Partner1_CHEMBL1970317	3.9	Not AC
	CDK2	Pair13_Partner2_CHEMBL1967116	3.9
	CHEK1 (CHK1)	Pair13_Partner1_CHEMBL1970317	3.9	Not AC
	CHEK1 (CHK1)	Pair13_Partner2_CHEMBL1967116	3.9
	CHEK2	Pair13_Partner1_CHEMBL1970317	2.7	Not AC
	CHEK2	Pair13_Partner2_CHEMBL1967116	3.2
	CLK2	Pair13_Partner1_CHEMBL1970317	3.6	Not AC
	CLK2	Pair13_Partner2_CHEMBL1967116	3.4
	CLK4	Pair13_Partner1_CHEMBL1970317	3.4	Not AC
	CLK4	Pair13_Partner2_CHEMBL1967116	4
	CNK(PLK3)	Pair13_Partner1_CHEMBL1970317	2.7	Not AC
	CNK(PLK3)	Pair13_Partner2_CHEMBL1967116	2.5
	CSF1R (FMS)-	Pair13_Partner1_CHEMBL1970317	0.299943	Not AC
	CSF1R (FMS)-	Pair13_Partner2_CHEMBL1967116	0.200029
	CSNK1A1	Pair13_Partner1_CHEMBL1970317	3.6	Not AC
	CSNK1A1	Pair13_Partner2_CHEMBL1967116	3.8
	CSNK1D	Pair13_Partner1_CHEMBL1970317	3.1	Not AC
	CSNK1D	Pair13_Partner2_CHEMBL1967116	3.9
	CSNK2A1 (CK2 alpha 1)	Pair13_Partner1_CHEMBL1970317	3.8	Not AC
	CSNK2A1 (CK2 alpha 1)	Pair13_Partner2_CHEMBL1967116	3.8
	cTAK1	Pair13_Partner1_CHEMBL1970317	3.7	Not AC
	cTAK1	Pair13_Partner2_CHEMBL1967116	2.7
	DAPK3 (ZIPK)	Pair13_Partner1_CHEMBL1970317	3.1	Not AC
	DAPK3 (ZIPK)	Pair13_Partner2_CHEMBL1967116	3.1
	DYRK1A	Pair13_Partner1_CHEMBL1970317	3.3	Not AC
	DYRK1A	Pair13_Partner2_CHEMBL1967116	3.8
	EGFR (ErbB1)	Pair13_Partner1_CHEMBL1970317	2.5	Not AC
	EGFR (ErbB1)	Pair13_Partner2_CHEMBL1967116	2.9
	EPHA2(ECK)	Pair13_Partner1_CHEMBL1970317	2.4	Not AC
	EPHA2(ECK)	Pair13_Partner2_CHEMBL1967116	1.29994
	FAK1(PTK2)	Pair13_Partner1_CHEMBL1970317	3	Not AC
	FAK1(PTK2)	Pair13_Partner2_CHEMBL1967116	1.59999
	FGFR1	Pair13_Partner1_CHEMBL1970317	3.2	AC
	FGFR1	Pair13_Partner2_CHEMBL1967116	0.899985
	FGFR3(JTK4)	Pair13_Partner1_CHEMBL1970317	1.89998	Not AC
	FGFR3(JTK4)	Pair13_Partner2_CHEMBL1967116	1.20003
	FLT1	Pair13_Partner1_CHEMBL1970317	1.80003	AC
	FLT1	Pair13_Partner2_CHEMBL1967116	-0.700057
	FLT3	Pair13_Partner1_CHEMBL1970317	0.100026	Not AC
	FLT3	Pair13_Partner2_CHEMBL1967116	0.100026
	FYN	Pair13_Partner1_CHEMBL1970317	1	Not AC
	FYN	Pair13_Partner2_CHEMBL1967116	0.800029
	GSK3B (GSK3 beta)	Pair13_Partner1_CHEMBL1970317	3.8	Not AC
	GSK3B (GSK3 beta)	Pair13_Partner2_CHEMBL1967116	3.8
	HER2	Pair13_Partner1_CHEMBL1970317	3.1	Not AC
	HER2	Pair13_Partner2_CHEMBL1967116	3.2
	HER4	Pair13_Partner1_CHEMBL1970317	3	Not AC
	HER4	Pair13_Partner2_CHEMBL1967116	3.6
	HIPK2	Pair13_Partner1_CHEMBL1970317	3.4	Not AC
	HIPK2	Pair13_Partner2_CHEMBL1967116	2.9
	IGF1R	Pair13_Partner1_CHEMBL1970317	3	Not AC
	IGF1R	Pair13_Partner2_CHEMBL1967116	3
	INSR	Pair13_Partner1_CHEMBL1970317	2.09999	Not AC
	INSR	Pair13_Partner2_CHEMBL1967116	1.80003
	IRAK4	Pair13_Partner1_CHEMBL1970317	4	Not AC
	IRAK4	Pair13_Partner2_CHEMBL1967116	4
	ITK	Pair13_Partner1_CHEMBL1970317	1.20003	Not AC
	ITK	Pair13_Partner2_CHEMBL1967116	1.40002
	JAk2	Pair13_Partner1_CHEMBL1970317	3.4	Not AC
	JAk2	Pair13_Partner2_CHEMBL1967116	1.80003
	KDR (VEGFR2)	Pair13_Partner1_CHEMBL1970317	0.700011	Not AC
	KDR (VEGFR2)	Pair13_Partner2_CHEMBL1967116	0.499962
	KIT(SCFR)	Pair13_Partner1_CHEMBL1970317	3.8	Not AC
	KIT(SCFR)	Pair13_Partner2_CHEMBL1967116	0
	KRS1(MST2)	Pair13_Partner1_CHEMBL1970317	1.40002	Not AC
	KRS1(MST2)	Pair13_Partner2_CHEMBL1967116	1.29994
	LCK	Pair13_Partner1_CHEMBL1970317	0.200029	Not AC
	LCK	Pair13_Partner2_CHEMBL1967116	0
	LIMK1	Pair13_Partner1_CHEMBL1970317	2.09999	Not AC
	LIMK1	Pair13_Partner2_CHEMBL1967116	2.09999
	LYN	Pair13_Partner1_CHEMBL1970317	0.800029	Not AC
	LYN	Pair13_Partner2_CHEMBL1967116	0.40002
	MAP4K4 (HGK	Pair13_Partner1_CHEMBL1970317	2.8	Not AC
	MAP4K4 (HGK	Pair13_Partner2_CHEMBL1967116	2
	MAPK1 (ERK2)	Pair13_Partner1_CHEMBL1970317	3.9	Not AC
	MAPK1 (ERK2)	Pair13_Partner2_CHEMBL1967116	3.9
	MAPK13(SAPK4)	Pair13_Partner1_CHEMBL1970317	3.9	Not AC
	MAPK13(SAPK4)	Pair13_Partner2_CHEMBL1967116	3.9
	MAPK8 (JNK1 )	Pair13_Partner1_CHEMBL1970317	3.5	Not AC
	MAPK8 (JNK1 )	Pair13_Partner2_CHEMBL1967116	3.5
	MAPKAPK3 (3pK)	Pair13_Partner1_CHEMBL1970317	4	Not AC
	MAPKAPK3 (3pK)	Pair13_Partner2_CHEMBL1967116	4
	MARK2	Pair13_Partner1_CHEMBL1970317	1.59999	Not AC
	MARK2	Pair13_Partner2_CHEMBL1967116	2.2
	MET	Pair13_Partner1_CHEMBL1970317	0.899985	Not AC
	MET	Pair13_Partner2_CHEMBL1967116	0.899985
	NEK2	Pair13_Partner1_CHEMBL1970317	1.80003	Not AC
	NEK2	Pair13_Partner2_CHEMBL1967116	1.80003
	NTRK1 (TRKA)	Pair13_Partner1_CHEMBL1970317	1.40002	Not AC
	NTRK1 (TRKA)	Pair13_Partner2_CHEMBL1967116	0.899985
	NTRK2 (TRKB)	Pair13_Partner1_CHEMBL1970317	1.70001	Not AC
	NTRK2 (TRKB)	Pair13_Partner2_CHEMBL1967116	1.10003
	PAK1	Pair13_Partner1_CHEMBL1970317	3.6	Not AC
	PAK1	Pair13_Partner2_CHEMBL1967116	4
	PAK4	Pair13_Partner1_CHEMBL1970317	3.7	Not AC
	PAK4	Pair13_Partner2_CHEMBL1967116	3.7
	PDK1	Pair13_Partner1_CHEMBL1970317	2.5	Not AC
	PDK1	Pair13_Partner2_CHEMBL1967116	3.6
	PIM1	Pair13_Partner1_CHEMBL1970317	3.8	Not AC
	PIM1	Pair13_Partner2_CHEMBL1967116	3.5
	PIM2	Pair13_Partner1_CHEMBL1970317	3.2	Not AC
	PIM2	Pair13_Partner2_CHEMBL1967116	3.2
	PLK1	Pair13_Partner1_CHEMBL1970317	3.9	Not AC
	PLK1	Pair13_Partner2_CHEMBL1967116	3.9
	PRKACA (PKA)	Pair13_Partner1_CHEMBL1970317	3.9	Not AC
	PRKACA (PKA)	Pair13_Partner2_CHEMBL1967116	3.9
	ROCK1	Pair13_Partner1_CHEMBL1970317	3.3	Not AC
	ROCK1	Pair13_Partner2_CHEMBL1967116	2.09999
	RPS6KA3 (RSK2)	Pair13_Partner1_CHEMBL1970317	3.6	Not AC
	RPS6KA3 (RSK2)	Pair13_Partner2_CHEMBL1967116	3.9
	RPS6KB1 (S6K1)	Pair13_Partner1_CHEMBL1970317	2	Not AC
	RPS6KB1 (S6K1)	Pair13_Partner2_CHEMBL1967116	1
	SRC	Pair13_Partner1_CHEMBL1970317	1.49996	Not AC
	SRC	Pair13_Partner2_CHEMBL1967116	1.40002
	TYK2	Pair13_Partner1_CHEMBL1970317	3.3	Not AC
	TYK2	Pair13_Partner2_CHEMBL1967116	2.6
Pair 14	ABL1	Pair14_Partner1_CHEMBL404367	2.8	Not AC
	ABL1	Pair14_Partner2_CHEMBL1964692	2.8
	AKT2	Pair14_Partner1_CHEMBL404367	3.9	Not AC
	AKT2	Pair14_Partner2_CHEMBL1964692	3.9
	AURKA (Aurora A)	Pair14_Partner1_CHEMBL404367	3	Not AC
	AURKA (Aurora A)	Pair14_Partner2_CHEMBL1964692	3.2
	BRK(PTK6	Pair14_Partner1_CHEMBL404367	3.4	Not AC
	BRK(PTK6	Pair14_Partner2_CHEMBL1964692	2.9
	BTK	Pair14_Partner1_CHEMBL404367	3.1	Not AC
	BTK	Pair14_Partner2_CHEMBL1964692	3.1
	CAMK2D	Pair14_Partner1_CHEMBL404367	3.8	Not AC
	CAMK2D	Pair14_Partner2_CHEMBL1964692	3.8
	CDK2	Pair14_Partner1_CHEMBL404367	3.9	Not AC
	CDK2	Pair14_Partner2_CHEMBL1964692	3.9
	CHEK1 (CHK1)	Pair14_Partner1_CHEMBL404367	3.9	Not AC
	CHEK1 (CHK1)	Pair14_Partner2_CHEMBL1964692	3.9
	CHEK2	Pair14_Partner1_CHEMBL404367	3.7	Not AC
	CHEK2	Pair14_Partner2_CHEMBL1964692	3.2
	CLK2	Pair14_Partner1_CHEMBL404367	3.3	Not AC
	CLK2	Pair14_Partner2_CHEMBL1964692	2.5
	CLK4	Pair14_Partner1_CHEMBL404367	3.1	Not AC
	CLK4	Pair14_Partner2_CHEMBL1964692	2
	CNK(PLK3)	Pair14_Partner1_CHEMBL404367	3.8	Not AC
	CNK(PLK3)	Pair14_Partner2_CHEMBL1964692	3.4
	CSF1R (FMS)-	Pair14_Partner1_CHEMBL404367	1.40002	Not AC
	CSF1R (FMS)-	Pair14_Partner2_CHEMBL1964692	2.5
	CSNK1A1	Pair14_Partner1_CHEMBL404367	3.2	Not AC
	CSNK1A1	Pair14_Partner2_CHEMBL1964692	3.1
	CSNK1D	Pair14_Partner1_CHEMBL404367	2.8	Not AC
	CSNK1D	Pair14_Partner2_CHEMBL1964692	2.2
	CSNK2A1 (CK2 alpha 1)	Pair14_Partner1_CHEMBL404367	3.8	Not AC
	CSNK2A1 (CK2 alpha 1)	Pair14_Partner2_CHEMBL1964692	3.8
	cTAK1	Pair14_Partner1_CHEMBL404367	3.8	Not AC
	cTAK1	Pair14_Partner2_CHEMBL1964692	3.8
	DAPK3 (ZIPK)	Pair14_Partner1_CHEMBL404367	3.1	Not AC
	DAPK3 (ZIPK)	Pair14_Partner2_CHEMBL1964692	3.1
	DCLK1	Pair14_Partner1_CHEMBL404367	4	Not AC
	DCLK1	Pair14_Partner2_CHEMBL1964692	4
	DYRK1A	Pair14_Partner1_CHEMBL404367	2.6	Not AC
	DYRK1A	Pair14_Partner2_CHEMBL1964692	2.4
	EGFR (ErbB1)	Pair14_Partner1_CHEMBL404367	3.3	Not AC
	EGFR (ErbB1)	Pair14_Partner2_CHEMBL1964692	2.5
	EPHA2(ECK)	Pair14_Partner1_CHEMBL404367	2.9	Not AC
	EPHA2(ECK)	Pair14_Partner2_CHEMBL1964692	1.20003
	FAK1(PTK2)	Pair14_Partner1_CHEMBL404367	3.2	Not AC
	FAK1(PTK2)	Pair14_Partner2_CHEMBL1964692	2
	FGFR1	Pair14_Partner1_CHEMBL404367	3.3	Not AC
	FGFR1	Pair14_Partner2_CHEMBL1964692	2.4
	FGFR3(JTK4)	Pair14_Partner1_CHEMBL404367	3.3	Not AC
	FGFR3(JTK4)	Pair14_Partner2_CHEMBL1964692	3.3
	FLT1	Pair14_Partner1_CHEMBL404367	0.299943	Not AC
	FLT1	Pair14_Partner2_CHEMBL1964692	-0.100015
	FYN	Pair14_Partner1_CHEMBL404367	2.7	Not AC
	FYN	Pair14_Partner2_CHEMBL1964692	2.7
	GSK3B (GSK3 beta)	Pair14_Partner1_CHEMBL404367	3.8	Not AC
	GSK3B (GSK3 beta)	Pair14_Partner2_CHEMBL1964692	3.3
	HER2	Pair14_Partner1_CHEMBL404367	3.2	Not AC
	HER2	Pair14_Partner2_CHEMBL1964692	3.2
	HER4	Pair14_Partner1_CHEMBL404367	3.6	Not AC
	HER4	Pair14_Partner2_CHEMBL1964692	3.6
	HIPK2	Pair14_Partner1_CHEMBL404367	3.5	Not AC
	HIPK2	Pair14_Partner2_CHEMBL1964692	2.6
	IGF1R	Pair14_Partner1_CHEMBL404367	3.3	Not AC
	IGF1R	Pair14_Partner2_CHEMBL1964692	3.3
	INSR	Pair14_Partner1_CHEMBL404367	3.7	Not AC
	INSR	Pair14_Partner2_CHEMBL1964692	3.4
	IRAK4	Pair14_Partner1_CHEMBL404367	3.4	Not AC
	IRAK4	Pair14_Partner2_CHEMBL1964692	4
	ITK	Pair14_Partner1_CHEMBL404367	3.2	Not AC
	ITK	Pair14_Partner2_CHEMBL1964692	2.5
	JAk2	Pair14_Partner1_CHEMBL404367	3.2	Not AC
	JAk2	Pair14_Partner2_CHEMBL1964692	1.89998
	KIT(SCFR)	Pair14_Partner1_CHEMBL404367	1.49996	Not AC
	KIT(SCFR)	Pair14_Partner2_CHEMBL1964692	1.59999
	KRS1(MST2)	Pair14_Partner1_CHEMBL404367	3.8	Not AC
	KRS1(MST2)	Pair14_Partner2_CHEMBL1964692	3.9
	LCK	Pair14_Partner1_CHEMBL404367	3.2	Not AC
	LCK	Pair14_Partner2_CHEMBL1964692	1.80003
	LIMK1	Pair14_Partner1_CHEMBL404367	3.3	Not AC
	LIMK1	Pair14_Partner2_CHEMBL1964692	4
	LYN	Pair14_Partner1_CHEMBL404367	2.8	Not AC
	LYN	Pair14_Partner2_CHEMBL1964692	1.80003
	MAP4K4 (HGK	Pair14_Partner1_CHEMBL404367	3	Not AC
	MAP4K4 (HGK	Pair14_Partner2_CHEMBL1964692	2.9
	MAPK1 (ERK2)	Pair14_Partner1_CHEMBL404367	3.9	Not AC
	MAPK1 (ERK2)	Pair14_Partner2_CHEMBL1964692	3.9
	MAPK13(SAPK4)	Pair14_Partner1_CHEMBL404367	3.7	Not AC
	MAPK13(SAPK4)	Pair14_Partner2_CHEMBL1964692	3.9
	MAPK8 (JNK1 )	Pair14_Partner1_CHEMBL404367	3.2	Not AC
	MAPK8 (JNK1 )	Pair14_Partner2_CHEMBL1964692	3.5
	MAPKAPK3 (3pK)	Pair14_Partner1_CHEMBL404367	4	Not AC
	MAPKAPK3 (3pK)	Pair14_Partner2_CHEMBL1964692	4
	MARK2	Pair14_Partner1_CHEMBL404367	3.9	Not AC
	MARK2	Pair14_Partner2_CHEMBL1964692	3.2
	MELK(PK38)	Pair14_Partner1_CHEMBL404367	3.2	Not AC
	MELK(PK38)	Pair14_Partner2_CHEMBL1964692	2.8
	MET	Pair14_Partner1_CHEMBL404367	2.7	Not AC
	MET	Pair14_Partner2_CHEMBL1964692	3.3
	NEK2	Pair14_Partner1_CHEMBL404367	3.5	Not AC
	NEK2	Pair14_Partner2_CHEMBL1964692	3
	NTRK1 (TRKA)	Pair14_Partner1_CHEMBL404367	3.3	Not AC
	NTRK1 (TRKA)	Pair14_Partner2_CHEMBL1964692	2.09999
	NTRK2 (TRKB)	Pair14_Partner1_CHEMBL404367	3.5	AC
	NTRK2 (TRKB)	Pair14_Partner2_CHEMBL1964692	1.40002
	PAK1	Pair14_Partner1_CHEMBL404367	4	Not AC
	PAK1	Pair14_Partner2_CHEMBL1964692	4
	PAK4	Pair14_Partner1_CHEMBL404367	3.7	Not AC
	PAK4	Pair14_Partner2_CHEMBL1964692	3.7
	PDK1	Pair14_Partner1_CHEMBL404367	3.6	Not AC
	PDK1	Pair14_Partner2_CHEMBL1964692	3.6
	PHKG2(PSK-C3)	Pair14_Partner1_CHEMBL404367	3.7	Not AC
	PHKG2(PSK-C3)	Pair14_Partner2_CHEMBL1964692	3.7
	PIM1	Pair14_Partner1_CHEMBL404367	4	Not AC
	PIM1	Pair14_Partner2_CHEMBL1964692	4
	PIM2	Pair14_Partner1_CHEMBL404367	3.2	Not AC
	PIM2	Pair14_Partner2_CHEMBL1964692	3.2
	PKN2(PRKCL2)	Pair14_Partner1_CHEMBL404367	3.9	Not AC
	PKN2(PRKCL2)	Pair14_Partner2_CHEMBL1964692	3.9
	PLK1	Pair14_Partner1_CHEMBL404367	3.9	Not AC
	PLK1	Pair14_Partner2_CHEMBL1964692	3.9
	PRKACA (PKA)	Pair14_Partner1_CHEMBL404367	3.9	Not AC
	PRKACA (PKA)	Pair14_Partner2_CHEMBL1964692	3.9
	PRKCI (PKCiota)	Pair14_Partner1_CHEMBL404367	3.7	Not AC
	PRKCI (PKCiota)	Pair14_Partner2_CHEMBL1964692	3.7
	PYK2(FAK2)	Pair14_Partner1_CHEMBL404367	3.2	Not AC
	PYK2(FAK2)	Pair14_Partner2_CHEMBL1964692	3.1
	RET	Pair14_Partner1_CHEMBL404367	2.6	AC
	RET	Pair14_Partner2_CHEMBL1964692	-0.199971
	ROCK1	Pair14_Partner1_CHEMBL404367	2.9	Not AC
	ROCK1	Pair14_Partner2_CHEMBL1964692	2.6
	RPS6KA3 (RSK2)	Pair14_Partner1_CHEMBL404367	3.5	Not AC
	RPS6KA3 (RSK2)	Pair14_Partner2_CHEMBL1964692	2.09999
	RPS6KB1 (S6K1)	Pair14_Partner1_CHEMBL404367	2.6	Not AC
	RPS6KB1 (S6K1)	Pair14_Partner2_CHEMBL1964692	1.10003
	SRC	Pair14_Partner1_CHEMBL404367	3.3	Not AC
	SRC	Pair14_Partner2_CHEMBL1964692	2.9
	SRPK1	Pair14_Partner1_CHEMBL404367	3.9	Not AC
	SRPK1	Pair14_Partner2_CHEMBL1964692	2.6
	SYK	Pair14_Partner1_CHEMBL404367	3.2	Not AC
	SYK	Pair14_Partner2_CHEMBL1964692	2.7
	TYK2	Pair14_Partner1_CHEMBL404367	3.3	Not AC
	TYK2	Pair14_Partner2_CHEMBL1964692	3.3
	ZAK	Pair14_Partner1_CHEMBL404367	3.4	Not AC
	ZAK	Pair14_Partner2_CHEMBL1964692	2.9
Pair 15	ABL1	Pair15_Partner1_CHEMBL1996255	2.7	Not AC
	ABL1	Pair15_Partner2_CHEMBL223360	3.6
	FLT1	Pair15_Partner1_CHEMBL1996255	-0.59998	AC
	FLT1	Pair15_Partner2_CHEMBL223360	2.8
	FLT3	Pair15_Partner1_CHEMBL1996255	-0.100015	Not AC
	FLT3	Pair15_Partner2_CHEMBL223360	1.40002
	FYN	Pair15_Partner1_CHEMBL1996255	2.7	Not AC
	FYN	Pair15_Partner2_CHEMBL223360	3.8
	KDR (VEGFR2)	Pair15_Partner1_CHEMBL1996255	0.899985	Not AC
	KDR (VEGFR2)	Pair15_Partner2_CHEMBL223360	0.899985
	KIT(SCFR)	Pair15_Partner1_CHEMBL1996255	0	AC
	KIT(SCFR)	Pair15_Partner2_CHEMBL223360	3.8
	LCK	Pair15_Partner1_CHEMBL1996255	2.8	Not AC
	LCK	Pair15_Partner2_CHEMBL223360	3.8
	LYN	Pair15_Partner1_CHEMBL1996255	2.6	Not AC
	LYN	Pair15_Partner2_CHEMBL223360	2.4
	SRC	Pair15_Partner1_CHEMBL1996255	2.7	Not AC
	SRC	Pair15_Partner2_CHEMBL223360	3.7
Pair 16	CAMK2D	Pair16_Partner1_CHEMBL1976936	3.5	Not AC
	CAMK2D	Pair16_Partner2_CHEMBL1997846	3.5
	CDK2	Pair16_Partner1_CHEMBL1976936	2.8	Not AC
	CDK2	Pair16_Partner2_CHEMBL1997846	3.2
	CLK2	Pair16_Partner1_CHEMBL1976936	2.9	Not AC
	CLK2	Pair16_Partner2_CHEMBL1997846	3.5
	CLK4	Pair16_Partner1_CHEMBL1976936	1.59999	Not AC
	CLK4	Pair16_Partner2_CHEMBL1997846	2.2
	CSNK1A1	Pair16_Partner1_CHEMBL1976936	3.6	Not AC
	CSNK1A1	Pair16_Partner2_CHEMBL1997846	3.7
	DAPK3 (ZIPK)	Pair16_Partner1_CHEMBL1976936	1.89998	Not AC
	DAPK3 (ZIPK)	Pair16_Partner2_CHEMBL1997846	3.4
	DYRK1A	Pair16_Partner1_CHEMBL1976936	0.700011	AC
	DYRK1A	Pair16_Partner2_CHEMBL1997846	2.8
	FLT3	Pair16_Partner1_CHEMBL1976936	1.70001	Not AC
	FLT3	Pair16_Partner2_CHEMBL1997846	3.3
	GSK3B (GSK3 beta)	Pair16_Partner1_CHEMBL1976936	2	Not AC
	GSK3B (GSK3 beta)	Pair16_Partner2_CHEMBL1997846	3.1
	HIPK2	Pair16_Partner1_CHEMBL1976936	2.2	Not AC
	HIPK2	Pair16_Partner2_CHEMBL1997846	2.8
	KRS1(MST2)	Pair16_Partner1_CHEMBL1976936	0.899985	AC
	KRS1(MST2)	Pair16_Partner2_CHEMBL1997846	3
	MAP4K4 (HGK	Pair16_Partner1_CHEMBL1976936	1	Not AC
	MAP4K4 (HGK	Pair16_Partner2_CHEMBL1997846	2.30001
	MELK(PK38)	Pair16_Partner1_CHEMBL1976936	1.40002	Not AC
	MELK(PK38)	Pair16_Partner2_CHEMBL1997846	2.5
	PAK4	Pair16_Partner1_CHEMBL1976936	1.89998	Not AC
	PAK4	Pair16_Partner2_CHEMBL1997846	2.9
	PIM1	Pair16_Partner1_CHEMBL1976936	2.9	Not AC
	PIM1	Pair16_Partner2_CHEMBL1997846	3.6
	PKN2(PRKCL2)	Pair16_Partner1_CHEMBL1976936	1.29994	Not AC
	PKN2(PRKCL2)	Pair16_Partner2_CHEMBL1997846	2.09999
	PRKACA (PKA)	Pair16_Partner1_CHEMBL1976936	1.89998	Not AC
	PRKACA (PKA)	Pair16_Partner2_CHEMBL1997846	2.6
	ROCK1	Pair16_Partner1_CHEMBL1976936	1.89998	Not AC
	ROCK1	Pair16_Partner2_CHEMBL1997846	2
	SYK	Pair16_Partner1_CHEMBL1976936	3.2	Not AC
	SYK	Pair16_Partner2_CHEMBL1997846	2.5
Pair 17	AKT2	Pair17_Partner1_CHEMBL2006010	3.6	Not AC
	AKT2	Pair17_Partner2_CHEMBL1980540	3.9
	CAMK2D	Pair17_Partner1_CHEMBL2006010	3.8	Not AC
	CAMK2D	Pair17_Partner2_CHEMBL1980540	3.8
	CDK2	Pair17_Partner1_CHEMBL2006010	3.5	Not AC
	CDK2	Pair17_Partner2_CHEMBL1980540	3.9
	CHEK1 (CHK1)	Pair17_Partner1_CHEMBL2006010	3.9	Not AC
	CHEK1 (CHK1)	Pair17_Partner2_CHEMBL1980540	3.9
	CLK2	Pair17_Partner1_CHEMBL2006010	3.9	Not AC
	CLK2	Pair17_Partner2_CHEMBL1980540	3.9
	CLK4	Pair17_Partner1_CHEMBL2006010	4	Not AC
	CLK4	Pair17_Partner2_CHEMBL1980540	3.1
	CNK(PLK3)	Pair17_Partner1_CHEMBL2006010	3.5	Not AC
	CNK(PLK3)	Pair17_Partner2_CHEMBL1980540	3.9
	CSF1R (FMS)-	Pair17_Partner1_CHEMBL2006010	3.4	Not AC
	CSF1R (FMS)-	Pair17_Partner2_CHEMBL1980540	3.4
	CSNK1A1	Pair17_Partner1_CHEMBL2006010	3.8	Not AC
	CSNK1A1	Pair17_Partner2_CHEMBL1980540	3.8
	CSNK1D	Pair17_Partner1_CHEMBL2006010	3.9	Not AC
	CSNK1D	Pair17_Partner2_CHEMBL1980540	3.9
	CSNK2A1 (CK2 alpha 1)	Pair17_Partner1_CHEMBL2006010	3.8	AC
	CSNK2A1 (CK2 alpha 1)	Pair17_Partner2_CHEMBL1980540	1.70001
	cTAK1	Pair17_Partner1_CHEMBL2006010	3.8	Not AC
	cTAK1	Pair17_Partner2_CHEMBL1980540	3.8
	DCLK1	Pair17_Partner1_CHEMBL2006010	4	Not AC
	DCLK1	Pair17_Partner2_CHEMBL1980540	4
	DYRK1A	Pair17_Partner1_CHEMBL2006010	3.8	Not AC
	DYRK1A	Pair17_Partner2_CHEMBL1980540	3.8
	EPHA2(ECK)	Pair17_Partner1_CHEMBL2006010	3.5	Not AC
	EPHA2(ECK)	Pair17_Partner2_CHEMBL1980540	3.5
	FGFR1	Pair17_Partner1_CHEMBL2006010	3.7	Not AC
	FGFR1	Pair17_Partner2_CHEMBL1980540	3.7
	HER4	Pair17_Partner1_CHEMBL2006010	3.6	Not AC
	HER4	Pair17_Partner2_CHEMBL1980540	3.6
	HIPK2	Pair17_Partner1_CHEMBL2006010	3.5	Not AC
	HIPK2	Pair17_Partner2_CHEMBL1980540	3.5
	INSR	Pair17_Partner1_CHEMBL2006010	3.7	Not AC
	INSR	Pair17_Partner2_CHEMBL1980540	3.7
	IRAK4	Pair17_Partner1_CHEMBL2006010	4	Not AC
	IRAK4	Pair17_Partner2_CHEMBL1980540	4
	KDR (VEGFR2)	Pair17_Partner1_CHEMBL2006010	3.9	Not AC
	KDR (VEGFR2)	Pair17_Partner2_CHEMBL1980540	3.9
	KRS1(MST2)	Pair17_Partner1_CHEMBL2006010	3.6	Not AC
	KRS1(MST2)	Pair17_Partner2_CHEMBL1980540	3.9
	LCK	Pair17_Partner1_CHEMBL2006010	3.4	Not AC
	LCK	Pair17_Partner2_CHEMBL1980540	3.4
	MAP4K4 (HGK	Pair17_Partner1_CHEMBL2006010	4	AC
	MAP4K4 (HGK	Pair17_Partner2_CHEMBL1980540	1.80003
	MAPK1 (ERK2)	Pair17_Partner1_CHEMBL2006010	3.9	Not AC
	MAPK1 (ERK2)	Pair17_Partner2_CHEMBL1980540	3.9
	MAPK13(SAPK4)	Pair17_Partner1_CHEMBL2006010	3.9	Not AC
	MAPK13(SAPK4)	Pair17_Partner2_CHEMBL1980540	3.9
	MAPK8 (JNK1 )	Pair17_Partner1_CHEMBL2006010	3.5	Not AC
	MAPK8 (JNK1 )	Pair17_Partner2_CHEMBL1980540	3.5
	MAPKAPK3 (3pK)	Pair17_Partner1_CHEMBL2006010	4	Not AC
	MAPKAPK3 (3pK)	Pair17_Partner2_CHEMBL1980540	4
	MET	Pair17_Partner1_CHEMBL2006010	3.5	Not AC
	MET	Pair17_Partner2_CHEMBL1980540	3.5
	NEK2	Pair17_Partner1_CHEMBL2006010	4	Not AC
	NEK2	Pair17_Partner2_CHEMBL1980540	4
	NTRK2 (TRKB)	Pair17_Partner1_CHEMBL2006010	3.7	Not AC
	NTRK2 (TRKB)	Pair17_Partner2_CHEMBL1980540	3.7
	PAK1	Pair17_Partner1_CHEMBL2006010	4	Not AC
	PAK1	Pair17_Partner2_CHEMBL1980540	4
	PAK4	Pair17_Partner1_CHEMBL2006010	3.7	Not AC
	PAK4	Pair17_Partner2_CHEMBL1980540	3.7
	PDK1	Pair17_Partner1_CHEMBL2006010	3.6	Not AC
	PDK1	Pair17_Partner2_CHEMBL1980540	3.6
	PHKG2(PSK-C3)	Pair17_Partner1_CHEMBL2006010	3.7	Not AC
	PHKG2(PSK-C3)	Pair17_Partner2_CHEMBL1980540	3.7
	PIM1	Pair17_Partner1_CHEMBL2006010	4	Not AC
	PIM1	Pair17_Partner2_CHEMBL1980540	4
	PIM2	Pair17_Partner1_CHEMBL2006010	2.4	Not AC
	PIM2	Pair17_Partner2_CHEMBL1980540	3.2
	PKN2(PRKCL2)	Pair17_Partner1_CHEMBL2006010	3.9	Not AC
	PKN2(PRKCL2)	Pair17_Partner2_CHEMBL1980540	3.9
	PLK1	Pair17_Partner1_CHEMBL2006010	3.7	Not AC
	PLK1	Pair17_Partner2_CHEMBL1980540	3.9
	PRKACA (PKA)	Pair17_Partner1_CHEMBL2006010	3.9	Not AC
	PRKACA (PKA)	Pair17_Partner2_CHEMBL1980540	3.9
	PRKCI (PKCiota)	Pair17_Partner1_CHEMBL2006010	3.7	Not AC
	PRKCI (PKCiota)	Pair17_Partner2_CHEMBL1980540	3.7
	ROCK1	Pair17_Partner1_CHEMBL2006010	4	Not AC
	ROCK1	Pair17_Partner2_CHEMBL1980540	4
	RPS6KA3 (RSK2)	Pair17_Partner1_CHEMBL2006010	3.3	Not AC
	RPS6KA3 (RSK2)	Pair17_Partner2_CHEMBL1980540	3.9
	RPS6KB1 (S6K1)	Pair17_Partner1_CHEMBL2006010	3.8	Not AC
	RPS6KB1 (S6K1)	Pair17_Partner2_CHEMBL1980540	3.8
	SRPK1	Pair17_Partner1_CHEMBL2006010	3.1	Not AC
	SRPK1	Pair17_Partner2_CHEMBL1980540	3.9
	ZAK	Pair17_Partner1_CHEMBL2006010	3.9	Not AC
	ZAK	Pair17_Partner2_CHEMBL1980540	3.9
Pair 18	ABL1	Pair18_Partner1_CHEMBL1242373	2.8	Not AC
	ABL1	Pair18_Partner2_CHEMBL1994693	2.8
	AKT2	Pair18_Partner1_CHEMBL1242373	3.9	Not AC
	AKT2	Pair18_Partner2_CHEMBL1994693	3.9
	AURKA (Aurora A)	Pair18_Partner1_CHEMBL1242373	1.89998	Not AC
	AURKA (Aurora A)	Pair18_Partner2_CHEMBL1994693	1.59999
	AXL	Pair18_Partner1_CHEMBL1242373	1.20003	Not AC
	AXL	Pair18_Partner2_CHEMBL1994693	2.4
	BRK(PTK6	Pair18_Partner1_CHEMBL1242373	3.4	Not AC
	BRK(PTK6	Pair18_Partner2_CHEMBL1994693	3.4
	BTK	Pair18_Partner1_CHEMBL1242373	3.1	Not AC
	BTK	Pair18_Partner2_CHEMBL1994693	3.1
	CAMK2D	Pair18_Partner1_CHEMBL1242373	3.8	Not AC
	CAMK2D	Pair18_Partner2_CHEMBL1994693	3.8
	CDK2	Pair18_Partner1_CHEMBL1242373	3.9	Not AC
	CDK2	Pair18_Partner2_CHEMBL1994693	3.9
	CHEK1 (CHK1)	Pair18_Partner1_CHEMBL1242373	3.9	Not AC
	CHEK1 (CHK1)	Pair18_Partner2_CHEMBL1994693	3.9
	CHEK2	Pair18_Partner1_CHEMBL1242373	3.1	Not AC
	CHEK2	Pair18_Partner2_CHEMBL1994693	3.2
	CLK2	Pair18_Partner1_CHEMBL1242373	3	Not AC
	CLK2	Pair18_Partner2_CHEMBL1994693	2.6
	CLK4	Pair18_Partner1_CHEMBL1242373	2.09999	Not AC
	CLK4	Pair18_Partner2_CHEMBL1994693	1.70001
	CNK(PLK3)	Pair18_Partner1_CHEMBL1242373	3.3	Not AC
	CNK(PLK3)	Pair18_Partner2_CHEMBL1994693	3
	CSF1R (FMS)-	Pair18_Partner1_CHEMBL1242373	3.4	Not AC
	CSF1R (FMS)-	Pair18_Partner2_CHEMBL1994693	3.4
	CSNK1A1	Pair18_Partner1_CHEMBL1242373	3.8	Not AC
	CSNK1A1	Pair18_Partner2_CHEMBL1994693	3.8
	CSNK1D	Pair18_Partner1_CHEMBL1242373	3.9	Not AC
	CSNK1D	Pair18_Partner2_CHEMBL1994693	3.6
	CSNK2A1 (CK2 alpha 1)	Pair18_Partner1_CHEMBL1242373	3.8	Not AC
	CSNK2A1 (CK2 alpha 1)	Pair18_Partner2_CHEMBL1994693	3.8
	cTAK1	Pair18_Partner1_CHEMBL1242373	3.5	Not AC
	cTAK1	Pair18_Partner2_CHEMBL1994693	3.6
	DAPK3 (ZIPK)	Pair18_Partner1_CHEMBL1242373	3.1	Not AC
	DAPK3 (ZIPK)	Pair18_Partner2_CHEMBL1994693	3.1
	DCLK1	Pair18_Partner1_CHEMBL1242373	4	Not AC
	DCLK1	Pair18_Partner2_CHEMBL1994693	4
	DYRK1A	Pair18_Partner1_CHEMBL1242373	2.5	Not AC
	DYRK1A	Pair18_Partner2_CHEMBL1994693	2
	EGFR (ErbB1)	Pair18_Partner1_CHEMBL1242373	3.3	Not AC
	EGFR (ErbB1)	Pair18_Partner2_CHEMBL1994693	2.7
	EPHA2(ECK)	Pair18_Partner1_CHEMBL1242373	1.49996	AC
	EPHA2(ECK)	Pair18_Partner2_CHEMBL1994693	3.5
	FAK1(PTK2)	Pair18_Partner1_CHEMBL1242373	2.8	Not AC
	FAK1(PTK2)	Pair18_Partner2_CHEMBL1994693	3.2
	FGFR1	Pair18_Partner1_CHEMBL1242373	3.4	Not AC
	FGFR1	Pair18_Partner2_CHEMBL1994693	3.7
	FGFR3(JTK4)	Pair18_Partner1_CHEMBL1242373	3.3	Not AC
	FGFR3(JTK4)	Pair18_Partner2_CHEMBL1994693	3.3
	FLT1	Pair18_Partner1_CHEMBL1242373	0.800029	Not AC
	FLT1	Pair18_Partner2_CHEMBL1994693	1.80003
	FLT3	Pair18_Partner1_CHEMBL1242373	0.299943	Not AC
	FLT3	Pair18_Partner2_CHEMBL1994693	0.899985
	FYN	Pair18_Partner1_CHEMBL1242373	2.9	Not AC
	FYN	Pair18_Partner2_CHEMBL1994693	2.9
	GSK3B (GSK3 beta)	Pair18_Partner1_CHEMBL1242373	3.5	Not AC
	GSK3B (GSK3 beta)	Pair18_Partner2_CHEMBL1994693	3.3
	HER2	Pair18_Partner1_CHEMBL1242373	3.2	Not AC
	HER2	Pair18_Partner2_CHEMBL1994693	3.2
	HER4	Pair18_Partner1_CHEMBL1242373	3.6	Not AC
	HER4	Pair18_Partner2_CHEMBL1994693	3.2
	HIPK2	Pair18_Partner1_CHEMBL1242373	3.5	Not AC
	HIPK2	Pair18_Partner2_CHEMBL1994693	3.5
	IGF1R	Pair18_Partner1_CHEMBL1242373	3.3	Not AC
	IGF1R	Pair18_Partner2_CHEMBL1994693	3.3
	INSR	Pair18_Partner1_CHEMBL1242373	3.7	Not AC
	INSR	Pair18_Partner2_CHEMBL1994693	3.7
	IRAK4	Pair18_Partner1_CHEMBL1242373	4	Not AC
	IRAK4	Pair18_Partner2_CHEMBL1994693	4
	ITK	Pair18_Partner1_CHEMBL1242373	3.2	Not AC
	ITK	Pair18_Partner2_CHEMBL1994693	3.2
	JAk2	Pair18_Partner1_CHEMBL1242373	3.2	Not AC
	JAk2	Pair18_Partner2_CHEMBL1994693	3.2
	KDR (VEGFR2)	Pair18_Partner1_CHEMBL1242373	1.80003	Not AC
	KDR (VEGFR2)	Pair18_Partner2_CHEMBL1994693	2.7
	KIT(SCFR)	Pair18_Partner1_CHEMBL1242373	3.1	Not AC
	KIT(SCFR)	Pair18_Partner2_CHEMBL1994693	3.1
	KRS1(MST2)	Pair18_Partner1_CHEMBL1242373	3.9	Not AC
	KRS1(MST2)	Pair18_Partner2_CHEMBL1994693	3.6
	LCK	Pair18_Partner1_CHEMBL1242373	2.5	Not AC
	LCK	Pair18_Partner2_CHEMBL1994693	2
	LIMK1	Pair18_Partner1_CHEMBL1242373	2.8	Not AC
	LIMK1	Pair18_Partner2_CHEMBL1994693	3.2
	LYN	Pair18_Partner1_CHEMBL1242373	2.09999	Not AC
	LYN	Pair18_Partner2_CHEMBL1994693	2.7
	MAP4K4 (HGK	Pair18_Partner1_CHEMBL1242373	3.4	Not AC
	MAP4K4 (HGK	Pair18_Partner2_CHEMBL1994693	3.1
	MAPK1 (ERK2)	Pair18_Partner1_CHEMBL1242373	3.9	Not AC
	MAPK1 (ERK2)	Pair18_Partner2_CHEMBL1994693	3.9
	MAPK13(SAPK4)	Pair18_Partner1_CHEMBL1242373	3.9	Not AC
	MAPK13(SAPK4)	Pair18_Partner2_CHEMBL1994693	3.9
	MAPK8 (JNK1 )	Pair18_Partner1_CHEMBL1242373	3.5	Not AC
	MAPK8 (JNK1 )	Pair18_Partner2_CHEMBL1994693	3.5
	MAPKAPK3 (3pK)	Pair18_Partner1_CHEMBL1242373	4	Not AC
	MAPKAPK3 (3pK)	Pair18_Partner2_CHEMBL1994693	4
	MARK2	Pair18_Partner1_CHEMBL1242373	3.7	Not AC
	MARK2	Pair18_Partner2_CHEMBL1994693	3.4
	MELK(PK38)	Pair18_Partner1_CHEMBL1242373	2.9	Not AC
	MELK(PK38)	Pair18_Partner2_CHEMBL1994693	2.6
	MET	Pair18_Partner1_CHEMBL1242373	3.5	Not AC
	MET	Pair18_Partner2_CHEMBL1994693	3.5
	NEK2	Pair18_Partner1_CHEMBL1242373	4	Not AC
	NEK2	Pair18_Partner2_CHEMBL1994693	3.7
	NTRK1 (TRKA)	Pair18_Partner1_CHEMBL1242373	3.1	Not AC
	NTRK1 (TRKA)	Pair18_Partner2_CHEMBL1994693	3.4
	NTRK2 (TRKB)	Pair18_Partner1_CHEMBL1242373	2.30001	Not AC
	NTRK2 (TRKB)	Pair18_Partner2_CHEMBL1994693	3.3
	PAK1	Pair18_Partner1_CHEMBL1242373	4	Not AC
	PAK1	Pair18_Partner2_CHEMBL1994693	4
	PAK4	Pair18_Partner1_CHEMBL1242373	3.7	Not AC
	PAK4	Pair18_Partner2_CHEMBL1994693	3.7
	PDK1	Pair18_Partner1_CHEMBL1242373	3.6	Not AC
	PDK1	Pair18_Partner2_CHEMBL1994693	3.6
	PHKG2(PSK-C3)	Pair18_Partner1_CHEMBL1242373	3.7	Not AC
	PHKG2(PSK-C3)	Pair18_Partner2_CHEMBL1994693	3.7
	PIM1	Pair18_Partner1_CHEMBL1242373	3.6	Not AC
	PIM1	Pair18_Partner2_CHEMBL1994693	3.8
	PIM2	Pair18_Partner1_CHEMBL1242373	2.7	Not AC
	PIM2	Pair18_Partner2_CHEMBL1994693	3.2
	PKN2(PRKCL2)	Pair18_Partner1_CHEMBL1242373	3.9	Not AC
	PKN2(PRKCL2)	Pair18_Partner2_CHEMBL1994693	3.9
	PLK1	Pair18_Partner1_CHEMBL1242373	3.9	Not AC
	PLK1	Pair18_Partner2_CHEMBL1994693	3.9
	PRKACA (PKA)	Pair18_Partner1_CHEMBL1242373	3.9	Not AC
	PRKACA (PKA)	Pair18_Partner2_CHEMBL1994693	3.9
	PRKCI (PKCiota)	Pair18_Partner1_CHEMBL1242373	3.7	Not AC
	PRKCI (PKCiota)	Pair18_Partner2_CHEMBL1994693	3.7
	PYK2(FAK2)	Pair18_Partner1_CHEMBL1242373	3.2	Not AC
	PYK2(FAK2)	Pair18_Partner2_CHEMBL1994693	3.2
	RET	Pair18_Partner1_CHEMBL1242373	1.70001	Not AC
	RET	Pair18_Partner2_CHEMBL1994693	2
	ROCK1	Pair18_Partner1_CHEMBL1242373	2.9	Not AC
	ROCK1	Pair18_Partner2_CHEMBL1994693	4
	RPS6KA3 (RSK2)	Pair18_Partner1_CHEMBL1242373	2.4	Not AC
	RPS6KA3 (RSK2)	Pair18_Partner2_CHEMBL1994693	3.4
	RPS6KB1 (S6K1)	Pair18_Partner1_CHEMBL1242373	1.59999	AC
	RPS6KB1 (S6K1)	Pair18_Partner2_CHEMBL1994693	3.6
	SRC	Pair18_Partner1_CHEMBL1242373	3.3	Not AC
	SRC	Pair18_Partner2_CHEMBL1994693	3.3
	SRPK1	Pair18_Partner1_CHEMBL1242373	3.5	Not AC
	SRPK1	Pair18_Partner2_CHEMBL1994693	3.7
	SYK	Pair18_Partner1_CHEMBL1242373	3.2	Not AC
	SYK	Pair18_Partner2_CHEMBL1994693	3.2
	TYK2	Pair18_Partner1_CHEMBL1242373	3.3	Not AC
	TYK2	Pair18_Partner2_CHEMBL1994693	3.3
	ZAK	Pair18_Partner1_CHEMBL1242373	3.5	Not AC
	ZAK	Pair18_Partner2_CHEMBL1994693	3.4
Pair 19	ABL1	Pair19_Partner1_CHEMBL211378	2.8	Not AC
	ABL1	Pair19_Partner2_CHEMBL213505	2.8
	AKT2	Pair19_Partner1_CHEMBL211378	3.9	Not AC
	AKT2	Pair19_Partner2_CHEMBL213505	3.9
	AURKA (Aurora A)	Pair19_Partner1_CHEMBL211378	3	Not AC
	AURKA (Aurora A)	Pair19_Partner2_CHEMBL213505	2.6
	AXL	Pair19_Partner1_CHEMBL211378	3.3	Not AC
	AXL	Pair19_Partner2_CHEMBL213505	1.49996
	BRK(PTK6	Pair19_Partner1_CHEMBL211378	3.4	Not AC
	BRK(PTK6	Pair19_Partner2_CHEMBL213505	3.4
	BTK	Pair19_Partner1_CHEMBL211378	3.1	Not AC
	BTK	Pair19_Partner2_CHEMBL213505	3.1
	CAMK2D	Pair19_Partner1_CHEMBL211378	3.8	Not AC
	CAMK2D	Pair19_Partner2_CHEMBL213505	3.8
	CDK2	Pair19_Partner1_CHEMBL211378	3.9	Not AC
	CDK2	Pair19_Partner2_CHEMBL213505	3.9
	CHEK1 (CHK1)	Pair19_Partner1_CHEMBL211378	3.9	Not AC
	CHEK1 (CHK1)	Pair19_Partner2_CHEMBL213505	3.9
	CHEK2	Pair19_Partner1_CHEMBL211378	2.8	Not AC
	CHEK2	Pair19_Partner2_CHEMBL213505	3.1
	CLK2	Pair19_Partner1_CHEMBL211378	3.2	Not AC
	CLK2	Pair19_Partner2_CHEMBL213505	3.1
	CLK4	Pair19_Partner1_CHEMBL211378	2.5	Not AC
	CLK4	Pair19_Partner2_CHEMBL213505	2.4
	CNK(PLK3)	Pair19_Partner1_CHEMBL211378	2.30001	Not AC
	CNK(PLK3)	Pair19_Partner2_CHEMBL213505	1.80003
	CSF1R (FMS)-	Pair19_Partner1_CHEMBL211378	1.20003	AC
	CSF1R (FMS)-	Pair19_Partner2_CHEMBL213505	3.4
	CSNK1A1	Pair19_Partner1_CHEMBL211378	3.8	Not AC
	CSNK1A1	Pair19_Partner2_CHEMBL213505	3.8
	CSNK1D	Pair19_Partner1_CHEMBL211378	3.9	Not AC
	CSNK1D	Pair19_Partner2_CHEMBL213505	3.9
	CSNK2A1 (CK2 alpha 1)	Pair19_Partner1_CHEMBL211378	3.4	Not AC
	CSNK2A1 (CK2 alpha 1)	Pair19_Partner2_CHEMBL213505	3.8
	cTAK1	Pair19_Partner1_CHEMBL211378	3.8	Not AC
	cTAK1	Pair19_Partner2_CHEMBL213505	3.6
	DAPK3 (ZIPK)	Pair19_Partner1_CHEMBL211378	3.1	Not AC
	DAPK3 (ZIPK)	Pair19_Partner2_CHEMBL213505	3.1
	DCLK1	Pair19_Partner1_CHEMBL211378	4	Not AC
	DCLK1	Pair19_Partner2_CHEMBL213505	3.9
	DYRK1A	Pair19_Partner1_CHEMBL211378	3.8	Not AC
	DYRK1A	Pair19_Partner2_CHEMBL213505	3.5
	EGFR (ErbB1)	Pair19_Partner1_CHEMBL211378	3.3	Not AC
	EGFR (ErbB1)	Pair19_Partner2_CHEMBL213505	3.3
	EPHA2(ECK)	Pair19_Partner1_CHEMBL211378	3.2	Not AC
	EPHA2(ECK)	Pair19_Partner2_CHEMBL213505	1.59999
	FAK1(PTK2)	Pair19_Partner1_CHEMBL211378	3.2	Not AC
	FAK1(PTK2)	Pair19_Partner2_CHEMBL213505	3.1
	FGFR1	Pair19_Partner1_CHEMBL211378	3.7	Not AC
	FGFR1	Pair19_Partner2_CHEMBL213505	2.9
	FGFR3(JTK4)	Pair19_Partner1_CHEMBL211378	3.3	Not AC
	FGFR3(JTK4)	Pair19_Partner2_CHEMBL213505	3.3
	FLT1	Pair19_Partner1_CHEMBL211378	1	Not AC
	FLT1	Pair19_Partner2_CHEMBL213505	1
	FLT3	Pair19_Partner1_CHEMBL211378	1.20003	Not AC
	FLT3	Pair19_Partner2_CHEMBL213505	0.499962
	GSK3B (GSK3 beta)	Pair19_Partner1_CHEMBL211378	3.8	Not AC
	GSK3B (GSK3 beta)	Pair19_Partner2_CHEMBL213505	3.3
	HER2	Pair19_Partner1_CHEMBL211378	3.2	Not AC
	HER2	Pair19_Partner2_CHEMBL213505	3.2
	HER4	Pair19_Partner1_CHEMBL211378	3.6	Not AC
	HER4	Pair19_Partner2_CHEMBL213505	3.6
	HIPK2	Pair19_Partner1_CHEMBL211378	3.5	Not AC
	HIPK2	Pair19_Partner2_CHEMBL213505	2.5
	IGF1R	Pair19_Partner1_CHEMBL211378	3	Not AC
	IGF1R	Pair19_Partner2_CHEMBL213505	3.3
	INSR	Pair19_Partner1_CHEMBL211378	3.7	Not AC
	INSR	Pair19_Partner2_CHEMBL213505	3.7
	IRAK4	Pair19_Partner1_CHEMBL211378	4	Not AC
	IRAK4	Pair19_Partner2_CHEMBL213505	4
	ITK	Pair19_Partner1_CHEMBL211378	3.2	Not AC
	ITK	Pair19_Partner2_CHEMBL213505	3.2
	JAk2	Pair19_Partner1_CHEMBL211378	3.2	Not AC
	JAk2	Pair19_Partner2_CHEMBL213505	3.31141
	KDR (VEGFR2)	Pair19_Partner1_CHEMBL211378	2	Not AC
	KDR (VEGFR2)	Pair19_Partner2_CHEMBL213505	1.10003
	KIT(SCFR)	Pair19_Partner1_CHEMBL211378	3.1	Not AC
	KIT(SCFR)	Pair19_Partner2_CHEMBL213505	3.1
	KRS1(MST2)	Pair19_Partner1_CHEMBL211378	3.9	Not AC
	KRS1(MST2)	Pair19_Partner2_CHEMBL213505	3.7
	LCK	Pair19_Partner1_CHEMBL211378	2.8	Not AC
	LCK	Pair19_Partner2_CHEMBL213505	2.4
	LIMK1	Pair19_Partner1_CHEMBL211378	4	Not AC
	LIMK1	Pair19_Partner2_CHEMBL213505	4
	LYN	Pair19_Partner1_CHEMBL211378	3	Not AC
	LYN	Pair19_Partner2_CHEMBL213505	2
	MAP4K4 (HGK	Pair19_Partner1_CHEMBL211378	3.1	Not AC
	MAP4K4 (HGK	Pair19_Partner2_CHEMBL213505	3.1
	MAPK1 (ERK2)	Pair19_Partner1_CHEMBL211378	3.9	Not AC
	MAPK1 (ERK2)	Pair19_Partner2_CHEMBL213505	3.9
	MAPK13(SAPK4)	Pair19_Partner1_CHEMBL211378	3.9	Not AC
	MAPK13(SAPK4)	Pair19_Partner2_CHEMBL213505	3.9
	MAPK8 (JNK1 )	Pair19_Partner1_CHEMBL211378	3.5	Not AC
	MAPK8 (JNK1 )	Pair19_Partner2_CHEMBL213505	3.5
	MAPKAPK3 (3pK)	Pair19_Partner1_CHEMBL211378	4	Not AC
	MAPKAPK3 (3pK)	Pair19_Partner2_CHEMBL213505	4
	MARK2	Pair19_Partner1_CHEMBL211378	3.9	Not AC
	MARK2	Pair19_Partner2_CHEMBL213505	3.3
	MELK(PK38)	Pair19_Partner1_CHEMBL211378	3.2	Not AC
	MELK(PK38)	Pair19_Partner2_CHEMBL213505	2.7
	MET	Pair19_Partner1_CHEMBL211378	3.5	Not AC
	MET	Pair19_Partner2_CHEMBL213505	3.5
	NEK2	Pair19_Partner1_CHEMBL211378	3.9	Not AC
	NEK2	Pair19_Partner2_CHEMBL213505	3
	NTRK1 (TRKA)	Pair19_Partner1_CHEMBL211378	3.4	Not AC
	NTRK1 (TRKA)	Pair19_Partner2_CHEMBL213505	3.1
	NTRK2 (TRKB)	Pair19_Partner1_CHEMBL211378	3.7	Not AC
	NTRK2 (TRKB)	Pair19_Partner2_CHEMBL213505	2.30001
	PAK1	Pair19_Partner1_CHEMBL211378	4	Not AC
	PAK1	Pair19_Partner2_CHEMBL213505	3.6
	PAK4	Pair19_Partner1_CHEMBL211378	3.7	Not AC
	PAK4	Pair19_Partner2_CHEMBL213505	3.7
	PDK1	Pair19_Partner1_CHEMBL211378	3.6	Not AC
	PDK1	Pair19_Partner2_CHEMBL213505	3.6
	PHKG2(PSK-C3)	Pair19_Partner1_CHEMBL211378	3.7	Not AC
	PHKG2(PSK-C3)	Pair19_Partner2_CHEMBL213505	3.7
	PIM1	Pair19_Partner1_CHEMBL211378	4	Not AC
	PIM1	Pair19_Partner2_CHEMBL213505	4
	PIM2	Pair19_Partner1_CHEMBL211378	3.2	Not AC
	PIM2	Pair19_Partner2_CHEMBL213505	3.2
	PKN2(PRKCL2)	Pair19_Partner1_CHEMBL211378	3.9	Not AC
	PKN2(PRKCL2)	Pair19_Partner2_CHEMBL213505	3.9
	PLK1	Pair19_Partner1_CHEMBL211378	3.9	Not AC
	PLK1	Pair19_Partner2_CHEMBL213505	3.9
	PRKACA (PKA)	Pair19_Partner1_CHEMBL211378	3.9	Not AC
	PRKACA (PKA)	Pair19_Partner2_CHEMBL213505	3.9
	PYK2(FAK2)	Pair19_Partner1_CHEMBL211378	3.2	Not AC
	PYK2(FAK2)	Pair19_Partner2_CHEMBL213505	3.2
	RET	Pair19_Partner1_CHEMBL211378	3	AC
	RET	Pair19_Partner2_CHEMBL213505	1
	ROCK1	Pair19_Partner1_CHEMBL211378	4	Not AC
	ROCK1	Pair19_Partner2_CHEMBL213505	3.4
	RPS6KA3 (RSK2)	Pair19_Partner1_CHEMBL211378	3.9	Not AC
	RPS6KA3 (RSK2)	Pair19_Partner2_CHEMBL213505	3.1
	RPS6KB1 (S6K1)	Pair19_Partner1_CHEMBL211378	3.2	Not AC
	RPS6KB1 (S6K1)	Pair19_Partner2_CHEMBL213505	2.09999
	SRC	Pair19_Partner1_CHEMBL211378	3.7	Not AC
	SRC	Pair19_Partner2_CHEMBL213505	3.3
	SRPK1	Pair19_Partner1_CHEMBL211378	3.9	Not AC
	SRPK1	Pair19_Partner2_CHEMBL213505	3.2
	SYK	Pair19_Partner1_CHEMBL211378	3.1	Not AC
	SYK	Pair19_Partner2_CHEMBL213505	2.7
	TYK2	Pair19_Partner1_CHEMBL211378	3.3	Not AC
	TYK2	Pair19_Partner2_CHEMBL213505	3.3
	ZAK	Pair19_Partner1_CHEMBL211378	3.9	Not AC
	ZAK	Pair19_Partner2_CHEMBL213505	3.5

## Sheet: MMPs exclusively appear as ACs
SM0: Matched Molecular Pairs (MMPs) exclusively appears as AC within collected kinase inhibitors.
Pair No.	Target	MMP Patner	Log Ki
Pair 1	PIM1	Pair1_Partner1_CHEMBL4099731	2.65321
	PIM1	Pair1_Partner2_CHEMBL4097308	-0.39794
	PIM2	Pair1_Partner1_CHEMBL4099731	3.86923
	PIM2	Pair1_Partner2_CHEMBL4097308	0.897627
Pair 2	PIM1	Pair2_Partner1_CHEMBL4088342	1.57978
	PIM1	Pair2_Partner2_CHEMBL3634758	-1.22185
	PIM2	Pair2_Partner1_CHEMBL4088342	2.23045
	PIM2	Pair2_Partner2_CHEMBL3634758	-0.638272
Pair 3	PIM1	Pair3_Partner1_CHEMBL3676258	0
	PIM1	Pair3_Partner2_CHEMBL3676285	-2
	PIM2	Pair3_Partner1_CHEMBL3676258	0.69897
	PIM2	Pair3_Partner2_CHEMBL3676285	-1.30103
Pair 4	PIM1	Pair4_Partner1_CHEMBL3956349	-1.39201
	PIM1	Pair4_Partner2_CHEMBL4060101	2.27875
	PIM2	Pair4_Partner1_CHEMBL3956349	-0.69897
	PIM2	Pair4_Partner2_CHEMBL4060101	2.79934
Pair 5	CDK2	Pair5_Partner1_CHEMBL359554	0.69897
	CDK2	Pair5_Partner2_CHEMBL360866	4.29885
	GSK3B (GSK3 beta)	Pair5_Partner1_CHEMBL359554	1.16137
	GSK3B (GSK3 beta)	Pair5_Partner2_CHEMBL360866	4.29885
