# Supplementary material for: Protein characteristics substantially influence the propensity of activity cliffs among kinase inhibitors
Source: Sci Rep. 2024 Apr 20;14:9058. doi: 10.1038/s41598-024-59501-w (PMC11032345; doi:10.1038/s41598-024-59501-w)
Supplement: Supplementary file 1 — Supplementary Information. [file 41598_2024_59501_MOESM1_ESM.zip › Supporting_revised/SM2-Testing list FASTA.xlsx]

## Sheet: Sheet1
SM2: The testing list (16 proteins), their Protr descriptors, and their classification based on various thresholds in this study.
Target No.	Target	A	R	N	D	C	E	Q	G	H	I	L	K	M	F	P	S	T	W	Y	V	AA	RA	NA	DA	CA	EA	QA	GA	HA	IA	LA	KA	MA	FA	PA	SA	TA	WA	YA	VA	AR	RR	NR	DR	CR	ER	QR	GR
9	FES	0.0632603	0.0693431	0.0182482	0.0389294	0.0145985	0.0912409	0.0851582	0.0608273	0.0352798	0.0364964	0.13747	0.0474453	0.0170316	0.0255474	0.0510949	0.0742092	0.0364964	0.013382	0.0255474	0.0583942	0.0109622	0.00730816	0	0.00243605	0	0.00852619	0.00365408	0.00365408	0.00121803	0	0.00365408	0.00243605	0.00365408	0.00121803	0	0.00243605	0.00121803	0.00243605	0.00243605	0.00609013	0.00609013	0.00121803	0.00121803	0.00365408	0.00121803	0.00365408	0.00243605	0.00609013
5	PHKG2(PSK-C3)	0.0714286	0.0837438	0.0197044	0.0541872	0.0172414	0.08867	0.0369458	0.0566502	0.0369458	0.044335	0.1133	0.0369458	0.0270936	0.044335	0.0591133	0.0591133	0.044335	0.0172414	0.0221675	0.0665025	0.0123457	0.00493827	0.00246914	0	0.00246914	0.00987654	0.00246914	0	0.00246914	0	0.00740741	0	0	0.00246914	0	0.00246914	0.00493827	0.00493827	0.00246914	0.00987654	0.00246914	0.00740741	0.00246914	0.00246914	0	0.00493827	0.00246914	0.00493827
14	HER4 (ErbB4)	0.0527523	0.0519878	0.058104	0.0527523	0.0443425	0.0642202	0.0359327	0.0695719	0.0244648	0.0519878	0.0840979	0.0504587	0.0221713	0.0366972	0.0688073	0.0611621	0.058104	0.0122324	0.0405199	0.059633	0.00382555	0.00382555	0.00306044	0.00153022	0.00229533	0.00229533	0.00229533	0.00382555	0.000765111	0.00153022	0.00306044	0.00535578	0.00229533	0.00382555	0.00153022	0.00229533	0.00229533	0	0.00229533	0.00459067	0.00382555	0.00382555	0.00229533	0.00229533	0.000765111	0.00229533	0.00229533	0.00459067
43	ITK	0.05	0.0629032	0.0451613	0.0451613	0.0258065	0.083871	0.033871	0.0516129	0.0258065	0.0419355	0.0919355	0.0677419	0.0193548	0.0435484	0.0483871	0.0725806	0.0451613	0.0209677	0.05	0.0741935	0.00323102	0	0.00161551	0	0.00161551	0.00323102	0.00161551	0.00323102	0	0.00323102	0.0113086	0.00646204	0.00161551	0.00323102	0.00161551	0	0.00323102	0.00161551	0	0.00323102	0.00161551	0.00484653	0.00323102	0.00646204	0	0.00161551	0.00323102	0.00161551
30	MAPK13(SAPK4)	0.0657534	0.0493151	0.0219178	0.060274	0.00821918	0.0684932	0.0520548	0.0493151	0.0273973	0.0465753	0.10411	0.0876712	0.0356164	0.0493151	0.0465753	0.0575342	0.0520548	0.0136986	0.0410959	0.0630137	0.00824176	0.00824176	0	0.00274725	0	0.00274725	0.00549451	0.00274725	0.00274725	0.00274725	0.00549451	0.00274725	0.00274725	0.00274725	0.00274725	0.00549451	0.00549451	0	0	0.00274725	0.00549451	0.00549451	0	0	0	0	0	0
21	MAPKAPK3 (3pK)	0.0602094	0.0549738	0.0366492	0.0549738	0.0235602	0.0706806	0.0575916	0.0811518	0.0314136	0.0445026	0.0890052	0.0680628	0.0314136	0.026178	0.0628272	0.0497382	0.0549738	0.013089	0.0340314	0.0549738	0.00262467	0	0.00262467	0.00524934	0.00262467	0.00262467	0.0104987	0.00262467	0	0.00262467	0.00262467	0.00262467	0	0.00262467	0	0.00524934	0.00787402	0	0.00262467	0.00524934	0.00524934	0.0104987	0.00262467	0	0	0.00787402	0	0.00262467
48	NEK2	0.0494382	0.0876404	0.0426966	0.047191	0.0157303	0.103371	0.0426966	0.047191	0.0179775	0.047191	0.132584	0.0853933	0.0269663	0.0224719	0.0314607	0.0741573	0.0382022	0.00449438	0.0404494	0.0426966	0.00225225	0.00900901	0	0	0.00225225	0.00225225	0.00225225	0	0.00225225	0.00225225	0.0157658	0.00225225	0	0.00225225	0.00225225	0	0.00225225	0	0	0.00225225	0.00675676	0.0112613	0.00225225	0.0045045	0	0.0157658	0.00225225	0.0045045
61	NTRK1 (TRKA)	0.0791457	0.0577889	0.040201	0.040201	0.0263819	0.0603015	0.0464824	0.0904523	0.0351759	0.0288945	0.128141	0.0276382	0.0213568	0.0414573	0.0590452	0.0653266	0.0414573	0.0201005	0.0163317	0.0741206	0.00754717	0.00251572	0.00377358	0.00503145	0.00125786	0.00377358	0.00503145	0.00503145	0.00125786	0	0.0176101	0.00125786	0.00125786	0.00125786	0.00503145	0.00503145	0.00125786	0.00251572	0.00125786	0.00754717	0.00251572	0.00377358	0.00377358	0	0	0.00125786	0.00503145	0.00880503
58	FGFR1	0.060049	0.0490196	0.0355392	0.0612745	0.0208333	0.0637255	0.0281863	0.0588235	0.0318627	0.0416667	0.0857843	0.064951	0.0367647	0.0269608	0.064951	0.0845588	0.0502451	0.0171569	0.0355392	0.0821078	0.00490798	0.00122699	0	0.00368098	0.00122699	0.00490798	0.00122699	0.00368098	0.00368098	0.00122699	0.00736196	0.00245399	0.00245399	0.00122699	0.00613497	0.00490798	0	0.00245399	0.00245399	0.00490798	0.00613497	0.00122699	0.00245399	0.00490798	0.00122699	0.00122699	0.00245399	0.00122699
41	CSF1R (FMS)	0.0658436	0.0411523	0.0462963	0.0442387	0.0216049	0.0565844	0.0514403	0.0709877	0.0288066	0.0380658	0.106996	0.0421811	0.0185185	0.0401235	0.0617284	0.0823045	0.0514403	0.0174897	0.037037	0.0771605	0.00411946	0.0030896	0.0030896	0.00205973	0.00102987	0.00823893	0.00205973	0.00514933	0.00205973	0.00102987	0.0061792	0.00102987	0.00411946	0.00102987	0.00411946	0.00514933	0.0030896	0.00205973	0	0.00720906	0.00514933	0.0030896	0.00102987	0.00205973	0.00102987	0.00102987	0	0.00411946
65	DYRK1A	0.0589777	0.0524246	0.0471822	0.0484928	0.0117955	0.0432503	0.068152	0.0694626	0.061599	0.0380079	0.0707733	0.0524246	0.0327654	0.0314548	0.0524246	0.0982962	0.0668414	0.00655308	0.0380079	0.051114	0.00393701	0.00262467	0.00131234	0	0	0.00131234	0.00656168	0.00393701	0.00131234	0.00131234	0.00393701	0.00393701	0.00131234	0.00131234	0.00656168	0.00524934	0.00524934	0	0.00262467	0.00656168	0.00262467	0.00524934	0.00262467	0.00524934	0	0.00131234	0.00262467	0.00262467
29	FLT1	0.0523169	0.0508221	0.0433483	0.0500747	0.0246637	0.0627803	0.029148	0.0538117	0.0224215	0.064275	0.0919283	0.0754858	0.0239163	0.0366218	0.0455904	0.0956652	0.0724963	0.0119581	0.0373692	0.0553064	0.00299177	0.00224383	0.00299177	0.00299177	0.000747943	0.00299177	0.00299177	0.00224383	0.00224383	0.00149589	0.00299177	0.00448766	0.00299177	0.00224383	0.00224383	0.00448766	0.00373972	0	0.000747943	0.00448766	0.0052356	0.00224383	0.00149589	0	0.00373972	0.0052356	0.000747943	0.00373972
54	PAK4	0.0879865	0.0879865	0.0253807	0.0456853	0.00846024	0.0592217	0.0406091	0.0913706	0.0253807	0.037225	0.0812183	0.0490694	0.0236887	0.0270728	0.106599	0.0812183	0.037225	0.00676819	0.0135364	0.0642978	0.00847458	0.0101695	0	0	0.00169492	0.00169492	0.00169492	0.0118644	0.00338983	0.00338983	0.0101695	0.00508475	0.00169492	0.00169492	0.0152542	0.00508475	0.00338983	0	0	0.00338983	0.00847458	0.0101695	0.00169492	0.00338983	0	0	0.00677966	0.00508475
72	MAPK1 (ERK2)	0.0694444	0.0527778	0.0527778	0.0666667	0.0194444	0.0583333	0.0333333	0.0472222	0.0361111	0.0777778	0.119444	0.0638889	0.025	0.0361111	0.0555556	0.0444444	0.0388889	0.00833333	0.0527778	0.0416667	0.0139276	0.00557103	0.00278552	0	0	0.00278552	0.00278552	0.00557103	0	0.00278552	0.00835655	0.00557103	0.00278552	0	0	0.00557103	0.00278552	0	0	0.00835655	0.00835655	0	0.00557103	0	0	0	0.00278552	0
35	ABL1	0.0858407	0.0566372	0.0353982	0.0371681	0.0123894	0.079646	0.0292035	0.0778761	0.0212389	0.0292035	0.0849558	0.0725664	0.0159292	0.0256637	0.079646	0.106195	0.0575221	0.0115044	0.0265487	0.0548673	0.0106289	0.00265722	0.00177148	0.00177148	0	0.00974314	0.00177148	0.0088574	0.00088574	0.00177148	0.00708592	0.00265722	0.00177148	0.00177148	0.0115146	0.00797166	0.00620018	0.00088574	0	0.00620018	0.00177148	0.00354296	0.00177148	0.00088574	0	0.00531444	0.00265722	0.00354296
68	PIM1	0.0447284	0.0702875	0.0255591	0.0638978	0.0191693	0.0766773	0.0351438	0.0702875	0.0415335	0.0607029	0.121406	0.0383387	0.0127796	0.0447284	0.0607029	0.0734824	0.0255591	0.0223642	0.0223642	0.0702875	0.00641026	0.00320513	0	0	0	0.00320513	0	0.00641026	0.00320513	0	0.0128205	0	0	0	0	0.00320513	0.00320513	0	0	0.00320513	0.00320513	0	0.00320513	0.00641026	0	0.00961538	0.00320513	0.00320513
[truncated: 5,000 more columns]
