# Supplementary material for: Protein characteristics substantially influence the propensity of activity cliffs among kinase inhibitors
Source: Sci Rep. 2024 Apr 20;14:9058. doi: 10.1038/s41598-024-59501-w (PMC11032345; doi:10.1038/s41598-024-59501-w)
Supplement: Supplementary file 1 — Supplementary Information. [file 41598_2024_59501_MOESM1_ESM.zip › Supporting_revised/SM3-Testing list FASTA and 3D.xlsx]

## Sheet: Sheet1
SM3: The testing list including crystallographic structures, their 3D descriptors and Protr descriptors.
Target No.	Target	Code	Resolution	H-bonds	electrostatic	Hydrophobic interaction	bumps	NO. of non hydrogen atoms	N. H-bonds	N. electrostatic	N. Hydrophobic interaction	N. bumps	A	R	N	D	C	E	Q	G	H	I	L	K	M	F	P	S	T	W	Y	V	AA	RA	NA	DA	CA	EA	QA	GA	HA	IA	LA	KA	MA	FA	PA	SA	TA
68	PIM1	1XWS	1.8	379	21	165	0	4375	0.0866286	0.0048	0.0377143	0	0.0447284	0.0702875	0.0255591	0.0638978	0.0191693	0.0766773	0.0351438	0.0702875	0.0415335	0.0607029	0.121406	0.0383387	0.0127796	0.0447284	0.0607029	0.0734824	0.0255591	0.0223642	0.0223642	0.0702875	0.00641026	0.00320513	0	0	0	0.00320513	0	0.00641026	0.00320513	0	0.0128205	0	0	0	0	0.00320513	0.00320513
54	PAK4	2CDZ	2.3	392	20	173	0	4535	0.0864388	0.00441014	0.0381477	0	0.0879865	0.0879865	0.0253807	0.0456853	0.00846024	0.0592217	0.0406091	0.0913706	0.0253807	0.037225	0.0812183	0.0490694	0.0236887	0.0270728	0.106599	0.0812183	0.037225	0.00676819	0.0135364	0.0642978	0.00847458	0.0101695	0	0	0.00169492	0.00169492	0.00169492	0.0118644	0.00338983	0.00338983	0.0101695	0.00508475	0.00169492	0.00169492	0.0152542	0.00508475	0.00338983
35	ABL1	2E2B	2.2	373	16	149	0	4345	0.0858458	0.00368239	0.0342923	0	0.0858407	0.0566372	0.0353982	0.0371681	0.0123894	0.079646	0.0292035	0.0778761	0.0212389	0.0292035	0.0849558	0.0725664	0.0159292	0.0256637	0.079646	0.106195	0.0575221	0.0115044	0.0265487	0.0548673	0.0106289	0.00265722	0.00177148	0.00177148	0	0.00974314	0.00177148	0.0088574	0.00088574	0.00177148	0.00708592	0.00265722	0.00177148	0.00177148	0.0115146	0.00797166	0.00620018
35	ABL1	2HYY	2.4	365	12	146	0	4105	0.088916	0.00292326	0.0355664	0	0.0858407	0.0566372	0.0353982	0.0371681	0.0123894	0.079646	0.0292035	0.0778761	0.0212389	0.0292035	0.0849558	0.0725664	0.0159292	0.0256637	0.079646	0.106195	0.0575221	0.0115044	0.0265487	0.0548673	0.0106289	0.00265722	0.00177148	0.00177148	0	0.00974314	0.00177148	0.0088574	0.00088574	0.00177148	0.00708592	0.00265722	0.00177148	0.00177148	0.0115146	0.00797166	0.00620018
35	ABL1	2HZ0	2.1	383	13	156	1	4224	0.0906723	0.00307765	0.0369318	0.000236742	0.0858407	0.0566372	0.0353982	0.0371681	0.0123894	0.079646	0.0292035	0.0778761	0.0212389	0.0292035	0.0849558	0.0725664	0.0159292	0.0256637	0.079646	0.106195	0.0575221	0.0115044	0.0265487	0.0548673	0.0106289	0.00265722	0.00177148	0.00177148	0	0.00974314	0.00177148	0.0088574	0.00088574	0.00177148	0.00708592	0.00265722	0.00177148	0.00177148	0.0115146	0.00797166	0.00620018
35	ABL1	2HZ4	2.8	392	21	142	0	4248	0.0922787	0.0049435	0.0334275	0	0.0858407	0.0566372	0.0353982	0.0371681	0.0123894	0.079646	0.0292035	0.0778761	0.0212389	0.0292035	0.0849558	0.0725664	0.0159292	0.0256637	0.079646	0.106195	0.0575221	0.0115044	0.0265487	0.0548673	0.0106289	0.00265722	0.00177148	0.00177148	0	0.00974314	0.00177148	0.0088574	0.00088574	0.00177148	0.00708592	0.00265722	0.00177148	0.00177148	0.0115146	0.00797166	0.00620018
35	ABL1	2HZI	1.7	394	14	164	20	4284	0.0919701	0.00326797	0.038282	0.00466853	0.0858407	0.0566372	0.0353982	0.0371681	0.0123894	0.079646	0.0292035	0.0778761	0.0212389	0.0292035	0.0849558	0.0725664	0.0159292	0.0256637	0.079646	0.106195	0.0575221	0.0115044	0.0265487	0.0548673	0.0106289	0.00265722	0.00177148	0.00177148	0	0.00974314	0.00177148	0.0088574	0.00088574	0.00177148	0.00708592	0.00265722	0.00177148	0.00177148	0.0115146	0.00797166	0.00620018
41	CSF1R (FMS)	2I0V	2.8	403	10	160	0	4801	0.0839408	0.0020829	0.0333264	0	0.0658436	0.0411523	0.0462963	0.0442387	0.0216049	0.0565844	0.0514403	0.0709877	0.0288066	0.0380658	0.106996	0.0421811	0.0185185	0.0401235	0.0617284	0.0823045	0.0514403	0.0174897	0.037037	0.0771605	0.00411946	0.0030896	0.0030896	0.00205973	0.00102987	0.00823893	0.00205973	0.00514933	0.00205973	0.00102987	0.0061792	0.00102987	0.00411946	0.00102987	0.00411946	0.00514933	0.0030896
41	CSF1R (FMS)	2I1M	1.8	434	17	166	0	4929	0.0880503	0.00344898	0.0336782	0	0.0658436	0.0411523	0.0462963	0.0442387	0.0216049	0.0565844	0.0514403	0.0709877	0.0288066	0.0380658	0.106996	0.0421811	0.0185185	0.0401235	0.0617284	0.0823045	0.0514403	0.0174897	0.037037	0.0771605	0.00411946	0.0030896	0.0030896	0.00205973	0.00102987	0.00823893	0.00205973	0.00514933	0.00205973	0.00102987	0.0061792	0.00102987	0.00411946	0.00102987	0.00411946	0.00514933	0.0030896
14	HER4 (ErbB4)	2R4B	2.4	376	19	163	0	4629	0.081227	0.00410456	0.0352128	0	0.0527523	0.0519878	0.058104	0.0527523	0.0443425	0.0642202	0.0359327	0.0695719	0.0244648	0.0519878	0.0840979	0.0504587	0.0221713	0.0366972	0.0688073	0.0611621	0.058104	0.0122324	0.0405199	0.059633	0.00382555	0.00382555	0.00306044	0.00153022	0.00229533	0.00229533	0.00229533	0.00382555	0.000765111	0.00153022	0.00306044	0.00535578	0.00229533	0.00382555	0.00153022	0.00229533	0.00229533
48	NEK2	2W5A	1.55	416	24	129	8	4357	0.0954785	0.00550838	0.0296075	0.00183613	0.0494382	0.0876404	0.0426966	0.047191	0.0157303	0.103371	0.0426966	0.047191	0.0179775	0.047191	0.132584	0.0853933	0.0269663	0.0224719	0.0314607	0.0741573	0.0382022	0.00449438	0.0404494	0.0426966	0.00225225	0.00900901	0	0	0.00225225	0.00225225	0.00225225	0	0.00225225	0.00225225	0.0157658	0.00225225	0	0.00225225	0.00225225	0	0.00225225
48	NEK2	2XK3	2.2	359	18	110	1	3955	0.0907712	0.0045512	0.0278129	0.000252845	0.0494382	0.0876404	0.0426966	0.047191	0.0157303	0.103371	0.0426966	0.047191	0.0179775	0.047191	0.132584	0.0853933	0.0269663	0.0224719	0.0314607	0.0741573	0.0382022	0.00449438	0.0404494	0.0426966	0.00225225	0.00900901	0	0	0.00225225	0.00225225	0.00225225	0	0.00225225	0.00225225	0.0157658	0.00225225	0	0.00225225	0.00225225	0	0.00225225
48	NEK2	2XK4	2.1	350	17	111	0	4056	0.0862919	0.00419132	0.0273669	0	0.0494382	0.0876404	0.0426966	0.047191	0.0157303	0.103371	0.0426966	0.047191	0.0179775	0.047191	0.132584	0.0853933	0.0269663	0.0224719	0.0314607	0.0741573	0.0382022	0.00449438	0.0404494	0.0426966	0.00225225	0.00900901	0	0	0.00225225	0.00225225	0.00225225	0	0.00225225	0.00225225	0.0157658	0.00225225	0	0.00225225	0.00225225	0	0.00225225
48	NEK2	2XK6	2.2	344	19	106	0	3898	0.0882504	0.00487429	0.0271934	0	0.0494382	0.0876404	0.0426966	0.047191	0.0157303	0.103371	0.0426966	0.047191	0.0179775	0.047191	0.132584	0.0853933	0.0269663	0.0224719	0.0314607	0.0741573	0.0382022	0.00449438	0.0404494	0.0426966	0.00225225	0.00900901	0	0	0.00225225	0.00225225	0.00225225	0	0.00225225	0.00225225	0.0157658	0.00225225	0	0.00225225	0.00225225	0	0.00225225
48	NEK2	2XKC	2.5	355	19	111	0	3904	0.0909324	0.0048668	0.0284324	0	0.0494382	0.0876404	0.0426966	0.047191	0.0157303	0.103371	0.0426966	0.047191	0.0179775	0.047191	0.132584	0.0853933	0.0269663	0.0224719	0.0314607	0.0741573	0.0382022	0.00449438	0.0404494	0.0426966	0.00225225	0.00900901	0	0	0.00225225	0.00225225	0.00225225	0	0.00225225	0.00225225	0.0157658	0.00225225	0	0.00225225	0.00225225	0	0.00225225
48	NEK2	2XKD	1.96	356	16	112	0	4032	0.0882937	0.00396825	0.0277778	0	0.0494382	0.0876404	0.0426966	0.047191	0.0157303	0.103371	0.0426966	0.047191	0.0179775	0.047191	0.132584	0.0853933	0.0269663	0.0224719	0.0314607	0.0741573	0.0382022	0.00449438	0.0404494	0.0426966	0.00225225	0.00900901	0	0	0.00225225	0.00225225	0.00225225	0	0.00225225	0.00225225	0.0157658	0.00225225	0	0.00225225	0.00225225	0	0.00225225
48	NEK2	2XKE	2.2	348	18	113	0	3950	0.0881013	0.00455696	0.0286076	0	0.0494382	0.0876404	0.0426966	0.047191	0.0157303	0.103371	0.0426966	0.047191	0.0179775	0.047191	0.132584	0.0853933	0.0269663	0.0224719	0.0314607	0.0741573	0.0382022	0.00449438	0.0404494	0.0426966	0.00225225	0.00900901	0	0	0.00225225	0.00225225	0.00225225	0	0.00225225	0.00225225	0.0157658	0.00225225	0	0.00225225	0.00225225	0	0.00225225
48	NEK2	2XKF	2.35	346	20	117	0	4015	0.0861768	0.00498132	0.0291407	0	0.0494382	0.0876404	0.0426966	0.047191	0.0157303	0.103371	0.0426966	0.047191	0.0179775	0.047191	0.132584	0.0853933	0.0269663	0.0224719	0.0314607	0.0741573	0.0382022	0.00449438	0.0404494	0.0426966	0.00225225	0.00900901	0	0	0.00225225	0.00225225	0.00225225	0	0.00225225	0.00225225	0.0157658	0.00225225	0	0.00225225	0.00225225	0	0.00225225
48	NEK2	2XNM	1.85	378	18	118	0	4176	0.0905172	0.00431034	0.0282567	0	0.0494382	0.0876404	0.0426966	0.047191	0.0157303	0.103371	0.0426966	0.047191	0.0179775	0.047191	0.132584	0.0853933	0.0269663	0.0224719	0.0314607	0.0741573	0.0382022	0.00449438	0.0404494	0.0426966	0.00225225	0.00900901	0	0	0.00225225	0.00225225	0.00225225	0	0.00225225	0.00225225	0.0157658	0.00225225	0	0.00225225	0.00225225	0	0.00225225
48	NEK2	2XNN	2.5	346	18	107	0	3979	0.0869565	0.00452375	0.0268912	0	0.0494382	0.0876404	0.0426966	0.047191	0.0157303	0.103371	0.0426966	0.047191	0.0179775	0.047191	0.132584	0.0853933	0.0269663	0.0224719	0.0314607	0.0741573	0.0382022	0.00449438	0.0404494	0.0426966	0.00225225	0.00900901	0	0	0.00225225	0.00225225	0.00225225	0	0.00225225	0.00225225	0.0157658	0.00225225	0	0.00225225	0.00225225	0	0.00225225
48	NEK2	2XNO	1.98	368	17	109	0	4026	0.0914059	0.00422255	0.027074	0	0.0494382	0.0876404	0.0426966	0.047191	0.0157303	0.103371	0.0426966	0.047191	0.0179775	0.047191	0.132584	0.0853933	0.0269663	0.0224719	0.0314607	0.0741573	0.0382022	0.00449438	0.0404494	0.0426966	0.00225225	0.00900901	0	0	0.00225225	0.00225225	0.00225225	0	0.00225225	0.00225225	0.0157658	0.00225225	0	0.00225225	0.00225225	0	0.00225225
48	NEK2	2XNP	1.98	372	28	117	0	4159	0.0894446	0.00673239	0.0281318	0	0.0494382	0.0876404	0.0426966	0.047191	0.0157303	0.103371	0.0426966	0.047191	0.0179775	0.047191	0.132584	0.0853933	0.0269663	0.0224719	0.0314607	0.0741573	0.0382022	0.00449438	0.0404494	0.0426966	0.00225225	0.00900901	0	0	0.00225225	0.00225225	0.00225225	0	0.00225225	0.00225225	0.0157658	0.00225225	0	0.00225225	0.00225225	0	0.00225225
5	PHKG2(PSK-C3)	2Y7J	2.5	421	24	153	7	4518	0.0931828	0.00531208	0.0338645	0.00154936	0.0714286	0.0837438	0.0197044	0.0541872	0.0172414	0.08867	0.0369458	0.0566502	0.0369458	0.044335	0.1133	0.0369458	0.0270936	0.044335	0.0591133	0.0591133	0.044335	0.0172414	0.0221675	0.0665025	0.0123457	0.00493827	0.00246914	0	0.00246914	0.00987654	0.00246914	0	0.00246914	0	0.00740741	0	0	0.00246914	0	0.00246914	0.00493827
14	HER4 (ErbB4)	3BBT	2.8	338	16	156	2	4477	0.075497	0.00357382	0.0348448	0.000446728	0.0527523	0.0519878	0.058104	0.0527523	0.0443425	0.0642202	0.0359327	0.0695719	0.0244648	0.0519878	0.0840979	0.0504587	0.0221713	0.0366972	0.0688073	0.0611621	0.058104	0.0122324	0.0405199	0.059633	0.00382555	0.00382555	0.00306044	0.00153022	0.00229533	0.00229533	0.00229533	0.00382555	0.000765111	0.00153022	0.00306044	0.00535578	0.00229533	0.00382555	0.00153022	0.00229533	0.00229533
35	ABL1	3CS9	2.21	380	20	155	0	4256	0.0892857	0.00469925	0.0364192	0	0.0858407	0.0566372	0.0353982	0.0371681	0.0123894	0.079646	0.0292035	0.0778761	0.0212389	0.0292035	0.0849558	0.0725664	0.0159292	0.0256637	0.079646	0.106195	0.0575221	0.0115044	0.0265487	0.0548673	0.0106289	0.00265722	0.00177148	0.00177148	0	0.00974314	0.00177148	0.0088574	0.00088574	0.00177148	0.00708592	0.00265722	0.00177148	0.00177148	0.0115146	0.00797166	0.00620018
41	CSF1R (FMS)	3DPK	1.95	425	11	164	0	4424	0.0960669	0.00248644	0.0370705	0	0.0658436	0.0411523	0.0462963	0.0442387	0.0216049	0.0565844	0.0514403	0.0709877	0.0288066	0.0380658	0.106996	0.0421811	0.0185185	0.0401235	0.0617284	0.0823045	0.0514403	0.0174897	0.037037	0.0771605	0.00411946	0.0030896	0.0030896	0.00205973	0.00102987	0.00823893	0.00205973	0.00514933	0.00205973	0.00102987	0.0061792	0.00102987	0.00411946	0.00102987	0.00411946	0.00514933	0.0030896
21	MAPKAPK3 (3pK)	3FHR	1.9	394	25	162	0	4396	0.0896269	0.00568699	0.0368517	0	0.0602094	0.0549738	0.0366492	0.0549738	0.0235602	0.0706806	0.0575916	0.0811518	0.0314136	0.0445026	0.0890052	0.0680628	0.0314136	0.026178	0.0628272	0.0497382	0.0549738	0.013089	0.0340314	0.0549738	0.00262467	0	0.00262467	0.00524934	0.00262467	0.00262467	0.0104987	0.00262467	0	0.00262467	0.00262467	0.00262467	0	0.00262467	0	0.00524934	0.00787402
21	MAPKAPK3 (3pK)	3FXW	2	385	20	154	0	4370	0.0881007	0.00457666	0.0352403	0	0.0602094	0.0549738	0.0366492	0.0549738	0.0235602	0.0706806	0.0575916	0.0811518	0.0314136	0.0445026	0.0890052	0.0680628	0.0314136	0.026178	0.0628272	0.0497382	0.0549738	0.013089	0.0340314	0.0549738	0.00262467	0	0.00262467	0.00524934	0.00262467	0.00262467	0.0104987	0.00262467	0	0.00262467	0.00262467	0.00262467	0	0.00262467	0	0.00524934	0.00787402
29	FLT1	3HNG	2.7	420	19	165	5	4610	0.0911063	0.00412148	0.0357918	0.0010846	0.0523169	0.0508221	0.0433483	0.0500747	0.0246637	0.0627803	0.029148	0.0538117	0.0224215	0.064275	0.0919283	0.0754858	0.0239163	0.0366218	0.0455904	0.0956652	0.0724963	0.0119581	0.0373692	0.0553064	0.00299177	0.00224383	0.00299177	0.00299177	0.000747943	0.00299177	0.00299177	0.00224383	0.00224383	0.00149589	0.00299177	0.00448766	0.00299177	0.00224383	0.00224383	0.00448766	0.00373972
72	MAPK1 (ERK2)	3I5Z	2.2	439	25	182	0	5422	0.0809664	0.00461084	0.0335669	0	0.0694444	0.0527778	0.0527778	0.0666667	0.0194444	0.0583333	0.0333333	0.0472222	0.0361111	0.0777778	0.119444	0.0638889	0.025	0.0361111	0.0555556	0.0444444	0.0388889	0.00833333	0.0527778	0.0416667	0.0139276	0.00557103	0.00278552	0	0	0.00278552	0.00278552	0.00557103	0	0.00278552	0.00835655	0.00557103	0.00278552	0	0	0.00557103	0.00278552
68	PIM1	3JYA	2.1	388	26	156	0	4408	0.0880218	0.00589837	0.0353902	0	0.0447284	0.0702875	0.0255591	0.0638978	0.0191693	0.0766773	0.0351438	0.0702875	0.0415335	0.0607029	0.121406	0.0383387	0.0127796	0.0447284	0.0607029	0.0734824	0.0255591	0.0223642	0.0223642	0.0702875	0.00641026	0.00320513	0	0	0	0.00320513	0	0.00641026	0.00320513	0	0.0128205	0	0	0	0	0.00320513	0.00320513
41	CSF1R (FMS)	3LCD	2.5	401	10	152	0	4485	0.0894091	0.00222965	0.0338907	0	0.0658436	0.0411523	0.0462963	0.0442387	0.0216049	0.0565844	0.0514403	0.0709877	0.0288066	0.0380658	0.106996	0.0421811	0.0185185	0.0401235	0.0617284	0.0823045	0.0514403	0.0174897	0.037037	0.0771605	0.00411946	0.0030896	0.0030896	0.00205973	0.00102987	0.00823893	0.00205973	0.00514933	0.00205973	0.00102987	0.0061792	0.00102987	0.00411946	0.00102987	0.00411946	0.00514933	0.0030896
41	CSF1R (FMS)	3LCO	3.4	392	12	148	0	4508	0.0869565	0.00266193	0.0328305	0	0.0658436	0.0411523	0.0462963	0.0442387	0.0216049	0.0565844	0.0514403	0.0709877	0.0288066	0.0380658	0.106996	0.0421811	0.0185185	0.0401235	0.0617284	0.0823045	0.0514403	0.0174897	0.037037	0.0771605	0.00411946	0.0030896	0.0030896	0.00205973	0.00102987	0.00823893	0.00205973	0.00514933	0.00205973	0.00102987	0.0061792	0.00102987	0.00411946	0.00102987	0.00411946	0.00514933	0.0030896
43	ITK	3QGW	2.1	335	11	130	3	3868	0.0866081	0.00284385	0.0336091	0.000775595	0.05	0.0629032	0.0451613	0.0451613	0.0258065	0.083871	0.033871	0.0516129	0.0258065	0.0419355	0.0919355	0.0677419	0.0193548	0.0435484	0.0483871	0.0725806	0.0451613	0.0209677	0.05	0.0741935	0.00323102	0	0.00161551	0	0.00161551	0.00323102	0.00161551	0.00323102	0	0.00323102	0.0113086	0.00646204	0.00161551	0.00323102	0.00161551	0	0.00323102
43	ITK	3QGY	2.1	355	12	140	0	3898	0.0910723	0.0030785	0.0359159	0	0.05	0.0629032	0.0451613	0.0451613	0.0258065	0.083871	0.033871	0.0516129	0.0258065	0.0419355	0.0919355	0.0677419	0.0193548	0.0435484	0.0483871	0.0725806	0.0451613	0.0209677	0.05	0.0741935	0.00323102	0	0.00161551	0	0.00161551	0.00323102	0.00161551	0.00323102	0	0.00323102	0.0113086	0.00646204	0.00161551	0.00323102	0.00161551	0	0.00323102
35	ABL1	3QRI	2.1	375	24	149	0	4402	0.0851886	0.00545207	0.0338483	0	0.0858407	0.0566372	0.0353982	0.0371681	0.0123894	0.079646	0.0292035	0.0778761	0.0212389	0.0292035	0.0849558	0.0725664	0.0159292	0.0256637	0.079646	0.106195	0.0575221	0.0115044	0.0265487	0.0548673	0.0106289	0.00265722	0.00177148	0.00177148	0	0.00974314	0.00177148	0.0088574	0.00088574	0.00177148	0.00708592	0.00265722	0.00177148	0.00177148	0.0115146	0.00797166	0.00620018
35	ABL1	3QRK	2.3	369	20	156	0	4329	0.0852391	0.00462	0.036036	0	0.0858407	0.0566372	0.0353982	0.0371681	0.0123894	0.079646	0.0292035	0.0778761	0.0212389	0.0292035	0.0849558	0.0725664	0.0159292	0.0256637	0.079646	0.106195	0.0575221	0.0115044	0.0265487	0.0548673	0.0106289	0.00265722	0.00177148	0.00177148	0	0.00974314	0.00177148	0.0088574	0.00088574	0.00177148	0.00708592	0.00265722	0.00177148	0.00177148	0.0115146	0.00797166	0.00620018
68	PIM1	3R04	1.7	388	22	161	7	4364	0.0889093	0.00504125	0.0368928	0.00160403	0.0447284	0.0702875	0.0255591	0.0638978	0.0191693	0.0766773	0.0351438	0.0702875	0.0415335	0.0607029	0.121406	0.0383387	0.0127796	0.0447284	0.0607029	0.0734824	0.0255591	0.0223642	0.0223642	0.0702875	0.00641026	0.00320513	0	0	0	0.00320513	0	0.00641026	0.00320513	0	0.0128205	0	0	0	0	0.00320513	0.00320513
21	MAPKAPK3 (3pK)	3R1N	2.09	391	23	154	1	4407	0.0887225	0.00521897	0.0349444	0.000226912	0.0602094	0.0549738	0.0366492	0.0549738	0.0235602	0.0706806	0.0575916	0.0811518	0.0314136	0.0445026	0.0890052	0.0680628	0.0314136	0.026178	0.0628272	0.0497382	0.0549738	0.013089	0.0340314	0.0549738	0.00262467	0	0.00262467	0.00524934	0.00262467	0.00262467	0.0104987	0.00262467	0	0.00262467	0.00262467	0.00262467	0	0.00262467	0	0.00524934	0.00787402
21	MAPKAPK3 (3pK)	3SHE	2.25	379	18	153	0	4336	0.0874077	0.00415129	0.035286	0	0.0602094	0.0549738	0.0366492	0.0549738	0.0235602	0.0706806	0.0575916	0.0811518	0.0314136	0.0445026	0.0890052	0.0680628	0.0314136	0.026178	0.0628272	0.0497382	0.0549738	0.013089	0.0340314	0.0549738	0.00262467	0	0.00262467	0.00524934	0.00262467	0.00262467	0.0104987	0.00262467	0	0.00262467	0.00262467	0.00262467	0	0.00262467	0	0.00524934	0.00787402
35	ABL1	3UE4	2.424	396	27	150	0	4338	0.0912863	0.00622407	0.0345781	0	0.0858407	0.0566372	0.0353982	0.0371681	0.0123894	0.079646	0.0292035	0.0778761	0.0212389	0.0292035	0.0849558	0.0725664	0.0159292	0.0256637	0.079646	0.106195	0.0575221	0.0115044	0.0265487	0.0548673	0.0106289	0.00265722	0.00177148	0.00177148	0	0.00974314	0.00177148	0.0088574	0.00088574	0.00177148	0.00708592	0.00265722	0.00177148	0.00177148	0.0115146	0.00797166	0.00620018
48	NEK2	4AFE	2.597	371	20	107	0	4121	0.0900267	0.00485319	0.0259646	0	0.0494382	0.0876404	0.0426966	0.047191	0.0157303	0.103371	0.0426966	0.047191	0.0179775	0.047191	0.132584	0.0853933	0.0269663	0.0224719	0.0314607	0.0741573	0.0382022	0.00449438	0.0404494	0.0426966	0.00225225	0.00900901	0	0	0.00225225	0.00225225	0.00225225	0	0.00225225	0.00225225	0.0157658	0.00225225	0	0.00225225	0.00225225	0	0.00225225
68	PIM1	4ALW	1.92	400	26	161	1	4394	0.0910332	0.00591716	0.0366409	0.000227583	0.0447284	0.0702875	0.0255591	0.0638978	0.0191693	0.0766773	0.0351438	0.0702875	0.0415335	0.0607029	0.121406	0.0383387	0.0127796	0.0447284	0.0607029	0.0734824	0.0255591	0.0223642	0.0223642	0.0702875	0.00641026	0.00320513	0	0	0	0.00320513	0	0.00641026	0.00320513	0	0.0128205	0	0	0	0	0.00320513	0.00320513
54	PAK4	4APP	2.2	424	33	172	0	4671	0.0907729	0.00706487	0.036823	0	0.0879865	0.0879865	0.0253807	0.0456853	0.00846024	0.0592217	0.0406091	0.0913706	0.0253807	0.037225	0.0812183	0.0490694	0.0236887	0.0270728	0.106599	0.0812183	0.037225	0.00676819	0.0135364	0.0642978	0.00847458	0.0101695	0	0	0.00169492	0.00169492	0.00169492	0.0118644	0.00338983	0.00338983	0.0101695	0.00508475	0.00169492	0.00169492	0.0152542	0.00508475	0.00338983
68	PIM1	4DTK	1.86	396	19	165	0	4397	0.0900614	0.00432113	0.0375256	0	0.0447284	0.0702875	0.0255591	0.0638978	0.0191693	0.0766773	0.0351438	0.0702875	0.0415335	0.0607029	0.121406	0.0383387	0.0127796	0.0447284	0.0607029	0.0734824	0.0255591	0.0223642	0.0223642	0.0702875	0.00641026	0.00320513	0	0	0	0.00320513	0	0.00641026	0.00320513	0	0.0128205	0	0	0	0	0.00320513	0.00320513
30	MAPK13(SAPK4)	4EYJ	2.102	431	25	176	0	5512	0.078193	0.00453556	0.0319303	0	0.0657534	0.0493151	0.0219178	0.060274	0.00821918	0.0684932	0.0520548	0.0493151	0.0273973	0.0465753	0.10411	0.0876712	0.0356164	0.0493151	0.0465753	0.0575342	0.0520548	0.0136986	0.0410959	0.0630137	0.00824176	0.00824176	0	0.00274725	0	0.00274725	0.00549451	0.00274725	0.00274725	0.00274725	0.00549451	0.00274725	0.00274725	0.00274725	0.00274725	0.00549451	0.00549451
30	MAPK13(SAPK4)	4EYM	2.353	429	27	186	0	5549	0.0773112	0.00486574	0.0335196	0	0.0657534	0.0493151	0.0219178	0.060274	0.00821918	0.0684932	0.0520548	0.0493151	0.0273973	0.0465753	0.10411	0.0876712	0.0356164	0.0493151	0.0465753	0.0575342	0.0520548	0.0136986	0.0410959	0.0630137	0.00824176	0.00824176	0	0.00274725	0	0.00274725	0.00549451	0.00274725	0.00274725	0.00274725	0.00549451	0.00274725	0.00274725	0.00274725	0.00274725	0.00549451	0.00549451
72	MAPK1 (ERK2)	4FV3	2.2	468	20	201	0	5598	0.0836013	0.0035727	0.0359057	0	0.0694444	0.0527778	0.0527778	0.0666667	0.0194444	0.0583333	0.0333333	0.0472222	0.0361111	0.0777778	0.119444	0.0638889	0.025	0.0361111	0.0555556	0.0444444	0.0388889	0.00833333	0.0527778	0.0416667	0.0139276	0.00557103	0.00278552	0	0	0.00278552	0.00278552	0.00557103	0	0.00278552	0.00835655	0.00557103	0.00278552	0	0	0.00557103	0.00278552
72	MAPK1 (ERK2)	4FV9	2.11	455	21	189	0	5392	0.0843843	0.00389466	0.0350519	0	0.0694444	0.0527778	0.0527778	0.0666667	0.0194444	0.0583333	0.0333333	0.0472222	0.0361111	0.0777778	0.119444	0.0638889	0.025	0.0361111	0.0555556	0.0444444	0.0388889	0.00833333	0.0527778	0.0416667	0.0139276	0.00557103	0.00278552	0	0	0.00278552	0.00278552	0.00557103	0	0.00278552	0.00835655	0.00557103	0.00278552	0	0	0.00557103	0.00278552
54	PAK4	4JDI	1.85	423	26	177	0	4638	0.0912031	0.00560586	0.038163	0	0.0879865	0.0879865	0.0253807	0.0456853	0.00846024	0.0592217	0.0406091	0.0913706	0.0253807	0.037225	0.0812183	0.0490694	0.0236887	0.0270728	0.106599	0.0812183	0.037225	0.00676819	0.0135364	0.0642978	0.00847458	0.0101695	0	0	0.00169492	0.00169492	0.00169492	0.0118644	0.00338983	0.00338983	0.0101695	0.00508475	0.00169492	0.00169492	0.0152542	0.00508475	0.00338983
68	PIM1	4K0Y	1.95	385	24	155	0	4394	0.0876195	0.00546199	0.0352754	0	0.0447284	0.0702875	0.0255591	0.0638978	0.0191693	0.0766773	0.0351438	0.0702875	0.0415335	0.0607029	0.121406	0.0383387	0.0127796	0.0447284	0.0607029	0.0734824	0.0255591	0.0223642	0.0223642	0.0702875	0.00641026	0.00320513	0	0	0	0.00320513	0	0.00641026	0.00320513	0	0.0128205	0	0	0	0	0.00320513	0.00320513
68	PIM1	4K1B	2.08	369	26	149	2	4359	0.0846524	0.00596467	0.0341822	0.000458821	0.0447284	0.0702875	0.0255591	0.0638978	0.0191693	0.0766773	0.0351438	0.0702875	0.0415335	0.0607029	0.121406	0.0383387	0.0127796	0.0447284	0.0607029	0.0734824	0.0255591	0.0223642	0.0223642	0.0702875	0.00641026	0.00320513	0	0	0	0.00320513	0	0.00641026	0.00320513	0	0.0128205	0	0	0	0	0.00320513	0.00320513
43	ITK	4M0Y	1.7	382	14	146	0	4177	0.0914532	0.00335169	0.0349533	0	0.05	0.0629032	0.0451613	0.0451613	0.0258065	0.083871	0.033871	0.0516129	0.0258065	0.0419355	0.0919355	0.0677419	0.0193548	0.0435484	0.0483871	0.0725806	0.0451613	0.0209677	0.05	0.0741935	0.00323102	0	0.00161551	0	0.00161551	0.00323102	0.00161551	0.00323102	0	0.00323102	0.0113086	0.00646204	0.00161551	0.00323102	0.00161551	0	0.00323102
43	ITK	4M0Z	2	374	14	160	0	4199	0.0890688	0.00333413	0.0381043	0	0.05	0.0629032	0.0451613	0.0451613	0.0258065	0.083871	0.033871	0.0516129	0.0258065	0.0419355	0.0919355	0.0677419	0.0193548	0.0435484	0.0483871	0.0725806	0.0451613	0.0209677	0.05	0.0741935	0.00323102	0	0.00161551	0	0.00161551	0.00323102	0.00161551	0.00323102	0	0.00323102	0.0113086	0.00646204	0.00161551	0.00323102	0.00161551	0	0.00323102
43	ITK	4M12	2.15	377	14	150	0	4199	0.0897833	0.00333413	0.0357228	0	0.05	0.0629032	0.0451613	0.0451613	0.0258065	0.083871	0.033871	0.0516129	0.0258065	0.0419355	0.0919355	0.0677419	0.0193548	0.0435484	0.0483871	0.0725806	0.0451613	0.0209677	0.05	0.0741935	0.00323102	0	0.00161551	0	0.00161551	0.00323102	0.00161551	0.00323102	0	0.00323102	0.0113086	0.00646204	0.00161551	0.00323102	0.00161551	0	0.00323102
43	ITK	4M13	1.85	378	14	149	0	4199	0.0900214	0.00333413	0.0354846	0	0.05	0.0629032	0.0451613	0.0451613	0.0258065	0.083871	0.033871	0.0516129	0.0258065	0.0419355	0.0919355	0.0677419	0.0193548	0.0435484	0.0483871	0.0725806	0.0451613	0.0209677	0.05	0.0741935	0.00323102	0	0.00161551	0	0.00161551	0.00323102	0.00161551	0.00323102	0	0.00323102	0.0113086	0.00646204	0.00161551	0.00323102	0.00161551	0	0.00323102
43	ITK	4M14	1.55	367	14	148	0	4188	0.0876313	0.00334288	0.0353391	0	0.05	0.0629032	0.0451613	0.0451613	0.0258065	0.083871	0.033871	0.0516129	0.0258065	0.0419355	0.0919355	0.0677419	0.0193548	0.0435484	0.0483871	0.0725806	0.0451613	0.0209677	0.05	0.0741935	0.00323102	0	0.00161551	0	0.00161551	0.00323102	0.00161551	0.00323102	0	0.00323102	0.0113086	0.00646204	0.00161551	0.00323102	0.00161551	0	0.00323102
43	ITK	4M15	1.52	368	15	148	0	4188	0.0878701	0.00358166	0.0353391	0	0.05	0.0629032	0.0451613	0.0451613	0.0258065	0.083871	0.033871	0.0516129	0.0258065	0.0419355	0.0919355	0.0677419	0.0193548	0.0435484	0.0483871	0.0725806	0.0451613	0.0209677	0.05	0.0741935	0.00323102	0	0.00161551	0	0.00161551	0.00323102	0.00161551	0.00323102	0	0.00323102	0.0113086	0.00646204	0.00161551	0.00323102	0.00161551	0	0.00323102
68	PIM1	4MTA	2.2	402	19	184	0	4381	0.0917599	0.00433691	0.0419995	0	0.0447284	0.0702875	0.0255591	0.0638978	0.0191693	0.0766773	0.0351438	0.0702875	0.0415335	0.0607029	0.121406	0.0383387	0.0127796	0.0447284	0.0607029	0.0734824	0.0255591	0.0223642	0.0223642	0.0702875	0.00641026	0.00320513	0	0	0	0.00320513	0	0.00641026	0.00320513	0	0.0128205	0	0	0	0	0.00320513	0.00320513
72	MAPK1 (ERK2)	4N0S	1.8	520	22	191	0	5649	0.0920517	0.00389449	0.0338113	0	0.0694444	0.0527778	0.0527778	0.0666667	0.0194444	0.0583333	0.0333333	0.0472222	0.0361111	0.0777778	0.119444	0.0638889	0.025	0.0361111	0.0555556	0.0444444	0.0388889	0.00833333	0.0527778	0.0416667	0.0139276	0.00557103	0.00278552	0	0	0.00278552	0.00278552	0.00557103	0	0.00278552	0.00835655	0.00557103	0.00278552	0	0	0.00557103	0.00278552
54	PAK4	4NJD	2.5	392	24	162	0	4655	0.0842105	0.00515575	0.0348013	0	0.0879865	0.0879865	0.0253807	0.0456853	0.00846024	0.0592217	0.0406091	0.0913706	0.0253807	0.037225	0.0812183	0.0490694	0.0236887	0.0270728	0.106599	0.0812183	0.037225	0.00676819	0.0135364	0.0642978	0.00847458	0.0101695	0	0	0.00169492	0.00169492	0.00169492	0.0118644	0.00338983	0.00338983	0.0101695	0.00508475	0.00169492	0.00169492	0.0152542	0.00508475	0.00338983
54	PAK4	4O0X	2.48	421	21	167	1	4645	0.0906351	0.00452099	0.0359526	0.000215285	0.0879865	0.0879865	0.0253807	0.0456853	0.00846024	0.0592217	0.0406091	0.0913706	0.0253807	0.037225	0.0812183	0.0490694	0.0236887	0.0270728	0.106599	0.0812183	0.037225	0.00676819	0.0135364	0.0642978	0.00847458	0.0101695	0	0	0.00169492	0.00169492	0.00169492	0.0118644	0.00338983	0.00338983	0.0101695	0.00508475	0.00169492	0.00169492	0.0152542	0.00508475	0.00338983
54	PAK4	4O0Y	2.2	416	24	175	1	4645	0.0895587	0.00516685	0.0376749	0.000215285	0.0879865	0.0879865	0.0253807	0.0456853	0.00846024	0.0592217	0.0406091	0.0913706	0.0253807	0.037225	0.0812183	0.0490694	0.0236887	0.0270728	0.106599	0.0812183	0.037225	0.00676819	0.0135364	0.0642978	0.00847458	0.0101695	0	0	0.00169492	0.00169492	0.00169492	0.0118644	0.00338983	0.00338983	0.0101695	0.00508475	0.00169492	0.00169492	0.0152542	0.00508475	0.00338983
72	MAPK1 (ERK2)	4O6E	1.95	448	26	185	6	5389	0.0831323	0.00482464	0.0343292	0.00111338	0.0694444	0.0527778	0.0527778	0.0666667	0.0194444	0.0583333	0.0333333	0.0472222	0.0361111	0.0777778	0.119444	0.0638889	0.025	0.0361111	0.0555556	0.0444444	0.0388889	0.00833333	0.0527778	0.0416667	0.0139276	0.00557103	0.00278552	0	0	0.00278552	0.00278552	0.00557103	0	0.00278552	0.00835655	0.00557103	0.00278552	0	0	0.00557103	0.00278552
61	NTRK1 (TRKA)	4PMM	2	390	16	181	0	4500	0.0866667	0.00355556	0.0402222	0	0.0791457	0.0577889	0.040201	0.040201	0.0263819	0.0603015	0.0464824	0.0904523	0.0351759	0.0288945	0.128141	0.0276382	0.0213568	0.0414573	0.0590452	0.0653266	0.0414573	0.0201005	0.0163317	0.0741206	0.00754717	0.00251572	0.00377358	0.00503145	0.00125786	0.00377358	0.00503145	0.00503145	0.00125786	0	0.0176101	0.00125786	0.00125786	0.00125786	0.00503145	0.00503145	0.00125786
61	NTRK1 (TRKA)	4PMP	1.8	389	19	173	0	4481	0.086811	0.00424012	0.0386075	0	0.0791457	0.0577889	0.040201	0.040201	0.0263819	0.0603015	0.0464824	0.0904523	0.0351759	0.0288945	0.128141	0.0276382	0.0213568	0.0414573	0.0590452	0.0653266	0.0414573	0.0201005	0.0163317	0.0741206	0.00754717	0.00251572	0.00377358	0.00503145	0.00125786	0.00377358	0.00503145	0.00503145	0.00125786	0	0.0176101	0.00125786	0.00125786	0.00125786	0.00503145	0.00503145	0.00125786
61	NTRK1 (TRKA)	4PMT	2.1	388	12	175	0	4325	0.089711	0.00277457	0.0404624	0	0.0791457	0.0577889	0.040201	0.040201	0.0263819	0.0603015	0.0464824	0.0904523	0.0351759	0.0288945	0.128141	0.0276382	0.0213568	0.0414573	0.0590452	0.0653266	0.0414573	0.0201005	0.0163317	0.0741206	0.00754717	0.00251572	0.00377358	0.00503145	0.00125786	0.00377358	0.00503145	0.00503145	0.00125786	0	0.0176101	0.00125786	0.00125786	0.00125786	0.00503145	0.00503145	0.00125786
72	MAPK1 (ERK2)	4QP2	2.23	441	23	177	1	5489	0.0803425	0.0041902	0.0322463	0.000182183	0.0694444	0.0527778	0.0527778	0.0666667	0.0194444	0.0583333	0.0333333	0.0472222	0.0361111	0.0777778	0.119444	0.0638889	0.025	0.0361111	0.0555556	0.0444444	0.0388889	0.00833333	0.0527778	0.0416667	0.0139276	0.00557103	0.00278552	0	0	0.00278552	0.00278552	0.00557103	0	0.00278552	0.00835655	0.00557103	0.00278552	0	0	0.00557103	0.00278552
72	MAPK1 (ERK2)	4QP9	2	444	24	192	3	5506	0.0806393	0.00435888	0.034871	0.00054486	0.0694444	0.0527778	0.0527778	0.0666667	0.0194444	0.0583333	0.0333333	0.0472222	0.0361111	0.0777778	0.119444	0.0638889	0.025	0.0361111	0.0555556	0.0444444	0.0388889	0.00833333	0.0527778	0.0416667	0.0139276	0.00557103	0.00278552	0	0	0.00278552	0.00278552	0.00557103	0	0.00278552	0.00835655	0.00557103	0.00278552	0	0	0.00557103	0.00278552
72	MAPK1 (ERK2)	4QTE	1.5	513	28	192	0	5694	0.0900948	0.00491746	0.0337197	0	0.0694444	0.0527778	0.0527778	0.0666667	0.0194444	0.0583333	0.0333333	0.0472222	0.0361111	0.0777778	0.119444	0.0638889	0.025	0.0361111	0.0555556	0.0444444	0.0388889	0.00833333	0.0527778	0.0416667	0.0139276	0.00557103	0.00278552	0	0	0.00278552	0.00278552	0.00557103	0	0.00278552	0.00835655	0.00557103	0.00278552	0	0	0.00557103	0.00278552
58	FGFR1	4V05	2.57	402	18	167	14	4432	0.090704	0.00406137	0.0376805	0.00315884	0.060049	0.0490196	0.0355392	0.0612745	0.0208333	0.0637255	0.0281863	0.0588235	0.0318627	0.0416667	0.0857843	0.064951	0.0367647	0.0269608	0.064951	0.0845588	0.0502451	0.0171569	0.0355392	0.0821078	0.00490798	0.00122699	0	0.00368098	0.00122699	0.00490798	0.00122699	0.00368098	0.00368098	0.00122699	0.00736196	0.00245399	0.00245399	0.00122699	0.00613497	0.00490798	0
35	ABL1	4WA9	2.2	389	11	143	4	4399	0.0884292	0.00250057	0.0325074	0.000909298	0.0858407	0.0566372	0.0353982	0.0371681	0.0123894	0.079646	0.0292035	0.0778761	0.0212389	0.0292035	0.0849558	0.0725664	0.0159292	0.0256637	0.079646	0.106195	0.0575221	0.0115044	0.0265487	0.0548673	0.0106289	0.00265722	0.00177148	0.00177148	0	0.00974314	0.00177148	0.0088574	0.00088574	0.00177148	0.00708592	0.00265722	0.00177148	0.00177148	0.0115146	0.00797166	0.00620018
58	FGFR1	4WUN	1.65	400	14	164	0	4327	0.0924428	0.0032355	0.0379015	0	0.060049	0.0490196	0.0355392	0.0612745	0.0208333	0.0637255	0.0281863	0.0588235	0.0318627	0.0416667	0.0857843	0.064951	0.0367647	0.0269608	0.064951	0.0845588	0.0502451	0.0171569	0.0355392	0.0821078	0.00490798	0.00122699	0	0.00368098	0.00122699	0.00490798	0.00122699	0.00368098	0.00368098	0.00122699	0.00736196	0.00245399	0.00245399	0.00122699	0.00613497	0.00490798	0
68	PIM1	4XHK	1.9	386	23	160	0	4349	0.088756	0.00528857	0.0367901	0	0.0447284	0.0702875	0.0255591	0.0638978	0.0191693	0.0766773	0.0351438	0.0702875	0.0415335	0.0607029	0.121406	0.0383387	0.0127796	0.0447284	0.0607029	0.0734824	0.0255591	0.0223642	0.0223642	0.0702875	0.00641026	0.00320513	0	0	0	0.00320513	0	0.00641026	0.00320513	0	0.0128205	0	0	0	0	0.00320513	0.00320513
65	DYRK1A	4YLK	1.4	490	36	196	0	5558	0.0881612	0.00647715	0.0352645	0	0.0589777	0.0524246	0.0471822	0.0484928	0.0117955	0.0432503	0.068152	0.0694626	0.061599	0.0380079	0.0707733	0.0524246	0.0327654	0.0314548	0.0524246	0.0982962	0.0668414	0.00655308	0.0380079	0.051114	0.00393701	0.00262467	0.00131234	0	0	0.00131234	0.00656168	0.00393701	0.00131234	0.00131234	0.00393701	0.00393701	0.00131234	0.00131234	0.00656168	0.00524934	0.00524934
65	DYRK1A	4YLL	1.4	488	32	194	0	5543	0.088039	0.00577305	0.0349991	0	0.0589777	0.0524246	0.0471822	0.0484928	0.0117955	0.0432503	0.068152	0.0694626	0.061599	0.0380079	0.0707733	0.0524246	0.0327654	0.0314548	0.0524246	0.0982962	0.0668414	0.00655308	0.0380079	0.051114	0.00393701	0.00262467	0.00131234	0	0	0.00131234	0.00656168	0.00393701	0.00131234	0.00131234	0.00393701	0.00393701	0.00131234	0.00131234	0.00656168	0.00524934	0.00524934
61	NTRK1 (TRKA)	4YNE	2.02	382	17	167	0	4380	0.0872146	0.00388128	0.0381279	0	0.0791457	0.0577889	0.040201	0.040201	0.0263819	0.0603015	0.0464824	0.0904523	0.0351759	0.0288945	0.128141	0.0276382	0.0213568	0.0414573	0.0590452	0.0653266	0.0414573	0.0201005	0.0163317	0.0741206	0.00754717	0.00251572	0.00377358	0.00503145	0.00125786	0.00377358	0.00503145	0.00503145	0.00125786	0	0.0176101	0.00125786	0.00125786	0.00125786	0.00503145	0.00503145	0.00125786
61	NTRK1 (TRKA)	4YPS	2.1	387	14	154	0	4304	0.0899164	0.00325279	0.0357807	0	0.0791457	0.0577889	0.040201	0.040201	0.0263819	0.0603015	0.0464824	0.0904523	0.0351759	0.0288945	0.128141	0.0276382	0.0213568	0.0414573	0.0590452	0.0653266	0.0414573	0.0201005	0.0163317	0.0741206	0.00754717	0.00251572	0.00377358	0.00503145	0.00125786	0.00377358	0.00503145	0.00503145	0.00125786	0	0.0176101	0.00125786	0.00125786	0.00125786	0.00503145	0.00503145	0.00125786
35	ABL1	4ZOG	2.3	412	17	152	1	4330	0.0951501	0.0039261	0.0351039	0.000230947	0.0858407	0.0566372	0.0353982	0.0371681	0.0123894	0.079646	0.0292035	0.0778761	0.0212389	0.0292035	0.0849558	0.0725664	0.0159292	0.0256637	0.079646	0.106195	0.0575221	0.0115044	0.0265487	0.0548673	0.0106289	0.00265722	0.00177148	0.00177148	0	0.00974314	0.00177148	0.0088574	0.00088574	0.00177148	0.00708592	0.00265722	0.00177148	0.00177148	0.0115146	0.00797166	0.00620018
72	MAPK1 (ERK2)	4ZXT	2	520	21	197	0	5648	0.092068	0.00371813	0.0348796	0	0.0694444	0.0527778	0.0527778	0.0666667	0.0194444	0.0583333	0.0333333	0.0472222	0.0361111	0.0777778	0.119444	0.0638889	0.025	0.0361111	0.0555556	0.0444444	0.0388889	0.00833333	0.0527778	0.0416667	0.0139276	0.00557103	0.00278552	0	0	0.00278552	0.00278552	0.00557103	0	0.00278552	0.00835655	0.00557103	0.00278552	0	0	0.00557103	0.00278552
72	MAPK1 (ERK2)	4ZZN	1.33	484	16	194	0	5492	0.0881282	0.00291333	0.0353241	0	0.0694444	0.0527778	0.0527778	0.0666667	0.0194444	0.0583333	0.0333333	0.0472222	0.0361111	0.0777778	0.119444	0.0638889	0.025	0.0361111	0.0555556	0.0444444	0.0388889	0.00833333	0.0527778	0.0416667	0.0139276	0.00557103	0.00278552	0	0	0.00278552	0.00278552	0.00557103	0	0.00278552	0.00835655	0.00557103	0.00278552	0	0	0.00557103	0.00278552
65	DYRK1A	5A3X	2.26	484	27	192	0	5605	0.0863515	0.00481713	0.0342551	0	0.0589777	0.0524246	0.0471822	0.0484928	0.0117955	0.0432503	0.068152	0.0694626	0.061599	0.0380079	0.0707733	0.0524246	0.0327654	0.0314548	0.0524246	0.0982962	0.0668414	0.00655308	0.0380079	0.051114	0.00393701	0.00262467	0.00131234	0	0	0.00131234	0.00656168	0.00393701	0.00131234	0.00131234	0.00393701	0.00393701	0.00131234	0.00131234	0.00656168	0.00524934	0.00524934
58	FGFR1	5A46	2.63	377	14	169	0	4434	0.0850248	0.00315742	0.0381146	0	0.060049	0.0490196	0.0355392	0.0612745	0.0208333	0.0637255	0.0281863	0.0588235	0.0318627	0.0416667	0.0857843	0.064951	0.0367647	0.0269608	0.064951	0.0845588	0.0502451	0.0171569	0.0355392	0.0821078	0.00490798	0.00122699	0	0.00368098	0.00122699	0.00490798	0.00122699	0.00368098	0.00368098	0.00122699	0.00736196	0.00245399	0.00245399	0.00122699	0.00613497	0.00490798	0
65	DYRK1A	5A4T	2.15	474	21	189	0	5573	0.0850529	0.00376817	0.0339135	0	0.0589777	0.0524246	0.0471822	0.0484928	0.0117955	0.0432503	0.068152	0.0694626	0.061599	0.0380079	0.0707733	0.0524246	0.0327654	0.0314548	0.0524246	0.0982962	0.0668414	0.00655308	0.0380079	0.051114	0.00393701	0.00262467	0.00131234	0	0	0.00131234	0.00656168	0.00393701	0.00131234	0.00131234	0.00393701	0.00393701	0.00131234	0.00131234	0.00656168	0.00524934	0.00524934
58	FGFR1	5AM6	1.96	380	22	167	0	4727	0.0803893	0.00465411	0.035329	0	0.060049	0.0490196	0.0355392	0.0612745	0.0208333	0.0637255	0.0281863	0.0588235	0.0318627	0.0416667	0.0857843	0.064951	0.0367647	0.0269608	0.064951	0.0845588	0.0502451	0.0171569	0.0355392	0.0821078	0.00490798	0.00122699	0	0.00368098	0.00122699	0.00490798	0.00122699	0.00368098	0.00368098	0.00122699	0.00736196	0.00245399	0.00245399	0.00122699	0.00613497	0.00490798	0
72	MAPK1 (ERK2)	5BUE	2.4	456	22	194	0	5417	0.0841794	0.00406129	0.0358132	0	0.0694444	0.0527778	0.0527778	0.0666667	0.0194444	0.0583333	0.0333333	0.0472222	0.0361111	0.0777778	0.119444	0.0638889	0.025	0.0361111	0.0555556	0.0444444	0.0388889	0.00833333	0.0527778	0.0416667	0.0139276	0.00557103	0.00278552	0	0	0.00278552	0.00278552	0.00557103	0	0.00278552	0.00835655	0.00557103	0.00278552	0	0	0.00557103	0.00278552
72	MAPK1 (ERK2)	5BUJ	1.85	472	20	188	0	5385	0.0876509	0.00371402	0.0349118	0	0.0694444	0.0527778	0.0527778	0.0666667	0.0194444	0.0583333	0.0333333	0.0472222	0.0361111	0.0777778	0.119444	0.0638889	0.025	0.0361111	0.0555556	0.0444444	0.0388889	0.00833333	0.0527778	0.0416667	0.0139276	0.00557103	0.00278552	0	0	0.00278552	0.00278552	0.00557103	0	0.00278552	0.00835655	0.00557103	0.00278552	0	0	0.00557103	0.00278552
72	MAPK1 (ERK2)	5BVF	1.9	441	18	195	0	5377	0.082016	0.00334759	0.0362656	0	0.0694444	0.0527778	0.0527778	0.0666667	0.0194444	0.0583333	0.0333333	0.0472222	0.0361111	0.0777778	0.119444	0.0638889	0.025	0.0361111	0.0555556	0.0444444	0.0388889	0.00833333	0.0527778	0.0416667	0.0139276	0.00557103	0.00278552	0	0	0.00278552	0.00278552	0.00557103	0	0.00278552	0.00835655	0.00557103	0.00278552	0	0	0.00557103	0.00278552
30	MAPK13(SAPK4)	5EKN	2.594	430	29	179	0	5486	0.0783813	0.00528618	0.0326285	0	0.0657534	0.0493151	0.0219178	0.060274	0.00821918	0.0684932	0.0520548	0.0493151	0.0273973	0.0465753	0.10411	0.0876712	0.0356164	0.0493151	0.0465753	0.0575342	0.0520548	0.0136986	0.0410959	0.0630137	0.00824176	0.00824176	0	0.00274725	0	0.00274725	0.00549451	0.00274725	0.00274725	0.00274725	0.00549451	0.00274725	0.00274725	0.00274725	0.00274725	0.00549451	0.00549451
30	MAPK13(SAPK4)	5EKO	2	440	23	192	0	5556	0.0791937	0.00413967	0.0345572	0	0.0657534	0.0493151	0.0219178	0.060274	0.00821918	0.0684932	0.0520548	0.0493151	0.0273973	0.0465753	0.10411	0.0876712	0.0356164	0.0493151	0.0465753	0.0575342	0.0520548	0.0136986	0.0410959	0.0630137	0.00824176	0.00824176	0	0.00274725	0	0.00274725	0.00549451	0.00274725	0.00274725	0.00274725	0.00549451	0.00274725	0.00274725	0.00274725	0.00274725	0.00549451	0.00549451
58	FGFR1	5EW8	1.63	415	20	181	12	4570	0.0908096	0.00437637	0.0396061	0.00262582	0.060049	0.0490196	0.0355392	0.0612745	0.0208333	0.0637255	0.0281863	0.0588235	0.0318627	0.0416667	0.0857843	0.064951	0.0367647	0.0269608	0.064951	0.0845588	0.0502451	0.0171569	0.0355392	0.0821078	0.00490798	0.00122699	0	0.00368098	0.00122699	0.00490798	0.00122699	0.00368098	0.00368098	0.00122699	0.00736196	0.00245399	0.00245399	0.00122699	0.00613497	0.00490798	0
61	NTRK1 (TRKA)	5H3Q	2.1	412	14	181	8	4750	0.0867368	0.00294737	0.0381053	0.00168421	0.0791457	0.0577889	0.040201	0.040201	0.0263819	0.0603015	0.0464824	0.0904523	0.0351759	0.0288945	0.128141	0.0276382	0.0213568	0.0414573	0.0590452	0.0653266	0.0414573	0.0201005	0.0163317	0.0741206	0.00754717	0.00251572	0.00377358	0.00503145	0.00125786	0.00377358	0.00503145	0.00503145	0.00125786	0	0.0176101	0.00125786	0.00125786	0.00125786	0.00503145	0.00503145	0.00125786
35	ABL1	5HU9	1.529	399	28	143	4	4308	0.0926184	0.00649954	0.0331941	0.000928505	0.0858407	0.0566372	0.0353982	0.0371681	0.0123894	0.079646	0.0292035	0.0778761	0.0212389	0.0292035	0.0849558	0.0725664	0.0159292	0.0256637	0.079646	0.106195	0.0575221	0.0115044	0.0265487	0.0548673	0.0106289	0.00265722	0.00177148	0.00177148	0	0.00974314	0.00177148	0.0088574	0.00088574	0.00177148	0.00708592	0.00265722	0.00177148	0.00177148	0.0115146	0.00797166	0.00620018
68	PIM1	5IPJ	2.1	373	26	152	0	4397	0.0848306	0.00591312	0.034569	0	0.0447284	0.0702875	0.0255591	0.0638978	0.0191693	0.0766773	0.0351438	0.0702875	0.0415335	0.0607029	0.121406	0.0383387	0.0127796	0.0447284	0.0607029	0.0734824	0.0255591	0.0223642	0.0223642	0.0702875	0.00641026	0.00320513	0	0	0	0.00320513	0	0.00641026	0.00320513	0	0.0128205	0	0	0	0	0.00320513	0.00320513
61	NTRK1 (TRKA)	5JFV	1.59	373	17	179	8	4459	0.083651	0.00381251	0.0401435	0.00179412	0.0791457	0.0577889	0.040201	0.040201	0.0263819	0.0603015	0.0464824	0.0904523	0.0351759	0.0288945	0.128141	0.0276382	0.0213568	0.0414573	0.0590452	0.0653266	0.0414573	0.0201005	0.0163317	0.0741206	0.00754717	0.00251572	0.00377358	0.00503145	0.00125786	0.00377358	0.00503145	0.00503145	0.00125786	0	0.0176101	0.00125786	0.00125786	0.00125786	0.00503145	0.00503145	0.00125786
61	NTRK1 (TRKA)	5JFW	1.52	387	13	180	8	4459	0.0867908	0.00291545	0.0403678	0.00179412	0.0791457	0.0577889	0.040201	0.040201	0.0263819	0.0603015	0.0464824	0.0904523	0.0351759	0.0288945	0.128141	0.0276382	0.0213568	0.0414573	0.0590452	0.0653266	0.0414573	0.0201005	0.0163317	0.0741206	0.00754717	0.00251572	0.00377358	0.00503145	0.00125786	0.00377358	0.00503145	0.00503145	0.00125786	0	0.0176101	0.00125786	0.00125786	0.00125786	0.00503145	0.00503145	0.00125786
61	NTRK1 (TRKA)	5JFX	1.63	378	16	180	0	4459	0.0847724	0.00358825	0.0403678	0	0.0791457	0.0577889	0.040201	0.040201	0.0263819	0.0603015	0.0464824	0.0904523	0.0351759	0.0288945	0.128141	0.0276382	0.0213568	0.0414573	0.0590452	0.0653266	0.0414573	0.0201005	0.0163317	0.0741206	0.00754717	0.00251572	0.00377358	0.00503145	0.00125786	0.00377358	0.00503145	0.00503145	0.00125786	0	0.0176101	0.00125786	0.00125786	0.00125786	0.00503145	0.00503145	0.00125786
72	MAPK1 (ERK2)	5K4I	1.76	468	28	190	0	5505	0.0850136	0.00508629	0.0345141	0	0.0694444	0.0527778	0.0527778	0.0666667	0.0194444	0.0583333	0.0333333	0.0472222	0.0361111	0.0777778	0.119444	0.0638889	0.025	0.0361111	0.0555556	0.0444444	0.0388889	0.00833333	0.0527778	0.0416667	0.0139276	0.00557103	0.00278552	0	0	0.00278552	0.00278552	0.00557103	0	0.00278552	0.00835655	0.00557103	0.00278552	0	0	0.00557103	0.00278552
68	PIM1	5KGG	1.95	393	23	165	0	4397	0.0893791	0.00523084	0.0375256	0	0.0447284	0.0702875	0.0255591	0.0638978	0.0191693	0.0766773	0.0351438	0.0702875	0.0415335	0.0607029	0.121406	0.0383387	0.0127796	0.0447284	0.0607029	0.0734824	0.0255591	0.0223642	0.0223642	0.0702875	0.00641026	0.00320513	0	0	0	0.00320513	0	0.00641026	0.00320513	0	0.0128205	0	0	0	0	0.00320513	0.00320513
68	PIM1	5KZI	2.1	391	24	158	0	4397	0.0889243	0.00545827	0.0359336	0	0.0447284	0.0702875	0.0255591	0.0638978	0.0191693	0.0766773	0.0351438	0.0702875	0.0415335	0.0607029	0.121406	0.0383387	0.0127796	0.0447284	0.0607029	0.0734824	0.0255591	0.0223642	0.0223642	0.0702875	0.00641026	0.00320513	0	0	0	0.00320513	0	0.00641026	0.00320513	0	0.0128205	0	0	0	0	0.00320513	0.00320513
48	NEK2	5M51	1.9	364	17	123	3	4101	0.0887588	0.00414533	0.0299927	0.000731529	0.0494382	0.0876404	0.0426966	0.047191	0.0157303	0.103371	0.0426966	0.047191	0.0179775	0.047191	0.132584	0.0853933	0.0269663	0.0224719	0.0314607	0.0741573	0.0382022	0.00449438	0.0404494	0.0426966	0.00225225	0.00900901	0	0	0.00225225	0.00225225	0.00225225	0	0.00225225	0.00225225	0.0157658	0.00225225	0	0.00225225	0.00225225	0	0.00225225
48	NEK2	5M53	1.9	361	19	133	0	4108	0.0878773	0.00462512	0.0323759	0	0.0494382	0.0876404	0.0426966	0.047191	0.0157303	0.103371	0.0426966	0.047191	0.0179775	0.047191	0.132584	0.0853933	0.0269663	0.0224719	0.0314607	0.0741573	0.0382022	0.00449438	0.0404494	0.0426966	0.00225225	0.00900901	0	0	0.00225225	0.00225225	0.00225225	0	0.00225225	0.00225225	0.0157658	0.00225225	0	0.00225225	0.00225225	0	0.00225225
48	NEK2	5M57	2.3	363	12	112	1	4104	0.0884503	0.00292398	0.0272904	0.000243665	0.0494382	0.0876404	0.0426966	0.047191	0.0157303	0.103371	0.0426966	0.047191	0.0179775	0.047191	0.132584	0.0853933	0.0269663	0.0224719	0.0314607	0.0741573	0.0382022	0.00449438	0.0404494	0.0426966	0.00225225	0.00900901	0	0	0.00225225	0.00225225	0.00225225	0	0.00225225	0.00225225	0.0157658	0.00225225	0	0.00225225	0.00225225	0	0.00225225
72	MAPK1 (ERK2)	5NHF	2.14	458	21	184	2	5296	0.0864804	0.00396526	0.0347432	0.000377644	0.0694444	0.0527778	0.0527778	0.0666667	0.0194444	0.0583333	0.0333333	0.0472222	0.0361111	0.0777778	0.119444	0.0638889	0.025	0.0361111	0.0555556	0.0444444	0.0388889	0.00833333	0.0527778	0.0416667	0.0139276	0.00557103	0.00278552	0	0	0.00278552	0.00278552	0.00557103	0	0.00278552	0.00835655	0.00557103	0.00278552	0	0	0.00557103	0.00278552
68	PIM1	5V82	1.89	380	21	153	0	4394	0.0864816	0.00477924	0.0348202	0	0.0447284	0.0702875	0.0255591	0.0638978	0.0191693	0.0766773	0.0351438	0.0702875	0.0415335	0.0607029	0.121406	0.0383387	0.0127796	0.0447284	0.0607029	0.0734824	0.0255591	0.0223642	0.0223642	0.0702875	0.00641026	0.00320513	0	0	0	0.00320513	0	0.00641026	0.00320513	0	0.0128205	0	0	0	0	0.00320513	0.00320513
54	PAK4	5VED	2.3	403	27	164	0	4638	0.0868909	0.00582147	0.0353601	0	0.0879865	0.0879865	0.0253807	0.0456853	0.00846024	0.0592217	0.0406091	0.0913706	0.0253807	0.037225	0.0812183	0.0490694	0.0236887	0.0270728	0.106599	0.0812183	0.037225	0.00676819	0.0135364	0.0642978	0.00847458	0.0101695	0	0	0.00169492	0.00169492	0.00169492	0.0118644	0.00338983	0.00338983	0.0101695	0.00508475	0.00169492	0.00169492	0.0152542	0.00508475	0.00338983
54	PAK4	5VEE	2.5	394	17	146	0	4638	0.0849504	0.00366537	0.0314791	0	0.0879865	0.0879865	0.0253807	0.0456853	0.00846024	0.0592217	0.0406091	0.0913706	0.0253807	0.037225	0.0812183	0.0490694	0.0236887	0.0270728	0.106599	0.0812183	0.037225	0.00676819	0.0135364	0.0642978	0.00847458	0.0101695	0	0	0.00169492	0.00169492	0.00169492	0.0118644	0.00338983	0.00338983	0.0101695	0.00508475	0.00169492	0.00169492	0.0152542	0.00508475	0.00338983
54	PAK4	5VEF	1.75	444	26	165	4	4639	0.0957103	0.00560466	0.035568	0.000862255	0.0879865	0.0879865	0.0253807	0.0456853	0.00846024	0.0592217	0.0406091	0.0913706	0.0253807	0.037225	0.0812183	0.0490694	0.0236887	0.0270728	0.106599	0.0812183	0.037225	0.00676819	0.0135364	0.0642978	0.00847458	0.0101695	0	0	0.00169492	0.00169492	0.00169492	0.0118644	0.00338983	0.00338983	0.0101695	0.00508475	0.00169492	0.00169492	0.0152542	0.00508475	0.00338983
72	MAPK1 (ERK2)	5WP1	1.4	544	17	188	26	5515	0.0986401	0.0030825	0.0340888	0.00471442	0.0694444	0.0527778	0.0527778	0.0666667	0.0194444	0.0583333	0.0333333	0.0472222	0.0361111	0.0777778	0.119444	0.0638889	0.025	0.0361111	0.0555556	0.0444444	0.0388889	0.00833333	0.0527778	0.0416667	0.0139276	0.00557103	0.00278552	0	0	0.00278552	0.00278552	0.00557103	0	0.00278552	0.00835655	0.00557103	0.00278552	0	0	0.00557103	0.00278552
54	PAK4	5XVA	1.85	409	26	177	0	4687	0.0872626	0.00554726	0.037764	0	0.0879865	0.0879865	0.0253807	0.0456853	0.00846024	0.0592217	0.0406091	0.0913706	0.0253807	0.037225	0.0812183	0.0490694	0.0236887	0.0270728	0.106599	0.0812183	0.037225	0.00676819	0.0135364	0.0642978	0.00847458	0.0101695	0	0	0.00169492	0.00169492	0.00169492	0.0118644	0.00338983	0.00338983	0.0101695	0.00508475	0.00169492	0.00169492	0.0152542	0.00508475	0.00338983
54	PAK4	5XVG	2.1	414	23	177	0	4687	0.0883294	0.00490719	0.037764	0	0.0879865	0.0879865	0.0253807	0.0456853	0.00846024	0.0592217	0.0406091	0.0913706	0.0253807	0.037225	0.0812183	0.0490694	0.0236887	0.0270728	0.106599	0.0812183	0.037225	0.00676819	0.0135364	0.0642978	0.00847458	0.0101695	0	0	0.00169492	0.00169492	0.00169492	0.0118644	0.00338983	0.00338983	0.0101695	0.00508475	0.00169492	0.00169492	0.0152542	0.00508475	0.00338983
54	PAK4	5ZJW	1.8	425	24	175	0	4687	0.0906763	0.00512055	0.0373373	0	0.0879865	0.0879865	0.0253807	0.0456853	0.00846024	0.0592217	0.0406091	0.0913706	0.0253807	0.037225	0.0812183	0.0490694	0.0236887	0.0270728	0.106599	0.0812183	0.037225	0.00676819	0.0135364	0.0642978	0.00847458	0.0101695	0	0	0.00169492	0.00169492	0.00169492	0.0118644	0.00338983	0.00338983	0.0101695	0.00508475	0.00169492	0.00169492	0.0152542	0.00508475	0.00338983
65	DYRK1A	6A1F	1.5	482	28	207	0	5620	0.0857651	0.00498221	0.0368327	0	0.0589777	0.0524246	0.0471822	0.0484928	0.0117955	0.0432503	0.068152	0.0694626	0.061599	0.0380079	0.0707733	0.0524246	0.0327654	0.0314548	0.0524246	0.0982962	0.0668414	0.00655308	0.0380079	0.051114	0.00393701	0.00262467	0.00131234	0	0	0.00131234	0.00656168	0.00393701	0.00131234	0.00131234	0.00393701	0.00393701	0.00131234	0.00131234	0.00656168	0.00524934	0.00524934
58	FGFR1	6C19	2.12	392	10	162	8	4250	0.0922353	0.00235294	0.0381176	0.00188235	0.060049	0.0490196	0.0355392	0.0612745	0.0208333	0.0637255	0.0281863	0.0588235	0.0318627	0.0416667	0.0857843	0.064951	0.0367647	0.0269608	0.064951	0.0845588	0.0502451	0.0171569	0.0355392	0.0821078	0.00490798	0.00122699	0	0.00368098	0.00122699	0.00490798	0.00122699	0.00368098	0.00368098	0.00122699	0.00736196	0.00245399	0.00245399	0.00122699	0.00613497	0.00490798	0
61	NTRK1 (TRKA)	6D1Y	1.93	429	19	188	0	4753	0.0902588	0.00399748	0.039554	0	0.0791457	0.0577889	0.040201	0.040201	0.0263819	0.0603015	0.0464824	0.0904523	0.0351759	0.0288945	0.128141	0.0276382	0.0213568	0.0414573	0.0590452	0.0653266	0.0414573	0.0201005	0.0163317	0.0741206	0.00754717	0.00251572	0.00377358	0.00503145	0.00125786	0.00377358	0.00503145	0.00503145	0.00125786	0	0.0176101	0.00125786	0.00125786	0.00125786	0.00503145	0.00503145	0.00125786
61	NTRK1 (TRKA)	6D1Z	1.87	413	16	186	4	4628	0.0892394	0.00345722	0.0401901	0.000864304	0.0791457	0.0577889	0.040201	0.040201	0.0263819	0.0603015	0.0464824	0.0904523	0.0351759	0.0288945	0.128141	0.0276382	0.0213568	0.0414573	0.0590452	0.0653266	0.0414573	0.0201005	0.0163317	0.0741206	0.00754717	0.00251572	0.00377358	0.00503145	0.00125786	0.00377358	0.00503145	0.00503145	0.00125786	0	0.0176101	0.00125786	0.00125786	0.00125786	0.00503145	0.00503145	0.00125786
61	NTRK1 (TRKA)	6D20	1.94	421	15	188	0	4698	0.0896126	0.00319285	0.040017	0	0.0791457	0.0577889	0.040201	0.040201	0.0263819	0.0603015	0.0464824	0.0904523	0.0351759	0.0288945	0.128141	0.0276382	0.0213568	0.0414573	0.0590452	0.0653266	0.0414573	0.0201005	0.0163317	0.0741206	0.00754717	0.00251572	0.00377358	0.00503145	0.00125786	0.00377358	0.00503145	0.00503145	0.00125786	0	0.0176101	0.00125786	0.00125786	0.00125786	0.00503145	0.00503145	0.00125786
61	NTRK1 (TRKA)	6DKI	2.11	391	17	175	0	4482	0.0872378	0.00379295	0.0390451	0	0.0791457	0.0577889	0.040201	0.040201	0.0263819	0.0603015	0.0464824	0.0904523	0.0351759	0.0288945	0.128141	0.0276382	0.0213568	0.0414573	0.0590452	0.0653266	0.0414573	0.0201005	0.0163317	0.0741206	0.00754717	0.00251572	0.00377358	0.00503145	0.00125786	0.00377358	0.00503145	0.00503145	0.00125786	0	0.0176101	0.00125786	0.00125786	0.00125786	0.00503145	0.00503145	0.00125786
65	DYRK1A	6EIF	2.22	459	21	181	0	5588	0.0821403	0.00375805	0.0323908	0	0.0589777	0.0524246	0.0471822	0.0484928	0.0117955	0.0432503	0.068152	0.0694626	0.061599	0.0380079	0.0707733	0.0524246	0.0327654	0.0314548	0.0524246	0.0982962	0.0668414	0.00655308	0.0380079	0.051114	0.00393701	0.00262467	0.00131234	0	0	0.00131234	0.00656168	0.00393701	0.00131234	0.00131234	0.00393701	0.00393701	0.00131234	0.00131234	0.00656168	0.00524934	0.00524934
65	DYRK1A	6EIQ	2.3	472	26	177	0	5573	0.0846941	0.00466535	0.0317603	0	0.0589777	0.0524246	0.0471822	0.0484928	0.0117955	0.0432503	0.068152	0.0694626	0.061599	0.0380079	0.0707733	0.0524246	0.0327654	0.0314548	0.0524246	0.0982962	0.0668414	0.00655308	0.0380079	0.051114	0.00393701	0.00262467	0.00131234	0	0	0.00131234	0.00656168	0.00393701	0.00131234	0.00131234	0.00393701	0.00393701	0.00131234	0.00131234	0.00656168	0.00524934	0.00524934
65	DYRK1A	6EIR	2.4	447	29	195	0	5573	0.0802081	0.00520366	0.0349901	0	0.0589777	0.0524246	0.0471822	0.0484928	0.0117955	0.0432503	0.068152	0.0694626	0.061599	0.0380079	0.0707733	0.0524246	0.0327654	0.0314548	0.0524246	0.0982962	0.0668414	0.00655308	0.0380079	0.051114	0.00393701	0.00262467	0.00131234	0	0	0.00131234	0.00656168	0.00393701	0.00131234	0.00131234	0.00393701	0.00393701	0.00131234	0.00131234	0.00656168	0.00524934	0.00524934
65	DYRK1A	6EIS	2.36	473	24	195	0	5572	0.0848887	0.00430725	0.0349964	0	0.0589777	0.0524246	0.0471822	0.0484928	0.0117955	0.0432503	0.068152	0.0694626	0.061599	0.0380079	0.0707733	0.0524246	0.0327654	0.0314548	0.0524246	0.0982962	0.0668414	0.00655308	0.0380079	0.051114	0.00393701	0.00262467	0.00131234	0	0	0.00131234	0.00656168	0.00393701	0.00131234	0.00131234	0.00393701	0.00393701	0.00131234	0.00131234	0.00656168	0.00524934	0.00524934
9	FES	6JMF	2	520	22	204	0	5909	0.0880014	0.00372313	0.0345236	0	0.0632603	0.0693431	0.0182482	0.0389294	0.0145985	0.0912409	0.0851582	0.0608273	0.0352798	0.0364964	0.13747	0.0474453	0.0170316	0.0255474	0.0510949	0.0742092	0.0364964	0.013382	0.0255474	0.0583942	0.0109622	0.00730816	0	0.00243605	0	0.00852619	0.00365408	0.00365408	0.00121803	0	0.00365408	0.00243605	0.00365408	0.00121803	0	0.00243605	0.00121803
68	PIM1	6L17	1.75	385	21	159	0	4374	0.0880201	0.0048011	0.0363512	0	0.0447284	0.0702875	0.0255591	0.0638978	0.0191693	0.0766773	0.0351438	0.0702875	0.0415335	0.0607029	0.121406	0.0383387	0.0127796	0.0447284	0.0607029	0.0734824	0.0255591	0.0223642	0.0223642	0.0702875	0.00641026	0.00320513	0	0	0	0.00320513	0	0.00641026	0.00320513	0	0.0128205	0	0	0	0	0.00320513	0.00320513
58	FGFR1	6MZQ	2	391	12	167	0	4196	0.093184	0.00285987	0.0397998	0	0.060049	0.0490196	0.0355392	0.0612745	0.0208333	0.0637255	0.0281863	0.0588235	0.0318627	0.0416667	0.0857843	0.064951	0.0367647	0.0269608	0.064951	0.0845588	0.0502451	0.0171569	0.0355392	0.0821078	0.00490798	0.00122699	0	0.00368098	0.00122699	0.00490798	0.00122699	0.00368098	0.00368098	0.00122699	0.00736196	0.00245399	0.00245399	0.00122699	0.00613497	0.00490798	0
58	FGFR1	6MZW	2.2	375	12	149	3	4180	0.0897129	0.00287081	0.0356459	0.000717703	0.060049	0.0490196	0.0355392	0.0612745	0.0208333	0.0637255	0.0281863	0.0588235	0.0318627	0.0416667	0.0857843	0.064951	0.0367647	0.0269608	0.064951	0.0845588	0.0502451	0.0171569	0.0355392	0.0821078	0.00490798	0.00122699	0	0.00368098	0.00122699	0.00490798	0.00122699	0.00368098	0.00368098	0.00122699	0.00736196	0.00245399	0.00245399	0.00122699	0.00613497	0.00490798	0
68	PIM1	6NO9	1.71	372	20	159	2	4369	0.0851453	0.00457771	0.0363928	0.000457771	0.0447284	0.0702875	0.0255591	0.0638978	0.0191693	0.0766773	0.0351438	0.0702875	0.0415335	0.0607029	0.121406	0.0383387	0.0127796	0.0447284	0.0607029	0.0734824	0.0255591	0.0223642	0.0223642	0.0702875	0.00641026	0.00320513	0	0	0	0.00320513	0	0.00641026	0.00320513	0	0.0128205	0	0	0	0	0.00320513	0.00320513
61	NTRK1 (TRKA)	6NPT	2.19	388	20	166	0	4622	0.0839463	0.00432713	0.0359152	0	0.0791457	0.0577889	0.040201	0.040201	0.0263819	0.0603015	0.0464824	0.0904523	0.0351759	0.0288945	0.128141	0.0276382	0.0213568	0.0414573	0.0590452	0.0653266	0.0414573	0.0201005	0.0163317	0.0741206	0.00754717	0.00251572	0.00377358	0.00503145	0.00125786	0.00377358	0.00503145	0.00503145	0.00125786	0	0.0176101	0.00125786	0.00125786	0.00125786	0.00503145	0.00503145	0.00125786
61	NTRK1 (TRKA)	6NSS	1.97	444	18	190	4	4849	0.0915653	0.00371211	0.0391833	0.000824912	0.0791457	0.0577889	0.040201	0.040201	0.0263819	0.0603015	0.0464824	0.0904523	0.0351759	0.0288945	0.128141	0.0276382	0.0213568	0.0414573	0.0590452	0.0653266	0.0414573	0.0201005	0.0163317	0.0741206	0.00754717	0.00251572	0.00377358	0.00503145	0.00125786	0.00377358	0.00503145	0.00503145	0.00125786	0	0.0176101	0.00125786	0.00125786	0.00125786	0.00503145	0.00503145	0.00125786
68	PIM1	6PDI	1.85	396	21	162	0	4378	0.0904523	0.00479671	0.0370032	0	0.0447284	0.0702875	0.0255591	0.0638978	0.0191693	0.0766773	0.0351438	0.0702875	0.0415335	0.0607029	0.121406	0.0383387	0.0127796	0.0447284	0.0607029	0.0734824	0.0255591	0.0223642	0.0223642	0.0702875	0.00641026	0.00320513	0	0	0	0.00320513	0	0.00641026	0.00320513	0	0.0128205	0	0	0	0	0.00320513	0.00320513
61	NTRK1 (TRKA)	6PL1	2.03	399	16	177	16	4647	0.0858618	0.00344308	0.0380891	0.00344308	0.0791457	0.0577889	0.040201	0.040201	0.0263819	0.0603015	0.0464824	0.0904523	0.0351759	0.0288945	0.128141	0.0276382	0.0213568	0.0414573	0.0590452	0.0653266	0.0414573	0.0201005	0.0163317	0.0741206	0.00754717	0.00251572	0.00377358	0.00503145	0.00125786	0.00377358	0.00503145	0.00503145	0.00125786	0	0.0176101	0.00125786	0.00125786	0.00125786	0.00503145	0.00503145	0.00125786
61	NTRK1 (TRKA)	6PL4	2.06	411	19	181	21	4747	0.086581	0.00400253	0.0381293	0.00442385	0.0791457	0.0577889	0.040201	0.040201	0.0263819	0.0603015	0.0464824	0.0904523	0.0351759	0.0288945	0.128141	0.0276382	0.0213568	0.0414573	0.0590452	0.0653266	0.0414573	0.0201005	0.0163317	0.0741206	0.00754717	0.00251572	0.00377358	0.00503145	0.00125786	0.00377358	0.00503145	0.00503145	0.00125786	0	0.0176101	0.00125786	0.00125786	0.00125786	0.00503145	0.00503145	0.00125786
72	MAPK1 (ERK2)	6RQ4	1.96	460	18	189	0	5424	0.0848083	0.00331858	0.0348451	0	0.0694444	0.0527778	0.0527778	0.0666667	0.0194444	0.0583333	0.0333333	0.0472222	0.0361111	0.0777778	0.119444	0.0638889	0.025	0.0361111	0.0555556	0.0444444	0.0388889	0.00833333	0.0527778	0.0416667	0.0139276	0.00557103	0.00278552	0	0	0.00278552	0.00278552	0.00557103	0	0.00278552	0.00835655	0.00557103	0.00278552	0	0	0.00557103	0.00278552
65	DYRK1A	6S14	1.05	527	23	183	20	5461	0.0965025	0.00421168	0.0335103	0.00366233	0.0589777	0.0524246	0.0471822	0.0484928	0.0117955	0.0432503	0.068152	0.0694626	0.061599	0.0380079	0.0707733	0.0524246	0.0327654	0.0314548	0.0524246	0.0982962	0.0668414	0.00655308	0.0380079	0.051114	0.00393701	0.00262467	0.00131234	0	0	0.00131234	0.00656168	0.00393701	0.00131234	0.00131234	0.00393701	0.00393701	0.00131234	0.00131234	0.00656168	0.00524934	0.00524934
65	DYRK1A	6S17	1.1	542	28	182	71	5487	0.0987789	0.00510297	0.0331693	0.0129397	0.0589777	0.0524246	0.0471822	0.0484928	0.0117955	0.0432503	0.068152	0.0694626	0.061599	0.0380079	0.0707733	0.0524246	0.0327654	0.0314548	0.0524246	0.0982962	0.0668414	0.00655308	0.0380079	0.051114	0.00393701	0.00262467	0.00131234	0	0	0.00131234	0.00656168	0.00393701	0.00131234	0.00131234	0.00393701	0.00393701	0.00131234	0.00131234	0.00656168	0.00524934	0.00524934
65	DYRK1A	6S1B	1.3	517	25	179	37	5433	0.0951592	0.00460151	0.0329468	0.00681023	0.0589777	0.0524246	0.0471822	0.0484928	0.0117955	0.0432503	0.068152	0.0694626	0.061599	0.0380079	0.0707733	0.0524246	0.0327654	0.0314548	0.0524246	0.0982962	0.0668414	0.00655308	0.0380079	0.051114	0.00393701	0.00262467	0.00131234	0	0	0.00131234	0.00656168	0.00393701	0.00131234	0.00131234	0.00393701	0.00393701	0.00131234	0.00131234	0.00656168	0.00524934	0.00524934
65	DYRK1A	6S1H	1.05	592	30	205	133	5451	0.108604	0.00550358	0.0376078	0.0243992	0.0589777	0.0524246	0.0471822	0.0484928	0.0117955	0.0432503	0.068152	0.0694626	0.061599	0.0380079	0.0707733	0.0524246	0.0327654	0.0314548	0.0524246	0.0982962	0.0668414	0.00655308	0.0380079	0.051114	0.00393701	0.00262467	0.00131234	0	0	0.00131234	0.00656168	0.00393701	0.00131234	0.00131234	0.00393701	0.00393701	0.00131234	0.00131234	0.00656168	0.00524934	0.00524934
65	DYRK1A	6S1J	1.41	543	23	198	42	5449	0.0996513	0.00422096	0.0363369	0.00770784	0.0589777	0.0524246	0.0471822	0.0484928	0.0117955	0.0432503	0.068152	0.0694626	0.061599	0.0380079	0.0707733	0.0524246	0.0327654	0.0314548	0.0524246	0.0982962	0.0668414	0.00655308	0.0380079	0.051114	0.00393701	0.00262467	0.00131234	0	0	0.00131234	0.00656168	0.00393701	0.00131234	0.00131234	0.00393701	0.00393701	0.00131234	0.00131234	0.00656168	0.00524934	0.00524934
48	NEK2	6SGI	2.3	340	18	112	0	4018	0.0846192	0.00447984	0.0278746	0	0.0494382	0.0876404	0.0426966	0.047191	0.0157303	0.103371	0.0426966	0.047191	0.0179775	0.047191	0.132584	0.0853933	0.0269663	0.0224719	0.0314607	0.0741573	0.0382022	0.00449438	0.0404494	0.0426966	0.00225225	0.00900901	0	0	0.00225225	0.00225225	0.00225225	0	0.00225225	0.00225225	0.0157658	0.00225225	0	0.00225225	0.00225225	0	0.00225225
48	NEK2	6SGK	2	328	14	116	0	3936	0.0833333	0.00355691	0.0294715	0	0.0494382	0.0876404	0.0426966	0.047191	0.0157303	0.103371	0.0426966	0.047191	0.0179775	0.047191	0.132584	0.0853933	0.0269663	0.0224719	0.0314607	0.0741573	0.0382022	0.00449438	0.0404494	0.0426966	0.00225225	0.00900901	0	0	0.00225225	0.00225225	0.00225225	0	0.00225225	0.00225225	0.0157658	0.00225225	0	0.00225225	0.00225225	0	0.00225225
48	NEK2	6SK9	2	320	18	110	0	3787	0.0844996	0.0047531	0.0290467	0	0.0494382	0.0876404	0.0426966	0.047191	0.0157303	0.103371	0.0426966	0.047191	0.0179775	0.047191	0.132584	0.0853933	0.0269663	0.0224719	0.0314607	0.0741573	0.0382022	0.00449438	0.0404494	0.0426966	0.00225225	0.00900901	0	0	0.00225225	0.00225225	0.00225225	0	0.00225225	0.00225225	0.0157658	0.00225225	0	0.00225225	0.00225225	0	0.00225225
41	CSF1R (FMS)	6T2W	1.7	442	9	179	0	4778	0.0925073	0.00188363	0.0374634	0	0.0658436	0.0411523	0.0462963	0.0442387	0.0216049	0.0565844	0.0514403	0.0709877	0.0288066	0.0380658	0.106996	0.0421811	0.0185185	0.0401235	0.0617284	0.0823045	0.0514403	0.0174897	0.037037	0.0771605	0.00411946	0.0030896	0.0030896	0.00205973	0.00102987	0.00823893	0.00205973	0.00514933	0.00205973	0.00102987	0.0061792	0.00102987	0.00411946	0.00102987	0.00411946	0.00514933	0.0030896
41	CSF1R (FMS)	6WXJ	2.62	386	11	144	0	4429	0.0871529	0.00248363	0.032513	0	0.0658436	0.0411523	0.0462963	0.0442387	0.0216049	0.0565844	0.0514403	0.0709877	0.0288066	0.0380658	0.106996	0.0421811	0.0185185	0.0401235	0.0617284	0.0823045	0.0514403	0.0174897	0.037037	0.0771605	0.00411946	0.0030896	0.0030896	0.00205973	0.00102987	0.00823893	0.00205973	0.00514933	0.00205973	0.00102987	0.0061792	0.00102987	0.00411946	0.00102987	0.00411946	0.00514933	0.0030896
68	PIM1	6YKD	1.86	411	22	165	0	4458	0.0921938	0.00493495	0.0370121	0	0.0447284	0.0702875	0.0255591	0.0638978	0.0191693	0.0766773	0.0351438	0.0702875	0.0415335	0.0607029	0.121406	0.0383387	0.0127796	0.0447284	0.0607029	0.0734824	0.0255591	0.0223642	0.0223642	0.0702875	0.00641026	0.00320513	0	0	0	0.00320513	0	0.00641026	0.00320513	0	0.0128205	0	0	0	0	0.00320513	0.00320513
65	DYRK1A	7A4O	1.9	508	22	187	0	5490	0.0925319	0.00400729	0.0340619	0	0.0589777	0.0524246	0.0471822	0.0484928	0.0117955	0.0432503	0.068152	0.0694626	0.061599	0.0380079	0.0707733	0.0524246	0.0327654	0.0314548	0.0524246	0.0982962	0.0668414	0.00655308	0.0380079	0.051114	0.00393701	0.00262467	0.00131234	0	0	0.00131234	0.00656168	0.00393701	0.00131234	0.00131234	0.00393701	0.00393701	0.00131234	0.00131234	0.00656168	0.00524934	0.00524934
65	DYRK1A	7A51	1.9	474	24	197	0	5405	0.0876966	0.00444033	0.0364477	0	0.0589777	0.0524246	0.0471822	0.0484928	0.0117955	0.0432503	0.068152	0.0694626	0.061599	0.0380079	0.0707733	0.0524246	0.0327654	0.0314548	0.0524246	0.0982962	0.0668414	0.00655308	0.0380079	0.051114	0.00393701	0.00262467	0.00131234	0	0	0.00131234	0.00656168	0.00393701	0.00131234	0.00131234	0.00393701	0.00393701	0.00131234	0.00131234	0.00656168	0.00524934	0.00524934
65	DYRK1A	7A5D	1.8	473	24	196	0	5414	0.0873661	0.00443295	0.0362024	0	0.0589777	0.0524246	0.0471822	0.0484928	0.0117955	0.0432503	0.068152	0.0694626	0.061599	0.0380079	0.0707733	0.0524246	0.0327654	0.0314548	0.0524246	0.0982962	0.0668414	0.00655308	0.0380079	0.051114	0.00393701	0.00262467	0.00131234	0	0	0.00131234	0.00656168	0.00393701	0.00131234	0.00131234	0.00393701	0.00393701	0.00131234	0.00131234	0.00656168	0.00524934	0.00524934
65	DYRK1A	7AKA	1.9	473	20	188	0	5414	0.0873661	0.00369413	0.0347248	0	0.0589777	0.0524246	0.0471822	0.0484928	0.0117955	0.0432503	0.068152	0.0694626	0.061599	0.0380079	0.0707733	0.0524246	0.0327654	0.0314548	0.0524246	0.0982962	0.0668414	0.00655308	0.0380079	0.051114	0.00393701	0.00262467	0.00131234	0	0	0.00131234	0.00656168	0.00393701	0.00131234	0.00131234	0.00393701	0.00393701	0.00131234	0.00131234	0.00656168	0.00524934	0.00524934
65	DYRK1A	7AKL	2	468	20	192	0	5357	0.0873623	0.00373343	0.035841	0	0.0589777	0.0524246	0.0471822	0.0484928	0.0117955	0.0432503	0.068152	0.0694626	0.061599	0.0380079	0.0707733	0.0524246	0.0327654	0.0314548	0.0524246	0.0982962	0.0668414	0.00655308	0.0380079	0.051114	0.00393701	0.00262467	0.00131234	0	0	0.00131234	0.00656168	0.00393701	0.00131234	0.00131234	0.00393701	0.00393701	0.00131234	0.00131234	0.00656168	0.00524934	0.00524934
72	MAPK1 (ERK2)	7AUV	1.76	481	20	197	0	5664	0.0849223	0.00353107	0.0347811	0	0.0694444	0.0527778	0.0527778	0.0666667	0.0194444	0.0583333	0.0333333	0.0472222	0.0361111	0.0777778	0.119444	0.0638889	0.025	0.0361111	0.0555556	0.0444444	0.0388889	0.00833333	0.0527778	0.0416667	0.0139276	0.00557103	0.00278552	0	0	0.00278552	0.00278552	0.00557103	0	0.00278552	0.00835655	0.00557103	0.00278552	0	0	0.00557103	0.00278552
54	PAK4	7CP4	2.5	420	30	166	2	4663	0.0900708	0.00643363	0.0355994	0.000428908	0.0879865	0.0879865	0.0253807	0.0456853	0.00846024	0.0592217	0.0406091	0.0913706	0.0253807	0.037225	0.0812183	0.0490694	0.0236887	0.0270728	0.106599	0.0812183	0.037225	0.00676819	0.0135364	0.0642978	0.00847458	0.0101695	0	0	0.00169492	0.00169492	0.00169492	0.0118644	0.00338983	0.00338983	0.0101695	0.00508475	0.00169492	0.00169492	0.0152542	0.00508475	0.00338983
72	MAPK1 (ERK2)	7NR9	1.91	474	16	181	0	5483	0.086449	0.00291811	0.0330111	0	0.0694444	0.0527778	0.0527778	0.0666667	0.0194444	0.0583333	0.0333333	0.0472222	0.0361111	0.0777778	0.119444	0.0638889	0.025	0.0361111	0.0555556	0.0444444	0.0388889	0.00833333	0.0527778	0.0416667	0.0139276	0.00557103	0.00278552	0	0	0.00278552	0.00278552	0.00557103	0	0.00278552	0.00835655	0.00557103	0.00278552	0	0	0.00557103	0.00278552
21	MAPKAPK3 (3pK)	7NRB	1.9	395	24	159	0	4396	0.0898544	0.00545951	0.0361692	0	0.0602094	0.0549738	0.0366492	0.0549738	0.0235602	0.0706806	0.0575916	0.0811518	0.0314136	0.0445026	0.0890052	0.0680628	0.0314136	0.026178	0.0628272	0.0497382	0.0549738	0.013089	0.0340314	0.0549738	0.00262467	0	0.00262467	0.00524934	0.00262467	0.00262467	0.0104987	0.00262467	0	0.00262467	0.00262467	0.00262467	0	0.00262467	0	0.00524934	0.00787402
65	DYRK1A	7O7K	1.82	490	27	189	0	5655	0.086649	0.00477454	0.0334218	0	0.0589777	0.0524246	0.0471822	0.0484928	0.0117955	0.0432503	0.068152	0.0694626	0.061599	0.0380079	0.0707733	0.0524246	0.0327654	0.0314548	0.0524246	0.0982962	0.0668414	0.00655308	0.0380079	0.051114	0.00393701	0.00262467	0.00131234	0	0	0.00131234	0.00656168	0.00393701	0.00131234	0.00131234	0.00393701	0.00393701	0.00131234	0.00131234	0.00656168	0.00524934	0.00524934
[truncated: 5,000 more columns]
