# Supplementary material for: Protein characteristics substantially influence the propensity of activity cliffs among kinase inhibitors
Source: Sci Rep. 2024 Apr 20;14:9058. doi: 10.1038/s41598-024-59501-w (PMC11032345; doi:10.1038/s41598-024-59501-w)
Supplement: Supplementary file 1 — Supplementary Information. [file 41598_2024_59501_MOESM1_ESM.zip › Supporting_revised/SM4-Training list FASTA.xlsx]

## Sheet: Sheet1
SM4: The training list (64 proteins), their Protr descriptors, and their classification based on various thresholds in this study.
Target No.	Target	A	R	N	D	C	E	Q	G	H	I	L	K	M	F	P	S	T	W	Y	V	AA	RA	NA	DA	CA	EA	QA	GA	HA	IA	LA	KA	MA	FA	PA	SA	TA	WA	YA	VA	AR	RR	NR	DR	CR	ER	QR	GR
1	CLK4	0.027027	0.101871	0.029106	0.0706861	0.031185	0.0727651	0.035343	0.04158	0.0790021	0.049896	0.0706861	0.0665281	0.022869	0.037422	0.029106	0.0852391	0.035343	0.012474	0.045738	0.0561331	0.00208333	0.00416667	0	0	0	0.00625	0	0.00208333	0	0	0.00416667	0	0.00208333	0	0	0.00416667	0	0	0	0.00208333	0.00625	0.0145833	0.00416667	0.00208333	0	0.00625	0.00208333	0.00416667
16	LIMK1	0.0355487	0.0680062	0.0247295	0.0587326	0.0432767	0.064915	0.0309119	0.0850077	0.0417311	0.049459	0.0958269	0.0463679	0.0231839	0.0309119	0.0695518	0.072643	0.0479134	0.0108192	0.0340031	0.0664606	0	0	0.00309598	0	0.00154799	0.00154799	0.00309598	0.00154799	0.00154799	0.00154799	0.00309598	0	0.00309598	0.00154799	0.00619195	0.00309598	0	0.00154799	0	0.00309598	0.00464396	0.00154799	0	0.00773994	0.00154799	0.00154799	0.00619195	0.00464396
26	CLK2	0.0380762	0.144289	0.0340681	0.0681363	0.0160321	0.0721443	0.0280561	0.0420842	0.0521042	0.0380762	0.0701403	0.0480962	0.0160321	0.0380762	0.0300601	0.102204	0.0380762	0.0140281	0.0621242	0.0480962	0.00200803	0.0060241	0	0.00401606	0	0.0060241	0.00200803	0.00200803	0	0	0.00200803	0	0.00200803	0.00200803	0.00200803	0.00401606	0.00200803	0	0	0.00200803	0.0060241	0.0381526	0.00200803	0.0100402	0	0.00803213	0.00401606	0.0060241
31	PRKCI (PKCiota)	0.0402685	0.0604027	0.0369128	0.0721477	0.0285235	0.0771812	0.0436242	0.0671141	0.0369128	0.0503356	0.0838926	0.0536913	0.033557	0.0520134	0.0503356	0.0721477	0.0385906	0.011745	0.0302013	0.0604027	0.00168067	0.00168067	0	0	0.00336134	0.00336134	0.00336134	0.00168067	0.00336134	0.00168067	0.00168067	0.00504202	0.00168067	0.00168067	0	0.00336134	0	0.00168067	0.00336134	0.00168067	0.00336134	0.00504202	0.00168067	0.00336134	0	0.00504202	0.00504202	0.00672269
77	CHEK1 (CHK1)	0.0420168	0.052521	0.0483193	0.0630252	0.0210084	0.0651261	0.0378151	0.0567227	0.0210084	0.0567227	0.102941	0.0861345	0.0231092	0.0378151	0.0567227	0.0735294	0.0420168	0.0210084	0.0294118	0.0630252	0	0.00210526	0	0.00421053	0	0.00210526	0	0.00421053	0.00210526	0	0.00842105	0	0.00421053	0	0.00210526	0.00631579	0.00210526	0	0	0.00421053	0.00210526	0.00631579	0.00421053	0.00631579	0	0.00421053	0.00421053	0
59	PI3K-alpha	0.0421348	0.0552434	0.0524345	0.0543071	0.0299625	0.071161	0.0449438	0.0458801	0.0280899	0.0664794	0.117978	0.0674157	0.0365169	0.0411985	0.0477528	0.0543071	0.0374532	0.0177903	0.0365169	0.0524345	0.00187441	0.00281162	0	0.00281162	0.00187441	0.00749766	0.000937207	0.00281162	0.00374883	0.00187441	0.00374883	0.00281162	0.00187441	0.00187441	0.000937207	0.00187441	0.000937207	0	0	0.00187441	0.00281162	0.00374883	0.00374883	0.000937207	0.00187441	0.00281162	0.00281162	0.00187441
79	BTK	0.0440061	0.0515933	0.0349014	0.0409712	0.0182094	0.0880121	0.0485584	0.0546282	0.0227618	0.0515933	0.0864947	0.0804249	0.030349	0.0364188	0.0561457	0.0819423	0.0394537	0.016692	0.0561457	0.060698	0.00607903	0.00151976	0.00455927	0	0	0.00455927	0.00151976	0	0	0.00151976	0.00455927	0.00303951	0.00303951	0.00151976	0.00151976	0.00151976	0.00455927	0.00151976	0	0.00303951	0.00303951	0.00303951	0.00151976	0	0	0.00759878	0.00151976	0.00151976
13	HCCS-4(MAP3K20)(ZAK)	0.045	0.05875	0.04125	0.05375	0.01375	0.07375	0.04125	0.0575	0.03125	0.0525	0.0775	0.07125	0.025	0.04	0.05375	0.10625	0.0525	0.02	0.03	0.055	0.00375469	0.00375469	0	0.00250313	0	0.00500626	0	0.00375469	0	0.00500626	0.00125156	0.00250313	0.00125156	0.00125156	0.00125156	0.00500626	0	0.00125156	0.00375469	0.00375469	0.00125156	0.00250313	0.00125156	0.00125156	0	0.00876095	0.00125156	0.00500626
67	JAK2	0.0459364	0.0530035	0.0583039	0.0503534	0.0238516	0.0759717	0.0397527	0.0547703	0.0291519	0.0671378	0.0962898	0.069788	0.0265018	0.0477032	0.045053	0.0636042	0.0477032	0.0123675	0.0432862	0.04947	0.00176835	0.00265252	0.000884173	0.000884173	0.000884173	0.00353669	0.000884173	0.00265252	0	0.00176835	0.00530504	0.00353669	0.00265252	0.00442087	0.00265252	0.00265252	0.00176835	0.00176835	0.000884173	0.00442087	0.000884173	0.00265252	0.00176835	0.00265252	0.000884173	0.00530504	0.00265252	0.00176835
71	MET	0.0460432	0.0402878	0.057554	0.0467626	0.0294964	0.0517986	0.0359712	0.057554	0.0330935	0.0597122	0.0964029	0.0561151	0.0215827	0.0503597	0.0517986	0.0856115	0.0633094	0.00791367	0.0309353	0.0776978	0.00143988	0.000719942	0.00143988	0.00143988	0.00143988	0.00359971	0.00215983	0.00431965	0.000719942	0.00143988	0.0050396	0.00287977	0.00215983	0.00143988	0.00359971	0.00575954	0.00287977	0	0	0.00359971	0.00431965	0.00287977	0.00287977	0.00215983	0.00143988	0	0.00287977	0.00287977
39	MAP4K4 (HGK)	0.0468119	0.0895884	0.0298628	0.0460048	0.0104923	0.10573	0.0637611	0.0581114	0.0282486	0.0403551	0.0831316	0.0605327	0.0177563	0.0250202	0.0573043	0.0871671	0.0451977	0.0112994	0.0266344	0.0669895	0.00242326	0.00484653	0.00161551	0.000807754	0.00161551	0.00323102	0.00323102	0.00323102	0.00242326	0.00323102	0.00323102	0.00161551	0.00323102	0.000807754	0.00565428	0.00161551	0.00161551	0.000807754	0.000807754	0.000807754	0.00161551	0.0161551	0.000807754	0.00403877	0.000807754	0.0113086	0.0088853	0.00403877
53	MELK(PK38)	0.047619	0.0506912	0.0445469	0.0599078	0.0245776	0.0583717	0.0414747	0.0491551	0.0276498	0.047619	0.112135	0.0906298	0.0261137	0.0276498	0.047619	0.0614439	0.06298	0.0138249	0.0430108	0.06298	0.00307692	0	0	0.00153846	0.00153846	0.00307692	0.00307692	0.00307692	0	0	0.00461538	0.00307692	0.00153846	0.00153846	0.00307692	0.00615385	0.00461538	0	0.00307692	0.00461538	0.00461538	0.00461538	0.00307692	0.00153846	0.00307692	0.00307692	0.00153846	0
23	NTRK3 (TRKC)	0.0476758	0.0464839	0.0655542	0.045292	0.0286055	0.057211	0.0405244	0.067938	0.0333731	0.0667461	0.104887	0.0405244	0.022646	0.0405244	0.0548272	0.0631704	0.0560191	0.0178784	0.0297974	0.0703218	0.00238663	0.00238663	0.00596659	0.00238663	0	0.00238663	0.00119332	0.00238663	0.00238663	0.00596659	0.0071599	0.00238663	0	0.00238663	0.00238663	0.00119332	0.00119332	0	0	0.00357995	0.00119332	0.00357995	0.00119332	0	0.00119332	0.00119332	0.00357995	0.00238663
38	INSR	0.0477569	0.0593343	0.0520984	0.0506512	0.0340087	0.0767004	0.0274964	0.0665702	0.0267728	0.0477569	0.0984081	0.0484805	0.0217077	0.0426918	0.0593343	0.0759768	0.0499276	0.0144718	0.036903	0.0629522	0.00724113	0.000724113	0.00144823	0.00144823	0	0.00506879	0.00217234	0.00289645	0	0.00217234	0.00362056	0.00144823	0.00362056	0.000724113	0.000724113	0.00362056	0.00144823	0	0.00362056	0.0057929	0.00217234	0.00434468	0	0.000724113	0.00144823	0.0057929	0.000724113	0.00434468
52	PYK2(FAK2)	0.049554	0.0584737	0.0386521	0.049554	0.0227948	0.0901883	0.0525273	0.0455897	0.0188305	0.0525273	0.114965	0.0673935	0.0317146	0.0317146	0.0673935	0.0584737	0.0416254	0.0109019	0.0346878	0.0624381	0	0.000992063	0.00297619	0.00297619	0.000992063	0.00595238	0.00297619	0.00198413	0	0.00297619	0.00992063	0.00198413	0.00297619	0.00198413	0.00198413	0	0.00396825	0	0.00297619	0.00198413	0.00297619	0.00496032	0.000992063	0.00396825	0.000992063	0.00198413	0.000992063	0.000992063
56	KDR (VEGFR2)	0.0501475	0.0449853	0.0390855	0.050885	0.0243363	0.0759587	0.0376106	0.0626844	0.019174	0.0589971	0.0914454	0.0619469	0.019174	0.030236	0.0523599	0.0833333	0.0671091	0.0140118	0.0353982	0.0811209	0.00295203	0.00295203	0.00221402	0.00221402	0.00295203	0.00516605	0.00295203	0.00590406	0	0.00147601	0.00516605	0.00147601	0.000738007	0.000738007	0.000738007	0.00147601	0.00516605	0	0.00147601	0.00442804	0.00442804	0.00221402	0.00221402	0.00369004	0.00221402	0.00369004	0.00221402	0.00147601
19	FLT3	0.0523666	0.0422961	0.0503525	0.0422961	0.0332326	0.0775428	0.0422961	0.0543807	0.021148	0.0523666	0.0876133	0.0533736	0.0241692	0.0584089	0.0433031	0.0906344	0.0513595	0.0151057	0.041289	0.0664653	0.00302419	0	0.00302419	0.00504032	0.00302419	0.00604839	0.00302419	0.00201613	0.00100806	0	0.00504032	0.00504032	0.00100806	0.00201613	0.00201613	0.00403226	0.00100806	0.00100806	0.00201613	0.00302419	0.00604839	0.00302419	0.00504032	0	0	0.00100806	0	0.00201613
46	ROCK1	0.0524372	0.0598227	0.0598227	0.0657312	0.0132939	0.116691	0.0598227	0.0310192	0.0206795	0.0361891	0.105613	0.100443	0.0288035	0.0310192	0.0251108	0.0620384	0.0450517	0.00812408	0.0265879	0.0516987	0.0014782	0.00221729	0.000739098	0.00221729	0.00221729	0.00739098	0.00443459	0.000739098	0	0	0.00739098	0.00739098	0.000739098	0.000739098	0.00221729	0.00295639	0.00295639	0.0014782	0.00295639	0.00221729	0.00443459	0.00443459	0.00739098	0.00295639	0.00221729	0.00591279	0.00221729	0.00221729
49	IGF1R	0.0526701	0.0585223	0.06218	0.0453548	0.0321873	0.0826628	0.0256035	0.0665691	0.0168252	0.0534016	0.0848574	0.0504755	0.0285296	0.0343819	0.0592538	0.0709583	0.0504755	0.0153621	0.0460863	0.063643	0.00366032	0.00292826	0.00219619	0.00146413	0.00146413	0.00439239	0.00219619	0.00292826	0.000732064	0.00292826	0.00219619	0.00292826	0.00146413	0.00146413	0.00146413	0.00585652	0.00219619	0	0.00439239	0.00585652	0.00292826	0.00146413	0.00219619	0.00146413	0.000732064	0.00439239	0.00146413	0.00146413
27	DCLK1	0.0527027	0.0662162	0.0364865	0.0621622	0.0135135	0.0608108	0.0310811	0.0648649	0.0175676	0.0513514	0.0783784	0.0702703	0.0148649	0.0364865	0.0554054	0.110811	0.0635135	0.00540541	0.0337838	0.0743243	0.00270636	0.00135318	0	0.00405954	0	0.00135318	0	0	0	0.00541272	0.0067659	0.00541272	0	0.00135318	0.00405954	0.0067659	0.0067659	0.00135318	0.00270636	0.00270636	0.00135318	0.00811908	0	0.00270636	0.00270636	0.0067659	0.00405954	0.00270636
50	CSNK1D	0.053012	0.0987952	0.0385542	0.0506024	0.0120482	0.0554217	0.0313253	0.0795181	0.0289157	0.0506024	0.0939759	0.0578313	0.0313253	0.0385542	0.0457831	0.0843373	0.053012	0.00722892	0.0433735	0.0457831	0.00724638	0.00241546	0	0.00483092	0	0	0	0.00724638	0	0.00241546	0.00483092	0.00241546	0	0.00241546	0.00241546	0	0.00724638	0	0.00241546	0.00724638	0.00483092	0.00483092	0.00241546	0.00241546	0.00241546	0.0144928	0	0.00966184
33	SRPK1	0.0534351	0.0412214	0.048855	0.0534351	0.0183206	0.103817	0.0564885	0.0564885	0.0320611	0.0534351	0.0885496	0.0916031	0.0183206	0.0244275	0.048855	0.0748092	0.0503817	0.0152672	0.021374	0.048855	0.00611621	0.0030581	0.00458716	0	0	0.0030581	0.0030581	0.0030581	0	0.0030581	0.00458716	0.0030581	0.00152905	0	0.0030581	0.00458716	0.00764526	0	0	0.0030581	0.00152905	0.00152905	0.00152905	0	0.00152905	0.00458716	0.0030581	0.00152905
36	AKT2	0.0540541	0.0727651	0.024948	0.0623701	0.014553	0.0893971	0.031185	0.0561331	0.022869	0.043659	0.0935551	0.0644491	0.033264	0.0540541	0.0519751	0.0540541	0.0602911	0.014553	0.039501	0.0623701	0	0.0104167	0	0.00208333	0	0.00416667	0	0.00416667	0	0.00208333	0.00416667	0.00416667	0	0	0	0.00416667	0.00416667	0	0.00625	0.00833333	0.00416667	0	0	0.00416667	0	0.0145833	0.00625	0.00625
6	PKN2(PRKCL2)	0.054878	0.0680894	0.0406504	0.0670732	0.0152439	0.0802846	0.046748	0.0436992	0.0172764	0.0497967	0.102642	0.0670732	0.0223577	0.0447154	0.0569106	0.0792683	0.0518293	0.0101626	0.0182927	0.0630081	0.00406918	0.00508647	0.00203459	0.00101729	0.00305188	0.00305188	0.00305188	0.00406918	0	0.00305188	0.00508647	0.00406918	0.00101729	0.00406918	0.00305188	0.00203459	0.00101729	0	0.00203459	0.00406918	0.00203459	0.00610376	0.00101729	0.00712106	0	0.00305188	0.00406918	0.00406918
10	KRS1(MST2)	0.0549898	0.0427699	0.0427699	0.0651731	0.0101833	0.101833	0.0509165	0.0427699	0.0224033	0.0651731	0.0733198	0.0814664	0.0488798	0.0386965	0.0549898	0.0631365	0.0570265	0.0101833	0.0224033	0.0509165	0	0.00612245	0.00408163	0.00408163	0	0.00204082	0	0.00408163	0.00204082	0.00204082	0.00204082	0.00816327	0.00612245	0	0.00204082	0	0.00408163	0	0.00204082	0.00612245	0	0.00204082	0	0	0	0.00204082	0.00816327	0
57	LCK	0.0550098	0.0569745	0.0471513	0.0510806	0.0176817	0.086444	0.0451866	0.0726916	0.0235756	0.0550098	0.0962672	0.0451866	0.021611	0.043222	0.0628684	0.0589391	0.0530452	0.021611	0.0373281	0.0491159	0.00393701	0.0019685	0.0019685	0.00393701	0	0.00393701	0	0.00393701	0	0.00590551	0.00590551	0.00393701	0.00393701	0	0.0019685	0	0.00787402	0	0.0019685	0.00393701	0.00393701	0	0	0.0019685	0	0.00984252	0.0019685	0.0019685
76	CSNK2A1 (CK2 alpha 1)	0.056266	0.0664962	0.0434783	0.0690537	0.00511509	0.056266	0.0306905	0.056266	0.0409207	0.0537084	0.084399	0.0588235	0.0383632	0.0332481	0.0613811	0.0639386	0.0332481	0.0127877	0.0588235	0.0767263	0.0102564	0.0025641	0	0	0	0.00769231	0.0025641	0.0025641	0	0.00512821	0.0102564	0.0025641	0	0	0.00512821	0.0025641	0.0025641	0	0	0.0025641	0.00769231	0	0	0	0	0.0025641	0	0.00512821
73	KIT(SCFR)	0.0563525	0.0409836	0.0553279	0.0543033	0.0245902	0.0594262	0.0256148	0.0563525	0.022541	0.0532787	0.085041	0.067623	0.0245902	0.0440574	0.0512295	0.0809426	0.0604508	0.0143443	0.0430328	0.079918	0.00512821	0.00102564	0.00205128	0.00205128	0	0.00512821	0.00102564	0.00512821	0.00205128	0.00102564	0.00512821	0.00615385	0.00205128	0.00102564	0.00410256	0.00615385	0.00205128	0	0.00102564	0.00410256	0.00512821	0.00205128	0.00307692	0.00205128	0	0.00307692	0.00102564	0.00102564
4	FYN	0.0577281	0.0558659	0.0391061	0.0502793	0.0167598	0.0763501	0.0409683	0.0893855	0.0223464	0.0465549	0.0931099	0.0614525	0.0242086	0.0372439	0.0465549	0.0558659	0.0670391	0.018622	0.0484171	0.0521415	0.00932836	0.00559701	0	0.00186567	0	0.00932836	0.00186567	0.00373134	0.00186567	0.00186567	0.00186567	0	0.00373134	0	0	0.00186567	0.00559701	0	0.00186567	0.00746269	0.00746269	0	0.00186567	0	0.00186567	0.011194	0	0.00746269
22	NTRK2 (TRKB)	0.0583942	0.0364964	0.0632603	0.0547445	0.026764	0.053528	0.0340633	0.0644769	0.0389294	0.0656934	0.0912409	0.0510949	0.0255474	0.0364964	0.0547445	0.0717762	0.0559611	0.0194647	0.0304136	0.06691	0.00487211	0.00243605	0.00121803	0.00365408	0	0.00365408	0	0.00365408	0	0.00609013	0.00852619	0.00243605	0.00243605	0.00243605	0.00365408	0.00487211	0.00121803	0	0.00121803	0.00609013	0.00365408	0	0.00121803	0	0	0	0.00243605	0.00243605
8	cTAK1(MARK3)	0.0584329	0.0836653	0.0491368	0.0491368	0.0119522	0.0664011	0.0332005	0.062417	0.0239044	0.0531208	0.0783533	0.0703851	0.0239044	0.0318725	0.0491368	0.111554	0.062417	0.00531208	0.0265604	0.0491368	0.00265957	0	0.00265957	0.00398936	0.00132979	0.00398936	0	0.00132979	0.00265957	0.00797872	0.00265957	0.00265957	0	0.00132979	0.00398936	0.00531915	0.00797872	0	0.00265957	0.00531915	0.00398936	0.00531915	0	0.00398936	0.00132979	0.00930851	0.00531915	0.00664894
3	CSNK1A1 (CK1 alpha 1)	0.0593472	0.0623145	0.041543	0.0474777	0.0118694	0.0504451	0.0563798	0.074184	0.0237389	0.0563798	0.0949555	0.0890208	0.0385757	0.0504451	0.0296736	0.0623145	0.0504451	0.00890208	0.0563798	0.0356083	0.00892857	0	0.00297619	0	0	0.00297619	0.00595238	0	0	0	0.00892857	0.0119048	0.00297619	0.00297619	0.00297619	0	0.00297619	0	0.00297619	0.00297619	0.00595238	0.00595238	0.00595238	0	0.00297619	0	0	0.00297619
75	EGFR (ErbB1)	0.0595041	0.0495868	0.0545455	0.0504132	0.0495868	0.0636364	0.0404959	0.0702479	0.0256198	0.0570248	0.0917355	0.0545455	0.0206612	0.0297521	0.0619835	0.0694215	0.0528926	0.0107438	0.0297521	0.0578512	0.00330852	0.00248139	0.00165426	0.00330852	0.00248139	0.00413565	0.00248139	0.0082713	0.00248139	0.00248139	0.00496278	0.00165426	0.00248139	0	0.00578991	0.00082713	0.00248139	0.00082713	0.00248139	0.00496278	0.00165426	0.00330852	0.00165426	0.00165426	0.00413565	0.00330852	0.00330852	0.00330852
80	AURKA (Aurora A)	0.0595533	0.0645161	0.0471464	0.0272953	0.0173697	0.0769231	0.0669975	0.0471464	0.0297767	0.0372208	0.1067	0.0794045	0.00992556	0.0322581	0.0744417	0.0818859	0.0421836	0.00992556	0.0297767	0.0595533	0	0	0.00248756	0.00248756	0	0.00248756	0.00746269	0.00248756	0.00248756	0.00248756	0.00995025	0.00746269	0	0	0	0.00746269	0.00746269	0.00248756	0.00248756	0	0.00497512	0.00497512	0	0.00248756	0	0	0.00995025	0.00497512
11	LYN	0.0605469	0.0507812	0.0292969	0.0664062	0.015625	0.0761719	0.0410156	0.0644531	0.0136719	0.0625	0.0839844	0.0898438	0.0253906	0.0390625	0.0546875	0.0566406	0.0507812	0.0175781	0.046875	0.0546875	0.00195695	0.00195695	0.00195695	0.00391389	0	0.00391389	0.00391389	0.00587084	0	0.00391389	0.00391389	0.00587084	0.00391389	0	0	0.00391389	0.00782779	0	0.00195695	0.00587084	0.00391389	0.00195695	0	0	0.00195695	0.00782779	0.00391389	0.00195695
51	CHEK2	0.0607735	0.0478821	0.0368324	0.0497238	0.0239411	0.0902394	0.0405157	0.0552486	0.0202578	0.0478821	0.0939227	0.0718232	0.0128913	0.038674	0.0478821	0.101289	0.0552486	0.0110497	0.0331492	0.0607735	0.00184502	0.00184502	0	0.00184502	0.00184502	0.00922509	0	0.00369004	0	0.00369004	0.00738007	0.00553506	0	0.00369004	0.00553506	0.00369004	0.00369004	0.00553506	0	0.00184502	0.00553506	0.00184502	0.00184502	0	0	0.00184502	0	0.00184502
42	MAPK8 (JNK1 )	0.0608899	0.0491803	0.0421546	0.058548	0.0234192	0.0655738	0.0398126	0.0515222	0.0257611	0.0632319	0.0913349	0.0679157	0.0374707	0.028103	0.0562061	0.0772834	0.0398126	0.00936768	0.0421546	0.0702576	0.00938967	0.00469484	0	0.00704225	0.00234742	0.00938967	0.00234742	0.00469484	0.00234742	0	0.00469484	0.00234742	0	0	0.00234742	0.00234742	0.00234742	0	0.00234742	0.00234742	0.00469484	0	0.00234742	0	0.00234742	0.00938967	0	0.00234742
45	FAK1(PTK2)	0.0627376	0.0589354	0.0342205	0.0503802	0.013308	0.0798479	0.0513308	0.0570342	0.0256654	0.0551331	0.095057	0.0598859	0.0323194	0.0285171	0.0655894	0.0769962	0.0484791	0.013308	0.0361217	0.0551331	0.00475737	0.000951475	0.000951475	0.00190295	0.000951475	0.00190295	0.00285442	0.00285442	0.00190295	0.00570885	0.0114177	0.00475737	0.00475737	0.000951475	0.00475737	0.000951475	0.00475737	0.00190295	0.00190295	0.00190295	0.00190295	0.0038059	0.000951475	0.00285442	0.000951475	0.0076118	0.00190295	0.00190295
37	RPS6KB1 (S6K1)	0.0628571	0.0628571	0.0304762	0.0533333	0.0114286	0.087619	0.032381	0.0819048	0.0266667	0.047619	0.087619	0.0666667	0.0361905	0.0533333	0.0685714	0.0590476	0.047619	0.00761905	0.0266667	0.0495238	0.0019084	0.0019084	0.00381679	0.00381679	0	0.00572519	0.00381679	0.00954198	0	0	0.00381679	0.00381679	0.00572519	0.0019084	0.0019084	0.00572519	0.00572519	0	0.0019084	0.0019084	0.00381679	0.0114504	0.00572519	0.0019084	0	0.00381679	0	0.0019084
62	IRAK4	0.0630435	0.0347826	0.0478261	0.0695652	0.0173913	0.0717391	0.0434783	0.0521739	0.0217391	0.0565217	0.0978261	0.073913	0.0304348	0.0413043	0.05	0.0695652	0.0630435	0.00652174	0.026087	0.0630435	0.0043573	0.00217865	0	0.0043573	0	0.0108932	0	0.00217865	0	0.00217865	0.00653595	0	0.0043573	0.0043573	0.0043573	0.00217865	0.0087146	0	0	0.00653595	0.00217865	0.00217865	0	0.00653595	0	0.00217865	0	0
66	SYK	0.0636516	0.0485762	0.041876	0.0569514	0.0134003	0.0921273	0.0318258	0.0603015	0.0318258	0.0670017	0.0887772	0.080402	0.0351759	0.041876	0.0519263	0.0368509	0.0636516	0.00335008	0.0368509	0.0536013	0.00838926	0.00167785	0.00167785	0	0	0.0033557	0.00838926	0.00167785	0.00167785	0.00167785	0.00167785	0.00838926	0.00503356	0	0.00167785	0	0.00671141	0	0.00167785	0.0100671	0.00167785	0.00503356	0	0.0033557	0	0.00167785	0.0033557	0.0033557
78	CDK2	0.0637584	0.0536913	0.0268456	0.0536913	0.0100671	0.057047	0.0302013	0.0536913	0.033557	0.0536913	0.130872	0.0704698	0.0167785	0.0536913	0.0637584	0.0469799	0.057047	0.0134228	0.033557	0.0771812	0.003367	0.010101	0	0.003367	0	0	0	0.003367	0	0	0.013468	0.00673401	0	0.003367	0	0.00673401	0.00673401	0.003367	0	0.003367	0.010101	0.003367	0	0	0	0	0	0.003367
47	PAK1	0.0642202	0.0366972	0.0568807	0.0605505	0.00917431	0.0807339	0.0385321	0.0495413	0.0146789	0.0550459	0.0788991	0.0862385	0.0311927	0.0238532	0.0788991	0.0697248	0.0715596	0.00733945	0.0256881	0.0605505	0.00551471	0.00183824	0.00183824	0.00735294	0.00183824	0.00183824	0.00367647	0.00367647	0	0.00919118	0.00183824	0.00367647	0.00367647	0	0.00367647	0.00551471	0.00183824	0.00183824	0	0.00551471	0.00183824	0	0.00183824	0.00183824	0.00183824	0.00183824	0	0
17	MARK2(EMK1)	0.0647208	0.0761421	0.0520305	0.0393401	0.00888325	0.0672589	0.035533	0.0596447	0.0228426	0.034264	0.0850254	0.0736041	0.0279188	0.035533	0.0659898	0.111675	0.0558376	0.00507614	0.0241117	0.0545685	0.00508259	0.00381194	0.00127065	0.0025413	0	0.0025413	0.0025413	0.0025413	0.00127065	0.00381194	0.00127065	0.00381194	0.0025413	0.0025413	0.00381194	0.0152478	0.00381194	0	0.0025413	0.00381194	0.00635324	0.00635324	0.00127065	0.00508259	0	0.00508259	0.00508259	0.00508259
70	PRKACA (PKA)	0.0655271	0.042735	0.045584	0.0512821	0.00569801	0.0769231	0.039886	0.0626781	0.025641	0.0598291	0.0911681	0.0997151	0.019943	0.0712251	0.039886	0.048433	0.039886	0.017094	0.039886	0.0569801	0.0142857	0	0.00285714	0	0	0.00285714	0.00285714	0	0.00285714	0.00285714	0.00571429	0.00571429	0.00285714	0.00857143	0.00285714	0	0.00285714	0.00285714	0.00571429	0	0.00285714	0.00285714	0	0	0	0.00285714	0.00285714	0.00857143
20	HER2 (erbB2)	0.0661355	0.0565737	0.0326693	0.0517928	0.047012	0.0613546	0.0494024	0.0804781	0.0278884	0.0350598	0.10996	0.0310757	0.0183267	0.0278884	0.0868526	0.0581673	0.0533865	0.0119522	0.0278884	0.0661355	0.00558214	0.00239234	0.0015949	0.000797448	0.00478469	0.00239234	0.0015949	0.0119617	0.000797448	0.0015949	0.00877193	0.000797448	0.00239234	0.0015949	0.00877193	0.00239234	0.00398724	0	0.000797448	0.00318979	0.00797448	0.00318979	0.00239234	0	0.00239234	0.00239234	0.00478469	0.00239234
32	RPS6KA3 (RSK2)	0.0662162	0.05	0.0283784	0.0594595	0.00810811	0.0716216	0.0418919	0.0648649	0.0324324	0.0554054	0.1	0.0716216	0.0283784	0.0472973	0.0513514	0.0608108	0.0554054	0.0108108	0.0324324	0.0635135	0.00405954	0.00135318	0.00135318	0.00405954	0	0.00270636	0.00135318	0.00270636	0.00135318	0.00135318	0.00947226	0.0067659	0.00405954	0.00405954	0.00270636	0.0067659	0.0067659	0	0.00270636	0.00270636	0.00270636	0.00405954	0.00541272	0.00270636	0	0.00270636	0.00270636	0.00270636
63	PLK1	0.066335	0.0762852	0.0364842	0.0480929	0.0215589	0.0696517	0.0215589	0.0563847	0.026534	0.0514096	0.117745	0.066335	0.0165837	0.0381426	0.0630182	0.0713101	0.0464345	0.0066335	0.0381426	0.0613599	0.00996678	0.00166113	0.00166113	0.00166113	0	0.00332226	0	0.00332226	0	0.00332226	0.00830565	0.00664452	0.00166113	0.00332226	0.00830565	0.00498339	0.00332226	0	0.00166113	0.00332226	0.00996678	0.00830565	0.00498339	0	0.00166113	0.00664452	0.00166113	0.00166113
55	PDK1	0.0665138	0.0711009	0.0458716	0.0527523	0.00917431	0.0504587	0.0366972	0.0665138	0.0252294	0.0481651	0.0986239	0.0458716	0.0298165	0.0458716	0.0619266	0.087156	0.0366972	0.00688073	0.0504587	0.0642202	0.00689655	0.00689655	0.0091954	0.0045977	0	0.00229885	0	0.00229885	0.00229885	0	0.0091954	0.00689655	0.00229885	0	0.00229885	0.0045977	0.00229885	0	0.0045977	0	0.00689655	0.00229885	0.0045977	0.00689655	0	0.0045977	0	0
12	PIM2	0.0675241	0.0610932	0.0096463	0.0610932	0.0257235	0.0610932	0.0289389	0.096463	0.0321543	0.0482315	0.125402	0.0321543	0.0128617	0.0385852	0.11254	0.0482315	0.0385852	0.022508	0.0192926	0.0578778	0.00322581	0	0	0	0.00645161	0.00967742	0	0.00645161	0.00322581	0	0.00645161	0	0	0.00322581	0.0193548	0	0	0	0	0.00967742	0	0.00645161	0.00322581	0.00645161	0	0.00645161	0	0
60	ALK	0.0685185	0.0530864	0.0401235	0.0364198	0.0240741	0.062963	0.0388889	0.101235	0.0246914	0.0407407	0.101235	0.0419753	0.0253086	0.0320988	0.0777778	0.0864198	0.045679	0.0203704	0.0228395	0.0555556	0.00988264	0.00370599	0.00123533	0.00123533	0.001853	0.00555899	0.00308833	0.00679432	0.000617665	0.00308833	0.00370599	0.001853	0.00247066	0.001853	0.00617665	0.00370599	0.00432366	0.00123533	0.000617665	0.00555899	0.00494132	0.001853	0.00123533	0.001853	0.000617665	0.00308833	0.00123533	0.00741198
44	TYK2	0.0690817	0.0724516	0.021904	0.0454928	0.0269587	0.0716091	0.0438079	0.0758214	0.0429655	0.0353833	0.116259	0.0379107	0.020219	0.0395956	0.0690817	0.064027	0.0404381	0.0160067	0.0294861	0.0614996	0.00505902	0.00252951	0	0.00168634	0	0.00252951	0.00505902	0.00590219	0.00084317	0.00252951	0.0126476	0.00505902	0.00421585	0.00168634	0.00337268	0.00252951	0.00421585	0.00168634	0.00168634	0.00590219	0.00337268	0.00337268	0	0.00252951	0	0.00590219	0.00252951	0.00505902
40	RET	0.0691203	0.067325	0.0341113	0.0520646	0.0305206	0.0664273	0.0314183	0.067325	0.021544	0.029623	0.106822	0.0412926	0.0179533	0.043088	0.0628366	0.0825853	0.051167	0.0152603	0.0332136	0.0763016	0.00628931	0.00539084	0.00179695	0.00359389	0.00359389	0.000898473	0.00539084	0.00539084	0.00179695	0.000898473	0.00359389	0.00359389	0.00179695	0.00359389	0.00359389	0.00539084	0.00179695	0.00179695	0.00179695	0.00718778	0.00449236	0.00718778	0.00449236	0.000898473	0.000898473	0.00269542	0.000898473	0.00359389
28	DAPK3 (ZIPK)	0.0704846	0.0947137	0.0352423	0.0462555	0.00660793	0.125551	0.0352423	0.0550661	0.0220264	0.061674	0.110132	0.0704846	0.0132159	0.0440529	0.0264317	0.0638767	0.0396476	0.00660793	0.0264317	0.0462555	0.0110375	0.00220751	0	0	0	0.0198675	0.00220751	0.00441501	0	0.00662252	0.00883002	0.00220751	0	0.00220751	0	0.00220751	0	0	0.00441501	0.00441501	0	0.0242826	0.00220751	0	0.00220751	0.00662252	0.00220751	0.00220751
34	ACK1(TNK2)	0.0722543	0.0703276	0.0211946	0.0539499	0.017341	0.0587669	0.0539499	0.0741811	0.0260116	0.0240848	0.103083	0.039499	0.022158	0.0298651	0.130058	0.0655106	0.0462428	0.017341	0.0183044	0.0558767	0.0048216	0.00675024	0.00096432	0.00289296	0.00192864	0.00578592	0.00675024	0.00289296	0.00096432	0	0.00578592	0.00289296	0.00096432	0.00192864	0.0125362	0.00289296	0.00289296	0.00096432	0.00289296	0.0048216	0.00578592	0.00289296	0	0.00289296	0	0.00289296	0.00385728	0.00289296
24	BRK(PTK6)	0.075388	0.0776053	0.0243902	0.0487805	0.0221729	0.0820399	0.0332594	0.059867	0.0421286	0.0332594	0.113082	0.0443459	0.0199557	0.0354767	0.0509978	0.0709534	0.0288248	0.0288248	0.037694	0.0709534	0.00444444	0.00666667	0.00222222	0.00222222	0	0.0111111	0.00888889	0.00444444	0	0.00222222	0.0111111	0.00222222	0.00222222	0	0	0.00222222	0.00222222	0.00222222	0.00222222	0.00888889	0.00666667	0.00444444	0	0.00222222	0.00666667	0.00666667	0.00222222	0.00222222
64	EPHA2(ECK)	0.0758197	0.0543033	0.0286885	0.0461066	0.0266393	0.0717213	0.0389344	0.0778689	0.0194672	0.0440574	0.0768443	0.0491803	0.0276639	0.0389344	0.0594262	0.0727459	0.0594262	0.0163934	0.0368852	0.0788934	0.0112821	0.00512821	0	0.00205128	0.00205128	0.00820513	0.00512821	0.00717949	0.00102564	0.00410256	0.0102564	0.00205128	0.00102564	0.00307692	0.00102564	0.00307692	0.00410256	0	0.00102564	0.00410256	0.00615385	0.00410256	0	0	0	0.00410256	0.00205128	0.00205128
25	CAMK2D	0.0761523	0.0501002	0.0400802	0.0541082	0.0220441	0.0721443	0.0380762	0.0621242	0.0360721	0.0661323	0.0841683	0.0721443	0.0220441	0.0400802	0.0501002	0.0561122	0.0601202	0.0160321	0.0300601	0.0521042	0.00803213	0	0.00401606	0.00401606	0	0.0140562	0.00200803	0.00803213	0	0.00200803	0.00803213	0.00401606	0.00200803	0.00200803	0.00200803	0.00401606	0.00401606	0.00200803	0.00200803	0.00401606	0.0100402	0.0060241	0	0	0.00200803	0.00200803	0.00200803	0
7	AXL (UFO)	0.0771812	0.0548098	0.0246085	0.0469799	0.0246085	0.0682327	0.0559284	0.0805369	0.0234899	0.0290828	0.105145	0.0279642	0.0223714	0.0246085	0.0883669	0.0626398	0.0604027	0.0212528	0.0290828	0.0727069	0.0100784	0.00111982	0.00111982	0.00111982	0	0.00447928	0.00783875	0.00671892	0	0.0055991	0.00895857	0.00111982	0.00335946	0	0.00895857	0.00111982	0.00447928	0.00111982	0.00111982	0.00895857	0.00223964	0.00223964	0.00111982	0.0055991	0	0.00223964	0.00111982	0.00335946
15	HIPK2	0.0784641	0.0383973	0.0400668	0.0300501	0.0175292	0.0375626	0.0717863	0.0459098	0.042571	0.0459098	0.0692821	0.0392321	0.0225376	0.0233723	0.0767947	0.115192	0.0926544	0.00751252	0.0350584	0.0701169	0.00835422	0.00250627	0.00334169	0.000835422	0.00167084	0.00250627	0.00835422	0.00334169	0.00417711	0.000835422	0.00417711	0.00167084	0.00501253	0.000835422	0.00918964	0.0075188	0.00501253	0	0.000835422	0.00835422	0.00417711	0.00334169	0.000835422	0.00167084	0	0.000835422	0.00501253	0.000835422
74	GSK3B (GSK3 beta)	0.0809524	0.0642857	0.0404762	0.052381	0.0214286	0.0452381	0.0428571	0.052381	0.0166667	0.047619	0.0880952	0.0547619	0.0119048	0.0428571	0.0738095	0.0761905	0.0714286	0.0047619	0.0428571	0.0690476	0.00954654	0.00477327	0.00477327	0.00238663	0.00238663	0.00477327	0.00477327	0.00238663	0.00238663	0.00238663	0.0071599	0.00238663	0	0.00238663	0.00238663	0.0119332	0.0071599	0	0	0.0071599	0.0071599	0	0.00238663	0.00477327	0	0	0	0.00477327
18	FGFR3(JTK4)	0.0818859	0.0545906	0.0272953	0.0583127	0.0210918	0.0657568	0.0322581	0.0843672	0.0248139	0.0272953	0.0992556	0.0459057	0.0210918	0.0297767	0.0694789	0.0756824	0.0533499	0.0136476	0.0260546	0.0880893	0.00993789	0.00496894	0.00248447	0.00621118	0.00248447	0.00621118	0.00124224	0.00745342	0.00124224	0.00248447	0.00869565	0	0.00248447	0.00124224	0.00993789	0.00248447	0.00248447	0	0.00248447	0.00745342	0.00745342	0.00124224	0	0.00496894	0.00248447	0.00372671	0.00621118	0.00372671
69	SRC	0.0820896	0.0597015	0.0335821	0.0391791	0.016791	0.0783582	0.0429104	0.0802239	0.016791	0.0298507	0.0914179	0.0578358	0.0205224	0.0391791	0.0597015	0.0690299	0.0671642	0.016791	0.0429104	0.0559701	0.011215	0.00373832	0.00373832	0.00373832	0	0.00560748	0.00373832	0.00747664	0.00186916	0.00186916	0.00747664	0	0.00373832	0.00186916	0.00747664	0.00373832	0.00373832	0	0.00186916	0.00934579	0.00373832	0.00560748	0.00186916	0	0	0.00934579	0.00373832	0.00373832
2	CNK(PLK3)	0.0897833	0.0773994	0.0232198	0.0417957	0.0170279	0.0541796	0.0371517	0.0665635	0.0325077	0.0309598	0.122291	0.0433437	0.0154799	0.0386997	0.0866873	0.0727554	0.0510836	0.00928793	0.0309598	0.0588235	0.0108527	0.00465116	0	0.00310078	0.00155039	0.00465116	0.00155039	0.00155039	0.00155039	0.00155039	0.0108527	0.00155039	0.00155039	0.00465116	0.0186047	0.00775194	0.00310078	0	0.00310078	0.00775194	0.0108527	0.00155039	0.00310078	0.00465116	0	0.00155039	0.00775194	0.00620155
[truncated: 5,000 more columns]
