# Supplementary material for: Protein characteristics substantially influence the propensity of activity cliffs among kinase inhibitors
Source: Sci Rep. 2024 Apr 20;14:9058. doi: 10.1038/s41598-024-59501-w (PMC11032345; doi:10.1038/s41598-024-59501-w)
Supplement: Supplementary file 1 — Supplementary Information. [file 41598_2024_59501_MOESM1_ESM.zip › Supporting_revised/SM6-3D Descriptors for binding sites.xlsx]

## Sheet: Total list
SM6: The binding site descriptors for all crystallographic structures (total list), and their AC classification according to the default threshold.
Target No.	Target	Code	Training or testing	Acceptors	Depth Å	Donors	Hydrophobicity	Metal	Heavy Atoms	Surface Å²	Surface-Volume-Ratio	Volume Å³	N. Inhibitors	MMP	AC	AC/MMP	Default threshold
1	CLK4	6FYV	Training	18	22.71	10	0.72	0	191	835.06	1.22	686.08	985	208	4	1.92308	High
2	CNK(PLK3)	4B6L	Training	18	25.65	18	0.63	0	237	1152.21	1.3	885.25	722	184	0	0	No
3	CSNK1A1 (CK1 alpha 1)	6GZD	Training	17	17.83	9	0.69	0	172	822.12	1.14	723.46	919	224	0	0	No
4	FYN	2DQ7	Training	20	19.28	14	0.69	0	213	1040.52	1.17	890.37	1665	325	2	0.615385	Low
5	PHKG2(PSK-C3)	2Y7J	Testing	19	18.81	9	0.67	0	167	783.21	1.26	622.59	580	116	0	0	No
6	PKN2(PRKCL2)	4CRS	Training	25	21.85	16	0.66	1	251	1007.6	1.08	930.3	701	167	4	2.39521	High
7	AXL (UFO)	5U6B	Training	18	20.55	11	0.71	0	187	851.95	1.03	829.95	434	87	0	0	No
8	cTAK1(MARK3)	7P1L	Training	23	23.03	9	0.7	0	194	881.02	1.12	783.87	760	202	1	0.49505	Low
9	FES	6JMF	Testing	20	25.3	16	0.65	0	207	1116.05	1.39	804.35	392	68	0	0	No
10	KRS1(MST2)	5DH3	Training	18	21.06	12	0.65	0	217	943.75	1.27	742.91	810	228	1	0.438596	Low
11	LYN	3A4O	Training	20	18.38	15	0.69	0	203	920.19	1	923.14	619	171	0	0	No
11	LYN	5XY1	Training	22	23.21	11	0.7	0	172	813.62	1.03	790.02	619	171	0	0	No
12	PIM2	2IWI	Training	25	18.12	12	0.7	1	199	1014.99	1.31	773.63	866	286	5	1.74825	High
12	PIM2	4X7Q	Training	27	17.64	19	0.68	0	253	986.06	1.28	770.56	866	286	5	1.74825	High
13	HCCS-4(MAP3K20)(ZAK)	5X5O	Training	20	22.64	13	0.69	0	242	666.68	1.05	636.42	604	125	0	0	No
13	HCCS-4(MAP3K20)(ZAK)	6JUT	Training	25	24.59	13	0.66	0	253	915.46	1.25	731.65	604	125	0	0	No
13	HCCS-4(MAP3K20)(ZAK)	6JUU	Training	25	21.01	15	0.67	0	272	802.6	1.03	781.82	604	125	0	0	No
14	HER4 (ErbB4)	2R4B	Testing	18	20.63	14	0.71	0	212	875.01	1.25	699.39	670	167	0	0	No
14	HER4 (ErbB4)	3BBT	Testing	18	22.94	10	0.73	0	198	655.95	0.96	682.5	670	167	0	0	No
15	HIPK2	6P5S	Training	15	16.78	11	0.7	0	155	769.71	1.17	656.38	680	175	0	0	No
15	HIPK2	7NCF	Training	16	18.83	10	0.71	0	166	768.61	1.18	649.22	680	175	0	0	No
16	LIMK1	3S95	Training	20	21	13	0.65	0	219	807.28	1.01	801.79	762	169	0	0	No
16	LIMK1	5NXC	Training	20	21.5	19	0.7	0	217	1198.66	1.43	836.1	762	169	0	0	No
16	LIMK1	7ATS	Training	25	21.78	15	0.72	0	229	1204.12	1.35	889.34	762	169	0	0	No
16	LIMK1	7ATU	Training	20	21.56	10	0.72	0	260	771.89	1.16	667.14	762	169	0	0	No
17	MARK2(EMK1)	5EAK	Training	23	20.14	15	0.68	0	202	912.83	1.06	862.72	646	161	0	0	No
17	MARK2(EMK1)	5KZ7	Training	18	15.88	7	0.68	0	162	691.64	0.98	703.49	646	161	0	0	No
17	MARK2(EMK1)	5KZ8	Training	19	15.96	7	0.68	0	157	697.99	0.91	763.39	646	161	0	0	No
18	FGFR3(JTK4)	6LVM	Training	19	19.3	18	0.7	0	259	912.97	1	911.36	657	160	0	0	No
18	FGFR3(JTK4)	7DHL	Training	13	13.88	9	0.73	0	171	549.11	1.13	485.89	657	160	0	0	No
19	FLT3	4RT7	Training	18	29.03	11	0.72	0	230	923.17	1.08	855.55	1025	275	7	2.54545	High
19	FLT3	4XUF	Training	20	18.86	9	0.72	0	239	876.59	1.1	798.72	1025	275	7	2.54545	High
19	FLT3	5X02	Training	5	10.4	3	0.72	0	47	334.87	2.19	153.09	1025	275	7	2.54545	High
19	FLT3	6IL3	Training	23	25.01	17	0.67	0	241	1083.66	1.27	856.58	1025	275	7	2.54545	High
19	FLT3	6JQR	Training	19	18.74	11	0.72	0	217	780.73	1.25	624.13	1025	275	7	2.54545	High
20	HER2 (erbB2)	3RCD	Training	34	25.44	19	0.72	0	275	1158.39	1.23	940.03	1390	222	0	0	No
20	HER2 (erbB2)	7JXH	Training	31	26.94	18	0.71	0	287	1351.53	1.04	1305.6	1390	222	0	0	No
21	MAPKAPK3 (3pK)	3FHR	Testing	19	20.49	11	0.65	0	184	869.92	1.37	635.9	737	192	0	0	No
21	MAPKAPK3 (3pK)	3FXW	Testing	18	20.25	12	0.67	0	181	761.64	1.31	580.61	737	192	0	0	No
21	MAPKAPK3 (3pK)	3R1N	Testing	21	20.65	16	0.65	0	195	946.18	1.15	822.78	737	192	0	0	No
21	MAPKAPK3 (3pK)	3SHE	Testing	19	20.3	14	0.69	0	194	944.31	1.14	830.46	737	192	0	0	No
21	MAPKAPK3 (3pK)	7NRB	Testing	23	18	12	0.64	0	194	885.03	1.38	641.54	737	192	0	0	No
22	NTRK2 (TRKB)	4AT3	Training	18	20.16	12	0.63	0	207	748.05	1.18	632.83	919	234	2	0.854701	Low
22	NTRK2 (TRKB)	4AT4	Training	18	22.98	9	0.71	0	224	767.67	1.07	716.8	919	234	2	0.854701	Low
22	NTRK2 (TRKB)	4AT5	Training	19	21.18	8	0.66	0	240	869.67	1.32	660.99	919	234	2	0.854701	Low
23	NTRK3 (TRKC)	3V5Q	Training	19	26.84	11	0.72	0	232	1127.98	1.29	874.5	680	142	1	0.704225	Low
23	NTRK3 (TRKC)	4YMJ	Training	22	16.8	17	0.7	0	242	1154.28	1.27	907.26	680	142	1	0.704225	Low
23	NTRK3 (TRKC)	6KZC	Training	29	27.31	19	0.63	0	319	1411.72	1.11	1274.8	680	142	1	0.704225	Low
23	NTRK3 (TRKC)	6KZD	Training	33	27.93	20	0.64	0	351	1627.4	1.1	1475.5	680	142	1	0.704225	Low
24	BRK(PTK6)	6CZ3	Training	23	23.38	16	0.64	0	238	890.01	1.12	795.65	398	65	1	1.53846	High
24	BRK(PTK6)	6CZ4	Training	18	24.23	13	0.68	0	271	780.74	0.98	800.26	398	65	1	1.53846	High
25	CAMK2D	2VN9	Training	18	24.95	10	0.68	0	209	979.8	1.17	835.58	626	153	0	0	No
25	CAMK2D	2WEL	Training	14	15.3	7	0.62	0	177	738.22	1.08	681.47	626	153	0	0	No
25	CAMK2D	5VLO	Training	22	20.32	14	0.64	0	249	1056.12	1.01	1047.5	626	153	0	0	No
25	CAMK2D	6AYW	Training	18	18.88	11	0.65	0	206	874.9	1.03	849.41	626	153	0	0	No
26	CLK2	3NR9	Training	20	22.3	11	0.73	0	190	951.94	1.14	838.66	886	220	5	2.27273	High
26	CLK2	5UNP	Training	24	19.03	16	0.7	0	215	1025.53	1.04	983.55	886	220	5	2.27273	High
26	CLK2	6FYI	Training	18	23.8	9	0.71	0	177	754.35	1.11	679.42	886	220	5	2.27273	High
26	CLK2	6FYK	Training	20	22.49	12	0.65	0	212	939.89	1.27	740.86	886	220	5	2.27273	High
26	CLK2	6FYL	Training	14	21.6	6	0.67	0	202	778.6	1.23	634.88	886	220	5	2.27273	High
26	CLK2	6KHE	Training	15	17.18	9	0.74	0	182	747.08	1.08	692.22	886	220	5	2.27273	High
27	DCLK1	5JZJ	Training	22	20.55	15	0.58	1	229	979.47	1.43	685.57	608	129	0	0	No
27	DCLK1	5JZN	Training	23	17.83	18	0.65	0	215	1062.12	1.01	1051.1	608	129	0	0	No
27	DCLK1	7F3G	Training	22	20.02	16	0.65	0	198	949.34	1.36	696.32	608	129	0	0	No
27	DCLK1	7KX6	Training	19	18.01	7	0.66	0	196	824.51	1.34	616.45	608	129	0	0	No
27	DCLK1	7KXW	Training	15	17.4	8	0.72	0	207	955.25	0.95	1001.9	608	129	0	0	No
28	DAPK3 (ZIPK)	2J90	Training	23	25.94	18	0.62	0	237	1112.26	1.23	901.12	919	249	2	0.803213	Low
28	DAPK3 (ZIPK)	3BHY	Training	23	18.74	14	0.61	0	210	927.59	1.14	813.57	919	249	2	0.803213	Low
28	DAPK3 (ZIPK)	3BQR	Training	26	21.06	14	0.63	0	253	1213.72	1.2	1015.3	919	249	2	0.803213	Low
28	DAPK3 (ZIPK)	5A6N	Training	23	20.38	13	0.63	0	210	1168.06	1.15	1012.2	919	249	2	0.803213	Low
28	DAPK3 (ZIPK)	5VJA	Training	23	18.56	15	0.64	0	221	1127.08	1.26	893.95	919	249	2	0.803213	Low
29	FLT1	3HNG	Testing	14	22.13	8	0.73	0	191	541.25	1.04	522.24	1588	286	11	3.84615	High
30	MAPK13(SAPK4)	4EYJ	Testing	18	21.87	16	0.68	0	259	951.81	1.3	734.21	730	185	0	0	No
30	MAPK13(SAPK4)	4EYM	Testing	19	24.75	11	0.71	0	216	1012.91	1.33	762.88	730	185	0	0	No
30	MAPK13(SAPK4)	5EKN	Testing	20	18.69	11	0.74	0	239	1051.15	1.3	810.5	730	185	0	0	No
30	MAPK13(SAPK4)	5EKO	Testing	21	15.12	13	0.68	0	229	995	1.31	760.83	730	185	0	0	No
31	PRKCI (PKCiota)	3A8W	Training	22	20.77	17	0.6	0	211	871.07	0.99	875.52	479	99	0	0	No
31	PRKCI (PKCiota)	5LI1	Training	21	15.9	17	0.61	1	235	400.69	0.76	528.38	479	99	0	0	No
31	PRKCI (PKCiota)	5LI9	Training	22	20.06	16	0.62	0	216	780.68	0.89	878.08	479	99	0	0	No
31	PRKCI (PKCiota)	5LIH	Training	22	17.47	18	0.66	3	226	535.58	0.99	538.62	479	99	0	0	No
31	PRKCI (PKCiota)	6ILZ	Training	27	19.68	16	0.69	0	241	1103.2	1.21	912.9	479	99	0	0	No
32	RPS6KA3 (RSK2)	4D9T	Training	20	19.4	16	0.69	0	206	885.29	1.01	879.62	1000	260	2	0.769231	Low
32	RPS6KA3 (RSK2)	4JG6	Training	12	13.97	9	0.67	0	134	515.07	1.08	477.18	1000	260	2	0.769231	Low
32	RPS6KA3 (RSK2)	4JG7	Training	13	13.76	11	0.7	0	152	751.29	1.6	468.99	1000	260	2	0.769231	Low
32	RPS6KA3 (RSK2)	4NUS	Training	12	15.45	8	0.71	0	173	670.32	0.86	777.73	1000	260	2	0.769231	Low
32	RPS6KA3 (RSK2)	4NW5	Training	17	19.12	10	0.65	0	203	907.46	1.27	713.22	1000	260	2	0.769231	Low
32	RPS6KA3 (RSK2)	4NW6	Training	17	18.05	8	0.6	0	194	771.89	1.17	658.43	1000	260	2	0.769231	Low
32	RPS6KA3 (RSK2)	5D9K	Training	13	16.51	7	0.72	0	167	723.65	0.95	760.32	1000	260	2	0.769231	Low
32	RPS6KA3 (RSK2)	5D9L	Training	10	13.81	6	0.69	0	144	519.07	1.01	513.54	1000	260	2	0.769231	Low
33	SRPK1	3BEG	Training	38	24.4	23	0.66	0	292	1533.88	1.04	1474	609	127	0	0	No
33	SRPK1	4WUA	Training	18	18.49	13	0.7	0	183	775.97	1.07	725.5	609	127	0	0	No
33	SRPK1	5MXX	Training	14	17.76	16	0.7	0	211	845.59	1.12	752.64	609	127	0	0	No
33	SRPK1	5MY8	Training	24	24.01	16	0.67	0	282	992.06	0.99	1007.1	609	127	0	0	No
33	SRPK1	5XV7	Training	12	18.85	18	0.72	0	226	880.14	1.1	802.3	609	127	0	0	No
33	SRPK1	7PQS	Training	21	25.35	18	0.69	0	247	1074.03	1.24	867.33	609	127	0	0	No
34	ACK1(TNK2)	1U4D	Training	17	14.2	13	0.65	0	165	600.27	1.22	491.52	376	54	1	1.85185	High
34	ACK1(TNK2)	3EQP	Training	19	16.65	11	0.66	0	214	789.4	1.16	683.01	376	54	1	1.85185	High
34	ACK1(TNK2)	3EQR	Training	19	15.84	10	0.66	0	205	715	1.16	616.96	376	54	1	1.85185	High
34	ACK1(TNK2)	4EWH	Training	20	19.03	11	0.68	0	179	902.35	1.23	732.67	376	54	1	1.85185	High
34	ACK1(TNK2)	4ID7	Training	19	21.79	9	0.71	0	184	833.13	1.12	743.42	376	54	1	1.85185	High
34	ACK1(TNK2)	5ZXB	Training	23	24.03	10	0.73	0	226	918.74	1.15	798.72	376	54	1	1.85185	High
34	ACK1(TNK2)	6VQM	Training	23	22.21	16	0.7	0	188	973.36	1.42	687.1	376	54	1	1.85185	High
35	ABL1	2E2B	Testing	25	29.27	16	0.71	0	288	1215.91	1.3	935.42	1415	858	24	2.7972	High
35	ABL1	2HYY	Testing	22	20.58	15	0.7	0	268	1026.84	1.13	905.22	1415	858	24	2.7972	High
35	ABL1	2HZ0	Testing	14	23.1	11	0.73	0	243	508.65	1.04	486.91	1415	858	24	2.7972	High
35	ABL1	2HZ4	Testing	28	15.84	11	0.73	0	221	1417.77	1.13	1255.4	1415	858	24	2.7972	High
35	ABL1	2HZI	Testing	18	19.1	13	0.67	0	192	581.02	1.2	484.86	1415	858	24	2.7972	High
35	ABL1	3CS9	Testing	31	22.3	22	0.69	0	318	1317.02	1.2	1099.7	1415	858	24	2.7972	High
35	ABL1	3QRI	Testing	27	23.64	15	0.66	0	313	1303.89	1.21	1074.1	1415	858	24	2.7972	High
35	ABL1	3QRK	Testing	24	23.88	17	0.7	0	274	1283.63	1.26	1021.4	1415	858	24	2.7972	High
35	ABL1	3UE4	Testing	15	19.77	11	0.69	0	181	708.71	0.96	739.33	1415	858	24	2.7972	High
35	ABL1	4WA9	Testing	19	20.98	16	0.66	0	224	1166.56	1.37	849.92	1415	858	24	2.7972	High
35	ABL1	4ZOG	Testing	23	22.8	13	0.68	0	231	974.89	1.03	949.76	1415	858	24	2.7972	High
35	ABL1	5HU9	Testing	25	28.96	14	0.64	0	308	983.73	1.04	948.74	1415	858	24	2.7972	High
36	AKT2	2JDO	Training	31	20.63	25	0.64	0	302	1086.84	1.15	943.1	784	201	0	0	No
36	AKT2	2JDR	Training	27	23.13	21	0.71	0	296	1060.61	1.27	833.54	784	201	0	0	No
36	AKT2	2UW9	Training	31	17.73	22	0.67	0	267	876.25	1.11	787.46	784	201	0	0	No
36	AKT2	2X39	Training	26	20.63	21	0.66	0	264	793.68	0.99	799.23	784	201	0	0	No
37	RPS6KB1 (S6K1)	3A60	Training	17	19.35	14	0.7	0	186	808.82	1.08	748.54	716	184	5	2.71739	High
37	RPS6KB1 (S6K1)	3A62	Training	21	18.49	12	0.67	0	207	881.9	1.1	800.77	716	184	5	2.71739	High
37	RPS6KB1 (S6K1)	3WE4	Training	29	22.78	16	0.61	0	283	1050.08	1.06	986.11	716	184	5	2.71739	High
37	RPS6KB1 (S6K1)	3WF5	Training	18	16.89	13	0.63	0	195	832.41	1.23	676.35	716	184	5	2.71739	High
37	RPS6KB1 (S6K1)	3WF6	Training	20	17.64	12	0.68	0	187	797.76	1.15	691.2	716	184	5	2.71739	High
37	RPS6KB1 (S6K1)	3WF7	Training	22	17.91	24	0.66	0	236	844.83	1.1	768.51	716	184	5	2.71739	High
37	RPS6KB1 (S6K1)	3WF8	Training	21	21.01	22	0.63	0	231	851.79	1.05	810.5	716	184	5	2.71739	High
37	RPS6KB1 (S6K1)	3WF9	Training	24	18.28	18	0.63	0	243	944.06	1.05	903.17	716	184	5	2.71739	High
37	RPS6KB1 (S6K1)	4L3J	Training	22	18.57	14	0.65	0	219	805.12	1.09	741.89	716	184	5	2.71739	High
37	RPS6KB1 (S6K1)	4L3L	Training	21	19.68	16	0.66	0	205	784.91	1.08	727.55	716	184	5	2.71739	High
37	RPS6KB1 (S6K1)	4L46	Training	29	18.07	15	0.7	0	277	943.3	1.07	885.25	716	184	5	2.71739	High
37	RPS6KB1 (S6K1)	4RLO	Training	20	19.64	19	0.66	0	225	976.57	1.12	872.96	716	184	5	2.71739	High
37	RPS6KB1 (S6K1)	4RLP	Training	17	20.13	15	0.7	1	182	1017.47	1.23	829.95	716	184	5	2.71739	High
38	INSR	3ETA	Training	24	28.53	12	0.66	0	265	1045.72	1.07	972.8	734	183	0	0	No
38	INSR	5E1S	Training	26	25.97	18	0.62	0	229	1182.1	1.08	1099.2	734	183	0	0	No
39	MAP4K4 (HGK)	4OBO	Training	15	15.62	12	0.71	0	160	655.65	1.39	471.04	980	251	8	3.18725	High
39	MAP4K4 (HGK)	4OBP	Training	19	20.11	19	0.65	0	209	703.66	1.39	507.39	980	251	8	3.18725	High
39	MAP4K4 (HGK)	4OBQ	Training	24	25.13	14	0.69	0	235	1090.32	1.35	808.96	980	251	8	3.18725	High
39	MAP4K4 (HGK)	4RVT	Training	15	19.5	9	0.7	0	159	596.04	1.23	484.86	980	251	8	3.18725	High
39	MAP4K4 (HGK)	4U40	Training	28	17.47	18	0.61	2	246	955.03	1.04	922.62	980	251	8	3.18725	High
39	MAP4K4 (HGK)	4U41	Training	12	18.62	12	0.71	0	180	692.2	1.3	530.94	980	251	8	3.18725	High
39	MAP4K4 (HGK)	4U43	Training	17	20.13	8	0.66	0	158	524.2	1.25	418.82	980	251	8	3.18725	High
39	MAP4K4 (HGK)	4U44	Training	21	21.51	13	0.66	0	217	932.46	1.24	751.1	980	251	8	3.18725	High
39	MAP4K4 (HGK)	4U45	Training	18	22.01	13	0.67	0	196	756.37	1.19	634.37	980	251	8	3.18725	High
39	MAP4K4 (HGK)	4ZK5	Training	28	32.68	14	0.7	0	245	1113.94	1.2	930.3	980	251	8	3.18725	High
39	MAP4K4 (HGK)	4ZP5	Training	24	24.8	14	0.67	0	193	868	1.46	592.9	980	251	8	3.18725	High
39	MAP4K4 (HGK)	5DI1	Training	26	26.55	17	0.7	0	230	1085.17	1.41	772.1	980	251	8	3.18725	High
39	MAP4K4 (HGK)	5J95	Training	24	22.26	13	0.7	0	202	796.71	1.3	614.4	980	251	8	3.18725	High
39	MAP4K4 (HGK)	5W5Q	Training	21	20.66	13	0.67	0	244	868.16	1.2	722.94	980	251	8	3.18725	High
40	RET	2IVS	Training	15	16.02	10	0.57	0	172	610.08	1.06	576.51	727	138	3	2.17391	High
40	RET	2IVT	Training	14	15.12	14	0.64	0	173	676.76	1.16	585.73	727	138	3	2.17391	High
40	RET	2IVU	Training	21	21.36	17	0.66	0	218	927.45	1.27	732.67	727	138	3	2.17391	High
40	RET	2IVV	Training	20	19.3	14	0.66	0	221	833.12	1.23	674.82	727	138	3	2.17391	High
40	RET	2X2K	Training	15	19.25	12	0.69	0	162	694.92	1.24	561.15	727	138	3	2.17391	High
40	RET	2X2L	Training	17	15.78	12	0.65	0	159	711.27	1.23	579.07	727	138	3	2.17391	High
40	RET	2X2M	Training	16	19.03	12	0.68	0	148	799.84	1.36	587.26	727	138	3	2.17391	High
40	RET	4CKJ	Training	21	16.78	14	0.59	0	197	754.09	1.06	708.61	727	138	3	2.17391	High
40	RET	5AMN	Training	17	18.14	11	0.67	0	159	718.09	1.27	565.76	727	138	3	2.17391	High
40	RET	6NEC	Training	18	23.09	14	0.68	0	215	820.13	1.06	771.07	727	138	3	2.17391	High
40	RET	6NJA	Training	13	13.05	9	0.59	0	119	473.73	1.42	333.82	727	138	3	2.17391	High
40	RET	6VHG	Training	23	21.59	13	0.63	0	233	949.13	1.04	909.82	727	138	3	2.17391	High
40	RET	7DU9	Training	30	23.21	21	0.64	0	264	1138.41	0.95	1203.7	727	138	3	2.17391	High
40	RET	7DUA	Training	15	18.98	10	0.65	0	186	556.36	1.07	522.24	727	138	3	2.17391	High
40	RET	7JU5	Training	26	22.24	20	0.64	0	237	1014.94	0.86	1182.7	727	138	3	2.17391	High
40	RET	7JU6	Training	31	26.71	19	0.65	0	259	1192.35	0.95	1251.8	727	138	3	2.17391	High
40	RET	7RUN	Training	14	15.53	9	0.72	0	175	643.28	1.07	599.04	727	138	3	2.17391	High
41	CSF1R (FMS)	2I0V	Testing	17	18.4	16	0.71	0	175	670.96	1.22	547.84	959	254	11	4.33071	High
41	CSF1R (FMS)	2I1M	Testing	21	20.4	15	0.66	0	199	707.79	1.05	674.3	959	254	11	4.33071	High
41	CSF1R (FMS)	3DPK	Testing	21	23.76	16	0.65	0	263	699.96	0.96	726.53	959	254	11	4.33071	High
41	CSF1R (FMS)	3LCD	Testing	23	19.15	16	0.65	0	203	918.44	1.11	828.93	959	254	11	4.33071	High
41	CSF1R (FMS)	3LCO	Testing	25	20.63	15	0.69	0	252	875.17	1.07	819.2	959	254	11	4.33071	High
41	CSF1R (FMS)	6T2W	Testing	20	19.61	12	0.63	0	209	681.06	0.99	686.59	959	254	11	4.33071	High
41	CSF1R (FMS)	6WXJ	Testing	20	20.29	9	0.73	0	222	738.85	1.13	651.26	959	254	11	4.33071	High
42	MAPK8 (JNK1 )	4e+73	Training	15	18.74	12	0.7	0	169	828.39	1.09	761.34	927	220	0	0	No
42	MAPK8 (JNK1 )	3ELJ	Training	24	30.8	19	0.6	0	238	1250.17	1.4	892.42	927	220	0	0	No
42	MAPK8 (JNK1 )	3PZE	Training	16	17.12	14	0.63	0	158	833.44	1.4	595.46	927	220	0	0	No
42	MAPK8 (JNK1 )	3V3V	Training	16	17.62	9	0.66	0	172	584.79	1.12	522.24	927	220	0	0	No
42	MAPK8 (JNK1 )	4AWI	Training	18	22.75	16	0.64	0	210	909.91	1.25	729.6	927	220	0	0	No
42	MAPK8 (JNK1 )	4G1W	Training	17	20.69	12	0.68	0	175	979.68	1.09	896	927	220	0	0	No
42	MAPK8 (JNK1 )	4HYS	Training	16	17.08	8	0.72	0	138	864.45	1.11	777.22	927	220	0	0	No
42	MAPK8 (JNK1 )	4HYU	Training	21	23.95	19	0.68	0	200	1216.97	1.04	1166.8	927	220	0	0	No
42	MAPK8 (JNK1 )	4IZY	Training	21	25.42	17	0.68	0	209	1227.07	1.02	1199.1	927	220	0	0	No
42	MAPK8 (JNK1 )	4L7F	Training	23	23.99	15	0.58	0	245	1099.82	1.27	865.28	927	220	0	0	No
42	MAPK8 (JNK1 )	4QTD	Training	19	22.67	18	0.64	1	212	1085.71	1.22	887.3	927	220	0	0	No
42	MAPK8 (JNK1 )	4UX9	Training	24	22.34	19	0.64	0	203	1147.27	1.21	949.76	927	220	0	0	No
43	ITK	3QGW	Testing	19	23.16	13	0.62	0	233	1182.93	1.15	1025.5	736	181	1	0.552486	Low
43	ITK	3QGY	Testing	20	23.31	12	0.67	0	219	1203.01	1.14	1056.2	736	181	1	0.552486	Low
43	ITK	4M0Y	Testing	20	20.58	14	0.67	0	207	984.84	1.18	836.1	736	181	1	0.552486	Low
43	ITK	4M0Z	Testing	19	15.37	12	0.66	0	189	848.98	1.11	765.44	736	181	1	0.552486	Low
43	ITK	4M12	Testing	21	13.43	10	0.69	0	199	526.67	1.4	375.81	736	181	1	0.552486	Low
43	ITK	4M13	Testing	19	13.43	11	0.69	0	204	564.96	1.52	372.22	736	181	1	0.552486	Low
43	ITK	4M14	Testing	11	11.92	7	0.66	0	122	452.4	1.14	395.26	736	181	1	0.552486	Low
43	ITK	4M15	Testing	22	20.27	13	0.64	0	206	953.2	1.12	848.9	736	181	1	0.552486	Low
44	TYK2	5F1Z	Training	15	16.28	15	0.64	0	173	737.55	1.22	602.11	802	283	0	0	No
44	TYK2	5F20	Training	14	17.2	14	0.67	0	153	598.72	1.1	542.72	802	283	0	0	No
44	TYK2	6OVA	Training	14	19.02	18	0.67	0	159	644.6	1.13	572.93	802	283	0	0	No
45	FAK1(PTK2)	1MP8	Training	21	19.43	10	0.59	0	196	845.45	1.11	762.37	725	158	0	0	No
45	FAK1(PTK2)	2ETM	Training	24	23.05	15	0.63	0	204	982.38	1.12	879.62	725	158	0	0	No
45	FAK1(PTK2)	2IJM	Training	27	19.28	12	0.6	0	217	915.58	1.08	847.87	725	158	0	0	No
45	FAK1(PTK2)	3BZ3	Training	21	19.94	13	0.6	0	219	953.62	1.26	755.71	725	158	0	0	No
45	FAK1(PTK2)	4GU6	Training	19	18	9	0.63	0	208	899.24	1.15	780.8	725	158	0	0	No
45	FAK1(PTK2)	4GU9	Training	14	15.09	9	0.64	0	136	651.97	1.19	545.79	725	158	0	0	No
45	FAK1(PTK2)	4I4E	Training	22	23.92	13	0.66	0	208	990.72	1.4	710.14	725	158	0	0	No
45	FAK1(PTK2)	4K8A	Training	14	16.2	8	0.65	0	124	672.84	1.47	458.24	725	158	0	0	No
45	FAK1(PTK2)	4K9Y	Training	28	27.46	24	0.63	0	325	1376.89	1.32	1044.4	725	158	0	0	No
45	FAK1(PTK2)	4KAB	Training	11	13.81	7	0.67	0	112	517.3	1.52	339.46	725	158	0	0	No
45	FAK1(PTK2)	4Q9S	Training	13	14.33	7	0.63	0	130	606.74	1.47	412.67	725	158	0	0	No
45	FAK1(PTK2)	6I8Z	Training	19	17.71	11	0.64	0	209	921.72	1.5	615.94	725	158	0	0	No
45	FAK1(PTK2)	6YOJ	Training	19	18.01	15	0.6	0	204	852.27	1.12	763.39	725	158	0	0	No
45	FAK1(PTK2)	6YQ1	Training	26	25.97	25	0.62	0	321	1238.9	1.19	1042.9	725	158	0	0	No
45	FAK1(PTK2)	6YR9	Training	20	16.95	17	0.63	0	216	1099.16	1.37	803.84	725	158	0	0	No
45	FAK1(PTK2)	6YT6	Training	24	17.03	12	0.59	0	221	1053.22	1.22	861.18	725	158	0	0	No
45	FAK1(PTK2)	6YVS	Training	19	19.5	9	0.63	0	180	849.15	1.16	733.18	725	158	0	0	No
45	FAK1(PTK2)	6YVY	Training	23	21.26	11	0.6	0	206	1026.97	1.39	737.79	725	158	0	0	No
45	FAK1(PTK2)	6YXV	Training	20	17.47	14	0.64	0	210	1015.04	1.41	721.41	725	158	0	0	No
46	ROCK1	2ESM	Training	19	15.7	7	0.69	0	163	729.5	1.34	545.79	1127	382	0	0	No
46	ROCK1	2ETK	Training	11	15.05	10	0.73	0	142	523.28	1.17	445.95	1127	382	0	0	No
46	ROCK1	2ETR	Training	13	15.3	12	0.69	0	149	608.85	1.07	567.81	1127	382	0	0	No
46	ROCK1	3D9V	Training	13	16.08	6	0.73	0	146	556.66	0.89	627.71	1127	382	0	0	No
46	ROCK1	3NCZ	Training	19	18.14	9	0.7	0	175	608.83	0.85	719.87	1127	382	0	0	No
46	ROCK1	3NDM	Training	14	16.8	12	0.72	0	180	702.09	1.01	695.3	1127	382	0	0	No
46	ROCK1	3TV7	Training	14	19.63	9	0.7	0	194	655.15	0.91	717.82	1127	382	0	0	No
46	ROCK1	3TWJ	Training	9	19.38	11	0.7	0	181	609.89	1.02	595.46	1127	382	0	0	No
46	ROCK1	3V8S	Training	16	17.05	10	0.64	0	186	567.93	0.98	580.61	1127	382	0	0	No
46	ROCK1	4W7P	Training	18	17.33	10	0.7	0	198	755.68	1.09	694.78	1127	382	0	0	No
46	ROCK1	4YVC	Training	10	13.65	6	0.75	0	139	483.18	1.04	464.9	1127	382	0	0	No
46	ROCK1	5BML	Training	15	21	12	0.71	0	187	711.7	0.9	790.02	1127	382	0	0	No
46	ROCK1	5HVU	Training	17	18.4	10	0.71	0	189	769.13	0.98	781.82	1127	382	0	0	No
46	ROCK1	5KKT	Training	18	26.06	15	0.69	0	235	892.63	0.94	949.25	1127	382	0	0	No
46	ROCK1	5WNE	Training	20	26.23	11	0.71	0	218	955.88	0.97	980.48	1127	382	0	0	No
46	ROCK1	5WNF	Training	19	25.27	13	0.67	0	214	852.36	0.91	934.91	1127	382	0	0	No
46	ROCK1	5WNG	Training	17	22.51	11	0.72	0	206	823.43	0.9	910.34	1127	382	0	0	No
46	ROCK1	5WNH	Training	23	25.17	11	0.72	0	213	915.61	0.87	1050.1	1127	382	0	0	No
46	ROCK1	6E9W	Training	21	23.96	15	0.69	0	200	1010.76	1.27	794.62	1127	382	0	0	No
47	PAK1	4O0R	Training	34	24.29	19	0.68	0	301	1492.12	1.07	1398.7	879	256	0	0	No
47	PAK1	4O0T	Training	26	21.56	18	0.69	0	236	844.19	1.08	779.26	879	256	0	0	No
47	PAK1	4ZJI	Training	13	15.74	6	0.74	0	209	597.05	1.06	561.66	879	256	0	0	No
47	PAK1	4ZJJ	Training	15	17.4	7	0.73	0	233	816.53	1.15	707.58	879	256	0	0	No
47	PAK1	4ZLO	Training	18	16.04	10	0.72	0	199	929.65	1.21	770.56	879	256	0	0	No
47	PAK1	4ZY5	Training	24	16.43	16	0.63	0	182	777.37	0.96	813.06	879	256	0	0	No
47	PAK1	5IME	Training	24	20.44	15	0.68	0	254	1056.79	1.06	993.79	879	256	0	0	No
47	PAK1	6B16	Training	27	19.28	17	0.67	0	227	1143.9	0.96	1189.3	879	256	0	0	No
48	NEK2	2W5A	Testing	21	17.16	16	0.57	1	223	940.45	1.15	820.74	894	220	0	0	No
48	NEK2	2XK3	Testing	16	15.55	9	0.7	0	146	760.7	1.15	662.02	894	220	0	0	No
48	NEK2	2XK4	Testing	19	22.77	14	0.66	0	207	1128.54	1.39	809.47	894	220	0	0	No
48	NEK2	2XK6	Testing	18	24.19	10	0.69	0	179	948.38	1.14	834.56	894	220	0	0	No
48	NEK2	2XKC	Testing	22	24.24	11	0.7	0	208	1191.45	1.29	925.7	894	220	0	0	No
48	NEK2	2XKD	Testing	20	25.31	9	0.68	0	171	915.66	1.18	778.24	894	220	0	0	No
48	NEK2	2XKE	Testing	22	23.1	8	0.7	0	175	995.38	1.34	742.4	894	220	0	0	No
48	NEK2	2XKF	Testing	18	23.05	9	0.69	0	179	904.22	1.21	746.5	894	220	0	0	No
48	NEK2	2XNM	Testing	17	15.78	11	0.7	0	185	770.42	1.07	722.43	894	220	0	0	No
48	NEK2	2XNN	Testing	23	17.53	16	0.7	0	199	1273.02	1.35	943.1	894	220	0	0	No
48	NEK2	2XNO	Testing	28	22.36	18	0.66	0	273	1497.12	1.1	1360.9	894	220	0	0	No
48	NEK2	2XNP	Testing	17	20.51	12	0.66	0	201	954.57	0.99	965.63	894	220	0	0	No
48	NEK2	4AFE	Testing	17	19.48	10	0.74	0	192	914.54	1.16	787.97	894	220	0	0	No
48	NEK2	5M51	Testing	17	21.5	13	0.72	0	198	854.5	1.15	742.4	894	220	0	0	No
48	NEK2	5M53	Testing	22	24.51	19	0.67	0	253	993.18	1.04	950.78	894	220	0	0	No
48	NEK2	5M57	Testing	21	23.47	15	0.72	0	207	1054.53	1.23	856.58	894	220	0	0	No
48	NEK2	6SGI	Testing	15	16.49	7	0.65	0	128	755.88	1.42	531.97	894	220	0	0	No
48	NEK2	6SGK	Testing	16	19.17	10	0.62	0	140	805.85	1.42	568.32	894	220	0	0	No
48	NEK2	6SK9	Testing	19	20.75	11	0.67	0	163	932.2	1.35	688.13	894	220	0	0	No
49	IGF1R	2OJ9	Training	22	18.9	13	0.67	0	237	945.81	1.03	913.92	870	257	0	0	No
49	IGF1R	2ZM3	Training	20	16.1	11	0.62	0	172	828.47	1.11	743.94	870	257	0	0	No
49	IGF1R	3I81	Training	26	19.56	15	0.64	0	228	929.44	1.27	729.6	870	257	0	0	No
49	IGF1R	3LVP	Training	20	16.43	8	0.71	0	164	787.33	1.05	749.57	870	257	0	0	No
49	IGF1R	3NW5	Training	22	18.49	9	0.65	0	192	805.27	0.9	899.07	870	257	0	0	No
49	IGF1R	3NW6	Training	19	19.08	15	0.62	0	233	770.23	1.19	649.22	870	257	0	0	No
49	IGF1R	3NW7	Training	16	17.85	12	0.63	0	203	565.73	1.04	544.77	870	257	0	0	No
49	IGF1R	4D2R	Training	18	17.4	9	0.67	0	170	742.58	1.09	680.96	870	257	0	0	No
49	IGF1R	5FXQ	Training	19	20.95	10	0.68	0	198	901.27	1.32	683.01	870	257	0	0	No
49	IGF1R	5FXR	Training	17	17.42	10	0.69	0	173	734.04	1.25	587.26	870	257	0	0	No
49	IGF1R	5FXS	Training	15	16.99	11	0.66	0	188	857.3	1.43	598.02	870	257	0	0	No
50	CSNK1D	3UYT	Training	15	17.29	9	0.69	0	174	718.03	1.25	572.42	733	186	0	0	No
50	CSNK1D	3UZP	Training	18	16.89	13	0.67	0	181	648.7	1.03	632.32	733	186	0	0	No
50	CSNK1D	4HGT	Training	26	21.38	14	0.62	0	248	865.68	1.21	716.8	733	186	0	0	No
50	CSNK1D	4HNF	Training	14	16.34	8	0.71	0	155	571.71	1.15	499.2	733	186	0	0	No
50	CSNK1D	4KBK	Training	17	16.74	9	0.71	0	167	843.51	1.24	679.42	733	186	0	0	No
50	CSNK1D	4TN6	Training	19	17.91	7	0.7	0	167	707.76	1.01	703.49	733	186	0	0	No
50	CSNK1D	5IH6	Training	13	15.47	6	0.71	0	146	546.78	1.2	456.19	733	186	0	0	No
50	CSNK1D	5MQV	Training	21	17.08	11	0.68	0	194	903.08	1.17	773.12	733	186	0	0	No
50	CSNK1D	5OKT	Training	15	17.44	9	0.72	0	165	734.56	1.29	568.83	733	186	0	0	No
50	CSNK1D	5W4W	Training	16	16.08	9	0.7	0	168	786.41	1.28	612.35	733	186	0	0	No
50	CSNK1D	6F1W	Training	20	16.22	8	0.72	0	183	808.99	1.32	613.38	733	186	0	0	No
50	CSNK1D	6F26	Training	17	15.03	7	0.71	0	184	775.58	1.14	681.47	733	186	0	0	No
50	CSNK1D	6HMR	Training	21	21.54	13	0.69	0	207	934.76	1.04	898.56	733	186	0	0	No
50	CSNK1D	6RCG	Training	19	18.4	12	0.65	0	206	953.05	1.14	838.66	733	186	0	0	No
50	CSNK1D	6RCH	Training	18	21.32	14	0.63	0	213	981.23	1.05	936.96	733	186	0	0	No
50	CSNK1D	6RU6	Training	19	14.53	11	0.64	0	155	847.71	1.12	759.3	733	186	0	0	No
50	CSNK1D	6RU7	Training	19	15.96	15	0.61	0	182	753.34	1.27	594.43	733	186	0	0	No
51	CHEK2	2CN5	Training	24	19.08	12	0.62	2	204	930.52	1.53	607.23	675	165	0	0	No
51	CHEK2	2W0J	Training	22	23.66	9	0.65	0	211	954.31	1.26	756.22	675	165	0	0	No
51	CHEK2	2W7X	Training	22	27.41	16	0.63	1	228	1209.01	1.37	884.74	675	165	0	0	No
51	CHEK2	2XBJ	Training	25	20.83	13	0.65	1	225	1322.12	1.31	1008.1	675	165	0	0	No
51	CHEK2	2XM9	Training	20	21	10	0.66	0	178	818.43	1.35	607.74	675	165	0	0	No
51	CHEK2	2YCF	Training	21	26.24	13	0.61	1	246	1187.35	1.44	824.83	675	165	0	0	No
51	CHEK2	2YCQ	Training	22	22	12	0.66	0	229	1166.35	1.3	895.49	675	165	0	0	No
51	CHEK2	2YCR	Training	25	23.97	11	0.67	0	236	1291.11	1.27	1014.7	675	165	0	0	No
51	CHEK2	2YCS	Training	23	24.12	10	0.67	0	215	993.91	1.24	798.72	675	165	0	0	No
51	CHEK2	2YIQ	Training	22	21.5	10	0.64	0	213	1259.08	1.42	885.76	675	165	0	0	No
51	CHEK2	2YIR	Training	25	22.88	9	0.65	0	230	1142.55	1.37	834.05	675	165	0	0	No
51	CHEK2	2YIT	Training	29	24.7	11	0.66	0	243	1349.26	1.41	959.49	675	165	0	0	No
51	CHEK2	4A9S	Training	19	27.77	8	0.71	0	195	1192.29	1.53	778.75	675	165	0	0	No
51	CHEK2	4A9U	Training	20	25.03	10	0.66	0	203	1058.93	1.47	719.87	675	165	0	0	No
51	CHEK2	4BDA	Training	17	17.25	8	0.67	0	144	640.56	1.51	423.42	675	165	0	0	No
51	CHEK2	4BDB	Training	16	19.15	6	0.66	0	131	585.14	1.22	479.74	675	165	0	0	No
51	CHEK2	4BDD	Training	17	18.19	6	0.7	0	141	693.84	1.23	565.76	675	165	0	0	No
51	CHEK2	4BDE	Training	13	16.04	6	0.69	0	128	577.51	1.43	404.48	675	165	0	0	No
51	CHEK2	4BDF	Training	18	18	6	0.67	0	129	746.68	1.5	496.64	675	165	0	0	No
51	CHEK2	4BDI	Training	16	18.43	7	0.7	0	133	859.1	1.36	630.27	675	165	0	0	No
52	PYK2(FAK2)	3ET7	Training	13	16.12	7	0.69	0	190	685.44	1.01	678.91	427	85	0	0	No
52	PYK2(FAK2)	3FZP	Training	21	19.03	11	0.66	0	235	1093.65	1.26	870.4	427	85	0	0	No
52	PYK2(FAK2)	3FZR	Training	17	16.28	7	0.68	0	193	718	0.97	740.35	427	85	0	0	No
52	PYK2(FAK2)	3FZS	Training	23	26.99	12	0.64	0	287	1392.72	1.13	1232.9	427	85	0	0	No
52	PYK2(FAK2)	3FZT	Training	25	24.66	12	0.67	0	286	1141.38	1.26	908.29	427	85	0	0	No
52	PYK2(FAK2)	3H3C	Training	18	18.52	8	0.67	0	198	995.85	1.18	845.82	427	85	0	0	No
52	PYK2(FAK2)	4H1J	Training	24	23.85	14	0.68	0	291	1267.39	1.34	946.69	427	85	0	0	No
52	PYK2(FAK2)	4H1M	Training	19	18.61	12	0.68	0	270	1327.75	1.25	1065.4	427	85	0	0	No
52	PYK2(FAK2)	5TO8	Training	18	18.49	9	0.67	0	207	1077.22	1.05	1022.4	427	85	0	0	No
53	MELK(PK38)	4BKY	Training	25	21.53	13	0.64	0	233	1057.56	1.04	1017.3	576	142	5	3.52113	High
53	MELK(PK38)	4BKZ	Training	18	20.63	11	0.65	0	187	938.92	1.13	830.46	576	142	5	3.52113	High
53	MELK(PK38)	4BL1	Training	20	19.35	13	0.64	0	200	885.15	1.16	762.37	576	142	5	3.52113	High
53	MELK(PK38)	5IH8	Training	14	17.05	5	0.71	0	156	649.71	1.25	519.17	576	142	5	3.52113	High
53	MELK(PK38)	5IH9	Training	24	26.68	15	0.66	0	238	1152.65	1.09	1053.7	576	142	5	3.52113	High
53	MELK(PK38)	5IHA	Training	20	20.4	7	0.7	0	169	863.04	0.97	887.3	576	142	5	3.52113	High
53	MELK(PK38)	5IHC	Training	18	17.29	8	0.71	0	185	863.75	1.26	687.62	576	142	5	3.52113	High
53	MELK(PK38)	5K00	Training	23	26.25	9	0.7	0	269	904.27	0.98	924.16	576	142	5	3.52113	High
53	MELK(PK38)	5M5A	Training	20	18.33	12	0.68	0	210	817.48	1.25	655.36	576	142	5	3.52113	High
53	MELK(PK38)	5MAG	Training	18	18.62	14	0.69	0	196	913.46	1.03	889.34	576	142	5	3.52113	High
53	MELK(PK38)	5MAH	Training	22	16.8	16	0.65	0	223	910.86	1.14	797.7	576	142	5	3.52113	High
53	MELK(PK38)	5MAI	Training	21	21.76	10	0.74	0	229	1045.09	1.09	955.39	576	142	5	3.52113	High
53	MELK(PK38)	5TVT	Training	16	20.63	12	0.71	0	199	870.9	1.06	821.25	576	142	5	3.52113	High
53	MELK(PK38)	5TWL	Training	20	18.57	14	0.71	0	219	1012.22	1.02	995.84	576	142	5	3.52113	High
53	MELK(PK38)	5TWZ	Training	13	18.74	7	0.74	0	175	773.48	1.28	605.18	576	142	5	3.52113	High
53	MELK(PK38)	5TX3	Training	20	23.09	9	0.71	0	201	1098.42	1.09	1010.6	576	142	5	3.52113	High
53	MELK(PK38)	6GVX	Training	18	24.71	9	0.73	0	186	1070.24	1.39	769.54	576	142	5	3.52113	High
53	MELK(PK38)	6VXR	Training	22	25.61	6	0.73	0	204	1183.63	1.17	1012.7	576	142	5	3.52113	High
54	PAK4	2CDZ	Testing	24	22.31	14	0.63	0	213	988.75	1.11	891.9	1197	354	0	0	No
54	PAK4	4APP	Testing	29	20.95	23	0.66	0	319	1295.75	1.06	1226.2	1197	354	0	0	No
54	PAK4	4JDI	Testing	20	17.44	16	0.59	2	225	711.14	1.05	678.4	1197	354	0	0	No
54	PAK4	4NJD	Testing	23	20.77	14	0.68	0	201	1016.23	1.05	963.58	1197	354	0	0	No
54	PAK4	4O0X	Testing	18	19.61	11	0.67	0	207	643.6	1.07	603.65	1197	354	0	0	No
54	PAK4	4O0Y	Testing	14	18.42	9	0.67	0	181	639.59	1.06	604.67	1197	354	0	0	No
54	PAK4	5VED	Testing	21	22.13	12	0.68	0	235	897.99	1.05	854.53	1197	354	0	0	No
54	PAK4	5VEE	Testing	22	19.35	11	0.72	0	211	921.41	1.29	713.22	1197	354	0	0	No
54	PAK4	5VEF	Testing	17	17.85	11	0.65	0	186	745.01	1.13	658.94	1197	354	0	0	No
54	PAK4	5XVA	Testing	20	17.74	14	0.64	0	207	779.78	1.34	581.12	1197	354	0	0	No
54	PAK4	5XVG	Testing	23	22.75	14	0.65	0	223	902.39	1.16	778.24	1197	354	0	0	No
54	PAK4	5ZJW	Testing	30	23.58	14	0.63	0	259	1066.1	1.25	855.04	1197	354	0	0	No
54	PAK4	7CP4	Testing	21	22.03	13	0.69	0	254	936.71	1.01	930.82	1197	354	0	0	No
55	PDK1	1OKY	Training	18	17.83	9	0.68	0	199	825.53	1.14	721.92	709	179	0	0	No
55	PDK1	1OKZ	Training	22	24.61	14	0.67	0	244	927.63	1.12	830.46	709	179	0	0	No
55	PDK1	1UU3	Training	24	24.09	17	0.65	0	245	1033.96	1.01	1019.9	709	179	0	0	No
55	PDK1	1UU7	Training	23	21.97	16	0.67	0	237	960.15	1.16	828.93	709	179	0	0	No
55	PDK1	1UU8	Training	21	20.03	16	0.7	0	227	933.82	0.98	951.3	709	179	0	0	No
55	PDK1	2XCH	Training	24	19.28	20	0.65	0	252	1104.11	1.02	1078.7	709	179	0	0	No
55	PDK1	2XCK	Training	23	20.21	18	0.65	0	248	1006.95	0.83	1208.8	709	179	0	0	No
55	PDK1	3H9O	Training	21	22.41	16	0.67	0	215	957.45	1.18	813.57	709	179	0	0	No
55	PDK1	3ION	Training	27	19.55	21	0.67	0	263	1235.31	1.2	1029.6	709	179	0	0	No
55	PDK1	3IOP	Training	25	25.86	19	0.67	0	246	1073	1.07	999.94	709	179	0	0	No
55	PDK1	3NAX	Training	23	19.23	12	0.7	0	290	836.04	1.34	625.66	709	179	0	0	No
55	PDK1	3NUN	Training	17	22.64	13	0.68	0	192	747.25	1.24	604.16	709	179	0	0	No
55	PDK1	3QCX	Training	21	19.35	14	0.7	0	227	942.61	1.12	843.26	709	179	0	0	No
55	PDK1	3QCY	Training	26	26.17	16	0.67	0	231	1049.26	1.17	900.61	709	179	0	0	No
55	PDK1	3QD0	Training	26	26.45	19	0.68	0	255	1153.03	1.12	1025.5	709	179	0	0	No
55	PDK1	3QD3	Training	22	23.85	19	0.68	0	244	1013.41	1.16	875.01	709	179	0	0	No
55	PDK1	3QD4	Training	21	23.66	18	0.7	0	232	985.45	1.1	897.02	709	179	0	0	No
55	PDK1	3RWP	Training	23	22.3	17	0.64	0	245	919.28	0.94	972.8	709	179	0	0	No
55	PDK1	3RWQ	Training	22	23.26	13	0.66	0	224	932.96	1.11	838.66	709	179	0	0	No
55	PDK1	5HKM	Training	20	18.49	18	0.68	0	219	961.2	1.14	839.68	709	179	0	0	No
56	KDR (VEGFR2)	1Y6A	Training	18	17.18	7	0.7	0	168	915.72	1.06	867.84	1276	372	8	2.15054	High
56	KDR (VEGFR2)	1Y6B	Training	18	19.5	10	0.66	0	182	947.46	1.14	834.05	1276	372	8	2.15054	High
56	KDR (VEGFR2)	3C7Q	Training	22	26.33	11	0.69	0	235	1085.37	1.22	890.37	1276	372	8	2.15054	High
56	KDR (VEGFR2)	3CJF	Training	18	15.39	9	0.68	0	149	873.07	1.26	691.2	1276	372	8	2.15054	High
56	KDR (VEGFR2)	3CJG	Training	17	20.77	11	0.66	0	183	861.79	1.14	754.18	1276	372	8	2.15054	High
56	KDR (VEGFR2)	3VHE	Training	19	23.65	9	0.64	0	273	675.3	0.99	679.42	1276	372	8	2.15054	High
56	KDR (VEGFR2)	3VHK	Training	13	22.18	6	0.73	0	216	623.78	1.04	598.53	1276	372	8	2.15054	High
56	KDR (VEGFR2)	3VID	Training	19	23.38	10	0.72	0	162	1075.67	1.29	835.07	1276	372	8	2.15054	High
56	KDR (VEGFR2)	3VNT	Training	22	25.17	7	0.66	0	276	793.85	1.04	761.86	1276	372	8	2.15054	High
56	KDR (VEGFR2)	3VO3	Training	20	25.77	6	0.62	0	242	709.85	1.08	655.36	1276	372	8	2.15054	High
56	KDR (VEGFR2)	5EW3	Training	17	20.02	6	0.75	0	201	668.59	1.28	520.7	1276	372	8	2.15054	High
56	KDR (VEGFR2)	6GQO	Training	25	26.05	13	0.67	0	259	954.77	1.1	865.79	1276	372	8	2.15054	High
56	KDR (VEGFR2)	6GQP	Training	21	21.41	16	0.69	0	251	961.69	1.1	870.91	1276	372	8	2.15054	High
56	KDR (VEGFR2)	6GQQ	Training	20	26.16	13	0.64	0	288	912.4	0.99	920.06	1276	372	8	2.15054	High
57	LCK	1QPC	Training	18	15.9	11	0.58	0	178	748.57	0.97	775.17	1761	353	1	0.283286	Low
57	LCK	2OF2	Training	29	18.62	12	0.65	0	213	1038.03	0.95	1094.1	1761	353	1	0.283286	Low
57	LCK	2OFV	Training	22	24.38	10	0.69	0	230	682.64	1.12	610.82	1761	353	1	0.283286	Low
57	LCK	2OG8	Training	31	21.14	15	0.66	0	283	1149.53	1.05	1099.7	1761	353	1	0.283286	Low
57	LCK	2ZM1	Training	18	17.12	10	0.63	0	172	634.16	0.95	667.14	1761	353	1	0.283286	Low
57	LCK	3AC1	Training	20	17.73	9	0.6	0	165	725.36	1.02	708.1	1761	353	1	0.283286	Low
57	LCK	3AC2	Training	21	17.27	11	0.62	0	185	857.99	0.96	896	1761	353	1	0.283286	Low
57	LCK	3AC5	Training	23	21.38	10	0.67	0	203	919.02	1.08	850.43	1761	353	1	0.283286	Low
57	LCK	3AC8	Training	26	21.84	12	0.61	0	244	980.2	1.06	924.67	1761	353	1	0.283286	Low
57	LCK	3ACJ	Training	19	18.42	9	0.65	0	154	784.36	1.16	674.82	1761	353	1	0.283286	Low
57	LCK	3AD4	Training	23	16.65	9	0.67	0	160	776.61	1.07	728.06	1761	353	1	0.283286	Low
57	LCK	3AD5	Training	20	18.71	10	0.64	0	217	842.8	0.91	928.77	1761	353	1	0.283286	Low
57	LCK	3AD6	Training	21	16.34	10	0.6	0	191	840.99	0.89	943.1	1761	353	1	0.283286	Low
57	LCK	3B2W	Training	23	19.46	12	0.7	0	244	922.71	1.23	750.59	1761	353	1	0.283286	Low
57	LCK	3BYM	Training	24	14.95	9	0.63	0	214	918.75	1.01	911.87	1761	353	1	0.283286	Low
57	LCK	3BYO	Training	20	15.78	12	0.65	0	211	740.66	0.9	825.34	1761	353	1	0.283286	Low
57	LCK	3BYS	Training	32	26.12	13	0.69	0	272	1182.23	1.07	1100.2	1761	353	1	0.283286	Low
57	LCK	3BYU	Training	30	24.19	12	0.69	0	263	1093.26	1.04	1055.7	1761	353	1	0.283286	Low
57	LCK	3KXZ	Training	21	17.73	10	0.68	0	214	972.04	0.99	986.11	1761	353	1	0.283286	Low
57	LCK	6PDJ	Training	27	18.26	15	0.65	0	269	1280.91	1.36	945.15	1761	353	1	0.283286	Low
58	FGFR1	4V05	Testing	18	26.64	16	0.72	0	227	883.84	1.04	851.46	986	252	1	0.396825	Low
58	FGFR1	4WUN	Testing	20	26.74	19	0.69	0	242	1063.92	1.1	965.12	986	252	1	0.396825	Low
58	FGFR1	5A46	Testing	17	20.83	12	0.67	0	174	744.58	0.8	932.35	986	252	1	0.396825	Low
58	FGFR1	5AM6	Testing	16	22.54	11	0.67	0	169	816.99	0.9	910.34	986	252	1	0.396825	Low
58	FGFR1	5EW8	Testing	17	21.06	12	0.65	0	219	855.57	1.16	739.33	986	252	1	0.396825	Low
58	FGFR1	6C19	Testing	17	20.65	10	0.72	0	198	833.78	1.1	757.25	986	252	1	0.396825	Low
58	FGFR1	6MZQ	Testing	18	21.67	10	0.69	0	192	750.7	1.09	686.08	986	252	1	0.396825	Low
58	FGFR1	6MZW	Testing	20	21.14	16	0.7	0	222	1137.6	1.36	838.14	986	252	1	0.396825	Low
59	PI3K-alpha	4L23	Training	18	20.51	13	0.73	0	176	872.55	1.15	760.83	1075	672	8	1.19048	High
59	PI3K-alpha	4L2Y	Training	19	18	15	0.73	0	163	852.66	1.03	826.37	1075	672	8	1.19048	High
59	PI3K-alpha	4TV3	Training	20	18.05	14	0.73	0	182	1008.11	1.23	817.66	1075	672	8	1.19048	High
59	PI3K-alpha	5UBR	Training	20	20.25	20	0.73	0	196	1078.65	0.96	1119.2	1075	672	8	1.19048	High
59	PI3K-alpha	5XGH	Training	20	16.41	16	0.75	0	169	828.44	0.91	906.24	1075	672	8	1.19048	High
59	PI3K-alpha	6GVF	Training	18	20.02	16	0.73	0	161	786.36	1.23	636.93	1075	672	8	1.19048	High
59	PI3K-alpha	6GVG	Training	21	19.81	17	0.72	0	171	863.78	1.26	684.54	1075	672	8	1.19048	High
59	PI3K-alpha	6GVH	Training	20	19.5	12	0.71	0	163	639.82	1.17	546.3	1075	672	8	1.19048	High
59	PI3K-alpha	6GVI	Training	21	20.02	18	0.72	0	176	919.01	1.35	681.98	1075	672	8	1.19048	High
59	PI3K-alpha	7K6M	Training	22	23.14	22	0.67	0	220	1027.46	1.33	770.56	1075	672	8	1.19048	High
59	PI3K-alpha	7K6N	Training	21	23.38	19	0.69	0	201	958.59	1.06	906.75	1075	672	8	1.19048	High
59	PI3K-alpha	7K6O	Training	19	21.08	17	0.72	0	189	1067.4	1.24	860.67	1075	672	8	1.19048	High
59	PI3K-alpha	7K71	Training	16	18.43	13	0.73	0	145	803.5	1.5	537.09	1075	672	8	1.19048	High
60	ALK	2XBA	Training	17	18.9	7	0.65	0	175	727.41	1.15	634.37	827	194	0	0	No
60	ALK	3AOX	Training	23	22.64	10	0.64	0	219	1037.27	1.11	936.45	827	194	0	0	No
60	ALK	4CCB	Training	22	18.49	8	0.63	0	174	838.38	1.04	804.35	827	194	0	0	No
60	ALK	4CMO	Training	22	17.6	10	0.6	0	184	914.47	1.09	838.14	827	194	0	0	No
60	ALK	4CMT	Training	21	17.12	10	0.62	0	185	867.55	1.09	796.67	827	194	0	0	No
60	ALK	4CMU	Training	23	18.42	10	0.62	0	190	970.66	1.17	826.88	827	194	0	0	No
60	ALK	4CNH	Training	18	16.36	7	0.64	0	170	797.94	1.02	785.41	827	194	0	0	No
60	ALK	4CTB	Training	27	19.68	10	0.61	0	193	1059.62	1.26	842.75	827	194	0	0	No
60	ALK	4CTC	Training	21	17.76	7	0.61	0	192	861.42	1.11	772.61	827	194	0	0	No
60	ALK	5FTO	Training	21	20.08	11	0.67	0	221	907.94	1.25	724.48	827	194	0	0	No
60	ALK	5FTQ	Training	22	20.69	10	0.63	0	236	923.47	1.24	747.52	827	194	0	0	No
60	ALK	5IMX	Training	21	19.17	13	0.65	0	193	913.29	1.14	802.3	827	194	0	0	No
60	ALK	5KZ0	Training	24	17.96	9	0.64	0	184	890.09	1.08	823.3	827	194	0	0	No
60	ALK	6E0R	Training	21	19.81	10	0.68	0	193	943.24	1.14	830.98	827	194	0	0	No
60	ALK	6MX8	Training	24	20.11	10	0.67	0	198	953.81	0.92	1034.7	827	194	0	0	No
60	ALK	7BTT	Training	33	27.66	18	0.61	0	267	1322.08	1.19	1115.1	827	194	0	0	No
60	ALK	7JYS	Training	17	16.51	6	0.68	0	126	726.77	1.32	548.86	827	194	0	0	No
60	ALK	7JYT	Training	16	16.38	8	0.67	0	126	824.65	1.58	521.22	827	194	0	0	No
61	NTRK1 (TRKA)	4PMM	Testing	20	24.85	10	0.72	0	241	850.81	1.12	760.32	884	222	1	0.45045	Low
61	NTRK1 (TRKA)	4PMP	Testing	21	23.75	11	0.68	0	265	1048.67	1.31	801.79	884	222	1	0.45045	Low
61	NTRK1 (TRKA)	4PMT	Testing	17	16.89	15	0.65	0	181	699.55	1.44	486.91	884	222	1	0.45045	Low
61	NTRK1 (TRKA)	4YNE	Testing	23	22.07	13	0.67	0	230	1148.84	1.49	769.02	884	222	1	0.45045	Low
61	NTRK1 (TRKA)	4YPS	Testing	22	22.94	16	0.71	0	234	1051.93	1.21	870.91	884	222	1	0.45045	Low
61	NTRK1 (TRKA)	5H3Q	Testing	22	22.37	18	0.7	0	280	809.78	1.04	780.29	884	222	1	0.45045	Low
61	NTRK1 (TRKA)	5JFV	Testing	22	23.65	12	0.63	0	288	937.85	1.12	835.58	884	222	1	0.45045	Low
61	NTRK1 (TRKA)	5JFW	Testing	23	23.87	16	0.64	0	311	1166	1.22	957.95	884	222	1	0.45045	Low
61	NTRK1 (TRKA)	5JFX	Testing	29	25.37	14	0.64	0	303	1191.74	1.25	950.78	884	222	1	0.45045	Low
61	NTRK1 (TRKA)	6D1Y	Testing	20	20.38	15	0.69	0	229	813.39	1.25	648.7	884	222	1	0.45045	Low
61	NTRK1 (TRKA)	6D1Z	Testing	19	18.19	18	0.67	0	228	714.89	1.12	637.44	884	222	1	0.45045	Low
61	NTRK1 (TRKA)	6D20	Testing	19	20.74	18	0.7	0	253	706.16	0.96	733.7	884	222	1	0.45045	Low
61	NTRK1 (TRKA)	6DKI	Testing	19	25.13	13	0.7	0	248	990.46	1.22	813.06	884	222	1	0.45045	Low
61	NTRK1 (TRKA)	6NPT	Testing	23	22.49	18	0.71	0	256	1203.63	1.03	1171.4	884	222	1	0.45045	Low
61	NTRK1 (TRKA)	6NSS	Testing	23	24.85	20	0.7	0	273	915.88	1.29	711.17	884	222	1	0.45045	Low
61	NTRK1 (TRKA)	6PL1	Testing	18	23.85	13	0.72	0	247	1000.86	1.08	923.65	884	222	1	0.45045	Low
61	NTRK1 (TRKA)	6PL4	Testing	17	23.45	19	0.69	0	263	920.21	1	921.09	884	222	1	0.45045	Low
62	IRAK4	4RMZ	Training	23	22.58	15	0.69	0	233	949.88	1.3	730.11	869	264	3	1.13636	High
62	IRAK4	4Y73	Training	20	20.41	14	0.64	0	222	984.94	1.42	694.27	869	264	3	1.13636	High
62	IRAK4	4ZTN	Training	20	20.88	16	0.69	0	217	1034.21	1.23	840.7	869	264	3	1.13636	High
62	IRAK4	5K72	Training	18	16.88	14	0.66	0	180	763.47	1.11	685.57	869	264	3	1.13636	High
62	IRAK4	5K75	Training	15	17.64	10	0.67	0	174	622.78	1.1	566.27	869	264	3	1.13636	High
62	IRAK4	5K7G	Training	19	16.88	13	0.63	0	185	698.16	1.08	644.61	869	264	3	1.13636	High
62	IRAK4	5UIT	Training	21	21.72	15	0.59	0	221	753.2	1.16	647.68	869	264	3	1.13636	High
62	IRAK4	5W85	Training	26	25.12	17	0.68	0	236	1131.08	1.13	998.91	869	264	3	1.13636	High
62	IRAK4	6EGD	Training	22	21.82	19	0.65	0	230	1209.6	1.51	799.74	869	264	3	1.13636	High
62	IRAK4	6EGE	Training	22	22.41	18	0.6	0	267	1193.17	1.48	808.45	869	264	3	1.13636	High
62	IRAK4	6F3I	Training	20	18.9	13	0.69	0	198	954.5	1.22	780.29	869	264	3	1.13636	High
62	IRAK4	6LXY	Training	26	27.02	17	0.65	0	262	1053.45	1.23	853.5	869	264	3	1.13636	High
62	IRAK4	6MOM	Training	19	18.26	16	0.59	0	232	867.38	1.19	730.62	869	264	3	1.13636	High
62	IRAK4	6N8G	Training	27	27.02	22	0.66	0	284	1249.37	1.33	939.01	869	264	3	1.13636	High
62	IRAK4	6O8U	Training	20	21.51	13	0.69	0	214	912.92	1.24	737.28	869	264	3	1.13636	High
62	IRAK4	6O94	Training	23	22.75	16	0.63	0	272	1087.17	1.32	826.37	869	264	3	1.13636	High
62	IRAK4	6O95	Training	22	21.87	17	0.6	0	255	1023.2	1.39	737.79	869	264	3	1.13636	High
62	IRAK4	6THX	Training	20	18.54	16	0.67	0	200	927.99	1.35	689.15	869	264	3	1.13636	High
62	IRAK4	6UYA	Training	25	26.01	17	0.62	0	291	1125.26	1.34	841.73	869	264	3	1.13636	High
62	IRAK4	6VQL	Training	25	27.47	18	0.7	0	238	1073.17	1.3	826.88	869	264	3	1.13636	High
63	PLK1	2YAC	Training	22	20.82	21	0.66	0	254	1255.18	1.24	1010.6	829	218	1	0.458716	Low
63	PLK1	4A4L	Training	17	21.18	19	0.67	0	208	1128.75	1.39	811.52	829	218	1	0.458716	Low
63	PLK1	4A4O	Training	19	27.32	19	0.69	0	216	1061.31	1.25	851.46	829	218	1	0.458716	Low
63	PLK1	5TA6	Training	20	23.41	16	0.64	0	233	1003.58	1.16	867.33	829	218	1	0.458716	Low
63	PLK1	5TA8	Training	16	19.4	13	0.67	0	181	863.68	1.17	736.26	829	218	1	0.458716	Low
64	EPHA2(ECK)	5I9V	Training	24	19.5	15	0.55	0	220	868.78	1.07	809.98	694	174	1	0.574713	Low
64	EPHA2(ECK)	5I9W	Training	22	19.23	15	0.55	0	209	940.23	1.03	911.87	694	174	1	0.574713	Low
64	EPHA2(ECK)	5I9Y	Training	16	23.38	12	0.62	0	209	934.5	1.11	840.7	694	174	1	0.574713	Low
64	EPHA2(ECK)	5I9Z	Training	23	18.71	16	0.64	0	226	995.89	1.22	818.18	694	174	1	0.574713	Low
64	EPHA2(ECK)	5IA2	Training	26	18.26	18	0.63	0	270	1098.31	1.04	1051.1	694	174	1	0.574713	Low
64	EPHA2(ECK)	5NK0	Training	19	17.64	9	0.67	0	176	857.19	1.14	750.59	694	174	1	0.574713	Low
64	EPHA2(ECK)	5NK4	Training	15	21.59	11	0.68	0	206	977.65	1.17	837.63	694	174	1	0.574713	Low
64	EPHA2(ECK)	5NK6	Training	15	20.66	12	0.66	0	187	717.17	1.02	699.9	694	174	1	0.574713	Low
64	EPHA2(ECK)	5NK9	Training	16	20.38	12	0.64	0	204	829.69	1.02	812.03	694	174	1	0.574713	Low
64	EPHA2(ECK)	5NKG	Training	18	21.42	13	0.62	0	206	908.67	1.12	808.45	694	174	1	0.574713	Low
64	EPHA2(ECK)	6FNF	Training	23	19.63	11	0.7	0	236	912.99	1.17	781.31	694	174	1	0.574713	Low
64	EPHA2(ECK)	6HES	Training	27	18.88	15	0.69	0	247	1045.45	1.27	821.76	694	174	1	0.574713	Low
64	EPHA2(ECK)	6HEW	Training	23	19.61	14	0.68	0	241	916.8	1.12	816.64	694	174	1	0.574713	Low
64	EPHA2(ECK)	6Q7B	Training	26	22.46	12	0.64	0	253	907.67	1.11	819.2	694	174	1	0.574713	Low
64	EPHA2(ECK)	6Q7C	Training	23	21.5	12	0.64	0	261	968.18	1.08	892.42	694	174	1	0.574713	Low
64	EPHA2(ECK)	6Q7D	Training	25	22.58	11	0.65	0	251	958.4	1.13	848.38	694	174	1	0.574713	Low
64	EPHA2(ECK)	6Q7G	Training	24	22.81	13	0.64	0	250	955.9	1.17	816.64	694	174	1	0.574713	Low
65	DYRK1A	4YLK	Testing	13	14.84	10	0.64	0	178	674.74	1.12	601.09	1047	275	6	2.18182	High
65	DYRK1A	4YLL	Testing	13	16.1	9	0.63	0	177	671.15	1.09	616.96	1047	275	6	2.18182	High
65	DYRK1A	5A3X	Testing	15	17.42	10	0.71	0	168	683.36	1.24	551.42	1047	275	6	2.18182	High
65	DYRK1A	5A4T	Testing	9	12.13	8	0.74	0	119	478.85	1.08	441.34	1047	275	6	2.18182	High
65	DYRK1A	6A1F	Testing	13	16.18	10	0.69	0	145	684.55	1.17	583.68	1047	275	6	2.18182	High
65	DYRK1A	6EIF	Testing	16	18.95	9	0.71	0	164	668.55	0.98	683.01	1047	275	6	2.18182	High
65	DYRK1A	6EIQ	Testing	18	18.05	13	0.7	0	179	826.53	1.29	640.51	1047	275	6	2.18182	High
65	DYRK1A	6EIR	Testing	15	19.94	11	0.69	0	179	772.05	1.08	712.7	1047	275	6	2.18182	High
65	DYRK1A	6EIS	Testing	13	17.69	10	0.74	0	180	684.45	0.98	701.44	1047	275	6	2.18182	High
65	DYRK1A	6S14	Testing	15	15.8	8	0.64	0	176	635.34	1.15	551.42	1047	275	6	2.18182	High
65	DYRK1A	6S17	Testing	16	18.26	13	0.65	0	176	752.53	1.41	531.97	1047	275	6	2.18182	High
65	DYRK1A	6S1B	Testing	14	15.09	8	0.68	0	155	608.49	1.32	461.82	1047	275	6	2.18182	High
65	DYRK1A	6S1H	Testing	16	19.08	10	0.63	0	183	774.43	1.4	553.47	1047	275	6	2.18182	High
65	DYRK1A	6S1J	Testing	15	17.78	10	0.69	0	162	678.38	1.22	557.06	1047	275	6	2.18182	High
65	DYRK1A	7A4O	Testing	27	24.2	23	0.62	0	259	1176.34	1.02	1153	1047	275	6	2.18182	High
65	DYRK1A	7A51	Testing	10	15.7	6	0.68	0	140	548.93	1.21	455.17	1047	275	6	2.18182	High
65	DYRK1A	7A5D	Testing	17	24.41	10	0.64	0	206	814.41	1.28	636.42	1047	275	6	2.18182	High
65	DYRK1A	7AKA	Testing	12	16.1	11	0.68	0	171	639.98	0.89	722.94	1047	275	6	2.18182	High
65	DYRK1A	7AKL	Testing	17	24.19	10	0.67	0	196	756.78	1.17	644.1	1047	275	6	2.18182	High
65	DYRK1A	7O7K	Testing	19	18.17	16	0.66	0	218	873.73	1.05	830.98	1047	275	6	2.18182	High
66	SYK	1XBB	Training	19	17.91	9	0.65	0	217	896.62	1.18	757.76	591	165	0	0	No
66	SYK	3FQS	Training	17	19.08	10	0.66	0	194	945.39	0.99	953.86	591	165	0	0	No
66	SYK	3SRV	Training	22	22.75	15	0.6	0	245	1051.36	1.12	942.59	591	165	0	0	No
66	SYK	4DFL	Training	19	17.29	10	0.64	0	199	932.49	1.09	859.14	591	165	0	0	No
66	SYK	4FYO	Training	25	21.32	17	0.58	0	262	1142.08	1.22	937.47	591	165	0	0	No
66	SYK	4FZ6	Training	15	17.34	7	0.71	0	171	762.71	1.09	699.9	591	165	0	0	No
66	SYK	4FZ7	Training	20	19.03	15	0.64	0	220	1102.92	1.41	780.29	591	165	0	0	No
66	SYK	4I0R	Training	19	18.69	9	0.66	0	190	910.36	1.17	779.78	591	165	0	0	No
66	SYK	4I0T	Training	17	16.38	8	0.65	0	190	751.61	1.25	599.04	591	165	0	0	No
66	SYK	4XG7	Training	15	18.49	9	0.67	0	190	858.51	1.09	788.48	591	165	0	0	No
66	SYK	4YJO	Training	21	22.78	9	0.67	0	219	1055.2	1.15	920.58	591	165	0	0	No
66	SYK	4YJQ	Training	19	18.33	9	0.64	0	203	875.91	1.11	790.53	591	165	0	0	No
66	SYK	4YJT	Training	19	18.9	7	0.63	0	211	827.1	0.98	844.29	591	165	0	0	No
66	SYK	5TIU	Training	15	16.69	8	0.64	0	167	787.56	1.23	640	591	165	0	0	No
66	SYK	5TT7	Training	18	16.82	11	0.63	0	186	938.81	1.21	774.14	591	165	0	0	No
66	SYK	6HM7	Training	16	18	9	0.62	0	213	875.62	1.08	807.94	591	165	0	0	No
66	SYK	6ZCR	Training	18	17.71	12	0.64	0	202	1013.83	1.3	780.8	591	165	0	0	No
66	SYK	6ZCX	Training	22	21.24	12	0.59	0	244	1059.58	1.19	892.93	591	165	0	0	No
67	JAK2	3e+62	Training	16	13.41	10	0.64	0	137	481.73	1.38	349.18	1743	816	19	2.32843	High
67	JAK2	3e+63	Training	17	12.87	12	0.63	0	155	539.62	1.4	386.05	1743	816	19	2.32843	High
67	JAK2	3IO7	Training	27	17.73	15	0.64	0	208	1086.66	1.34	807.94	1743	816	19	2.32843	High
67	JAK2	3IOK	Training	17	15.55	10	0.67	0	160	751.82	1.25	602.62	1743	816	19	2.32843	High
67	JAK2	3JY9	Training	15	17.01	11	0.66	0	183	737.64	1.13	653.31	1743	816	19	2.32843	High
67	JAK2	3KCK	Training	17	18.33	9	0.7	0	166	684.32	1.08	636.42	1743	816	19	2.32843	High
67	JAK2	3KRR	Training	36	31.17	24	0.62	0	301	1460.51	1.46	997.38	1743	816	19	2.32843	High
67	JAK2	3LPB	Training	20	19.68	17	0.61	0	215	872.86	1.15	761.86	1743	816	19	2.32843	High
67	JAK2	3TJC	Training	30	30.89	25	0.63	0	275	1192.74	1.27	942.59	1743	816	19	2.32843	High
67	JAK2	4AQC	Training	22	19.92	15	0.6	0	221	951.93	1.09	875.01	1743	816	19	2.32843	High
67	JAK2	4D0W	Training	33	27.13	19	0.63	0	269	1335.5	1.66	802.3	1743	816	19	2.32843	High
67	JAK2	4D0X	Training	33	27.57	23	0.6	0	290	1220.16	1.32	927.23	1743	816	19	2.32843	High
67	JAK2	4D1S	Training	26	23.52	15	0.68	0	267	1291.14	1.04	1240	1743	816	19	2.32843	High
67	JAK2	4F09	Training	34	28.06	17	0.65	0	238	1301.59	1.57	829.44	1743	816	19	2.32843	High
67	JAK2	5AEP	Training	34	26.58	24	0.59	0	273	1240.92	1.39	894.98	1743	816	19	2.32843	High
67	JAK2	5CF4	Training	35	31.29	18	0.64	0	266	1179.65	1.25	941.06	1743	816	19	2.32843	High
67	JAK2	5CF5	Training	28	27.32	20	0.65	0	263	1221.41	1.35	906.24	1743	816	19	2.32843	High
67	JAK2	5CF6	Training	28	29.09	21	0.62	0	250	1211.97	1.33	911.87	1743	816	19	2.32843	High
67	JAK2	6BBV	Training	35	26.89	28	0.6	0	267	1360.35	1.47	925.18	1743	816	19	2.32843	High
67	JAK2	6TPD	Training	15	13.97	10	0.64	0	151	638.29	1.09	585.22	1743	816	19	2.32843	High
68	PIM1	1XWS	Testing	16	16.57	7	0.67	0	193	699.54	1.02	684.03	2498	1372	17	1.23907	High
68	PIM1	3JYA	Testing	13	16.22	5	0.73	0	153	561.27	1.21	463.36	2498	1372	17	1.23907	High
68	PIM1	3R04	Testing	16	18.62	8	0.68	0	197	785.72	1.07	735.74	2498	1372	17	1.23907	High
68	PIM1	4ALW	Testing	28	22.77	16	0.6	0	270	990.29	1.19	828.93	2498	1372	17	1.23907	High
68	PIM1	4DTK	Testing	14	18.4	10	0.66	0	192	701.04	1.04	673.28	2498	1372	17	1.23907	High
68	PIM1	4K0Y	Testing	20	18.4	14	0.62	0	213	937.73	1.24	754.18	2498	1372	17	1.23907	High
68	PIM1	4K1B	Testing	26	18.69	14	0.66	0	258	1148.91	1.11	1036.8	2498	1372	17	1.23907	High
68	PIM1	4MTA	Testing	10	15.07	6	0.73	0	131	472.63	1.25	378.37	2498	1372	17	1.23907	High
68	PIM1	4XHK	Testing	22	22.51	15	0.61	0	228	871.83	1.17	748.03	2498	1372	17	1.23907	High
68	PIM1	5IPJ	Testing	20	19.43	13	0.65	0	214	916.7	1.22	750.59	2498	1372	17	1.23907	High
68	PIM1	5KGG	Testing	13	13.51	7	0.66	0	145	586.72	1.37	428.03	2498	1372	17	1.23907	High
68	PIM1	5KZI	Testing	25	22.99	15	0.64	0	238	1000.73	1.32	759.81	2498	1372	17	1.23907	High
68	PIM1	5V82	Testing	25	21.78	12	0.63	0	215	950.27	1.24	765.44	2498	1372	17	1.23907	High
68	PIM1	6L17	Testing	16	14.86	6	0.67	0	174	648.74	1.21	536.06	2498	1372	17	1.23907	High
68	PIM1	6NO9	Testing	18	19.37	9	0.67	0	209	873.37	1.12	777.22	2498	1372	17	1.23907	High
68	PIM1	6PDI	Testing	19	17.69	17	0.66	0	213	892.34	1.14	784.9	2498	1372	17	1.23907	High
68	PIM1	6YKD	Testing	21	20.77	12	0.67	0	194	853.55	1.19	717.31	2498	1372	17	1.23907	High
69	SRC	1Y57	Training	20	16.89	15	0.62	0	207	811.39	0.89	909.82	1057	547	7	1.27971	High
69	SRC	2BDF	Training	22	18.74	14	0.6	0	225	978.4	1.12	872.96	1057	547	7	1.27971	High
69	SRC	2BDJ	Training	20	17.14	11	0.68	0	207	839.36	1.07	786.43	1057	547	7	1.27971	High
69	SRC	2H8H	Training	18	19.27	15	0.66	0	223	939.24	1.11	846.34	1057	547	7	1.27971	High
69	SRC	4MXO	Training	19	19.89	9	0.68	0	195	807.83	1.03	787.46	1057	547	7	1.27971	High
69	SRC	7NG7	Training	25	24.27	16	0.64	0	278	989.49	0.99	1003.5	1057	547	7	1.27971	High
70	PRKACA (PKA)	6e+99	Training	23	20.08	20	0.64	0	265	828.45	1.01	821.25	1167	377	0	0	No
70	PRKACA (PKA)	3L9L	Training	27	19.82	15	0.66	0	308	906.16	1.11	819.2	1167	377	0	0	No
70	PRKACA (PKA)	3OVV	Training	17	19.35	11	0.66	0	193	608.35	1.05	579.58	1167	377	0	0	No
70	PRKACA (PKA)	3OWP	Training	24	17.25	17	0.6	0	214	613.22	1.06	578.05	1167	377	0	0	No
70	PRKACA (PKA)	3P0M	Training	22	17.62	15	0.65	0	210	622.12	0.96	651.26	1167	377	0	0	No
70	PRKACA (PKA)	3POO	Training	23	19.3	15	0.64	0	227	766.52	0.96	800.26	1167	377	0	0	No
70	PRKACA (PKA)	4UJ1	Training	24	21.98	15	0.65	0	229	784.23	1.13	696.32	1167	377	0	0	No
70	PRKACA (PKA)	4UJ2	Training	22	16.67	15	0.64	0	211	636.61	1.09	586.24	1167	377	0	0	No
70	PRKACA (PKA)	4UJ9	Training	11	10.76	10	0.56	0	87	606.48	1.83	331.26	1167	377	0	0	No
70	PRKACA (PKA)	4UJA	Training	21	17.55	14	0.63	0	229	638.27	1.07	596.99	1167	377	0	0	No
70	PRKACA (PKA)	4WB5	Training	25	21.15	21	0.62	2	265	603.77	1.2	501.25	1167	377	0	0	No
70	PRKACA (PKA)	5BX6	Training	19	18.12	13	0.65	0	194	592.92	1.13	526.85	1167	377	0	0	No
70	PRKACA (PKA)	5BX7	Training	19	17.96	14	0.69	0	172	567.38	1.1	515.07	1167	377	0	0	No
70	PRKACA (PKA)	5LCR	Training	23	18.05	18	0.63	0	228	738.92	1.11	664.06	1167	377	0	0	No
70	PRKACA (PKA)	5M0L	Training	16	14.77	14	0.65	0	165	384.84	1	382.98	1167	377	0	0	No
70	PRKACA (PKA)	5M6V	Training	24	18.4	14	0.65	0	229	677.38	0.92	739.33	1167	377	0	0	No
70	PRKACA (PKA)	5UZK	Training	25	21.6	18	0.66	0	288	980.22	1.15	855.04	1167	377	0	0	No
71	MET	2RFS	Training	21	14.97	10	0.7	0	185	659.96	0.94	699.9	1265	352	1	0.284091	Low
71	MET	2WGJ	Training	14	15.74	10	0.67	0	181	555.98	0.99	561.66	1265	352	1	0.284091	Low
71	MET	3LQ8	Training	23	19.17	14	0.69	0	283	1023.45	1.12	913.41	1265	352	1	0.284091	Low
71	MET	3U6I	Training	23	22.3	16	0.68	0	264	1209.87	1.37	886.27	1265	352	1	0.284091	Low
71	MET	4AOI	Training	14	15.22	9	0.64	0	188	612.45	1.16	527.87	1265	352	1	0.284091	Low
71	MET	4DEG	Training	17	15.47	9	0.64	0	194	657.27	1.1	595.46	1265	352	1	0.284091	Low
71	MET	4DEI	Training	17	17.23	10	0.68	0	206	665.53	1.02	650.75	1265	352	1	0.284091	Low
71	MET	4MXC	Training	29	22.82	13	0.69	0	304	928.97	1.13	822.78	1265	352	1	0.284091	Low
71	MET	4XYF	Training	17	17.18	10	0.65	0	211	711.52	1.02	696.83	1265	352	1	0.284091	Low
71	MET	5DG5	Training	26	21.85	11	0.75	0	280	965.25	1.13	852.48	1265	352	1	0.284091	Low
71	MET	5EOB	Training	16	16.51	9	0.67	0	196	677.23	1.13	600.58	1265	352	1	0.284091	Low
71	MET	5HNI	Training	18	14.77	13	0.66	0	190	771.76	1.03	751.1	1265	352	1	0.284091	Low
71	MET	5HTI	Training	24	25.81	8	0.71	0	285	855.87	1.04	821.25	1265	352	1	0.284091	Low
71	MET	5UAB	Training	14	14.62	8	0.67	0	172	589.07	1.11	529.92	1265	352	1	0.284091	Low
71	MET	5YA5	Training	15	16.69	9	0.68	0	199	707.78	0.98	724.48	1265	352	1	0.284091	Low
71	MET	6SD9	Training	22	27.55	10	0.73	0	262	949.9	1	949.76	1265	352	1	0.284091	Low
71	MET	6UBW	Training	16	13.88	8	0.65	0	195	686.76	1.04	663.04	1265	352	1	0.284091	Low
71	MET	7B3Q	Training	12	13.29	9	0.71	0	151	398.8	1.42	281.09	1265	352	1	0.284091	Low
72	MAPK1 (ERK2)	3I5Z	Testing	24	22.82	20	0.61	0	248	1082.82	1.19	909.82	1653	387	2	0.516796	Low
72	MAPK1 (ERK2)	4FV3	Testing	19	18	17	0.65	0	229	863.98	0.99	870.91	1653	387	2	0.516796	Low
72	MAPK1 (ERK2)	4FV9	Testing	26	22.24	18	0.68	0	214	1022.18	1.28	799.23	1653	387	2	0.516796	Low
72	MAPK1 (ERK2)	4N0S	Testing	19	14.6	11	0.61	0	189	613.96	1.11	551.94	1653	387	2	0.516796	Low
72	MAPK1 (ERK2)	4O6E	Testing	25	21.67	21	0.62	0	258	1228.5	1.13	1084.9	1653	387	2	0.516796	Low
72	MAPK1 (ERK2)	4QP2	Testing	10	12.32	8	0.65	0	118	546	1.3	420.86	1653	387	2	0.516796	Low
72	MAPK1 (ERK2)	4QP9	Testing	24	23.31	20	0.67	0	239	1036.27	1.29	800.77	1653	387	2	0.516796	Low
72	MAPK1 (ERK2)	4QTE	Testing	23	24.28	19	0.59	0	269	1090.8	1.13	967.68	1653	387	2	0.516796	Low
72	MAPK1 (ERK2)	4ZXT	Testing	11	11.48	4	0.65	0	105	391.65	1.3	302.08	1653	387	2	0.516796	Low
72	MAPK1 (ERK2)	4ZZN	Testing	17	17.76	10	0.58	0	203	756.51	0.96	787.46	1653	387	2	0.516796	Low
72	MAPK1 (ERK2)	5BUE	Testing	24	22.2	19	0.65	0	229	978.8	1.24	787.97	1653	387	2	0.516796	Low
72	MAPK1 (ERK2)	5BUJ	Testing	19	16.08	14	0.6	0	179	695.96	1.55	448.51	1653	387	2	0.516796	Low
72	MAPK1 (ERK2)	5BVF	Testing	24	21.11	22	0.62	0	244	1072.89	1.16	924.67	1653	387	2	0.516796	Low
72	MAPK1 (ERK2)	5K4I	Testing	22	21.06	16	0.61	0	222	920.94	1.17	787.97	1653	387	2	0.516796	Low
72	MAPK1 (ERK2)	5NHF	Testing	24	22.98	14	0.7	0	221	1024.11	1.05	978.94	1653	387	2	0.516796	Low
72	MAPK1 (ERK2)	5WP1	Testing	13	19.08	11	0.64	0	179	829.04	1.45	571.39	1653	387	2	0.516796	Low
72	MAPK1 (ERK2)	6RQ4	Testing	21	17.1	19	0.65	0	247	965.32	1.08	893.44	1653	387	2	0.516796	Low
72	MAPK1 (ERK2)	7AUV	Testing	29	25.62	19	0.62	0	281	1196.78	1.19	1008.1	1653	387	2	0.516796	Low
72	MAPK1 (ERK2)	7NR9	Testing	27	23.65	18	0.67	0	256	1150.54	1.11	1035.2	1653	387	2	0.516796	Low
73	KIT(SCFR)	3G0E	Training	20	25.11	14	0.66	0	211	617.62	1.15	535.55	688	184	15	8.15217	High
73	KIT(SCFR)	6ITT	Training	29	28.41	14	0.67	0	269	1103.64	1.17	940.54	688	184	15	8.15217	High
73	KIT(SCFR)	6ITV	Training	19	28.28	19	0.64	0	274	1016.1	1.01	1009.1	688	184	15	8.15217	High
73	KIT(SCFR)	6KLA	Training	22	21.38	17	0.69	0	216	717.68	1.2	595.97	688	184	15	8.15217	High
73	KIT(SCFR)	6MOB	Training	22	29.87	15	0.69	0	269	1061.95	1.41	752.64	688	184	15	8.15217	High
74	GSK3B (GSK3 beta)	1O9U	Training	10	13.22	9	0.68	0	120	502.55	1.19	423.94	1356	529	35	6.61626	High
74	GSK3B (GSK3 beta)	1Q3W	Training	14	18.12	10	0.69	0	156	657.37	0.98	669.18	1356	529	35	6.61626	High
74	GSK3B (GSK3 beta)	1Q5K	Training	14	18.83	12	0.63	0	162	803.52	1.36	591.36	1356	529	35	6.61626	High
74	GSK3B (GSK3 beta)	1R0E	Training	16	17.76	11	0.7	0	190	771.35	1.11	695.3	1356	529	35	6.61626	High
74	GSK3B (GSK3 beta)	3DU8	Training	18	18.42	12	0.68	0	180	819.26	1.14	716.29	1356	529	35	6.61626	High
74	GSK3B (GSK3 beta)	3I4B	Training	25	21.91	17	0.56	0	233	923.62	1.11	828.93	1356	529	35	6.61626	High
74	GSK3B (GSK3 beta)	3SAY	Training	18	19.92	10	0.68	0	208	782.76	1.03	760.83	1356	529	35	6.61626	High
74	GSK3B (GSK3 beta)	3ZRK	Training	11	14.88	6	0.71	0	146	517.98	1	515.58	1356	529	35	6.61626	High
74	GSK3B (GSK3 beta)	4ACC	Training	23	23.87	17	0.61	0	229	1052.72	1.16	905.22	1356	529	35	6.61626	High
74	GSK3B (GSK3 beta)	4AFJ	Training	13	15.22	11	0.7	0	162	645.03	1.15	562.18	1356	529	35	6.61626	High
74	GSK3B (GSK3 beta)	4J71	Training	15	15.78	10	0.73	0	142	589.17	1.18	500.74	1356	529	35	6.61626	High
74	GSK3B (GSK3 beta)	4PTG	Training	18	23.99	14	0.66	0	185	847.19	1.29	655.87	1356	529	35	6.61626	High
74	GSK3B (GSK3 beta)	5HLP	Training	18	16.8	14	0.69	0	180	792.54	0.99	800.77	1356	529	35	6.61626	High
74	GSK3B (GSK3 beta)	5KPK	Training	18	16.99	18	0.65	0	207	857.9	1.16	741.89	1356	529	35	6.61626	High
74	GSK3B (GSK3 beta)	6HK3	Training	18	17.14	13	0.67	0	211	825.74	0.92	894.46	1356	529	35	6.61626	High
74	GSK3B (GSK3 beta)	6TCU	Training	16	18.17	12	0.69	0	174	870	1.05	826.37	1356	529	35	6.61626	High
74	GSK3B (GSK3 beta)	6V6L	Training	17	16.97	17	0.64	0	211	938.3	1.12	837.63	1356	529	35	6.61626	High
74	GSK3B (GSK3 beta)	6Y9R	Training	18	16.89	14	0.65	0	197	968.86	1.07	901.63	1356	529	35	6.61626	High
74	GSK3B (GSK3 beta)	6Y9S	Training	24	21.11	18	0.64	0	221	880.06	1.09	807.94	1356	529	35	6.61626	High
74	GSK3B (GSK3 beta)	7B6F	Training	14	15.78	12	0.69	0	177	679.8	1.11	610.82	1356	529	35	6.61626	High
75	EGFR (ErbB1)	1M17	Training	17	14.53	9	0.72	0	176	787.95	1.12	700.93	1557	419	11	2.6253	High
75	EGFR (ErbB1)	2RGP	Training	18	21.67	10	0.69	0	220	695.95	0.89	780.8	1557	419	11	2.6253	High
75	EGFR (ErbB1)	3BEL	Training	18	21.06	10	0.69	0	219	666.2	0.88	758.27	1557	419	11	2.6253	High
75	EGFR (ErbB1)	3VJO	Training	19	14.44	10	0.66	0	180	984.82	1.09	906.75	1557	419	11	2.6253	High
75	EGFR (ErbB1)	3W32	Training	20	19.82	16	0.7	0	230	770.7	0.94	816.13	1557	419	11	2.6253	High
75	EGFR (ErbB1)	3W33	Training	19	19.08	14	0.7	0	243	873.17	1.28	680.45	1557	419	11	2.6253	High
75	EGFR (ErbB1)	4G5J	Training	17	19.77	8	0.72	0	188	895.35	1.1	811.52	1557	419	11	2.6253	High
75	EGFR (ErbB1)	4I23	Training	15	16.89	6	0.73	0	150	640.15	1.12	569.86	1557	419	11	2.6253	High
75	EGFR (ErbB1)	4JQ7	Training	19	19.77	9	0.73	0	193	931.45	1.11	837.12	1557	419	11	2.6253	High
75	EGFR (ErbB1)	4JQ8	Training	27	19.79	12	0.71	0	250	1288.49	1.06	1211.3	1557	419	11	2.6253	High
75	EGFR (ErbB1)	4JR3	Training	25	21.03	12	0.69	0	218	1056.17	1.1	964.1	1557	419	11	2.6253	High
75	EGFR (ErbB1)	4JRV	Training	27	20.44	12	0.71	0	258	1379.22	1.09	1269.7	1557	419	11	2.6253	High
75	EGFR (ErbB1)	4WKQ	Training	18	19.15	7	0.71	0	174	741.57	1.08	685.57	1557	419	11	2.6253	High
75	EGFR (ErbB1)	5CAV	Training	22	22.75	9	0.72	0	211	1036.93	1.12	929.79	1557	419	11	2.6253	High
75	EGFR (ErbB1)	5EM8	Training	11	16.55	6	0.72	0	149	714.6	1.17	613.38	1557	419	11	2.6253	High
75	EGFR (ErbB1)	5U8L	Training	15	21.04	11	0.66	0	206	963.56	1.17	824.83	1557	419	11	2.6253	High
75	EGFR (ErbB1)	7KXZ	Training	21	19.74	9	0.7	0	228	1022.52	1.17	872.96	1557	419	11	2.6253	High
76	CSNK2A1 (CK2 alpha 1)	3MB7	Training	17	18.95	20	0.67	0	222	998.25	1.29	774.14	814	215	6	2.7907	High
76	CSNK2A1 (CK2 alpha 1)	3OWK	Training	18	24.05	14	0.76	0	187	810.01	1.34	603.14	814	215	6	2.7907	High
76	CSNK2A1 (CK2 alpha 1)	3PE2	Training	15	18.57	17	0.64	0	185	784.37	1.13	693.25	814	215	6	2.7907	High
76	CSNK2A1 (CK2 alpha 1)	3R0T	Training	18	20.16	19	0.63	0	212	964.68	1.26	764.42	814	215	6	2.7907	High
76	CSNK2A1 (CK2 alpha 1)	3WIK	Training	12	20.44	14	0.71	0	153	824.35	1.54	536.06	814	215	6	2.7907	High
76	CSNK2A1 (CK2 alpha 1)	5N9N	Training	15	21.6	18	0.67	0	200	871.79	1.23	711.17	814	215	6	2.7907	High
76	CSNK2A1 (CK2 alpha 1)	6A1C	Training	17	23.81	16	0.67	0	236	931.03	1.13	823.81	814	215	6	2.7907	High
76	CSNK2A1 (CK2 alpha 1)	6HNY	Training	18	20.13	17	0.64	0	209	813.71	1.07	763.9	814	215	6	2.7907	High
76	CSNK2A1 (CK2 alpha 1)	6HOT	Training	16	19.08	11	0.65	0	171	763.07	1.4	543.74	814	215	6	2.7907	High
76	CSNK2A1 (CK2 alpha 1)	6HOU	Training	10	16.02	12	0.67	0	143	635.13	1.59	398.85	814	215	6	2.7907	High
76	CSNK2A1 (CK2 alpha 1)	6JWA	Training	24	22.49	14	0.7	0	230	1088.16	1.16	935.94	814	215	6	2.7907	High
76	CSNK2A1 (CK2 alpha 1)	6L1Z	Training	12	18.42	14	0.68	0	160	675.75	1.12	603.14	814	215	6	2.7907	High
76	CSNK2A1 (CK2 alpha 1)	6RCM	Training	19	21.67	21	0.63	0	222	1180.28	1.37	861.18	814	215	6	2.7907	High
76	CSNK2A1 (CK2 alpha 1)	6RFE	Training	18	17.76	20	0.64	0	190	885.15	1.25	708.61	814	215	6	2.7907	High
76	CSNK2A1 (CK2 alpha 1)	6TEI	Training	15	18.88	14	0.66	0	178	846.2	1.26	671.23	814	215	6	2.7907	High
76	CSNK2A1 (CK2 alpha 1)	6TLL	Training	13	14.04	12	0.67	0	150	557.63	1.4	397.82	814	215	6	2.7907	High
76	CSNK2A1 (CK2 alpha 1)	6TLP	Training	9	14.73	10	0.66	0	119	306.22	1.3	235.01	814	215	6	2.7907	High
76	CSNK2A1 (CK2 alpha 1)	6TLV	Training	13	12.87	9	0.65	0	134	495.26	1.54	322.05	814	215	6	2.7907	High
76	CSNK2A1 (CK2 alpha 1)	7BU4	Training	16	18	15	0.68	0	174	839.88	1.13	744.45	814	215	6	2.7907	High
77	CHEK1 (CHK1)	1NVR	Training	22	18.83	14	0.64	0	205	882.66	1.15	770.05	1041	272	4	1.47059	High
77	CHEK1 (CHK1)	1NVS	Training	20	16.65	13	0.67	0	192	753.56	1.02	735.23	1041	272	4	1.47059	High
77	CHEK1 (CHK1)	1ZYS	Training	26	27.26	13	0.63	0	232	992.29	1	995.84	1041	272	4	1.47059	High
77	CHEK1 (CHK1)	2BRG	Training	20	18.81	10	0.65	0	188	809.99	1.05	773.12	1041	272	4	1.47059	High
77	CHEK1 (CHK1)	2HOG	Training	23	18.12	11	0.62	0	214	882.31	1.26	700.42	1041	272	4	1.47059	High
77	CHEK1 (CHK1)	2QHN	Training	20	18.9	9	0.64	0	160	778.6	1.4	557.06	1041	272	4	1.47059	High
77	CHEK1 (CHK1)	2R0U	Training	20	19.28	11	0.61	0	202	842.82	1.04	814.08	1041	272	4	1.47059	High
77	CHEK1 (CHK1)	2X8D	Training	19	17.31	9	0.6	0	172	646.01	1.24	521.22	1041	272	4	1.47059	High
77	CHEK1 (CHK1)	2YDI	Training	22	19.5	13	0.58	0	199	904.91	1.28	706.05	1041	272	4	1.47059	High
77	CHEK1 (CHK1)	2YDJ	Training	25	25.5	13	0.63	0	216	961.09	1.15	837.63	1041	272	4	1.47059	High
77	CHEK1 (CHK1)	2YER	Training	20	18.68	13	0.59	0	184	695.9	1.43	486.91	1041	272	4	1.47059	High
77	CHEK1 (CHK1)	2YM7	Training	17	17.1	9	0.62	0	168	661.54	1.06	624.13	1041	272	4	1.47059	High
77	CHEK1 (CHK1)	3OT3	Training	21	17.33	15	0.58	0	202	843.9	1.23	686.08	1041	272	4	1.47059	High
77	CHEK1 (CHK1)	3TKI	Training	17	15.55	13	0.61	0	191	663.61	1.15	576	1041	272	4	1.47059	High
77	CHEK1 (CHK1)	4FTM	Training	17	19.82	10	0.68	0	172	661.72	1.23	538.11	1041	272	4	1.47059	High
77	CHEK1 (CHK1)	4HYH	Training	25	18.54	15	0.65	0	226	977.61	1.21	808.96	1041	272	4	1.47059	High
77	CHEK1 (CHK1)	4QYH	Training	23	20.8	15	0.67	0	203	1023.68	1.13	902.14	1041	272	4	1.47059	High
77	CHEK1 (CHK1)	4RVM	Training	20	17.92	10	0.67	0	178	724.83	1.23	590.85	1041	272	4	1.47059	High
77	CHEK1 (CHK1)	6FC8	Training	22	20.63	18	0.59	0	213	963.54	1.21	795.14	1041	272	4	1.47059	High
78	CDK2	1E1X	Training	17	19.94	16	0.63	0	187	866.79	1.39	623.62	1115	541	21	3.8817	High
78	CDK2	1H0V	Training	14	15.74	13	0.6	0	179	638.32	1.28	498.18	1115	541	21	3.8817	High
78	CDK2	1HCK	Training	16	17.56	16	0.63	1	222	677.57	0.96	708.61	1115	541	21	3.8817	High
78	CDK2	1PXO	Training	14	18.26	12	0.7	0	194	645.81	1.14	566.27	1115	541	21	3.8817	High
78	CDK2	2A0C	Training	22	22.33	17	0.67	0	247	998.6	1.14	873.47	1115	541	21	3.8817	High
78	CDK2	2C68	Training	24	22.96	19	0.63	0	237	904.98	1.41	644.1	1115	541	21	3.8817	High
78	CDK2	2C6I	Training	25	22.64	19	0.63	0	267	1091.97	1.32	828.93	1115	541	21	3.8817	High
78	CDK2	2C6M	Training	18	18.73	17	0.63	0	221	988.79	1.32	747.52	1115	541	21	3.8817	High
78	CDK2	3QQJ	Training	10	13.97	9	0.65	0	161	613.53	1.44	426.5	1115	541	21	3.8817	High
78	CDK2	3RAH	Training	21	23.7	18	0.65	0	234	1043.8	1.4	744.45	1115	541	21	3.8817	High
78	CDK2	3RMF	Training	24	23.96	19	0.65	0	276	1199.83	1.35	888.32	1115	541	21	3.8817	High
78	CDK2	3TI1	Training	21	24.71	15	0.72	0	241	931.04	1.13	824.32	1115	541	21	3.8817	High
78	CDK2	3WBL	Training	19	23.27	19	0.65	0	216	875.56	1.25	702.98	1115	541	21	3.8817	High
78	CDK2	4BZD	Training	20	26.05	13	0.67	0	255	1131.36	1.37	825.86	1115	541	21	3.8817	High
78	CDK2	4KD1	Training	24	25.16	20	0.66	0	240	972.54	1.38	703.49	1115	541	21	3.8817	High
78	CDK2	4LYN	Training	19	24.75	16	0.7	0	231	914.87	1.14	799.23	1115	541	21	3.8817	High
78	CDK2	5D1J	Training	21	16.8	16	0.69	0	226	1227.93	1.45	848.38	1115	541	21	3.8817	High
78	CDK2	5MHQ	Training	27	24.11	21	0.6	0	298	999.58	1.2	832	1115	541	21	3.8817	High
78	CDK2	6INL	Training	24	24.66	18	0.7	0	250	1141.89	1.31	871.42	1115	541	21	3.8817	High
78	CDK2	7ACK	Training	10	13.05	10	0.65	0	152	556.14	1.24	450.05	1115	541	21	3.8817	High
79	BTK	3OCS	Training	27	22.78	21	0.63	0	278	974.56	1.02	957.44	764	170	1	0.588235	Low
79	BTK	3PIX	Training	14	13.9	8	0.66	0	141	469.73	1.05	448.51	764	170	1	0.588235	Low
79	BTK	3PJ2	Training	22	20.55	12	0.69	0	211	1067.13	1.17	910.85	764	170	1	0.588235	Low
79	BTK	4NWM	Training	28	22	20	0.64	0	311	1106.12	0.94	1171.9	764	170	1	0.588235	Low
79	BTK	4RX5	Training	24	19.69	21	0.62	0	282	777.11	0.98	796.16	764	170	1	0.588235	Low
79	BTK	5FBO	Training	24	25.31	14	0.72	0	272	1042.39	1.07	977.92	764	170	1	0.588235	Low
79	BTK	5P9F	Training	27	23.27	22	0.63	0	318	1011.14	1.01	997.38	764	170	1	0.588235	Low
79	BTK	5P9J	Training	20	19.25	14	0.69	0	226	727.19	0.93	781.31	764	170	1	0.588235	Low
79	BTK	5P9K	Training	17	20.83	16	0.59	0	256	918.03	1.05	877.06	764	170	1	0.588235	Low
79	BTK	5VGO	Training	25	16.8	19	0.65	0	274	774.41	0.89	868.86	764	170	1	0.588235	Low
79	BTK	6AUA	Training	23	23.27	20	0.62	0	267	878.27	0.88	996.86	764	170	1	0.588235	Low
79	BTK	6J6M	Training	20	21.14	14	0.61	0	257	834.62	1.02	818.18	764	170	1	0.588235	Low
79	BTK	6O8I	Training	20	18.21	12	0.59	0	209	854.78	1.09	783.36	764	170	1	0.588235	Low
79	BTK	6VXQ	Training	26	20.19	20	0.63	0	254	994.43	1.11	898.05	764	170	1	0.588235	Low
79	BTK	6X3P	Training	31	25.02	17	0.66	0	323	990.29	1.01	984.06	764	170	1	0.588235	Low
79	BTK	7KXQ	Training	27	18.62	24	0.63	0	321	1131.4	1.05	1082.3	764	170	1	0.588235	Low
79	BTK	7N5X	Training	16	20.69	13	0.61	0	180	780	1.22	637.44	764	170	1	0.588235	Low
79	BTK	7R61	Training	17	20.65	13	0.7	0	218	783.98	1.11	706.05	764	170	1	0.588235	Low
80	AURKA (Aurora A)	2NP8	Training	18	18.88	17	0.66	0	183	833.94	1.1	761.34	1137	341	5	1.46628	High
80	AURKA (Aurora A)	3E5A	Training	19	19.25	8	0.69	0	185	795.99	1.28	619.52	1137	341	5	1.46628	High
80	AURKA (Aurora A)	3EFW	Training	18	25.71	15	0.73	0	216	1024.55	0.99	1030.6	1137	341	5	1.46628	High
80	AURKA (Aurora A)	3HA6	Training	23	19.74	19	0.68	0	244	1092.78	1.03	1056.7	1137	341	5	1.46628	High
80	AURKA (Aurora A)	3MYG	Training	18	22.71	15	0.69	0	233	1180.69	1.25	944.64	1137	341	5	1.46628	High
80	AURKA (Aurora A)	3VAP	Training	16	21.35	20	0.71	0	229	1092.78	1.27	862.72	1137	341	5	1.46628	High
80	AURKA (Aurora A)	3W2C	Training	21	21.15	16	0.71	0	219	1290.71	1.31	985.09	1137	341	5	1.46628	High
80	AURKA (Aurora A)	4BYJ	Training	26	26.56	17	0.69	0	231	1305.03	1.36	962.05	1137	341	5	1.46628	High
80	AURKA (Aurora A)	4UYN	Training	18	21.26	16	0.68	0	227	894.33	1	893.95	1137	341	5	1.46628	High
80	AURKA (Aurora A)	4ZTR	Training	20	20.14	20	0.69	0	224	904.77	1.17	771.58	1137	341	5	1.46628	High
80	AURKA (Aurora A)	5DN3	Training	25	22.03	20	0.6	1	261	1052.75	1.17	902.66	1137	341	5	1.46628	High
80	AURKA (Aurora A)	5EW9	Training	12	17.83	17	0.68	0	191	891.65	1.27	701.95	1137	341	5	1.46628	High
80	AURKA (Aurora A)	5OBJ	Training	21	23.27	21	0.67	1	239	1117.01	1.17	952.32	1137	341	5	1.46628	High
80	AURKA (Aurora A)	5OBR	Training	13	16.51	14	0.68	0	146	744.69	1.14	650.75	1137	341	5	1.46628	High
80	AURKA (Aurora A)	5ONE	Training	17	18.74	20	0.67	0	221	1045.44	1.09	960	1137	341	5	1.46628	High
80	AURKA (Aurora A)	6C2R	Training	17	18.3	15	0.65	0	194	843.5	1	840.19	1137	341	5	1.46628	High
80	AURKA (Aurora A)	6C2T	Training	16	18.35	11	0.69	0	189	888.88	0.96	925.18	1137	341	5	1.46628	High
80	AURKA (Aurora A)	6GRA	Training	23	25.5	15	0.71	0	265	1303.08	1.24	1048.5	1137	341	5	1.46628	High
80	AURKA (Aurora A)	6Z4Y	Training	18	23.45	17	0.66	0	262	1212.84	1.18	1031.6	1137	341	5	1.46628	High

## Sheet: Training 
SM6: The binding site descriptors for crystallographic structures in the training list, and their AC classification according to the default threshold.
Target No.	Target	Code	Training or testing	Acceptors	Depth Å	Donors	Hydrophobicity	Metal	Heavy Atoms	Surface Å²	Surface-Volume-Ratio	Volume Å³	N. Inhibitors	MMP	AC	AC/MMP	Default threshold
1	CLK4	6FYV	Training	18	22.71	10	0.72	0	191	835.06	1.22	686.08	985	208	4	1.92308	High
2	CNK(PLK3)	4B6L	Training	18	25.65	18	0.63	0	237	1152.21	1.3	885.25	722	184	0	0	No
3	CSNK1A1 (CK1 alpha 1)	6GZD	Training	17	17.83	9	0.69	0	172	822.12	1.14	723.46	919	224	0	0	No
4	FYN	2DQ7	Training	20	19.28	14	0.69	0	213	1040.52	1.17	890.37	1665	325	2	0.615385	Low
6	PKN2(PRKCL2)	4CRS	Training	25	21.85	16	0.66	1	251	1007.6	1.08	930.3	701	167	4	2.39521	High
7	AXL (UFO)	5U6B	Training	18	20.55	11	0.71	0	187	851.95	1.03	829.95	434	87	0	0	No
8	cTAK1(MARK3)	7P1L	Training	23	23.03	9	0.7	0	194	881.02	1.12	783.87	760	202	1	0.49505	Low
10	KRS1(MST2)	5DH3	Training	18	21.06	12	0.65	0	217	943.75	1.27	742.91	810	228	1	0.438596	Low
11	LYN	3A4O	Training	20	18.38	15	0.69	0	203	920.19	1	923.14	619	171	0	0	No
11	LYN	5XY1	Training	22	23.21	11	0.7	0	172	813.62	1.03	790.02	619	171	0	0	No
12	PIM2	2IWI	Training	25	18.12	12	0.7	1	199	1014.99	1.31	773.63	866	286	5	1.74825	High
12	PIM2	4X7Q	Training	27	17.64	19	0.68	0	253	986.06	1.28	770.56	866	286	5	1.74825	High
13	HCCS-4(MAP3K20)(ZAK)	5X5O	Training	20	22.64	13	0.69	0	242	666.68	1.05	636.42	604	125	0	0	No
13	HCCS-4(MAP3K20)(ZAK)	6JUT	Training	25	24.59	13	0.66	0	253	915.46	1.25	731.65	604	125	0	0	No
13	HCCS-4(MAP3K20)(ZAK)	6JUU	Training	25	21.01	15	0.67	0	272	802.6	1.03	781.82	604	125	0	0	No
15	HIPK2	6P5S	Training	15	16.78	11	0.7	0	155	769.71	1.17	656.38	680	175	0	0	No
15	HIPK2	7NCF	Training	16	18.83	10	0.71	0	166	768.61	1.18	649.22	680	175	0	0	No
16	LIMK1	3S95	Training	20	21	13	0.65	0	219	807.28	1.01	801.79	762	169	0	0	No
16	LIMK1	5NXC	Training	20	21.5	19	0.7	0	217	1198.66	1.43	836.1	762	169	0	0	No
16	LIMK1	7ATS	Training	25	21.78	15	0.72	0	229	1204.12	1.35	889.34	762	169	0	0	No
16	LIMK1	7ATU	Training	20	21.56	10	0.72	0	260	771.89	1.16	667.14	762	169	0	0	No
17	MARK2(EMK1)	5EAK	Training	23	20.14	15	0.68	0	202	912.83	1.06	862.72	646	161	0	0	No
17	MARK2(EMK1)	5KZ7	Training	18	15.88	7	0.68	0	162	691.64	0.98	703.49	646	161	0	0	No
17	MARK2(EMK1)	5KZ8	Training	19	15.96	7	0.68	0	157	697.99	0.91	763.39	646	161	0	0	No
18	FGFR3(JTK4)	6LVM	Training	19	19.3	18	0.7	0	259	912.97	1	911.36	657	160	0	0	No
18	FGFR3(JTK4)	7DHL	Training	13	13.88	9	0.73	0	171	549.11	1.13	485.89	657	160	0	0	No
19	FLT3	4RT7	Training	18	29.03	11	0.72	0	230	923.17	1.08	855.55	1025	275	7	2.54545	High
19	FLT3	4XUF	Training	20	18.86	9	0.72	0	239	876.59	1.1	798.72	1025	275	7	2.54545	High
19	FLT3	5X02	Training	5	10.4	3	0.72	0	47	334.87	2.19	153.09	1025	275	7	2.54545	High
19	FLT3	6IL3	Training	23	25.01	17	0.67	0	241	1083.66	1.27	856.58	1025	275	7	2.54545	High
19	FLT3	6JQR	Training	19	18.74	11	0.72	0	217	780.73	1.25	624.13	1025	275	7	2.54545	High
20	HER2 (erbB2)	3RCD	Training	34	25.44	19	0.72	0	275	1158.39	1.23	940.03	1390	222	0	0	No
20	HER2 (erbB2)	7JXH	Training	31	26.94	18	0.71	0	287	1351.53	1.04	1305.6	1390	222	0	0	No
22	NTRK2 (TRKB)	4AT3	Training	18	20.16	12	0.63	0	207	748.05	1.18	632.83	919	234	2	0.854701	Low
22	NTRK2 (TRKB)	4AT4	Training	18	22.98	9	0.71	0	224	767.67	1.07	716.8	919	234	2	0.854701	Low
22	NTRK2 (TRKB)	4AT5	Training	19	21.18	8	0.66	0	240	869.67	1.32	660.99	919	234	2	0.854701	Low
23	NTRK3 (TRKC)	3V5Q	Training	19	26.84	11	0.72	0	232	1127.98	1.29	874.5	680	142	1	0.704225	Low
23	NTRK3 (TRKC)	4YMJ	Training	22	16.8	17	0.7	0	242	1154.28	1.27	907.26	680	142	1	0.704225	Low
23	NTRK3 (TRKC)	6KZC	Training	29	27.31	19	0.63	0	319	1411.72	1.11	1274.8	680	142	1	0.704225	Low
23	NTRK3 (TRKC)	6KZD	Training	33	27.93	20	0.64	0	351	1627.4	1.1	1475.5	680	142	1	0.704225	Low
24	BRK(PTK6)	6CZ3	Training	23	23.38	16	0.64	0	238	890.01	1.12	795.65	398	65	1	1.53846	High
24	BRK(PTK6)	6CZ4	Training	18	24.23	13	0.68	0	271	780.74	0.98	800.26	398	65	1	1.53846	High
25	CAMK2D	2VN9	Training	18	24.95	10	0.68	0	209	979.8	1.17	835.58	626	153	0	0	No
25	CAMK2D	2WEL	Training	14	15.3	7	0.62	0	177	738.22	1.08	681.47	626	153	0	0	No
25	CAMK2D	5VLO	Training	22	20.32	14	0.64	0	249	1056.12	1.01	1047.5	626	153	0	0	No
25	CAMK2D	6AYW	Training	18	18.88	11	0.65	0	206	874.9	1.03	849.41	626	153	0	0	No
26	CLK2	3NR9	Training	20	22.3	11	0.73	0	190	951.94	1.14	838.66	886	220	5	2.27273	High
26	CLK2	5UNP	Training	24	19.03	16	0.7	0	215	1025.53	1.04	983.55	886	220	5	2.27273	High
26	CLK2	6FYI	Training	18	23.8	9	0.71	0	177	754.35	1.11	679.42	886	220	5	2.27273	High
26	CLK2	6FYK	Training	20	22.49	12	0.65	0	212	939.89	1.27	740.86	886	220	5	2.27273	High
26	CLK2	6FYL	Training	14	21.6	6	0.67	0	202	778.6	1.23	634.88	886	220	5	2.27273	High
26	CLK2	6KHE	Training	15	17.18	9	0.74	0	182	747.08	1.08	692.22	886	220	5	2.27273	High
27	DCLK1	5JZJ	Training	22	20.55	15	0.58	1	229	979.47	1.43	685.57	608	129	0	0	No
27	DCLK1	5JZN	Training	23	17.83	18	0.65	0	215	1062.12	1.01	1051.1	608	129	0	0	No
27	DCLK1	7F3G	Training	22	20.02	16	0.65	0	198	949.34	1.36	696.32	608	129	0	0	No
27	DCLK1	7KX6	Training	19	18.01	7	0.66	0	196	824.51	1.34	616.45	608	129	0	0	No
27	DCLK1	7KXW	Training	15	17.4	8	0.72	0	207	955.25	0.95	1001.9	608	129	0	0	No
28	DAPK3 (ZIPK)	2J90	Training	23	25.94	18	0.62	0	237	1112.26	1.23	901.12	919	249	2	0.803213	Low
28	DAPK3 (ZIPK)	3BHY	Training	23	18.74	14	0.61	0	210	927.59	1.14	813.57	919	249	2	0.803213	Low
28	DAPK3 (ZIPK)	3BQR	Training	26	21.06	14	0.63	0	253	1213.72	1.2	1015.3	919	249	2	0.803213	Low
28	DAPK3 (ZIPK)	5A6N	Training	23	20.38	13	0.63	0	210	1168.06	1.15	1012.2	919	249	2	0.803213	Low
28	DAPK3 (ZIPK)	5VJA	Training	23	18.56	15	0.64	0	221	1127.08	1.26	893.95	919	249	2	0.803213	Low
31	PRKCI (PKCiota)	3A8W	Training	22	20.77	17	0.6	0	211	871.07	0.99	875.52	479	99	0	0	No
31	PRKCI (PKCiota)	5LI1	Training	21	15.9	17	0.61	1	235	400.69	0.76	528.38	479	99	0	0	No
31	PRKCI (PKCiota)	5LI9	Training	22	20.06	16	0.62	0	216	780.68	0.89	878.08	479	99	0	0	No
31	PRKCI (PKCiota)	5LIH	Training	22	17.47	18	0.66	3	226	535.58	0.99	538.62	479	99	0	0	No
31	PRKCI (PKCiota)	6ILZ	Training	27	19.68	16	0.69	0	241	1103.2	1.21	912.9	479	99	0	0	No
32	RPS6KA3 (RSK2)	4D9T	Training	20	19.4	16	0.69	0	206	885.29	1.01	879.62	1000	260	2	0.769231	Low
32	RPS6KA3 (RSK2)	4JG6	Training	12	13.97	9	0.67	0	134	515.07	1.08	477.18	1000	260	2	0.769231	Low
32	RPS6KA3 (RSK2)	4JG7	Training	13	13.76	11	0.7	0	152	751.29	1.6	468.99	1000	260	2	0.769231	Low
32	RPS6KA3 (RSK2)	4NUS	Training	12	15.45	8	0.71	0	173	670.32	0.86	777.73	1000	260	2	0.769231	Low
32	RPS6KA3 (RSK2)	4NW5	Training	17	19.12	10	0.65	0	203	907.46	1.27	713.22	1000	260	2	0.769231	Low
32	RPS6KA3 (RSK2)	4NW6	Training	17	18.05	8	0.6	0	194	771.89	1.17	658.43	1000	260	2	0.769231	Low
32	RPS6KA3 (RSK2)	5D9K	Training	13	16.51	7	0.72	0	167	723.65	0.95	760.32	1000	260	2	0.769231	Low
32	RPS6KA3 (RSK2)	5D9L	Training	10	13.81	6	0.69	0	144	519.07	1.01	513.54	1000	260	2	0.769231	Low
33	SRPK1	3BEG	Training	38	24.4	23	0.66	0	292	1533.88	1.04	1474	609	127	0	0	No
33	SRPK1	4WUA	Training	18	18.49	13	0.7	0	183	775.97	1.07	725.5	609	127	0	0	No
33	SRPK1	5MXX	Training	14	17.76	16	0.7	0	211	845.59	1.12	752.64	609	127	0	0	No
33	SRPK1	5MY8	Training	24	24.01	16	0.67	0	282	992.06	0.99	1007.1	609	127	0	0	No
33	SRPK1	5XV7	Training	12	18.85	18	0.72	0	226	880.14	1.1	802.3	609	127	0	0	No
33	SRPK1	7PQS	Training	21	25.35	18	0.69	0	247	1074.03	1.24	867.33	609	127	0	0	No
34	ACK1(TNK2)	1U4D	Training	17	14.2	13	0.65	0	165	600.27	1.22	491.52	376	54	1	1.85185	High
34	ACK1(TNK2)	3EQP	Training	19	16.65	11	0.66	0	214	789.4	1.16	683.01	376	54	1	1.85185	High
34	ACK1(TNK2)	3EQR	Training	19	15.84	10	0.66	0	205	715	1.16	616.96	376	54	1	1.85185	High
34	ACK1(TNK2)	4EWH	Training	20	19.03	11	0.68	0	179	902.35	1.23	732.67	376	54	1	1.85185	High
34	ACK1(TNK2)	4ID7	Training	19	21.79	9	0.71	0	184	833.13	1.12	743.42	376	54	1	1.85185	High
34	ACK1(TNK2)	5ZXB	Training	23	24.03	10	0.73	0	226	918.74	1.15	798.72	376	54	1	1.85185	High
34	ACK1(TNK2)	6VQM	Training	23	22.21	16	0.7	0	188	973.36	1.42	687.1	376	54	1	1.85185	High
36	AKT2	2JDO	Training	31	20.63	25	0.64	0	302	1086.84	1.15	943.1	784	201	0	0	No
36	AKT2	2JDR	Training	27	23.13	21	0.71	0	296	1060.61	1.27	833.54	784	201	0	0	No
36	AKT2	2UW9	Training	31	17.73	22	0.67	0	267	876.25	1.11	787.46	784	201	0	0	No
36	AKT2	2X39	Training	26	20.63	21	0.66	0	264	793.68	0.99	799.23	784	201	0	0	No
37	RPS6KB1 (S6K1)	3A60	Training	17	19.35	14	0.7	0	186	808.82	1.08	748.54	716	184	5	2.71739	High
37	RPS6KB1 (S6K1)	3A62	Training	21	18.49	12	0.67	0	207	881.9	1.1	800.77	716	184	5	2.71739	High
37	RPS6KB1 (S6K1)	3WE4	Training	29	22.78	16	0.61	0	283	1050.08	1.06	986.11	716	184	5	2.71739	High
37	RPS6KB1 (S6K1)	3WF5	Training	18	16.89	13	0.63	0	195	832.41	1.23	676.35	716	184	5	2.71739	High
37	RPS6KB1 (S6K1)	3WF6	Training	20	17.64	12	0.68	0	187	797.76	1.15	691.2	716	184	5	2.71739	High
37	RPS6KB1 (S6K1)	3WF7	Training	22	17.91	24	0.66	0	236	844.83	1.1	768.51	716	184	5	2.71739	High
37	RPS6KB1 (S6K1)	3WF8	Training	21	21.01	22	0.63	0	231	851.79	1.05	810.5	716	184	5	2.71739	High
37	RPS6KB1 (S6K1)	3WF9	Training	24	18.28	18	0.63	0	243	944.06	1.05	903.17	716	184	5	2.71739	High
37	RPS6KB1 (S6K1)	4L3J	Training	22	18.57	14	0.65	0	219	805.12	1.09	741.89	716	184	5	2.71739	High
37	RPS6KB1 (S6K1)	4L3L	Training	21	19.68	16	0.66	0	205	784.91	1.08	727.55	716	184	5	2.71739	High
37	RPS6KB1 (S6K1)	4L46	Training	29	18.07	15	0.7	0	277	943.3	1.07	885.25	716	184	5	2.71739	High
37	RPS6KB1 (S6K1)	4RLO	Training	20	19.64	19	0.66	0	225	976.57	1.12	872.96	716	184	5	2.71739	High
37	RPS6KB1 (S6K1)	4RLP	Training	17	20.13	15	0.7	1	182	1017.47	1.23	829.95	716	184	5	2.71739	High
38	INSR	3ETA	Training	24	28.53	12	0.66	0	265	1045.72	1.07	972.8	734	183	0	0	No
38	INSR	5E1S	Training	26	25.97	18	0.62	0	229	1182.1	1.08	1099.2	734	183	0	0	No
39	MAP4K4 (HGK)	4OBO	Training	15	15.62	12	0.71	0	160	655.65	1.39	471.04	980	251	8	3.18725	High
39	MAP4K4 (HGK)	4OBP	Training	19	20.11	19	0.65	0	209	703.66	1.39	507.39	980	251	8	3.18725	High
39	MAP4K4 (HGK)	4OBQ	Training	24	25.13	14	0.69	0	235	1090.32	1.35	808.96	980	251	8	3.18725	High
39	MAP4K4 (HGK)	4RVT	Training	15	19.5	9	0.7	0	159	596.04	1.23	484.86	980	251	8	3.18725	High
39	MAP4K4 (HGK)	4U40	Training	28	17.47	18	0.61	2	246	955.03	1.04	922.62	980	251	8	3.18725	High
39	MAP4K4 (HGK)	4U41	Training	12	18.62	12	0.71	0	180	692.2	1.3	530.94	980	251	8	3.18725	High
39	MAP4K4 (HGK)	4U43	Training	17	20.13	8	0.66	0	158	524.2	1.25	418.82	980	251	8	3.18725	High
39	MAP4K4 (HGK)	4U44	Training	21	21.51	13	0.66	0	217	932.46	1.24	751.1	980	251	8	3.18725	High
39	MAP4K4 (HGK)	4U45	Training	18	22.01	13	0.67	0	196	756.37	1.19	634.37	980	251	8	3.18725	High
39	MAP4K4 (HGK)	4ZK5	Training	28	32.68	14	0.7	0	245	1113.94	1.2	930.3	980	251	8	3.18725	High
39	MAP4K4 (HGK)	4ZP5	Training	24	24.8	14	0.67	0	193	868	1.46	592.9	980	251	8	3.18725	High
39	MAP4K4 (HGK)	5DI1	Training	26	26.55	17	0.7	0	230	1085.17	1.41	772.1	980	251	8	3.18725	High
39	MAP4K4 (HGK)	5J95	Training	24	22.26	13	0.7	0	202	796.71	1.3	614.4	980	251	8	3.18725	High
39	MAP4K4 (HGK)	5W5Q	Training	21	20.66	13	0.67	0	244	868.16	1.2	722.94	980	251	8	3.18725	High
40	RET	2IVS	Training	15	16.02	10	0.57	0	172	610.08	1.06	576.51	727	138	3	2.17391	High
40	RET	2IVT	Training	14	15.12	14	0.64	0	173	676.76	1.16	585.73	727	138	3	2.17391	High
40	RET	2IVU	Training	21	21.36	17	0.66	0	218	927.45	1.27	732.67	727	138	3	2.17391	High
40	RET	2IVV	Training	20	19.3	14	0.66	0	221	833.12	1.23	674.82	727	138	3	2.17391	High
40	RET	2X2K	Training	15	19.25	12	0.69	0	162	694.92	1.24	561.15	727	138	3	2.17391	High
40	RET	2X2L	Training	17	15.78	12	0.65	0	159	711.27	1.23	579.07	727	138	3	2.17391	High
40	RET	2X2M	Training	16	19.03	12	0.68	0	148	799.84	1.36	587.26	727	138	3	2.17391	High
40	RET	4CKJ	Training	21	16.78	14	0.59	0	197	754.09	1.06	708.61	727	138	3	2.17391	High
40	RET	5AMN	Training	17	18.14	11	0.67	0	159	718.09	1.27	565.76	727	138	3	2.17391	High
40	RET	6NEC	Training	18	23.09	14	0.68	0	215	820.13	1.06	771.07	727	138	3	2.17391	High
40	RET	6NJA	Training	13	13.05	9	0.59	0	119	473.73	1.42	333.82	727	138	3	2.17391	High
40	RET	6VHG	Training	23	21.59	13	0.63	0	233	949.13	1.04	909.82	727	138	3	2.17391	High
40	RET	7DU9	Training	30	23.21	21	0.64	0	264	1138.41	0.95	1203.7	727	138	3	2.17391	High
40	RET	7DUA	Training	15	18.98	10	0.65	0	186	556.36	1.07	522.24	727	138	3	2.17391	High
40	RET	7JU5	Training	26	22.24	20	0.64	0	237	1014.94	0.86	1182.7	727	138	3	2.17391	High
40	RET	7JU6	Training	31	26.71	19	0.65	0	259	1192.35	0.95	1251.8	727	138	3	2.17391	High
40	RET	7RUN	Training	14	15.53	9	0.72	0	175	643.28	1.07	599.04	727	138	3	2.17391	High
42	MAPK8 (JNK1 )	4e+73	Training	15	18.74	12	0.7	0	169	828.39	1.09	761.34	927	220	0	0	No
42	MAPK8 (JNK1 )	3ELJ	Training	24	30.8	19	0.6	0	238	1250.17	1.4	892.42	927	220	0	0	No
42	MAPK8 (JNK1 )	3PZE	Training	16	17.12	14	0.63	0	158	833.44	1.4	595.46	927	220	0	0	No
42	MAPK8 (JNK1 )	3V3V	Training	16	17.62	9	0.66	0	172	584.79	1.12	522.24	927	220	0	0	No
42	MAPK8 (JNK1 )	4AWI	Training	18	22.75	16	0.64	0	210	909.91	1.25	729.6	927	220	0	0	No
42	MAPK8 (JNK1 )	4G1W	Training	17	20.69	12	0.68	0	175	979.68	1.09	896	927	220	0	0	No
42	MAPK8 (JNK1 )	4HYS	Training	16	17.08	8	0.72	0	138	864.45	1.11	777.22	927	220	0	0	No
42	MAPK8 (JNK1 )	4HYU	Training	21	23.95	19	0.68	0	200	1216.97	1.04	1166.8	927	220	0	0	No
42	MAPK8 (JNK1 )	4IZY	Training	21	25.42	17	0.68	0	209	1227.07	1.02	1199.1	927	220	0	0	No
42	MAPK8 (JNK1 )	4L7F	Training	23	23.99	15	0.58	0	245	1099.82	1.27	865.28	927	220	0	0	No
42	MAPK8 (JNK1 )	4QTD	Training	19	22.67	18	0.64	1	212	1085.71	1.22	887.3	927	220	0	0	No
42	MAPK8 (JNK1 )	4UX9	Training	24	22.34	19	0.64	0	203	1147.27	1.21	949.76	927	220	0	0	No
44	TYK2	5F1Z	Training	15	16.28	15	0.64	0	173	737.55	1.22	602.11	802	283	0	0	No
44	TYK2	5F20	Training	14	17.2	14	0.67	0	153	598.72	1.1	542.72	802	283	0	0	No
44	TYK2	6OVA	Training	14	19.02	18	0.67	0	159	644.6	1.13	572.93	802	283	0	0	No
45	FAK1(PTK2)	1MP8	Training	21	19.43	10	0.59	0	196	845.45	1.11	762.37	725	158	0	0	No
45	FAK1(PTK2)	2ETM	Training	24	23.05	15	0.63	0	204	982.38	1.12	879.62	725	158	0	0	No
45	FAK1(PTK2)	2IJM	Training	27	19.28	12	0.6	0	217	915.58	1.08	847.87	725	158	0	0	No
45	FAK1(PTK2)	3BZ3	Training	21	19.94	13	0.6	0	219	953.62	1.26	755.71	725	158	0	0	No
45	FAK1(PTK2)	4GU6	Training	19	18	9	0.63	0	208	899.24	1.15	780.8	725	158	0	0	No
45	FAK1(PTK2)	4GU9	Training	14	15.09	9	0.64	0	136	651.97	1.19	545.79	725	158	0	0	No
45	FAK1(PTK2)	4I4E	Training	22	23.92	13	0.66	0	208	990.72	1.4	710.14	725	158	0	0	No
45	FAK1(PTK2)	4K8A	Training	14	16.2	8	0.65	0	124	672.84	1.47	458.24	725	158	0	0	No
45	FAK1(PTK2)	4K9Y	Training	28	27.46	24	0.63	0	325	1376.89	1.32	1044.4	725	158	0	0	No
45	FAK1(PTK2)	4KAB	Training	11	13.81	7	0.67	0	112	517.3	1.52	339.46	725	158	0	0	No
45	FAK1(PTK2)	4Q9S	Training	13	14.33	7	0.63	0	130	606.74	1.47	412.67	725	158	0	0	No
45	FAK1(PTK2)	6I8Z	Training	19	17.71	11	0.64	0	209	921.72	1.5	615.94	725	158	0	0	No
45	FAK1(PTK2)	6YOJ	Training	19	18.01	15	0.6	0	204	852.27	1.12	763.39	725	158	0	0	No
45	FAK1(PTK2)	6YQ1	Training	26	25.97	25	0.62	0	321	1238.9	1.19	1042.9	725	158	0	0	No
45	FAK1(PTK2)	6YR9	Training	20	16.95	17	0.63	0	216	1099.16	1.37	803.84	725	158	0	0	No
45	FAK1(PTK2)	6YT6	Training	24	17.03	12	0.59	0	221	1053.22	1.22	861.18	725	158	0	0	No
45	FAK1(PTK2)	6YVS	Training	19	19.5	9	0.63	0	180	849.15	1.16	733.18	725	158	0	0	No
45	FAK1(PTK2)	6YVY	Training	23	21.26	11	0.6	0	206	1026.97	1.39	737.79	725	158	0	0	No
45	FAK1(PTK2)	6YXV	Training	20	17.47	14	0.64	0	210	1015.04	1.41	721.41	725	158	0	0	No
46	ROCK1	2ESM	Training	19	15.7	7	0.69	0	163	729.5	1.34	545.79	1127	382	0	0	No
46	ROCK1	2ETK	Training	11	15.05	10	0.73	0	142	523.28	1.17	445.95	1127	382	0	0	No
46	ROCK1	2ETR	Training	13	15.3	12	0.69	0	149	608.85	1.07	567.81	1127	382	0	0	No
46	ROCK1	3D9V	Training	13	16.08	6	0.73	0	146	556.66	0.89	627.71	1127	382	0	0	No
46	ROCK1	3NCZ	Training	19	18.14	9	0.7	0	175	608.83	0.85	719.87	1127	382	0	0	No
46	ROCK1	3NDM	Training	14	16.8	12	0.72	0	180	702.09	1.01	695.3	1127	382	0	0	No
46	ROCK1	3TV7	Training	14	19.63	9	0.7	0	194	655.15	0.91	717.82	1127	382	0	0	No
46	ROCK1	3TWJ	Training	9	19.38	11	0.7	0	181	609.89	1.02	595.46	1127	382	0	0	No
46	ROCK1	3V8S	Training	16	17.05	10	0.64	0	186	567.93	0.98	580.61	1127	382	0	0	No
46	ROCK1	4W7P	Training	18	17.33	10	0.7	0	198	755.68	1.09	694.78	1127	382	0	0	No
46	ROCK1	4YVC	Training	10	13.65	6	0.75	0	139	483.18	1.04	464.9	1127	382	0	0	No
46	ROCK1	5BML	Training	15	21	12	0.71	0	187	711.7	0.9	790.02	1127	382	0	0	No
46	ROCK1	5HVU	Training	17	18.4	10	0.71	0	189	769.13	0.98	781.82	1127	382	0	0	No
46	ROCK1	5KKT	Training	18	26.06	15	0.69	0	235	892.63	0.94	949.25	1127	382	0	0	No
46	ROCK1	5WNE	Training	20	26.23	11	0.71	0	218	955.88	0.97	980.48	1127	382	0	0	No
46	ROCK1	5WNF	Training	19	25.27	13	0.67	0	214	852.36	0.91	934.91	1127	382	0	0	No
46	ROCK1	5WNG	Training	17	22.51	11	0.72	0	206	823.43	0.9	910.34	1127	382	0	0	No
46	ROCK1	5WNH	Training	23	25.17	11	0.72	0	213	915.61	0.87	1050.1	1127	382	0	0	No
46	ROCK1	6E9W	Training	21	23.96	15	0.69	0	200	1010.76	1.27	794.62	1127	382	0	0	No
47	PAK1	4O0R	Training	34	24.29	19	0.68	0	301	1492.12	1.07	1398.7	879	256	0	0	No
47	PAK1	4O0T	Training	26	21.56	18	0.69	0	236	844.19	1.08	779.26	879	256	0	0	No
47	PAK1	4ZJI	Training	13	15.74	6	0.74	0	209	597.05	1.06	561.66	879	256	0	0	No
47	PAK1	4ZJJ	Training	15	17.4	7	0.73	0	233	816.53	1.15	707.58	879	256	0	0	No
47	PAK1	4ZLO	Training	18	16.04	10	0.72	0	199	929.65	1.21	770.56	879	256	0	0	No
47	PAK1	4ZY5	Training	24	16.43	16	0.63	0	182	777.37	0.96	813.06	879	256	0	0	No
47	PAK1	5IME	Training	24	20.44	15	0.68	0	254	1056.79	1.06	993.79	879	256	0	0	No
47	PAK1	6B16	Training	27	19.28	17	0.67	0	227	1143.9	0.96	1189.3	879	256	0	0	No
49	IGF1R	2OJ9	Training	22	18.9	13	0.67	0	237	945.81	1.03	913.92	870	257	0	0	No
49	IGF1R	2ZM3	Training	20	16.1	11	0.62	0	172	828.47	1.11	743.94	870	257	0	0	No
49	IGF1R	3I81	Training	26	19.56	15	0.64	0	228	929.44	1.27	729.6	870	257	0	0	No
49	IGF1R	3LVP	Training	20	16.43	8	0.71	0	164	787.33	1.05	749.57	870	257	0	0	No
49	IGF1R	3NW5	Training	22	18.49	9	0.65	0	192	805.27	0.9	899.07	870	257	0	0	No
49	IGF1R	3NW6	Training	19	19.08	15	0.62	0	233	770.23	1.19	649.22	870	257	0	0	No
49	IGF1R	3NW7	Training	16	17.85	12	0.63	0	203	565.73	1.04	544.77	870	257	0	0	No
49	IGF1R	4D2R	Training	18	17.4	9	0.67	0	170	742.58	1.09	680.96	870	257	0	0	No
49	IGF1R	5FXQ	Training	19	20.95	10	0.68	0	198	901.27	1.32	683.01	870	257	0	0	No
49	IGF1R	5FXR	Training	17	17.42	10	0.69	0	173	734.04	1.25	587.26	870	257	0	0	No
49	IGF1R	5FXS	Training	15	16.99	11	0.66	0	188	857.3	1.43	598.02	870	257	0	0	No
50	CSNK1D	3UYT	Training	15	17.29	9	0.69	0	174	718.03	1.25	572.42	733	186	0	0	No
50	CSNK1D	3UZP	Training	18	16.89	13	0.67	0	181	648.7	1.03	632.32	733	186	0	0	No
50	CSNK1D	4HGT	Training	26	21.38	14	0.62	0	248	865.68	1.21	716.8	733	186	0	0	No
50	CSNK1D	4HNF	Training	14	16.34	8	0.71	0	155	571.71	1.15	499.2	733	186	0	0	No
50	CSNK1D	4KBK	Training	17	16.74	9	0.71	0	167	843.51	1.24	679.42	733	186	0	0	No
50	CSNK1D	4TN6	Training	19	17.91	7	0.7	0	167	707.76	1.01	703.49	733	186	0	0	No
50	CSNK1D	5IH6	Training	13	15.47	6	0.71	0	146	546.78	1.2	456.19	733	186	0	0	No
50	CSNK1D	5MQV	Training	21	17.08	11	0.68	0	194	903.08	1.17	773.12	733	186	0	0	No
50	CSNK1D	5OKT	Training	15	17.44	9	0.72	0	165	734.56	1.29	568.83	733	186	0	0	No
50	CSNK1D	5W4W	Training	16	16.08	9	0.7	0	168	786.41	1.28	612.35	733	186	0	0	No
50	CSNK1D	6F1W	Training	20	16.22	8	0.72	0	183	808.99	1.32	613.38	733	186	0	0	No
50	CSNK1D	6F26	Training	17	15.03	7	0.71	0	184	775.58	1.14	681.47	733	186	0	0	No
50	CSNK1D	6HMR	Training	21	21.54	13	0.69	0	207	934.76	1.04	898.56	733	186	0	0	No
50	CSNK1D	6RCG	Training	19	18.4	12	0.65	0	206	953.05	1.14	838.66	733	186	0	0	No
50	CSNK1D	6RCH	Training	18	21.32	14	0.63	0	213	981.23	1.05	936.96	733	186	0	0	No
50	CSNK1D	6RU6	Training	19	14.53	11	0.64	0	155	847.71	1.12	759.3	733	186	0	0	No
50	CSNK1D	6RU7	Training	19	15.96	15	0.61	0	182	753.34	1.27	594.43	733	186	0	0	No
51	CHEK2	2CN5	Training	24	19.08	12	0.62	2	204	930.52	1.53	607.23	675	165	0	0	No
51	CHEK2	2W0J	Training	22	23.66	9	0.65	0	211	954.31	1.26	756.22	675	165	0	0	No
51	CHEK2	2W7X	Training	22	27.41	16	0.63	1	228	1209.01	1.37	884.74	675	165	0	0	No
51	CHEK2	2XBJ	Training	25	20.83	13	0.65	1	225	1322.12	1.31	1008.1	675	165	0	0	No
51	CHEK2	2XM9	Training	20	21	10	0.66	0	178	818.43	1.35	607.74	675	165	0	0	No
51	CHEK2	2YCF	Training	21	26.24	13	0.61	1	246	1187.35	1.44	824.83	675	165	0	0	No
51	CHEK2	2YCQ	Training	22	22	12	0.66	0	229	1166.35	1.3	895.49	675	165	0	0	No
51	CHEK2	2YCR	Training	25	23.97	11	0.67	0	236	1291.11	1.27	1014.7	675	165	0	0	No
51	CHEK2	2YCS	Training	23	24.12	10	0.67	0	215	993.91	1.24	798.72	675	165	0	0	No
51	CHEK2	2YIQ	Training	22	21.5	10	0.64	0	213	1259.08	1.42	885.76	675	165	0	0	No
51	CHEK2	2YIR	Training	25	22.88	9	0.65	0	230	1142.55	1.37	834.05	675	165	0	0	No
51	CHEK2	2YIT	Training	29	24.7	11	0.66	0	243	1349.26	1.41	959.49	675	165	0	0	No
51	CHEK2	4A9S	Training	19	27.77	8	0.71	0	195	1192.29	1.53	778.75	675	165	0	0	No
51	CHEK2	4A9U	Training	20	25.03	10	0.66	0	203	1058.93	1.47	719.87	675	165	0	0	No
51	CHEK2	4BDA	Training	17	17.25	8	0.67	0	144	640.56	1.51	423.42	675	165	0	0	No
51	CHEK2	4BDB	Training	16	19.15	6	0.66	0	131	585.14	1.22	479.74	675	165	0	0	No
51	CHEK2	4BDD	Training	17	18.19	6	0.7	0	141	693.84	1.23	565.76	675	165	0	0	No
51	CHEK2	4BDE	Training	13	16.04	6	0.69	0	128	577.51	1.43	404.48	675	165	0	0	No
51	CHEK2	4BDF	Training	18	18	6	0.67	0	129	746.68	1.5	496.64	675	165	0	0	No
51	CHEK2	4BDI	Training	16	18.43	7	0.7	0	133	859.1	1.36	630.27	675	165	0	0	No
52	PYK2(FAK2)	3ET7	Training	13	16.12	7	0.69	0	190	685.44	1.01	678.91	427	85	0	0	No
52	PYK2(FAK2)	3FZP	Training	21	19.03	11	0.66	0	235	1093.65	1.26	870.4	427	85	0	0	No
52	PYK2(FAK2)	3FZR	Training	17	16.28	7	0.68	0	193	718	0.97	740.35	427	85	0	0	No
52	PYK2(FAK2)	3FZS	Training	23	26.99	12	0.64	0	287	1392.72	1.13	1232.9	427	85	0	0	No
52	PYK2(FAK2)	3FZT	Training	25	24.66	12	0.67	0	286	1141.38	1.26	908.29	427	85	0	0	No
52	PYK2(FAK2)	3H3C	Training	18	18.52	8	0.67	0	198	995.85	1.18	845.82	427	85	0	0	No
52	PYK2(FAK2)	4H1J	Training	24	23.85	14	0.68	0	291	1267.39	1.34	946.69	427	85	0	0	No
52	PYK2(FAK2)	4H1M	Training	19	18.61	12	0.68	0	270	1327.75	1.25	1065.4	427	85	0	0	No
52	PYK2(FAK2)	5TO8	Training	18	18.49	9	0.67	0	207	1077.22	1.05	1022.4	427	85	0	0	No
53	MELK(PK38)	4BKY	Training	25	21.53	13	0.64	0	233	1057.56	1.04	1017.3	576	142	5	3.52113	High
53	MELK(PK38)	4BKZ	Training	18	20.63	11	0.65	0	187	938.92	1.13	830.46	576	142	5	3.52113	High
53	MELK(PK38)	4BL1	Training	20	19.35	13	0.64	0	200	885.15	1.16	762.37	576	142	5	3.52113	High
53	MELK(PK38)	5IH8	Training	14	17.05	5	0.71	0	156	649.71	1.25	519.17	576	142	5	3.52113	High
53	MELK(PK38)	5IH9	Training	24	26.68	15	0.66	0	238	1152.65	1.09	1053.7	576	142	5	3.52113	High
53	MELK(PK38)	5IHA	Training	20	20.4	7	0.7	0	169	863.04	0.97	887.3	576	142	5	3.52113	High
53	MELK(PK38)	5IHC	Training	18	17.29	8	0.71	0	185	863.75	1.26	687.62	576	142	5	3.52113	High
53	MELK(PK38)	5K00	Training	23	26.25	9	0.7	0	269	904.27	0.98	924.16	576	142	5	3.52113	High
53	MELK(PK38)	5M5A	Training	20	18.33	12	0.68	0	210	817.48	1.25	655.36	576	142	5	3.52113	High
53	MELK(PK38)	5MAG	Training	18	18.62	14	0.69	0	196	913.46	1.03	889.34	576	142	5	3.52113	High
53	MELK(PK38)	5MAH	Training	22	16.8	16	0.65	0	223	910.86	1.14	797.7	576	142	5	3.52113	High
53	MELK(PK38)	5MAI	Training	21	21.76	10	0.74	0	229	1045.09	1.09	955.39	576	142	5	3.52113	High
53	MELK(PK38)	5TVT	Training	16	20.63	12	0.71	0	199	870.9	1.06	821.25	576	142	5	3.52113	High
53	MELK(PK38)	5TWL	Training	20	18.57	14	0.71	0	219	1012.22	1.02	995.84	576	142	5	3.52113	High
53	MELK(PK38)	5TWZ	Training	13	18.74	7	0.74	0	175	773.48	1.28	605.18	576	142	5	3.52113	High
53	MELK(PK38)	5TX3	Training	20	23.09	9	0.71	0	201	1098.42	1.09	1010.6	576	142	5	3.52113	High
53	MELK(PK38)	6GVX	Training	18	24.71	9	0.73	0	186	1070.24	1.39	769.54	576	142	5	3.52113	High
53	MELK(PK38)	6VXR	Training	22	25.61	6	0.73	0	204	1183.63	1.17	1012.7	576	142	5	3.52113	High
55	PDK1	1OKY	Training	18	17.83	9	0.68	0	199	825.53	1.14	721.92	709	179	0	0	No
55	PDK1	1OKZ	Training	22	24.61	14	0.67	0	244	927.63	1.12	830.46	709	179	0	0	No
55	PDK1	1UU3	Training	24	24.09	17	0.65	0	245	1033.96	1.01	1019.9	709	179	0	0	No
55	PDK1	1UU7	Training	23	21.97	16	0.67	0	237	960.15	1.16	828.93	709	179	0	0	No
55	PDK1	1UU8	Training	21	20.03	16	0.7	0	227	933.82	0.98	951.3	709	179	0	0	No
55	PDK1	2XCH	Training	24	19.28	20	0.65	0	252	1104.11	1.02	1078.7	709	179	0	0	No
55	PDK1	2XCK	Training	23	20.21	18	0.65	0	248	1006.95	0.83	1208.8	709	179	0	0	No
55	PDK1	3H9O	Training	21	22.41	16	0.67	0	215	957.45	1.18	813.57	709	179	0	0	No
55	PDK1	3ION	Training	27	19.55	21	0.67	0	263	1235.31	1.2	1029.6	709	179	0	0	No
55	PDK1	3IOP	Training	25	25.86	19	0.67	0	246	1073	1.07	999.94	709	179	0	0	No
55	PDK1	3NAX	Training	23	19.23	12	0.7	0	290	836.04	1.34	625.66	709	179	0	0	No
55	PDK1	3NUN	Training	17	22.64	13	0.68	0	192	747.25	1.24	604.16	709	179	0	0	No
55	PDK1	3QCX	Training	21	19.35	14	0.7	0	227	942.61	1.12	843.26	709	179	0	0	No
55	PDK1	3QCY	Training	26	26.17	16	0.67	0	231	1049.26	1.17	900.61	709	179	0	0	No
55	PDK1	3QD0	Training	26	26.45	19	0.68	0	255	1153.03	1.12	1025.5	709	179	0	0	No
55	PDK1	3QD3	Training	22	23.85	19	0.68	0	244	1013.41	1.16	875.01	709	179	0	0	No
55	PDK1	3QD4	Training	21	23.66	18	0.7	0	232	985.45	1.1	897.02	709	179	0	0	No
55	PDK1	3RWP	Training	23	22.3	17	0.64	0	245	919.28	0.94	972.8	709	179	0	0	No
55	PDK1	3RWQ	Training	22	23.26	13	0.66	0	224	932.96	1.11	838.66	709	179	0	0	No
55	PDK1	5HKM	Training	20	18.49	18	0.68	0	219	961.2	1.14	839.68	709	179	0	0	No
56	KDR (VEGFR2)	1Y6A	Training	18	17.18	7	0.7	0	168	915.72	1.06	867.84	1276	372	8	2.15054	High
56	KDR (VEGFR2)	1Y6B	Training	18	19.5	10	0.66	0	182	947.46	1.14	834.05	1276	372	8	2.15054	High
56	KDR (VEGFR2)	3C7Q	Training	22	26.33	11	0.69	0	235	1085.37	1.22	890.37	1276	372	8	2.15054	High
56	KDR (VEGFR2)	3CJF	Training	18	15.39	9	0.68	0	149	873.07	1.26	691.2	1276	372	8	2.15054	High
56	KDR (VEGFR2)	3CJG	Training	17	20.77	11	0.66	0	183	861.79	1.14	754.18	1276	372	8	2.15054	High
56	KDR (VEGFR2)	3VHE	Training	19	23.65	9	0.64	0	273	675.3	0.99	679.42	1276	372	8	2.15054	High
56	KDR (VEGFR2)	3VHK	Training	13	22.18	6	0.73	0	216	623.78	1.04	598.53	1276	372	8	2.15054	High
56	KDR (VEGFR2)	3VID	Training	19	23.38	10	0.72	0	162	1075.67	1.29	835.07	1276	372	8	2.15054	High
56	KDR (VEGFR2)	3VNT	Training	22	25.17	7	0.66	0	276	793.85	1.04	761.86	1276	372	8	2.15054	High
56	KDR (VEGFR2)	3VO3	Training	20	25.77	6	0.62	0	242	709.85	1.08	655.36	1276	372	8	2.15054	High
56	KDR (VEGFR2)	5EW3	Training	17	20.02	6	0.75	0	201	668.59	1.28	520.7	1276	372	8	2.15054	High
56	KDR (VEGFR2)	6GQO	Training	25	26.05	13	0.67	0	259	954.77	1.1	865.79	1276	372	8	2.15054	High
56	KDR (VEGFR2)	6GQP	Training	21	21.41	16	0.69	0	251	961.69	1.1	870.91	1276	372	8	2.15054	High
56	KDR (VEGFR2)	6GQQ	Training	20	26.16	13	0.64	0	288	912.4	0.99	920.06	1276	372	8	2.15054	High
57	LCK	1QPC	Training	18	15.9	11	0.58	0	178	748.57	0.97	775.17	1761	353	1	0.283286	Low
57	LCK	2OF2	Training	29	18.62	12	0.65	0	213	1038.03	0.95	1094.1	1761	353	1	0.283286	Low
57	LCK	2OFV	Training	22	24.38	10	0.69	0	230	682.64	1.12	610.82	1761	353	1	0.283286	Low
57	LCK	2OG8	Training	31	21.14	15	0.66	0	283	1149.53	1.05	1099.7	1761	353	1	0.283286	Low
57	LCK	2ZM1	Training	18	17.12	10	0.63	0	172	634.16	0.95	667.14	1761	353	1	0.283286	Low
57	LCK	3AC1	Training	20	17.73	9	0.6	0	165	725.36	1.02	708.1	1761	353	1	0.283286	Low
57	LCK	3AC2	Training	21	17.27	11	0.62	0	185	857.99	0.96	896	1761	353	1	0.283286	Low
57	LCK	3AC5	Training	23	21.38	10	0.67	0	203	919.02	1.08	850.43	1761	353	1	0.283286	Low
57	LCK	3AC8	Training	26	21.84	12	0.61	0	244	980.2	1.06	924.67	1761	353	1	0.283286	Low
57	LCK	3ACJ	Training	19	18.42	9	0.65	0	154	784.36	1.16	674.82	1761	353	1	0.283286	Low
57	LCK	3AD4	Training	23	16.65	9	0.67	0	160	776.61	1.07	728.06	1761	353	1	0.283286	Low
57	LCK	3AD5	Training	20	18.71	10	0.64	0	217	842.8	0.91	928.77	1761	353	1	0.283286	Low
57	LCK	3AD6	Training	21	16.34	10	0.6	0	191	840.99	0.89	943.1	1761	353	1	0.283286	Low
57	LCK	3B2W	Training	23	19.46	12	0.7	0	244	922.71	1.23	750.59	1761	353	1	0.283286	Low
57	LCK	3BYM	Training	24	14.95	9	0.63	0	214	918.75	1.01	911.87	1761	353	1	0.283286	Low
57	LCK	3BYO	Training	20	15.78	12	0.65	0	211	740.66	0.9	825.34	1761	353	1	0.283286	Low
57	LCK	3BYS	Training	32	26.12	13	0.69	0	272	1182.23	1.07	1100.2	1761	353	1	0.283286	Low
57	LCK	3BYU	Training	30	24.19	12	0.69	0	263	1093.26	1.04	1055.7	1761	353	1	0.283286	Low
57	LCK	3KXZ	Training	21	17.73	10	0.68	0	214	972.04	0.99	986.11	1761	353	1	0.283286	Low
57	LCK	6PDJ	Training	27	18.26	15	0.65	0	269	1280.91	1.36	945.15	1761	353	1	0.283286	Low
59	PI3K-alpha	4L23	Training	18	20.51	13	0.73	0	176	872.55	1.15	760.83	1075	672	8	1.19048	High
59	PI3K-alpha	4L2Y	Training	19	18	15	0.73	0	163	852.66	1.03	826.37	1075	672	8	1.19048	High
59	PI3K-alpha	4TV3	Training	20	18.05	14	0.73	0	182	1008.11	1.23	817.66	1075	672	8	1.19048	High
59	PI3K-alpha	5UBR	Training	20	20.25	20	0.73	0	196	1078.65	0.96	1119.2	1075	672	8	1.19048	High
59	PI3K-alpha	5XGH	Training	20	16.41	16	0.75	0	169	828.44	0.91	906.24	1075	672	8	1.19048	High
59	PI3K-alpha	6GVF	Training	18	20.02	16	0.73	0	161	786.36	1.23	636.93	1075	672	8	1.19048	High
59	PI3K-alpha	6GVG	Training	21	19.81	17	0.72	0	171	863.78	1.26	684.54	1075	672	8	1.19048	High
59	PI3K-alpha	6GVH	Training	20	19.5	12	0.71	0	163	639.82	1.17	546.3	1075	672	8	1.19048	High
59	PI3K-alpha	6GVI	Training	21	20.02	18	0.72	0	176	919.01	1.35	681.98	1075	672	8	1.19048	High
59	PI3K-alpha	7K6M	Training	22	23.14	22	0.67	0	220	1027.46	1.33	770.56	1075	672	8	1.19048	High
59	PI3K-alpha	7K6N	Training	21	23.38	19	0.69	0	201	958.59	1.06	906.75	1075	672	8	1.19048	High
59	PI3K-alpha	7K6O	Training	19	21.08	17	0.72	0	189	1067.4	1.24	860.67	1075	672	8	1.19048	High
59	PI3K-alpha	7K71	Training	16	18.43	13	0.73	0	145	803.5	1.5	537.09	1075	672	8	1.19048	High
60	ALK	2XBA	Training	17	18.9	7	0.65	0	175	727.41	1.15	634.37	827	194	0	0	No
60	ALK	3AOX	Training	23	22.64	10	0.64	0	219	1037.27	1.11	936.45	827	194	0	0	No
60	ALK	4CCB	Training	22	18.49	8	0.63	0	174	838.38	1.04	804.35	827	194	0	0	No
60	ALK	4CMO	Training	22	17.6	10	0.6	0	184	914.47	1.09	838.14	827	194	0	0	No
60	ALK	4CMT	Training	21	17.12	10	0.62	0	185	867.55	1.09	796.67	827	194	0	0	No
60	ALK	4CMU	Training	23	18.42	10	0.62	0	190	970.66	1.17	826.88	827	194	0	0	No
60	ALK	4CNH	Training	18	16.36	7	0.64	0	170	797.94	1.02	785.41	827	194	0	0	No
60	ALK	4CTB	Training	27	19.68	10	0.61	0	193	1059.62	1.26	842.75	827	194	0	0	No
60	ALK	4CTC	Training	21	17.76	7	0.61	0	192	861.42	1.11	772.61	827	194	0	0	No
60	ALK	5FTO	Training	21	20.08	11	0.67	0	221	907.94	1.25	724.48	827	194	0	0	No
60	ALK	5FTQ	Training	22	20.69	10	0.63	0	236	923.47	1.24	747.52	827	194	0	0	No
60	ALK	5IMX	Training	21	19.17	13	0.65	0	193	913.29	1.14	802.3	827	194	0	0	No
60	ALK	5KZ0	Training	24	17.96	9	0.64	0	184	890.09	1.08	823.3	827	194	0	0	No
60	ALK	6E0R	Training	21	19.81	10	0.68	0	193	943.24	1.14	830.98	827	194	0	0	No
60	ALK	6MX8	Training	24	20.11	10	0.67	0	198	953.81	0.92	1034.7	827	194	0	0	No
60	ALK	7BTT	Training	33	27.66	18	0.61	0	267	1322.08	1.19	1115.1	827	194	0	0	No
60	ALK	7JYS	Training	17	16.51	6	0.68	0	126	726.77	1.32	548.86	827	194	0	0	No
60	ALK	7JYT	Training	16	16.38	8	0.67	0	126	824.65	1.58	521.22	827	194	0	0	No
62	IRAK4	4RMZ	Training	23	22.58	15	0.69	0	233	949.88	1.3	730.11	869	264	3	1.13636	High
62	IRAK4	4Y73	Training	20	20.41	14	0.64	0	222	984.94	1.42	694.27	869	264	3	1.13636	High
62	IRAK4	4ZTN	Training	20	20.88	16	0.69	0	217	1034.21	1.23	840.7	869	264	3	1.13636	High
62	IRAK4	5K72	Training	18	16.88	14	0.66	0	180	763.47	1.11	685.57	869	264	3	1.13636	High
62	IRAK4	5K75	Training	15	17.64	10	0.67	0	174	622.78	1.1	566.27	869	264	3	1.13636	High
62	IRAK4	5K7G	Training	19	16.88	13	0.63	0	185	698.16	1.08	644.61	869	264	3	1.13636	High
62	IRAK4	5UIT	Training	21	21.72	15	0.59	0	221	753.2	1.16	647.68	869	264	3	1.13636	High
62	IRAK4	5W85	Training	26	25.12	17	0.68	0	236	1131.08	1.13	998.91	869	264	3	1.13636	High
62	IRAK4	6EGD	Training	22	21.82	19	0.65	0	230	1209.6	1.51	799.74	869	264	3	1.13636	High
62	IRAK4	6EGE	Training	22	22.41	18	0.6	0	267	1193.17	1.48	808.45	869	264	3	1.13636	High
62	IRAK4	6F3I	Training	20	18.9	13	0.69	0	198	954.5	1.22	780.29	869	264	3	1.13636	High
62	IRAK4	6LXY	Training	26	27.02	17	0.65	0	262	1053.45	1.23	853.5	869	264	3	1.13636	High
62	IRAK4	6MOM	Training	19	18.26	16	0.59	0	232	867.38	1.19	730.62	869	264	3	1.13636	High
62	IRAK4	6N8G	Training	27	27.02	22	0.66	0	284	1249.37	1.33	939.01	869	264	3	1.13636	High
62	IRAK4	6O8U	Training	20	21.51	13	0.69	0	214	912.92	1.24	737.28	869	264	3	1.13636	High
62	IRAK4	6O94	Training	23	22.75	16	0.63	0	272	1087.17	1.32	826.37	869	264	3	1.13636	High
62	IRAK4	6O95	Training	22	21.87	17	0.6	0	255	1023.2	1.39	737.79	869	264	3	1.13636	High
62	IRAK4	6THX	Training	20	18.54	16	0.67	0	200	927.99	1.35	689.15	869	264	3	1.13636	High
62	IRAK4	6UYA	Training	25	26.01	17	0.62	0	291	1125.26	1.34	841.73	869	264	3	1.13636	High
62	IRAK4	6VQL	Training	25	27.47	18	0.7	0	238	1073.17	1.3	826.88	869	264	3	1.13636	High
63	PLK1	2YAC	Training	22	20.82	21	0.66	0	254	1255.18	1.24	1010.6	829	218	1	0.458716	Low
63	PLK1	4A4L	Training	17	21.18	19	0.67	0	208	1128.75	1.39	811.52	829	218	1	0.458716	Low
63	PLK1	4A4O	Training	19	27.32	19	0.69	0	216	1061.31	1.25	851.46	829	218	1	0.458716	Low
63	PLK1	5TA6	Training	20	23.41	16	0.64	0	233	1003.58	1.16	867.33	829	218	1	0.458716	Low
63	PLK1	5TA8	Training	16	19.4	13	0.67	0	181	863.68	1.17	736.26	829	218	1	0.458716	Low
64	EPHA2(ECK)	5I9V	Training	24	19.5	15	0.55	0	220	868.78	1.07	809.98	694	174	1	0.574713	Low
64	EPHA2(ECK)	5I9W	Training	22	19.23	15	0.55	0	209	940.23	1.03	911.87	694	174	1	0.574713	Low
64	EPHA2(ECK)	5I9Y	Training	16	23.38	12	0.62	0	209	934.5	1.11	840.7	694	174	1	0.574713	Low
64	EPHA2(ECK)	5I9Z	Training	23	18.71	16	0.64	0	226	995.89	1.22	818.18	694	174	1	0.574713	Low
64	EPHA2(ECK)	5IA2	Training	26	18.26	18	0.63	0	270	1098.31	1.04	1051.1	694	174	1	0.574713	Low
64	EPHA2(ECK)	5NK0	Training	19	17.64	9	0.67	0	176	857.19	1.14	750.59	694	174	1	0.574713	Low
64	EPHA2(ECK)	5NK4	Training	15	21.59	11	0.68	0	206	977.65	1.17	837.63	694	174	1	0.574713	Low
64	EPHA2(ECK)	5NK6	Training	15	20.66	12	0.66	0	187	717.17	1.02	699.9	694	174	1	0.574713	Low
64	EPHA2(ECK)	5NK9	Training	16	20.38	12	0.64	0	204	829.69	1.02	812.03	694	174	1	0.574713	Low
64	EPHA2(ECK)	5NKG	Training	18	21.42	13	0.62	0	206	908.67	1.12	808.45	694	174	1	0.574713	Low
64	EPHA2(ECK)	6FNF	Training	23	19.63	11	0.7	0	236	912.99	1.17	781.31	694	174	1	0.574713	Low
64	EPHA2(ECK)	6HES	Training	27	18.88	15	0.69	0	247	1045.45	1.27	821.76	694	174	1	0.574713	Low
64	EPHA2(ECK)	6HEW	Training	23	19.61	14	0.68	0	241	916.8	1.12	816.64	694	174	1	0.574713	Low
64	EPHA2(ECK)	6Q7B	Training	26	22.46	12	0.64	0	253	907.67	1.11	819.2	694	174	1	0.574713	Low
64	EPHA2(ECK)	6Q7C	Training	23	21.5	12	0.64	0	261	968.18	1.08	892.42	694	174	1	0.574713	Low
64	EPHA2(ECK)	6Q7D	Training	25	22.58	11	0.65	0	251	958.4	1.13	848.38	694	174	1	0.574713	Low
64	EPHA2(ECK)	6Q7G	Training	24	22.81	13	0.64	0	250	955.9	1.17	816.64	694	174	1	0.574713	Low
66	SYK	1XBB	Training	19	17.91	9	0.65	0	217	896.62	1.18	757.76	591	165	0	0	No
66	SYK	3FQS	Training	17	19.08	10	0.66	0	194	945.39	0.99	953.86	591	165	0	0	No
66	SYK	3SRV	Training	22	22.75	15	0.6	0	245	1051.36	1.12	942.59	591	165	0	0	No
66	SYK	4DFL	Training	19	17.29	10	0.64	0	199	932.49	1.09	859.14	591	165	0	0	No
66	SYK	4FYO	Training	25	21.32	17	0.58	0	262	1142.08	1.22	937.47	591	165	0	0	No
66	SYK	4FZ6	Training	15	17.34	7	0.71	0	171	762.71	1.09	699.9	591	165	0	0	No
66	SYK	4FZ7	Training	20	19.03	15	0.64	0	220	1102.92	1.41	780.29	591	165	0	0	No
66	SYK	4I0R	Training	19	18.69	9	0.66	0	190	910.36	1.17	779.78	591	165	0	0	No
66	SYK	4I0T	Training	17	16.38	8	0.65	0	190	751.61	1.25	599.04	591	165	0	0	No
66	SYK	4XG7	Training	15	18.49	9	0.67	0	190	858.51	1.09	788.48	591	165	0	0	No
66	SYK	4YJO	Training	21	22.78	9	0.67	0	219	1055.2	1.15	920.58	591	165	0	0	No
66	SYK	4YJQ	Training	19	18.33	9	0.64	0	203	875.91	1.11	790.53	591	165	0	0	No
66	SYK	4YJT	Training	19	18.9	7	0.63	0	211	827.1	0.98	844.29	591	165	0	0	No
66	SYK	5TIU	Training	15	16.69	8	0.64	0	167	787.56	1.23	640	591	165	0	0	No
66	SYK	5TT7	Training	18	16.82	11	0.63	0	186	938.81	1.21	774.14	591	165	0	0	No
66	SYK	6HM7	Training	16	18	9	0.62	0	213	875.62	1.08	807.94	591	165	0	0	No
66	SYK	6ZCR	Training	18	17.71	12	0.64	0	202	1013.83	1.3	780.8	591	165	0	0	No
66	SYK	6ZCX	Training	22	21.24	12	0.59	0	244	1059.58	1.19	892.93	591	165	0	0	No
67	JAK2	3e+62	Training	16	13.41	10	0.64	0	137	481.73	1.38	349.18	1743	816	19	2.32843	High
67	JAK2	3e+63	Training	17	12.87	12	0.63	0	155	539.62	1.4	386.05	1743	816	19	2.32843	High
67	JAK2	3IO7	Training	27	17.73	15	0.64	0	208	1086.66	1.34	807.94	1743	816	19	2.32843	High
67	JAK2	3IOK	Training	17	15.55	10	0.67	0	160	751.82	1.25	602.62	1743	816	19	2.32843	High
67	JAK2	3JY9	Training	15	17.01	11	0.66	0	183	737.64	1.13	653.31	1743	816	19	2.32843	High
67	JAK2	3KCK	Training	17	18.33	9	0.7	0	166	684.32	1.08	636.42	1743	816	19	2.32843	High
67	JAK2	3KRR	Training	36	31.17	24	0.62	0	301	1460.51	1.46	997.38	1743	816	19	2.32843	High
67	JAK2	3LPB	Training	20	19.68	17	0.61	0	215	872.86	1.15	761.86	1743	816	19	2.32843	High
67	JAK2	3TJC	Training	30	30.89	25	0.63	0	275	1192.74	1.27	942.59	1743	816	19	2.32843	High
67	JAK2	4AQC	Training	22	19.92	15	0.6	0	221	951.93	1.09	875.01	1743	816	19	2.32843	High
67	JAK2	4D0W	Training	33	27.13	19	0.63	0	269	1335.5	1.66	802.3	1743	816	19	2.32843	High
67	JAK2	4D0X	Training	33	27.57	23	0.6	0	290	1220.16	1.32	927.23	1743	816	19	2.32843	High
67	JAK2	4D1S	Training	26	23.52	15	0.68	0	267	1291.14	1.04	1240	1743	816	19	2.32843	High
67	JAK2	4F09	Training	34	28.06	17	0.65	0	238	1301.59	1.57	829.44	1743	816	19	2.32843	High
67	JAK2	5AEP	Training	34	26.58	24	0.59	0	273	1240.92	1.39	894.98	1743	816	19	2.32843	High
67	JAK2	5CF4	Training	35	31.29	18	0.64	0	266	1179.65	1.25	941.06	1743	816	19	2.32843	High
67	JAK2	5CF5	Training	28	27.32	20	0.65	0	263	1221.41	1.35	906.24	1743	816	19	2.32843	High
67	JAK2	5CF6	Training	28	29.09	21	0.62	0	250	1211.97	1.33	911.87	1743	816	19	2.32843	High
67	JAK2	6BBV	Training	35	26.89	28	0.6	0	267	1360.35	1.47	925.18	1743	816	19	2.32843	High
67	JAK2	6TPD	Training	15	13.97	10	0.64	0	151	638.29	1.09	585.22	1743	816	19	2.32843	High
69	SRC	1Y57	Training	20	16.89	15	0.62	0	207	811.39	0.89	909.82	1057	547	7	1.27971	High
69	SRC	2BDF	Training	22	18.74	14	0.6	0	225	978.4	1.12	872.96	1057	547	7	1.27971	High
69	SRC	2BDJ	Training	20	17.14	11	0.68	0	207	839.36	1.07	786.43	1057	547	7	1.27971	High
69	SRC	2H8H	Training	18	19.27	15	0.66	0	223	939.24	1.11	846.34	1057	547	7	1.27971	High
69	SRC	4MXO	Training	19	19.89	9	0.68	0	195	807.83	1.03	787.46	1057	547	7	1.27971	High
69	SRC	7NG7	Training	25	24.27	16	0.64	0	278	989.49	0.99	1003.5	1057	547	7	1.27971	High
70	PRKACA (PKA)	6e+99	Training	23	20.08	20	0.64	0	265	828.45	1.01	821.25	1167	377	0	0	No
70	PRKACA (PKA)	3L9L	Training	27	19.82	15	0.66	0	308	906.16	1.11	819.2	1167	377	0	0	No
70	PRKACA (PKA)	3OVV	Training	17	19.35	11	0.66	0	193	608.35	1.05	579.58	1167	377	0	0	No
70	PRKACA (PKA)	3OWP	Training	24	17.25	17	0.6	0	214	613.22	1.06	578.05	1167	377	0	0	No
70	PRKACA (PKA)	3P0M	Training	22	17.62	15	0.65	0	210	622.12	0.96	651.26	1167	377	0	0	No
70	PRKACA (PKA)	3POO	Training	23	19.3	15	0.64	0	227	766.52	0.96	800.26	1167	377	0	0	No
70	PRKACA (PKA)	4UJ1	Training	24	21.98	15	0.65	0	229	784.23	1.13	696.32	1167	377	0	0	No
70	PRKACA (PKA)	4UJ2	Training	22	16.67	15	0.64	0	211	636.61	1.09	586.24	1167	377	0	0	No
70	PRKACA (PKA)	4UJ9	Training	11	10.76	10	0.56	0	87	606.48	1.83	331.26	1167	377	0	0	No
70	PRKACA (PKA)	4UJA	Training	21	17.55	14	0.63	0	229	638.27	1.07	596.99	1167	377	0	0	No
70	PRKACA (PKA)	4WB5	Training	25	21.15	21	0.62	2	265	603.77	1.2	501.25	1167	377	0	0	No
70	PRKACA (PKA)	5BX6	Training	19	18.12	13	0.65	0	194	592.92	1.13	526.85	1167	377	0	0	No
70	PRKACA (PKA)	5BX7	Training	19	17.96	14	0.69	0	172	567.38	1.1	515.07	1167	377	0	0	No
70	PRKACA (PKA)	5LCR	Training	23	18.05	18	0.63	0	228	738.92	1.11	664.06	1167	377	0	0	No
70	PRKACA (PKA)	5M0L	Training	16	14.77	14	0.65	0	165	384.84	1	382.98	1167	377	0	0	No
70	PRKACA (PKA)	5M6V	Training	24	18.4	14	0.65	0	229	677.38	0.92	739.33	1167	377	0	0	No
70	PRKACA (PKA)	5UZK	Training	25	21.6	18	0.66	0	288	980.22	1.15	855.04	1167	377	0	0	No
71	MET	2RFS	Training	21	14.97	10	0.7	0	185	659.96	0.94	699.9	1265	352	1	0.284091	Low
71	MET	2WGJ	Training	14	15.74	10	0.67	0	181	555.98	0.99	561.66	1265	352	1	0.284091	Low
71	MET	3LQ8	Training	23	19.17	14	0.69	0	283	1023.45	1.12	913.41	1265	352	1	0.284091	Low
71	MET	3U6I	Training	23	22.3	16	0.68	0	264	1209.87	1.37	886.27	1265	352	1	0.284091	Low
71	MET	4AOI	Training	14	15.22	9	0.64	0	188	612.45	1.16	527.87	1265	352	1	0.284091	Low
71	MET	4DEG	Training	17	15.47	9	0.64	0	194	657.27	1.1	595.46	1265	352	1	0.284091	Low
71	MET	4DEI	Training	17	17.23	10	0.68	0	206	665.53	1.02	650.75	1265	352	1	0.284091	Low
71	MET	4MXC	Training	29	22.82	13	0.69	0	304	928.97	1.13	822.78	1265	352	1	0.284091	Low
71	MET	4XYF	Training	17	17.18	10	0.65	0	211	711.52	1.02	696.83	1265	352	1	0.284091	Low
71	MET	5DG5	Training	26	21.85	11	0.75	0	280	965.25	1.13	852.48	1265	352	1	0.284091	Low
71	MET	5EOB	Training	16	16.51	9	0.67	0	196	677.23	1.13	600.58	1265	352	1	0.284091	Low
71	MET	5HNI	Training	18	14.77	13	0.66	0	190	771.76	1.03	751.1	1265	352	1	0.284091	Low
71	MET	5HTI	Training	24	25.81	8	0.71	0	285	855.87	1.04	821.25	1265	352	1	0.284091	Low
71	MET	5UAB	Training	14	14.62	8	0.67	0	172	589.07	1.11	529.92	1265	352	1	0.284091	Low
71	MET	5YA5	Training	15	16.69	9	0.68	0	199	707.78	0.98	724.48	1265	352	1	0.284091	Low
71	MET	6SD9	Training	22	27.55	10	0.73	0	262	949.9	1	949.76	1265	352	1	0.284091	Low
71	MET	6UBW	Training	16	13.88	8	0.65	0	195	686.76	1.04	663.04	1265	352	1	0.284091	Low
71	MET	7B3Q	Training	12	13.29	9	0.71	0	151	398.8	1.42	281.09	1265	352	1	0.284091	Low
73	KIT(SCFR)	3G0E	Training	20	25.11	14	0.66	0	211	617.62	1.15	535.55	688	184	15	8.15217	High
73	KIT(SCFR)	6ITT	Training	29	28.41	14	0.67	0	269	1103.64	1.17	940.54	688	184	15	8.15217	High
73	KIT(SCFR)	6ITV	Training	19	28.28	19	0.64	0	274	1016.1	1.01	1009.1	688	184	15	8.15217	High
73	KIT(SCFR)	6KLA	Training	22	21.38	17	0.69	0	216	717.68	1.2	595.97	688	184	15	8.15217	High
73	KIT(SCFR)	6MOB	Training	22	29.87	15	0.69	0	269	1061.95	1.41	752.64	688	184	15	8.15217	High
74	GSK3B (GSK3 beta)	1O9U	Training	10	13.22	9	0.68	0	120	502.55	1.19	423.94	1356	529	35	6.61626	High
74	GSK3B (GSK3 beta)	1Q3W	Training	14	18.12	10	0.69	0	156	657.37	0.98	669.18	1356	529	35	6.61626	High
74	GSK3B (GSK3 beta)	1Q5K	Training	14	18.83	12	0.63	0	162	803.52	1.36	591.36	1356	529	35	6.61626	High
74	GSK3B (GSK3 beta)	1R0E	Training	16	17.76	11	0.7	0	190	771.35	1.11	695.3	1356	529	35	6.61626	High
74	GSK3B (GSK3 beta)	3DU8	Training	18	18.42	12	0.68	0	180	819.26	1.14	716.29	1356	529	35	6.61626	High
74	GSK3B (GSK3 beta)	3I4B	Training	25	21.91	17	0.56	0	233	923.62	1.11	828.93	1356	529	35	6.61626	High
74	GSK3B (GSK3 beta)	3SAY	Training	18	19.92	10	0.68	0	208	782.76	1.03	760.83	1356	529	35	6.61626	High
74	GSK3B (GSK3 beta)	3ZRK	Training	11	14.88	6	0.71	0	146	517.98	1	515.58	1356	529	35	6.61626	High
74	GSK3B (GSK3 beta)	4ACC	Training	23	23.87	17	0.61	0	229	1052.72	1.16	905.22	1356	529	35	6.61626	High
74	GSK3B (GSK3 beta)	4AFJ	Training	13	15.22	11	0.7	0	162	645.03	1.15	562.18	1356	529	35	6.61626	High
74	GSK3B (GSK3 beta)	4J71	Training	15	15.78	10	0.73	0	142	589.17	1.18	500.74	1356	529	35	6.61626	High
74	GSK3B (GSK3 beta)	4PTG	Training	18	23.99	14	0.66	0	185	847.19	1.29	655.87	1356	529	35	6.61626	High
74	GSK3B (GSK3 beta)	5HLP	Training	18	16.8	14	0.69	0	180	792.54	0.99	800.77	1356	529	35	6.61626	High
74	GSK3B (GSK3 beta)	5KPK	Training	18	16.99	18	0.65	0	207	857.9	1.16	741.89	1356	529	35	6.61626	High
74	GSK3B (GSK3 beta)	6HK3	Training	18	17.14	13	0.67	0	211	825.74	0.92	894.46	1356	529	35	6.61626	High
74	GSK3B (GSK3 beta)	6TCU	Training	16	18.17	12	0.69	0	174	870	1.05	826.37	1356	529	35	6.61626	High
74	GSK3B (GSK3 beta)	6V6L	Training	17	16.97	17	0.64	0	211	938.3	1.12	837.63	1356	529	35	6.61626	High
74	GSK3B (GSK3 beta)	6Y9R	Training	18	16.89	14	0.65	0	197	968.86	1.07	901.63	1356	529	35	6.61626	High
74	GSK3B (GSK3 beta)	6Y9S	Training	24	21.11	18	0.64	0	221	880.06	1.09	807.94	1356	529	35	6.61626	High
74	GSK3B (GSK3 beta)	7B6F	Training	14	15.78	12	0.69	0	177	679.8	1.11	610.82	1356	529	35	6.61626	High
75	EGFR (ErbB1)	1M17	Training	17	14.53	9	0.72	0	176	787.95	1.12	700.93	1557	419	11	2.6253	High
75	EGFR (ErbB1)	2RGP	Training	18	21.67	10	0.69	0	220	695.95	0.89	780.8	1557	419	11	2.6253	High
75	EGFR (ErbB1)	3BEL	Training	18	21.06	10	0.69	0	219	666.2	0.88	758.27	1557	419	11	2.6253	High
75	EGFR (ErbB1)	3VJO	Training	19	14.44	10	0.66	0	180	984.82	1.09	906.75	1557	419	11	2.6253	High
75	EGFR (ErbB1)	3W32	Training	20	19.82	16	0.7	0	230	770.7	0.94	816.13	1557	419	11	2.6253	High
75	EGFR (ErbB1)	3W33	Training	19	19.08	14	0.7	0	243	873.17	1.28	680.45	1557	419	11	2.6253	High
75	EGFR (ErbB1)	4G5J	Training	17	19.77	8	0.72	0	188	895.35	1.1	811.52	1557	419	11	2.6253	High
75	EGFR (ErbB1)	4I23	Training	15	16.89	6	0.73	0	150	640.15	1.12	569.86	1557	419	11	2.6253	High
75	EGFR (ErbB1)	4JQ7	Training	19	19.77	9	0.73	0	193	931.45	1.11	837.12	1557	419	11	2.6253	High
75	EGFR (ErbB1)	4JQ8	Training	27	19.79	12	0.71	0	250	1288.49	1.06	1211.3	1557	419	11	2.6253	High
75	EGFR (ErbB1)	4JR3	Training	25	21.03	12	0.69	0	218	1056.17	1.1	964.1	1557	419	11	2.6253	High
75	EGFR (ErbB1)	4JRV	Training	27	20.44	12	0.71	0	258	1379.22	1.09	1269.7	1557	419	11	2.6253	High
75	EGFR (ErbB1)	4WKQ	Training	18	19.15	7	0.71	0	174	741.57	1.08	685.57	1557	419	11	2.6253	High
75	EGFR (ErbB1)	5CAV	Training	22	22.75	9	0.72	0	211	1036.93	1.12	929.79	1557	419	11	2.6253	High
75	EGFR (ErbB1)	5EM8	Training	11	16.55	6	0.72	0	149	714.6	1.17	613.38	1557	419	11	2.6253	High
75	EGFR (ErbB1)	5U8L	Training	15	21.04	11	0.66	0	206	963.56	1.17	824.83	1557	419	11	2.6253	High
75	EGFR (ErbB1)	7KXZ	Training	21	19.74	9	0.7	0	228	1022.52	1.17	872.96	1557	419	11	2.6253	High
76	CSNK2A1 (CK2 alpha 1)	3MB7	Training	17	18.95	20	0.67	0	222	998.25	1.29	774.14	814	215	6	2.7907	High
76	CSNK2A1 (CK2 alpha 1)	3OWK	Training	18	24.05	14	0.76	0	187	810.01	1.34	603.14	814	215	6	2.7907	High
76	CSNK2A1 (CK2 alpha 1)	3PE2	Training	15	18.57	17	0.64	0	185	784.37	1.13	693.25	814	215	6	2.7907	High
76	CSNK2A1 (CK2 alpha 1)	3R0T	Training	18	20.16	19	0.63	0	212	964.68	1.26	764.42	814	215	6	2.7907	High
76	CSNK2A1 (CK2 alpha 1)	3WIK	Training	12	20.44	14	0.71	0	153	824.35	1.54	536.06	814	215	6	2.7907	High
76	CSNK2A1 (CK2 alpha 1)	5N9N	Training	15	21.6	18	0.67	0	200	871.79	1.23	711.17	814	215	6	2.7907	High
76	CSNK2A1 (CK2 alpha 1)	6A1C	Training	17	23.81	16	0.67	0	236	931.03	1.13	823.81	814	215	6	2.7907	High
76	CSNK2A1 (CK2 alpha 1)	6HNY	Training	18	20.13	17	0.64	0	209	813.71	1.07	763.9	814	215	6	2.7907	High
76	CSNK2A1 (CK2 alpha 1)	6HOT	Training	16	19.08	11	0.65	0	171	763.07	1.4	543.74	814	215	6	2.7907	High
76	CSNK2A1 (CK2 alpha 1)	6HOU	Training	10	16.02	12	0.67	0	143	635.13	1.59	398.85	814	215	6	2.7907	High
76	CSNK2A1 (CK2 alpha 1)	6JWA	Training	24	22.49	14	0.7	0	230	1088.16	1.16	935.94	814	215	6	2.7907	High
76	CSNK2A1 (CK2 alpha 1)	6L1Z	Training	12	18.42	14	0.68	0	160	675.75	1.12	603.14	814	215	6	2.7907	High
76	CSNK2A1 (CK2 alpha 1)	6RCM	Training	19	21.67	21	0.63	0	222	1180.28	1.37	861.18	814	215	6	2.7907	High
76	CSNK2A1 (CK2 alpha 1)	6RFE	Training	18	17.76	20	0.64	0	190	885.15	1.25	708.61	814	215	6	2.7907	High
76	CSNK2A1 (CK2 alpha 1)	6TEI	Training	15	18.88	14	0.66	0	178	846.2	1.26	671.23	814	215	6	2.7907	High
76	CSNK2A1 (CK2 alpha 1)	6TLL	Training	13	14.04	12	0.67	0	150	557.63	1.4	397.82	814	215	6	2.7907	High
76	CSNK2A1 (CK2 alpha 1)	6TLP	Training	9	14.73	10	0.66	0	119	306.22	1.3	235.01	814	215	6	2.7907	High
76	CSNK2A1 (CK2 alpha 1)	6TLV	Training	13	12.87	9	0.65	0	134	495.26	1.54	322.05	814	215	6	2.7907	High
76	CSNK2A1 (CK2 alpha 1)	7BU4	Training	16	18	15	0.68	0	174	839.88	1.13	744.45	814	215	6	2.7907	High
77	CHEK1 (CHK1)	1NVR	Training	22	18.83	14	0.64	0	205	882.66	1.15	770.05	1041	272	4	1.47059	High
77	CHEK1 (CHK1)	1NVS	Training	20	16.65	13	0.67	0	192	753.56	1.02	735.23	1041	272	4	1.47059	High
77	CHEK1 (CHK1)	1ZYS	Training	26	27.26	13	0.63	0	232	992.29	1	995.84	1041	272	4	1.47059	High
77	CHEK1 (CHK1)	2BRG	Training	20	18.81	10	0.65	0	188	809.99	1.05	773.12	1041	272	4	1.47059	High
77	CHEK1 (CHK1)	2HOG	Training	23	18.12	11	0.62	0	214	882.31	1.26	700.42	1041	272	4	1.47059	High
77	CHEK1 (CHK1)	2QHN	Training	20	18.9	9	0.64	0	160	778.6	1.4	557.06	1041	272	4	1.47059	High
77	CHEK1 (CHK1)	2R0U	Training	20	19.28	11	0.61	0	202	842.82	1.04	814.08	1041	272	4	1.47059	High
77	CHEK1 (CHK1)	2X8D	Training	19	17.31	9	0.6	0	172	646.01	1.24	521.22	1041	272	4	1.47059	High
77	CHEK1 (CHK1)	2YDI	Training	22	19.5	13	0.58	0	199	904.91	1.28	706.05	1041	272	4	1.47059	High
77	CHEK1 (CHK1)	2YDJ	Training	25	25.5	13	0.63	0	216	961.09	1.15	837.63	1041	272	4	1.47059	High
77	CHEK1 (CHK1)	2YER	Training	20	18.68	13	0.59	0	184	695.9	1.43	486.91	1041	272	4	1.47059	High
77	CHEK1 (CHK1)	2YM7	Training	17	17.1	9	0.62	0	168	661.54	1.06	624.13	1041	272	4	1.47059	High
77	CHEK1 (CHK1)	3OT3	Training	21	17.33	15	0.58	0	202	843.9	1.23	686.08	1041	272	4	1.47059	High
77	CHEK1 (CHK1)	3TKI	Training	17	15.55	13	0.61	0	191	663.61	1.15	576	1041	272	4	1.47059	High
77	CHEK1 (CHK1)	4FTM	Training	17	19.82	10	0.68	0	172	661.72	1.23	538.11	1041	272	4	1.47059	High
77	CHEK1 (CHK1)	4HYH	Training	25	18.54	15	0.65	0	226	977.61	1.21	808.96	1041	272	4	1.47059	High
77	CHEK1 (CHK1)	4QYH	Training	23	20.8	15	0.67	0	203	1023.68	1.13	902.14	1041	272	4	1.47059	High
77	CHEK1 (CHK1)	4RVM	Training	20	17.92	10	0.67	0	178	724.83	1.23	590.85	1041	272	4	1.47059	High
77	CHEK1 (CHK1)	6FC8	Training	22	20.63	18	0.59	0	213	963.54	1.21	795.14	1041	272	4	1.47059	High
78	CDK2	1E1X	Training	17	19.94	16	0.63	0	187	866.79	1.39	623.62	1115	541	21	3.8817	High
78	CDK2	1H0V	Training	14	15.74	13	0.6	0	179	638.32	1.28	498.18	1115	541	21	3.8817	High
78	CDK2	1HCK	Training	16	17.56	16	0.63	1	222	677.57	0.96	708.61	1115	541	21	3.8817	High
78	CDK2	1PXO	Training	14	18.26	12	0.7	0	194	645.81	1.14	566.27	1115	541	21	3.8817	High
78	CDK2	2A0C	Training	22	22.33	17	0.67	0	247	998.6	1.14	873.47	1115	541	21	3.8817	High
78	CDK2	2C68	Training	24	22.96	19	0.63	0	237	904.98	1.41	644.1	1115	541	21	3.8817	High
78	CDK2	2C6I	Training	25	22.64	19	0.63	0	267	1091.97	1.32	828.93	1115	541	21	3.8817	High
78	CDK2	2C6M	Training	18	18.73	17	0.63	0	221	988.79	1.32	747.52	1115	541	21	3.8817	High
78	CDK2	3QQJ	Training	10	13.97	9	0.65	0	161	613.53	1.44	426.5	1115	541	21	3.8817	High
78	CDK2	3RAH	Training	21	23.7	18	0.65	0	234	1043.8	1.4	744.45	1115	541	21	3.8817	High
78	CDK2	3RMF	Training	24	23.96	19	0.65	0	276	1199.83	1.35	888.32	1115	541	21	3.8817	High
78	CDK2	3TI1	Training	21	24.71	15	0.72	0	241	931.04	1.13	824.32	1115	541	21	3.8817	High
78	CDK2	3WBL	Training	19	23.27	19	0.65	0	216	875.56	1.25	702.98	1115	541	21	3.8817	High
78	CDK2	4BZD	Training	20	26.05	13	0.67	0	255	1131.36	1.37	825.86	1115	541	21	3.8817	High
78	CDK2	4KD1	Training	24	25.16	20	0.66	0	240	972.54	1.38	703.49	1115	541	21	3.8817	High
78	CDK2	4LYN	Training	19	24.75	16	0.7	0	231	914.87	1.14	799.23	1115	541	21	3.8817	High
78	CDK2	5D1J	Training	21	16.8	16	0.69	0	226	1227.93	1.45	848.38	1115	541	21	3.8817	High
78	CDK2	5MHQ	Training	27	24.11	21	0.6	0	298	999.58	1.2	832	1115	541	21	3.8817	High
78	CDK2	6INL	Training	24	24.66	18	0.7	0	250	1141.89	1.31	871.42	1115	541	21	3.8817	High
78	CDK2	7ACK	Training	10	13.05	10	0.65	0	152	556.14	1.24	450.05	1115	541	21	3.8817	High
79	BTK	3OCS	Training	27	22.78	21	0.63	0	278	974.56	1.02	957.44	764	170	1	0.588235	Low
79	BTK	3PIX	Training	14	13.9	8	0.66	0	141	469.73	1.05	448.51	764	170	1	0.588235	Low
79	BTK	3PJ2	Training	22	20.55	12	0.69	0	211	1067.13	1.17	910.85	764	170	1	0.588235	Low
79	BTK	4NWM	Training	28	22	20	0.64	0	311	1106.12	0.94	1171.9	764	170	1	0.588235	Low
79	BTK	4RX5	Training	24	19.69	21	0.62	0	282	777.11	0.98	796.16	764	170	1	0.588235	Low
79	BTK	5FBO	Training	24	25.31	14	0.72	0	272	1042.39	1.07	977.92	764	170	1	0.588235	Low
79	BTK	5P9F	Training	27	23.27	22	0.63	0	318	1011.14	1.01	997.38	764	170	1	0.588235	Low
79	BTK	5P9J	Training	20	19.25	14	0.69	0	226	727.19	0.93	781.31	764	170	1	0.588235	Low
79	BTK	5P9K	Training	17	20.83	16	0.59	0	256	918.03	1.05	877.06	764	170	1	0.588235	Low
79	BTK	5VGO	Training	25	16.8	19	0.65	0	274	774.41	0.89	868.86	764	170	1	0.588235	Low
79	BTK	6AUA	Training	23	23.27	20	0.62	0	267	878.27	0.88	996.86	764	170	1	0.588235	Low
79	BTK	6J6M	Training	20	21.14	14	0.61	0	257	834.62	1.02	818.18	764	170	1	0.588235	Low
79	BTK	6O8I	Training	20	18.21	12	0.59	0	209	854.78	1.09	783.36	764	170	1	0.588235	Low
79	BTK	6VXQ	Training	26	20.19	20	0.63	0	254	994.43	1.11	898.05	764	170	1	0.588235	Low
79	BTK	6X3P	Training	31	25.02	17	0.66	0	323	990.29	1.01	984.06	764	170	1	0.588235	Low
79	BTK	7KXQ	Training	27	18.62	24	0.63	0	321	1131.4	1.05	1082.3	764	170	1	0.588235	Low
79	BTK	7N5X	Training	16	20.69	13	0.61	0	180	780	1.22	637.44	764	170	1	0.588235	Low
79	BTK	7R61	Training	17	20.65	13	0.7	0	218	783.98	1.11	706.05	764	170	1	0.588235	Low
80	AURKA (Aurora A)	2NP8	Training	18	18.88	17	0.66	0	183	833.94	1.1	761.34	1137	341	5	1.46628	High
80	AURKA (Aurora A)	3E5A	Training	19	19.25	8	0.69	0	185	795.99	1.28	619.52	1137	341	5	1.46628	High
80	AURKA (Aurora A)	3EFW	Training	18	25.71	15	0.73	0	216	1024.55	0.99	1030.6	1137	341	5	1.46628	High
80	AURKA (Aurora A)	3HA6	Training	23	19.74	19	0.68	0	244	1092.78	1.03	1056.7	1137	341	5	1.46628	High
80	AURKA (Aurora A)	3MYG	Training	18	22.71	15	0.69	0	233	1180.69	1.25	944.64	1137	341	5	1.46628	High
80	AURKA (Aurora A)	3VAP	Training	16	21.35	20	0.71	0	229	1092.78	1.27	862.72	1137	341	5	1.46628	High
80	AURKA (Aurora A)	3W2C	Training	21	21.15	16	0.71	0	219	1290.71	1.31	985.09	1137	341	5	1.46628	High
80	AURKA (Aurora A)	4BYJ	Training	26	26.56	17	0.69	0	231	1305.03	1.36	962.05	1137	341	5	1.46628	High
80	AURKA (Aurora A)	4UYN	Training	18	21.26	16	0.68	0	227	894.33	1	893.95	1137	341	5	1.46628	High
80	AURKA (Aurora A)	4ZTR	Training	20	20.14	20	0.69	0	224	904.77	1.17	771.58	1137	341	5	1.46628	High
80	AURKA (Aurora A)	5DN3	Training	25	22.03	20	0.6	1	261	1052.75	1.17	902.66	1137	341	5	1.46628	High
80	AURKA (Aurora A)	5EW9	Training	12	17.83	17	0.68	0	191	891.65	1.27	701.95	1137	341	5	1.46628	High
80	AURKA (Aurora A)	5OBJ	Training	21	23.27	21	0.67	1	239	1117.01	1.17	952.32	1137	341	5	1.46628	High
80	AURKA (Aurora A)	5OBR	Training	13	16.51	14	0.68	0	146	744.69	1.14	650.75	1137	341	5	1.46628	High
80	AURKA (Aurora A)	5ONE	Training	17	18.74	20	0.67	0	221	1045.44	1.09	960	1137	341	5	1.46628	High
80	AURKA (Aurora A)	6C2R	Training	17	18.3	15	0.65	0	194	843.5	1	840.19	1137	341	5	1.46628	High
80	AURKA (Aurora A)	6C2T	Training	16	18.35	11	0.69	0	189	888.88	0.96	925.18	1137	341	5	1.46628	High
80	AURKA (Aurora A)	6GRA	Training	23	25.5	15	0.71	0	265	1303.08	1.24	1048.5	1137	341	5	1.46628	High
80	AURKA (Aurora A)	6Z4Y	Training	18	23.45	17	0.66	0	262	1212.84	1.18	1031.6	1137	341	5	1.46628	High

## Sheet: Testing 
SM6: The binding site descriptors for crystallographic structures in the testing list, and their AC classification according to the default threshold.
Target No.	Target	Code	Training or testing	Acceptors	Depth Å	Donors	Hydrophobicity	Metal	Heavy Atoms	Surface Å²	Surface-Volume-Ratio	Volume Å³	N. Inhibitors	MMP	AC	AC/MMP	Default threshold
5	PHKG2(PSK-C3)	2Y7J	Testing	19	18.81	9	0.67	0	167	783.21	1.26	622.59	580	116	0	0	No
9	FES	6JMF	Testing	20	25.3	16	0.65	0	207	1116.05	1.39	804.35	392	68	0	0	No
14	HER4 (ErbB4)	2R4B	Testing	18	20.63	14	0.71	0	212	875.01	1.25	699.39	670	167	0	0	No
14	HER4 (ErbB4)	3BBT	Testing	18	22.94	10	0.73	0	198	655.95	0.96	682.5	670	167	0	0	No
21	MAPKAPK3 (3pK)	3FHR	Testing	19	20.49	11	0.65	0	184	869.92	1.37	635.9	737	192	0	0	No
21	MAPKAPK3 (3pK)	3FXW	Testing	18	20.25	12	0.67	0	181	761.64	1.31	580.61	737	192	0	0	No
21	MAPKAPK3 (3pK)	3R1N	Testing	21	20.65	16	0.65	0	195	946.18	1.15	822.78	737	192	0	0	No
21	MAPKAPK3 (3pK)	3SHE	Testing	19	20.3	14	0.69	0	194	944.31	1.14	830.46	737	192	0	0	No
21	MAPKAPK3 (3pK)	7NRB	Testing	23	18	12	0.64	0	194	885.03	1.38	641.54	737	192	0	0	No
29	FLT1	3HNG	Testing	14	22.13	8	0.73	0	191	541.25	1.04	522.24	1588	286	11	3.84615	High
30	MAPK13(SAPK4)	4EYJ	Testing	18	21.87	16	0.68	0	259	951.81	1.3	734.21	730	185	0	0	No
30	MAPK13(SAPK4)	4EYM	Testing	19	24.75	11	0.71	0	216	1012.91	1.33	762.88	730	185	0	0	No
30	MAPK13(SAPK4)	5EKN	Testing	20	18.69	11	0.74	0	239	1051.15	1.3	810.5	730	185	0	0	No
30	MAPK13(SAPK4)	5EKO	Testing	21	15.12	13	0.68	0	229	995	1.31	760.83	730	185	0	0	No
35	ABL1	2E2B	Testing	25	29.27	16	0.71	0	288	1215.91	1.3	935.42	1415	858	24	2.7972	High
35	ABL1	2HYY	Testing	22	20.58	15	0.7	0	268	1026.84	1.13	905.22	1415	858	24	2.7972	High
35	ABL1	2HZ0	Testing	14	23.1	11	0.73	0	243	508.65	1.04	486.91	1415	858	24	2.7972	High
35	ABL1	2HZ4	Testing	28	15.84	11	0.73	0	221	1417.77	1.13	1255.4	1415	858	24	2.7972	High
35	ABL1	2HZI	Testing	18	19.1	13	0.67	0	192	581.02	1.2	484.86	1415	858	24	2.7972	High
35	ABL1	3CS9	Testing	31	22.3	22	0.69	0	318	1317.02	1.2	1099.7	1415	858	24	2.7972	High
35	ABL1	3QRI	Testing	27	23.64	15	0.66	0	313	1303.89	1.21	1074.1	1415	858	24	2.7972	High
35	ABL1	3QRK	Testing	24	23.88	17	0.7	0	274	1283.63	1.26	1021.4	1415	858	24	2.7972	High
35	ABL1	3UE4	Testing	15	19.77	11	0.69	0	181	708.71	0.96	739.33	1415	858	24	2.7972	High
35	ABL1	4WA9	Testing	19	20.98	16	0.66	0	224	1166.56	1.37	849.92	1415	858	24	2.7972	High
35	ABL1	4ZOG	Testing	23	22.8	13	0.68	0	231	974.89	1.03	949.76	1415	858	24	2.7972	High
35	ABL1	5HU9	Testing	25	28.96	14	0.64	0	308	983.73	1.04	948.74	1415	858	24	2.7972	High
41	CSF1R (FMS)	2I0V	Testing	17	18.4	16	0.71	0	175	670.96	1.22	547.84	959	254	11	4.33071	High
41	CSF1R (FMS)	2I1M	Testing	21	20.4	15	0.66	0	199	707.79	1.05	674.3	959	254	11	4.33071	High
41	CSF1R (FMS)	3DPK	Testing	21	23.76	16	0.65	0	263	699.96	0.96	726.53	959	254	11	4.33071	High
41	CSF1R (FMS)	3LCD	Testing	23	19.15	16	0.65	0	203	918.44	1.11	828.93	959	254	11	4.33071	High
41	CSF1R (FMS)	3LCO	Testing	25	20.63	15	0.69	0	252	875.17	1.07	819.2	959	254	11	4.33071	High
41	CSF1R (FMS)	6T2W	Testing	20	19.61	12	0.63	0	209	681.06	0.99	686.59	959	254	11	4.33071	High
41	CSF1R (FMS)	6WXJ	Testing	20	20.29	9	0.73	0	222	738.85	1.13	651.26	959	254	11	4.33071	High
43	ITK	3QGW	Testing	19	23.16	13	0.62	0	233	1182.93	1.15	1025.5	736	181	1	0.552486	Low
43	ITK	3QGY	Testing	20	23.31	12	0.67	0	219	1203.01	1.14	1056.2	736	181	1	0.552486	Low
43	ITK	4M0Y	Testing	20	20.58	14	0.67	0	207	984.84	1.18	836.1	736	181	1	0.552486	Low
43	ITK	4M0Z	Testing	19	15.37	12	0.66	0	189	848.98	1.11	765.44	736	181	1	0.552486	Low
43	ITK	4M12	Testing	21	13.43	10	0.69	0	199	526.67	1.4	375.81	736	181	1	0.552486	Low
43	ITK	4M13	Testing	19	13.43	11	0.69	0	204	564.96	1.52	372.22	736	181	1	0.552486	Low
43	ITK	4M14	Testing	11	11.92	7	0.66	0	122	452.4	1.14	395.26	736	181	1	0.552486	Low
43	ITK	4M15	Testing	22	20.27	13	0.64	0	206	953.2	1.12	848.9	736	181	1	0.552486	Low
48	NEK2	2W5A	Testing	21	17.16	16	0.57	1	223	940.45	1.15	820.74	894	220	0	0	No
48	NEK2	2XK3	Testing	16	15.55	9	0.7	0	146	760.7	1.15	662.02	894	220	0	0	No
48	NEK2	2XK4	Testing	19	22.77	14	0.66	0	207	1128.54	1.39	809.47	894	220	0	0	No
48	NEK2	2XK6	Testing	18	24.19	10	0.69	0	179	948.38	1.14	834.56	894	220	0	0	No
48	NEK2	2XKC	Testing	22	24.24	11	0.7	0	208	1191.45	1.29	925.7	894	220	0	0	No
48	NEK2	2XKD	Testing	20	25.31	9	0.68	0	171	915.66	1.18	778.24	894	220	0	0	No
48	NEK2	2XKE	Testing	22	23.1	8	0.7	0	175	995.38	1.34	742.4	894	220	0	0	No
48	NEK2	2XKF	Testing	18	23.05	9	0.69	0	179	904.22	1.21	746.5	894	220	0	0	No
48	NEK2	2XNM	Testing	17	15.78	11	0.7	0	185	770.42	1.07	722.43	894	220	0	0	No
48	NEK2	2XNN	Testing	23	17.53	16	0.7	0	199	1273.02	1.35	943.1	894	220	0	0	No
48	NEK2	2XNO	Testing	28	22.36	18	0.66	0	273	1497.12	1.1	1360.9	894	220	0	0	No
48	NEK2	2XNP	Testing	17	20.51	12	0.66	0	201	954.57	0.99	965.63	894	220	0	0	No
48	NEK2	4AFE	Testing	17	19.48	10	0.74	0	192	914.54	1.16	787.97	894	220	0	0	No
48	NEK2	5M51	Testing	17	21.5	13	0.72	0	198	854.5	1.15	742.4	894	220	0	0	No
48	NEK2	5M53	Testing	22	24.51	19	0.67	0	253	993.18	1.04	950.78	894	220	0	0	No
48	NEK2	5M57	Testing	21	23.47	15	0.72	0	207	1054.53	1.23	856.58	894	220	0	0	No
48	NEK2	6SGI	Testing	15	16.49	7	0.65	0	128	755.88	1.42	531.97	894	220	0	0	No
48	NEK2	6SGK	Testing	16	19.17	10	0.62	0	140	805.85	1.42	568.32	894	220	0	0	No
48	NEK2	6SK9	Testing	19	20.75	11	0.67	0	163	932.2	1.35	688.13	894	220	0	0	No
54	PAK4	2CDZ	Testing	24	22.31	14	0.63	0	213	988.75	1.11	891.9	1197	354	0	0	No
54	PAK4	4APP	Testing	29	20.95	23	0.66	0	319	1295.75	1.06	1226.2	1197	354	0	0	No
54	PAK4	4JDI	Testing	20	17.44	16	0.59	2	225	711.14	1.05	678.4	1197	354	0	0	No
54	PAK4	4NJD	Testing	23	20.77	14	0.68	0	201	1016.23	1.05	963.58	1197	354	0	0	No
54	PAK4	4O0X	Testing	18	19.61	11	0.67	0	207	643.6	1.07	603.65	1197	354	0	0	No
54	PAK4	4O0Y	Testing	14	18.42	9	0.67	0	181	639.59	1.06	604.67	1197	354	0	0	No
54	PAK4	5VED	Testing	21	22.13	12	0.68	0	235	897.99	1.05	854.53	1197	354	0	0	No
54	PAK4	5VEE	Testing	22	19.35	11	0.72	0	211	921.41	1.29	713.22	1197	354	0	0	No
54	PAK4	5VEF	Testing	17	17.85	11	0.65	0	186	745.01	1.13	658.94	1197	354	0	0	No
54	PAK4	5XVA	Testing	20	17.74	14	0.64	0	207	779.78	1.34	581.12	1197	354	0	0	No
54	PAK4	5XVG	Testing	23	22.75	14	0.65	0	223	902.39	1.16	778.24	1197	354	0	0	No
54	PAK4	5ZJW	Testing	30	23.58	14	0.63	0	259	1066.1	1.25	855.04	1197	354	0	0	No
54	PAK4	7CP4	Testing	21	22.03	13	0.69	0	254	936.71	1.01	930.82	1197	354	0	0	No
58	FGFR1	4V05	Testing	18	26.64	16	0.72	0	227	883.84	1.04	851.46	986	252	1	0.396825	Low
58	FGFR1	4WUN	Testing	20	26.74	19	0.69	0	242	1063.92	1.1	965.12	986	252	1	0.396825	Low
58	FGFR1	5A46	Testing	17	20.83	12	0.67	0	174	744.58	0.8	932.35	986	252	1	0.396825	Low
58	FGFR1	5AM6	Testing	16	22.54	11	0.67	0	169	816.99	0.9	910.34	986	252	1	0.396825	Low
58	FGFR1	5EW8	Testing	17	21.06	12	0.65	0	219	855.57	1.16	739.33	986	252	1	0.396825	Low
58	FGFR1	6C19	Testing	17	20.65	10	0.72	0	198	833.78	1.1	757.25	986	252	1	0.396825	Low
58	FGFR1	6MZQ	Testing	18	21.67	10	0.69	0	192	750.7	1.09	686.08	986	252	1	0.396825	Low
58	FGFR1	6MZW	Testing	20	21.14	16	0.7	0	222	1137.6	1.36	838.14	986	252	1	0.396825	Low
61	NTRK1 (TRKA)	4PMM	Testing	20	24.85	10	0.72	0	241	850.81	1.12	760.32	884	222	1	0.45045	Low
61	NTRK1 (TRKA)	4PMP	Testing	21	23.75	11	0.68	0	265	1048.67	1.31	801.79	884	222	1	0.45045	Low
61	NTRK1 (TRKA)	4PMT	Testing	17	16.89	15	0.65	0	181	699.55	1.44	486.91	884	222	1	0.45045	Low
61	NTRK1 (TRKA)	4YNE	Testing	23	22.07	13	0.67	0	230	1148.84	1.49	769.02	884	222	1	0.45045	Low
61	NTRK1 (TRKA)	4YPS	Testing	22	22.94	16	0.71	0	234	1051.93	1.21	870.91	884	222	1	0.45045	Low
61	NTRK1 (TRKA)	5H3Q	Testing	22	22.37	18	0.7	0	280	809.78	1.04	780.29	884	222	1	0.45045	Low
61	NTRK1 (TRKA)	5JFV	Testing	22	23.65	12	0.63	0	288	937.85	1.12	835.58	884	222	1	0.45045	Low
61	NTRK1 (TRKA)	5JFW	Testing	23	23.87	16	0.64	0	311	1166	1.22	957.95	884	222	1	0.45045	Low
61	NTRK1 (TRKA)	5JFX	Testing	29	25.37	14	0.64	0	303	1191.74	1.25	950.78	884	222	1	0.45045	Low
61	NTRK1 (TRKA)	6D1Y	Testing	20	20.38	15	0.69	0	229	813.39	1.25	648.7	884	222	1	0.45045	Low
61	NTRK1 (TRKA)	6D1Z	Testing	19	18.19	18	0.67	0	228	714.89	1.12	637.44	884	222	1	0.45045	Low
61	NTRK1 (TRKA)	6D20	Testing	19	20.74	18	0.7	0	253	706.16	0.96	733.7	884	222	1	0.45045	Low
61	NTRK1 (TRKA)	6DKI	Testing	19	25.13	13	0.7	0	248	990.46	1.22	813.06	884	222	1	0.45045	Low
61	NTRK1 (TRKA)	6NPT	Testing	23	22.49	18	0.71	0	256	1203.63	1.03	1171.4	884	222	1	0.45045	Low
61	NTRK1 (TRKA)	6NSS	Testing	23	24.85	20	0.7	0	273	915.88	1.29	711.17	884	222	1	0.45045	Low
61	NTRK1 (TRKA)	6PL1	Testing	18	23.85	13	0.72	0	247	1000.86	1.08	923.65	884	222	1	0.45045	Low
61	NTRK1 (TRKA)	6PL4	Testing	17	23.45	19	0.69	0	263	920.21	1	921.09	884	222	1	0.45045	Low
65	DYRK1A	4YLK	Testing	13	14.84	10	0.64	0	178	674.74	1.12	601.09	1047	275	6	2.18182	High
65	DYRK1A	4YLL	Testing	13	16.1	9	0.63	0	177	671.15	1.09	616.96	1047	275	6	2.18182	High
65	DYRK1A	5A3X	Testing	15	17.42	10	0.71	0	168	683.36	1.24	551.42	1047	275	6	2.18182	High
65	DYRK1A	5A4T	Testing	9	12.13	8	0.74	0	119	478.85	1.08	441.34	1047	275	6	2.18182	High
65	DYRK1A	6A1F	Testing	13	16.18	10	0.69	0	145	684.55	1.17	583.68	1047	275	6	2.18182	High
65	DYRK1A	6EIF	Testing	16	18.95	9	0.71	0	164	668.55	0.98	683.01	1047	275	6	2.18182	High
65	DYRK1A	6EIQ	Testing	18	18.05	13	0.7	0	179	826.53	1.29	640.51	1047	275	6	2.18182	High
65	DYRK1A	6EIR	Testing	15	19.94	11	0.69	0	179	772.05	1.08	712.7	1047	275	6	2.18182	High
65	DYRK1A	6EIS	Testing	13	17.69	10	0.74	0	180	684.45	0.98	701.44	1047	275	6	2.18182	High
65	DYRK1A	6S14	Testing	15	15.8	8	0.64	0	176	635.34	1.15	551.42	1047	275	6	2.18182	High
65	DYRK1A	6S17	Testing	16	18.26	13	0.65	0	176	752.53	1.41	531.97	1047	275	6	2.18182	High
65	DYRK1A	6S1B	Testing	14	15.09	8	0.68	0	155	608.49	1.32	461.82	1047	275	6	2.18182	High
65	DYRK1A	6S1H	Testing	16	19.08	10	0.63	0	183	774.43	1.4	553.47	1047	275	6	2.18182	High
65	DYRK1A	6S1J	Testing	15	17.78	10	0.69	0	162	678.38	1.22	557.06	1047	275	6	2.18182	High
65	DYRK1A	7A4O	Testing	27	24.2	23	0.62	0	259	1176.34	1.02	1153	1047	275	6	2.18182	High
65	DYRK1A	7A51	Testing	10	15.7	6	0.68	0	140	548.93	1.21	455.17	1047	275	6	2.18182	High
65	DYRK1A	7A5D	Testing	17	24.41	10	0.64	0	206	814.41	1.28	636.42	1047	275	6	2.18182	High
65	DYRK1A	7AKA	Testing	12	16.1	11	0.68	0	171	639.98	0.89	722.94	1047	275	6	2.18182	High
65	DYRK1A	7AKL	Testing	17	24.19	10	0.67	0	196	756.78	1.17	644.1	1047	275	6	2.18182	High
65	DYRK1A	7O7K	Testing	19	18.17	16	0.66	0	218	873.73	1.05	830.98	1047	275	6	2.18182	High
68	PIM1	1XWS	Testing	16	16.57	7	0.67	0	193	699.54	1.02	684.03	2498	1372	17	1.23907	High
68	PIM1	3JYA	Testing	13	16.22	5	0.73	0	153	561.27	1.21	463.36	2498	1372	17	1.23907	High
68	PIM1	3R04	Testing	16	18.62	8	0.68	0	197	785.72	1.07	735.74	2498	1372	17	1.23907	High
68	PIM1	4ALW	Testing	28	22.77	16	0.6	0	270	990.29	1.19	828.93	2498	1372	17	1.23907	High
68	PIM1	4DTK	Testing	14	18.4	10	0.66	0	192	701.04	1.04	673.28	2498	1372	17	1.23907	High
68	PIM1	4K0Y	Testing	20	18.4	14	0.62	0	213	937.73	1.24	754.18	2498	1372	17	1.23907	High
68	PIM1	4K1B	Testing	26	18.69	14	0.66	0	258	1148.91	1.11	1036.8	2498	1372	17	1.23907	High
68	PIM1	4MTA	Testing	10	15.07	6	0.73	0	131	472.63	1.25	378.37	2498	1372	17	1.23907	High
68	PIM1	4XHK	Testing	22	22.51	15	0.61	0	228	871.83	1.17	748.03	2498	1372	17	1.23907	High
68	PIM1	5IPJ	Testing	20	19.43	13	0.65	0	214	916.7	1.22	750.59	2498	1372	17	1.23907	High
68	PIM1	5KGG	Testing	13	13.51	7	0.66	0	145	586.72	1.37	428.03	2498	1372	17	1.23907	High
68	PIM1	5KZI	Testing	25	22.99	15	0.64	0	238	1000.73	1.32	759.81	2498	1372	17	1.23907	High
68	PIM1	5V82	Testing	25	21.78	12	0.63	0	215	950.27	1.24	765.44	2498	1372	17	1.23907	High
68	PIM1	6L17	Testing	16	14.86	6	0.67	0	174	648.74	1.21	536.06	2498	1372	17	1.23907	High
68	PIM1	6NO9	Testing	18	19.37	9	0.67	0	209	873.37	1.12	777.22	2498	1372	17	1.23907	High
68	PIM1	6PDI	Testing	19	17.69	17	0.66	0	213	892.34	1.14	784.9	2498	1372	17	1.23907	High
68	PIM1	6YKD	Testing	21	20.77	12	0.67	0	194	853.55	1.19	717.31	2498	1372	17	1.23907	High
72	MAPK1 (ERK2)	3I5Z	Testing	24	22.82	20	0.61	0	248	1082.82	1.19	909.82	1653	387	2	0.516796	Low
72	MAPK1 (ERK2)	4FV3	Testing	19	18	17	0.65	0	229	863.98	0.99	870.91	1653	387	2	0.516796	Low
72	MAPK1 (ERK2)	4FV9	Testing	26	22.24	18	0.68	0	214	1022.18	1.28	799.23	1653	387	2	0.516796	Low
72	MAPK1 (ERK2)	4N0S	Testing	19	14.6	11	0.61	0	189	613.96	1.11	551.94	1653	387	2	0.516796	Low
72	MAPK1 (ERK2)	4O6E	Testing	25	21.67	21	0.62	0	258	1228.5	1.13	1084.9	1653	387	2	0.516796	Low
72	MAPK1 (ERK2)	4QP2	Testing	10	12.32	8	0.65	0	118	546	1.3	420.86	1653	387	2	0.516796	Low
72	MAPK1 (ERK2)	4QP9	Testing	24	23.31	20	0.67	0	239	1036.27	1.29	800.77	1653	387	2	0.516796	Low
72	MAPK1 (ERK2)	4QTE	Testing	23	24.28	19	0.59	0	269	1090.8	1.13	967.68	1653	387	2	0.516796	Low
72	MAPK1 (ERK2)	4ZXT	Testing	11	11.48	4	0.65	0	105	391.65	1.3	302.08	1653	387	2	0.516796	Low
72	MAPK1 (ERK2)	4ZZN	Testing	17	17.76	10	0.58	0	203	756.51	0.96	787.46	1653	387	2	0.516796	Low
72	MAPK1 (ERK2)	5BUE	Testing	24	22.2	19	0.65	0	229	978.8	1.24	787.97	1653	387	2	0.516796	Low
72	MAPK1 (ERK2)	5BUJ	Testing	19	16.08	14	0.6	0	179	695.96	1.55	448.51	1653	387	2	0.516796	Low
72	MAPK1 (ERK2)	5BVF	Testing	24	21.11	22	0.62	0	244	1072.89	1.16	924.67	1653	387	2	0.516796	Low
72	MAPK1 (ERK2)	5K4I	Testing	22	21.06	16	0.61	0	222	920.94	1.17	787.97	1653	387	2	0.516796	Low
72	MAPK1 (ERK2)	5NHF	Testing	24	22.98	14	0.7	0	221	1024.11	1.05	978.94	1653	387	2	0.516796	Low
72	MAPK1 (ERK2)	5WP1	Testing	13	19.08	11	0.64	0	179	829.04	1.45	571.39	1653	387	2	0.516796	Low
72	MAPK1 (ERK2)	6RQ4	Testing	21	17.1	19	0.65	0	247	965.32	1.08	893.44	1653	387	2	0.516796	Low
72	MAPK1 (ERK2)	7AUV	Testing	29	25.62	19	0.62	0	281	1196.78	1.19	1008.1	1653	387	2	0.516796	Low
72	MAPK1 (ERK2)	7NR9	Testing	27	23.65	18	0.67	0	256	1150.54	1.11	1035.2	1653	387	2	0.516796	Low
