# Supplementary material for: Protein characteristics substantially influence the propensity of activity cliffs among kinase inhibitors
Source: Sci Rep. 2024 Apr 20;14:9058. doi: 10.1038/s41598-024-59501-w (PMC11032345; doi:10.1038/s41598-024-59501-w)
Supplement: Supplementary file 1 — Supplementary Information. [file 41598_2024_59501_MOESM1_ESM.zip › Supporting_revised/SM7-Statistical criteria for Intermediate models.xlsx]

## Sheet: Sheet1
SM7: Statistical criteria against testing set for ML models using GFI selected features.
Models generated using 617 data points	No. of descriptors		Xgboost			RF
			Testing set			Testing set
			Accuracy	Cohen’s k		Accuracy	Cohen’s k
All descriptors (3D and Protr descriptors)	9928		0.214286	0.0653559		0.324675	0.180096
GFI-selected descriptors	180		0.402597	0.191186		0.448052	0.294682
