# Supplementary material for: Protein characteristics substantially influence the propensity of activity cliffs among kinase inhibitors
Source: Sci Rep. 2024 Apr 20;14:9058. doi: 10.1038/s41598-024-59501-w (PMC11032345; doi:10.1038/s41598-024-59501-w)
Supplement: Supplementary file 1 — Supplementary Information. [file 41598_2024_59501_MOESM1_ESM.zip › Supporting_revised/SM8-PCA.xlsx]

## Sheet: Total list
Target No.	Target	Code	Resolution	Training or Testing	H-bonds	electrostatic	Hydrophobic interaction	bumps	NO. of non hydrogen atoms	N. H-bonds	N. electrostatic	N. Hydrophobic interaction	N. bumps	PCA dimension 0	PCA dimension 1	PCA dimension 2	PCA dimension 3	PCA dimension 4	PCA dimension 5	PCA dimension 6	PCA dimension 7	PCA dimension 8	PCA dimension 9	N. Inhibitors	MMP	AC	AC/MMP	Default threshold
1	CLK4	6FYV	2.46	Training	462	24	167	0	5396	0.085619	0.00444774	0.0309489	0	1.44143e+07	-55600.1	-259527	50790.2	118441	47208.5	-49356.9	-142404	292980	156307	985	208	4	1.92308	High
2	CNK(PLK3)	4B6L	1.9	Training	417	17	164	0	4571	0.0912273	0.0037191	0.0358784	0	7.15829e+06	-153421	5208.58	53612.2	-11833.8	-141456	109869	-89612.1	-339433	59755.8	722	184	0	0	No
3	CSNK1A1 (CK1 alpha 1)	6GZD	2.28	Training	437	17	158	6	4922	0.088785	0.00345388	0.0321008	0.00121902	2.26766e+07	-88438.8	206026	-53305.9	-216236	88737.6	208241	117425	85230.6	64140.2	919	224	0	0	No
4	FYN	2DQ7	2.8	Training	372	20	148	1	4252	0.0874882	0.00470367	0.0348071	0.000235183	1.14027e+07	241217	-162907	147991	-345351	-178937	-168514	5611.98	186334	81577.5	1665	325	2	0.615385	Low
6	PKN2(PRKCL2)	4CRS	2.75	Training	440	29	189	0	5320	0.0827068	0.00545113	0.0355263	0	-1.23685e+07	-420507	-392060	-283734	-238268	351541	243986	-193858	-176702	-303777	701	167	4	2.39521	High
7	AXL (UFO)	5U6B	2.84	Training	385	24	146	0	4295	0.0896391	0.00558789	0.033993	0	-7.25196e+06	-278887	-224112	282703	-153774	13503.3	150238	-127703	-43788.1	154598	434	87	0	0	No
8	cTAK1(MARK3)	7P1L	1.95	Training	415	16	152	0	4624	0.0897491	0.00346021	0.032872	0	2.07288e+06	-90193	294841	137099	352578	278006	225247	-80344.5	-234105	-242909	760	202	1	0.49505	Low
10	KRS1(MST2)	5DH3	2.47	Training	393	14	146	4	4574	0.0859204	0.00306078	0.0319195	0.000874508	1.53878e+07	46573.3	20187.9	-437514	43809.1	201682	-75562.9	-106164	519000	-122543	810	228	1	0.438596	Low
11	LYN	3A4O	3	Training	341	22	141	4	4167	0.0818335	0.00527958	0.0338373	0.000959923	1.23395e+07	223902	-48689.8	8651.6	-126129	-95503.3	-354793	54148.6	-31798.3	-126029	619	171	0	0	No
11	LYN	5XY1	2.7	Training	360	19	151	0	4095	0.0879121	0.0046398	0.0368742	0	1.23395e+07	223902	-48689.8	8651.6	-126129	-95503.3	-354793	54148.6	-31798.3	-126029	619	171	0	0	No
12	PIM2	2IWI	2.8	Training	308	8	132	1	3648	0.0844298	0.00219298	0.0361842	0.000274123	2.28686e+07	-118116	123067	-22230.5	6832.74	-4711.19	159604	26284.3	76477.9	1940.98	866	286	5	1.74825	High
12	PIM2	4X7Q	2.33	Training	333	14	160	0	3726	0.089372	0.00375738	0.0429415	0	2.28686e+07	-118116	123067	-22230.5	6832.74	-4711.19	159604	26284.3	76477.9	1940.98	866	286	5	1.74825	High
13	HCCS-4(MAP3K20)(ZAK)	5X5O	1.868	Training	412	17	175	4	4626	0.0890618	0.00367488	0.0378297	0.000864678	-2.28726e+06	-424587	-114864	-94078	-30034.5	-21640	125857	-36618.2	141839	-53059.9	604	125	0	0	No
13	HCCS-4(MAP3K20)(ZAK)	6JUT	2.1	Training	408	13	177	1	4717	0.0864957	0.00275599	0.0375238	0.000211999	-2.28726e+06	-424587	-114864	-94078	-30034.5	-21640	125857	-36618.2	141839	-53059.9	604	125	0	0	No
13	HCCS-4(MAP3K20)(ZAK)	6JUU	1.903	Training	407	13	174	4	4630	0.087905	0.00280778	0.037581	0.000863931	-2.28726e+06	-424587	-114864	-94078	-30034.5	-21640	125857	-36618.2	141839	-53059.9	604	125	0	0	No
15	HIPK2	6P5S	2.194	Training	443	14	172	0	5193	0.0853071	0.00269594	0.0331215	0	-1.6452e+07	298559	192103	-177465	133520	82239.2	49409.2	-49254.2	-87531.5	-380154	680	175	0	0	No
15	HIPK2	7NCF	2.72	Training	478	26	168	0	5752	0.0831015	0.00452017	0.0292072	0	-1.6452e+07	298559	192103	-177465	133520	82239.2	49409.2	-49254.2	-87531.5	-380154	680	175	0	0	No
16	LIMK1	3S95	1.65	Training	432	21	167	0	4633	0.0932441	0.0045327	0.0360458	0	2.36203e+06	-165840	-319321	-73574.2	165426	7462.87	-49615.4	131762	-64488	14018	762	169	0	0	No
16	LIMK1	5NXC	2.25	Training	372	15	153	0	4248	0.0875706	0.00353107	0.0360169	0	2.36203e+06	-165840	-319321	-73574.2	165426	7462.87	-49615.4	131762	-64488	14018	762	169	0	0	No
16	LIMK1	7ATS	2.8	Training	348	5	116	0	3727	0.0933727	0.00134156	0.0311242	0	2.36203e+06	-165840	-319321	-73574.2	165426	7462.87	-49615.4	131762	-64488	14018	762	169	0	0	No
16	LIMK1	7ATU	2.8	Training	354	12	156	0	4093	0.0864891	0.00293183	0.0381139	0	2.36203e+06	-165840	-319321	-73574.2	165426	7462.87	-49615.4	131762	-64488	14018	762	169	0	0	No
17	MARK2(EMK1)	5EAK	2.8	Training	431	23	158	0	5013	0.0859765	0.00458807	0.0315181	0	1.27609e+06	-204854	161437	39186.7	662817	117985	402300	-219188	15712.5	-154236	646	161	0	0	No
17	MARK2(EMK1)	5KZ7	3.2	Training	412	17	163	0	4822	0.0854417	0.00352551	0.0338034	0	1.27609e+06	-204854	161437	39186.7	662817	117985	402300	-219188	15712.5	-154236	646	161	0	0	No
17	MARK2(EMK1)	5KZ8	3.21	Training	409	19	157	0	4874	0.0839146	0.00389824	0.0322117	0	1.27609e+06	-204854	161437	39186.7	662817	117985	402300	-219188	15712.5	-154236	646	161	0	0	No
18	FGFR3(JTK4)	6LVM	2.53	Training	420	16	176	0	4600	0.0913043	0.00347826	0.0382609	0	-3.23643e+06	154037	297719	120679	-132680	103612	-173751	-141622	-242711	134356	657	160	0	0	No
18	FGFR3(JTK4)	7DHL	2.57	Training	402	13	175	0	4620	0.087013	0.00281385	0.0378788	0	-3.23643e+06	154037	297719	120679	-132680	103612	-173751	-141622	-242711	134356	657	160	0	0	No
19	FLT3	4RT7	3.1	Training	392	13	160	0	4355	0.0900115	0.00298507	0.0367394	0	-1.79949e+07	132296	497989	-202216	-98632.1	-16885	-15365.9	125451	80167	-78706	1025	275	7	2.54545	High
19	FLT3	4XUF	3.2	Training	364	16	138	5	4309	0.0844744	0.00371316	0.032026	0.00116036	-1.79949e+07	132296	497989	-202216	-98632.1	-16885	-15365.9	125451	80167	-78706	1025	275	7	2.54545	High
19	FLT3	5X02	2.401	Training	422	16	188	0	4798	0.0879533	0.00333472	0.039183	0	-1.79949e+07	132296	497989	-202216	-98632.1	-16885	-15365.9	125451	80167	-78706	1025	275	7	2.54545	High
19	FLT3	6IL3	2.5	Training	437	22	172	7	4966	0.0879984	0.00443012	0.0346355	0.00140959	-1.79949e+07	132296	497989	-202216	-98632.1	-16885	-15365.9	125451	80167	-78706	1025	275	7	2.54545	High
19	FLT3	6JQR	2.2	Training	429	16	175	0	4693	0.0914127	0.00340933	0.0372896	0	-1.79949e+07	132296	497989	-202216	-98632.1	-16885	-15365.9	125451	80167	-78706	1025	275	7	2.54545	High
20	HER2 (erbB2)	3RCD	3.21	Training	359	24	128	0	4575	0.0784699	0.0052459	0.0279781	0	-3.26354e+07	1.05017e+06	-504816	106081	-588178	-89170.2	155183	6396.05	197139	433300	1390	222	0	0	No
20	HER2 (erbB2)	7JXH	3.27	Training	358	19	152	0	4458	0.0803051	0.004262	0.034096	0	-3.26354e+07	1.05017e+06	-504816	106081	-588178	-89170.2	155183	6396.05	197139	433300	1390	222	0	0	No
22	NTRK2 (TRKB)	4AT3	1.77	Training	406	11	173	2	4675	0.0868449	0.00235294	0.0370053	0.000427807	-6.19841e+06	-36634	511187	485780	-78129.2	-500119	-112124	-14653.6	-131131	-79520.4	919	234	2	0.854701	Low
22	NTRK2 (TRKB)	4AT4	2.36	Training	421	12	168	0	4719	0.0892138	0.00254291	0.0356008	0	-6.19841e+06	-36634	511187	485780	-78129.2	-500119	-112124	-14653.6	-131131	-79520.4	919	234	2	0.854701	Low
22	NTRK2 (TRKB)	4AT5	1.71	Training	414	13	179	0	4742	0.0873049	0.00274146	0.0377478	0	-6.19841e+06	-36634	511187	485780	-78129.2	-500119	-112124	-14653.6	-131131	-79520.4	919	234	2	0.854701	Low
23	NTRK3 (TRKC)	3V5Q	2.2	Training	373	9	160	0	4238	0.0880132	0.00212364	0.0377537	0	-7.3083e+06	6261.76	306978	493846	40805	-278765	-139599	-440364	76834.2	-190034	680	142	1	0.704225	Low
23	NTRK3 (TRKC)	4YMJ	2	Training	387	13	163	0	4313	0.0897287	0.00301414	0.0377927	0	-7.3083e+06	6261.76	306978	493846	40805	-278765	-139599	-440364	76834.2	-190034	680	142	1	0.704225	Low
23	NTRK3 (TRKC)	6KZC	2	Training	360	11	156	0	4519	0.0796636	0.00243417	0.0345209	0	-7.3083e+06	6261.76	306978	493846	40805	-278765	-139599	-440364	76834.2	-190034	680	142	1	0.704225	Low
23	NTRK3 (TRKC)	6KZD	1.708	Training	371	10	160	0	4534	0.0818262	0.00220556	0.0352889	0	-7.3083e+06	6261.76	306978	493846	40805	-278765	-139599	-440364	76834.2	-190034	680	142	1	0.704225	Low
24	BRK(PTK6)	6CZ3	1.8	Training	431	17	156	44	4216	0.10223	0.00403226	0.0370019	0.0104364	1.49748e+07	120255	46000.5	-86157.4	405185	163612	-61665.9	66693.8	-234171	-84626.5	398	65	1	1.53846	High
24	BRK(PTK6)	6CZ4	1.5	Training	415	16	150	24	4144	0.100145	0.003861	0.0361969	0.00579151	1.49748e+07	120255	46000.5	-86157.4	405185	163612	-61665.9	66693.8	-234171	-84626.5	398	65	1	1.53846	High
25	CAMK2D	2VN9	2.3	Training	423	15	164	0	4738	0.0892782	0.00316589	0.0346138	0	1.30433e+07	105924	-203841	36778.1	60390.9	-11872.9	88404.1	-82154.4	104.275	-9859.97	626	153	0	0	No
25	CAMK2D	2WEL	1.9	Training	392	19	155	0	4269	0.0918248	0.00445069	0.0363083	0	1.30433e+07	105924	-203841	36778.1	60390.9	-11872.9	88404.1	-82154.4	104.275	-9859.97	626	153	0	0	No
25	CAMK2D	5VLO	2.05	Training	408	23	160	1	4670	0.0873662	0.00492505	0.0342612	0.000214133	1.30433e+07	105924	-203841	36778.1	60390.9	-11872.9	88404.1	-82154.4	104.275	-9859.97	626	153	0	0	No
25	CAMK2D	6AYW	2.05	Training	414	19	161	0	4707	0.0879541	0.00403654	0.0342044	0	1.30433e+07	105924	-203841	36778.1	60390.9	-11872.9	88404.1	-82154.4	104.275	-9859.97	626	153	0	0	No
26	CLK2	3NR9	2.89	Training	492	30	172	0	5561	0.0884733	0.00539471	0.0309297	0	1.44361e+07	-44969.6	-147509	35934.9	-26859.2	262512	-18634.4	88397.1	77879.2	168094	886	220	5	2.27273	High
26	CLK2	5UNP	2.92	Training	459	26	158	0	5695	0.080597	0.00456541	0.0277436	0	1.44361e+07	-44969.6	-147509	35934.9	-26859.2	262512	-18634.4	88397.1	77879.2	168094	886	220	5	2.27273	High
26	CLK2	6FYI	2.6	Training	458	25	188	0	5545	0.0825969	0.00450857	0.0339044	0	1.44361e+07	-44969.6	-147509	35934.9	-26859.2	262512	-18634.4	88397.1	77879.2	168094	886	220	5	2.27273	High
26	CLK2	6FYK	2.39	Training	479	31	197	0	5737	0.0834931	0.00540352	0.0343385	0	1.44361e+07	-44969.6	-147509	35934.9	-26859.2	262512	-18634.4	88397.1	77879.2	168094	886	220	5	2.27273	High
26	CLK2	6FYL	1.95	Training	474	33	195	0	5594	0.0847336	0.00589918	0.0348588	0	1.44361e+07	-44969.6	-147509	35934.9	-26859.2	262512	-18634.4	88397.1	77879.2	168094	886	220	5	2.27273	High
26	CLK2	6KHE	2.8	Training	464	34	185	1	5619	0.082577	0.0060509	0.032924	0.000177968	1.44361e+07	-44969.6	-147509	35934.9	-26859.2	262512	-18634.4	88397.1	77879.2	168094	886	220	5	2.27273	High
27	DCLK1	5JZJ	1.71	Training	378	11	163	0	4217	0.0896372	0.00260849	0.0386531	0	1.78432e+06	-274985	3451.71	-263388	131342	59632.8	62311.5	60855.4	330338	91417.6	608	129	0	0	No
27	DCLK1	5JZN	2.85	Training	347	9	155	0	4168	0.0832534	0.00215931	0.0371881	0	1.78432e+06	-274985	3451.71	-263388	131342	59632.8	62311.5	60855.4	330338	91417.6	608	129	0	0	No
27	DCLK1	7F3G	2.1	Training	363	11	157	0	4301	0.084399	0.00255754	0.0365031	0	1.78432e+06	-274985	3451.71	-263388	131342	59632.8	62311.5	60855.4	330338	91417.6	608	129	0	0	No
27	DCLK1	7KX6	2.5	Training	337	6	156	1	3991	0.08444	0.00150338	0.0390879	0.000250564	1.78432e+06	-274985	3451.71	-263388	131342	59632.8	62311.5	60855.4	330338	91417.6	608	129	0	0	No
27	DCLK1	7KXW	3	Training	321	5	145	0	3900	0.0823077	0.00128205	0.0371795	0	1.78432e+06	-274985	3451.71	-263388	131342	59632.8	62311.5	60855.4	330338	91417.6	608	129	0	0	No
28	DAPK3 (ZIPK)	2J90	2	Training	385	20	124	0	4234	0.0909306	0.00472367	0.0292867	0	1.72004e+07	-202182	-90868	-519712	264446	-228878	-103989	33009.6	-53026.1	-49040.6	919	249	2	0.803213	Low
28	DAPK3 (ZIPK)	3BHY	1.24	Training	386	11	143	0	4244	0.0909519	0.00259189	0.0336946	0	1.72004e+07	-202182	-90868	-519712	264446	-228878	-103989	33009.6	-53026.1	-49040.6	919	249	2	0.803213	Low
28	DAPK3 (ZIPK)	3BQR	1.75	Training	384	26	121	0	4381	0.0876512	0.00593472	0.0276193	0	1.72004e+07	-202182	-90868	-519712	264446	-228878	-103989	33009.6	-53026.1	-49040.6	919	249	2	0.803213	Low
28	DAPK3 (ZIPK)	5A6N	1.7	Training	384	19	123	0	4405	0.0871737	0.00431328	0.0279228	0	1.72004e+07	-202182	-90868	-519712	264446	-228878	-103989	33009.6	-53026.1	-49040.6	919	249	2	0.803213	Low
28	DAPK3 (ZIPK)	5VJA	2.46	Training	368	16	140	1	4323	0.0851261	0.00370113	0.0323849	0.000231321	1.72004e+07	-202182	-90868	-519712	264446	-228878	-103989	33009.6	-53026.1	-49040.6	919	249	2	0.803213	Low
31	PRKCI (PKCiota)	3A8W	2.1	Training	433	19	185	2	5274	0.0821009	0.00360258	0.0350777	0.000379219	5.7041e+06	210768	40935.4	424121	-480481	-107092	376785	-52975.3	78465.7	-300701	479	99	0	0	No
31	PRKCI (PKCiota)	5LI1	2	Training	452	20	183	4	5251	0.0860788	0.0038088	0.0348505	0.00076176	5.7041e+06	210768	40935.4	424121	-480481	-107092	376785	-52975.3	78465.7	-300701	479	99	0	0	No
31	PRKCI (PKCiota)	5LI9	1.79	Training	455	23	192	0	5193	0.0876179	0.00442904	0.0369728	0	5.7041e+06	210768	40935.4	424121	-480481	-107092	376785	-52975.3	78465.7	-300701	479	99	0	0	No
31	PRKCI (PKCiota)	5LIH	3.25	Training	386	16	183	0	4971	0.0776504	0.00321867	0.0368135	0	5.7041e+06	210768	40935.4	424121	-480481	-107092	376785	-52975.3	78465.7	-300701	479	99	0	0	No
31	PRKCI (PKCiota)	6ILZ	3.261	Training	323	8	146	10	4804	0.0672356	0.00166528	0.0303913	0.0020816	5.7041e+06	210768	40935.4	424121	-480481	-107092	376785	-52975.3	78465.7	-300701	479	99	0	0	No
32	RPS6KA3 (RSK2)	4D9T	2.4	Training	440	14	148	2	4715	0.0933192	0.00296925	0.0313892	0.000424178	2.04054e+06	-230836	111500	-426029	-1534.63	-421640	-38657.4	-205410	-44355.1	-609491	1000	260	2	0.769231	Low
32	RPS6KA3 (RSK2)	4JG6	2.6	Training	429	24	135	2	4718	0.0909284	0.0050869	0.0286138	0.000423908	2.04054e+06	-230836	111500	-426029	-1534.63	-421640	-38657.4	-205410	-44355.1	-609491	1000	260	2	0.769231	Low
32	RPS6KA3 (RSK2)	4JG7	3.0002	Training	445	20	124	0	4647	0.0957607	0.00430385	0.0266839	0	2.04054e+06	-230836	111500	-426029	-1534.63	-421640	-38657.4	-205410	-44355.1	-609491	1000	260	2	0.769231	Low
32	RPS6KA3 (RSK2)	4NUS	2.39	Training	408	17	172	3	4705	0.0867163	0.00361318	0.0365569	0.00063762	2.04054e+06	-230836	111500	-426029	-1534.63	-421640	-38657.4	-205410	-44355.1	-609491	1000	260	2	0.769231	Low
32	RPS6KA3 (RSK2)	4NW5	1.94	Training	422	21	186	0	4849	0.0870283	0.00433079	0.0383584	0	2.04054e+06	-230836	111500	-426029	-1534.63	-421640	-38657.4	-205410	-44355.1	-609491	1000	260	2	0.769231	Low
32	RPS6KA3 (RSK2)	4NW6	1.74	Training	427	19	176	0	4849	0.0880594	0.00391833	0.0362961	0	2.04054e+06	-230836	111500	-426029	-1534.63	-421640	-38657.4	-205410	-44355.1	-609491	1000	260	2	0.769231	Low
32	RPS6KA3 (RSK2)	5D9K	2.55	Training	398	17	168	0	4332	0.0918744	0.00392428	0.0387812	0	2.04054e+06	-230836	111500	-426029	-1534.63	-421640	-38657.4	-205410	-44355.1	-609491	1000	260	2	0.769231	Low
32	RPS6KA3 (RSK2)	5D9L	2.15	Training	412	24	177	0	4851	0.0849309	0.00494743	0.0364873	0	2.04054e+06	-230836	111500	-426029	-1534.63	-421640	-38657.4	-205410	-44355.1	-609491	1000	260	2	0.769231	Low
33	SRPK1	3BEG	2.9	Training	441	18	175	0	5498	0.080211	0.00327392	0.0318298	0	6.89925e+06	137247	-53283.3	116653	-573616	9656.11	-237143	66583.4	-236557	94895.4	609	127	0	0	No
33	SRPK1	4WUA	2	Training	520	27	202	1	5619	0.0925432	0.00480513	0.0359495	0.000177968	6.89925e+06	137247	-53283.3	116653	-573616	9656.11	-237143	66583.4	-236557	94895.4	609	127	0	0	No
33	SRPK1	5MXX	1.75	Training	529	27	203	0	5872	0.0900886	0.00459809	0.0345708	0	6.89925e+06	137247	-53283.3	116653	-573616	9656.11	-237143	66583.4	-236557	94895.4	609	127	0	0	No
33	SRPK1	5MY8	1.7	Training	538	32	203	0	5774	0.0931763	0.00554209	0.0351576	0	6.89925e+06	137247	-53283.3	116653	-573616	9656.11	-237143	66583.4	-236557	94895.4	609	127	0	0	No
33	SRPK1	5XV7	2.32	Training	505	26	197	2	5730	0.0881326	0.00453752	0.0343805	0.00034904	6.89925e+06	137247	-53283.3	116653	-573616	9656.11	-237143	66583.4	-236557	94895.4	609	127	0	0	No
33	SRPK1	7PQS	2.2	Training	529	20	196	4	5546	0.0953841	0.0036062	0.0353408	0.000721241	6.89925e+06	137247	-53283.3	116653	-573616	9656.11	-237143	66583.4	-236557	94895.4	609	127	0	0	No
34	ACK1(TNK2)	1U4D	2.1	Training	360	16	147	0	4140	0.0869565	0.00386473	0.0355072	0	-1.27941e+07	301891	-300214	435660	-43331.5	-183391	-220811	242589	231683	-67459.4	376	54	1	1.85185	High
34	ACK1(TNK2)	3EQP	2.3	Training	388	26	152	0	4333	0.0895453	0.00600046	0.0350796	0	-1.27941e+07	301891	-300214	435660	-43331.5	-183391	-220811	242589	231683	-67459.4	376	54	1	1.85185	High
34	ACK1(TNK2)	3EQR	2	Training	379	21	154	0	4338	0.0873675	0.00484094	0.0355002	0	-1.27941e+07	301891	-300214	435660	-43331.5	-183391	-220811	242589	231683	-67459.4	376	54	1	1.85185	High
34	ACK1(TNK2)	4EWH	2.5	Training	369	21	154	0	4380	0.0842466	0.00479452	0.0351598	0	-1.27941e+07	301891	-300214	435660	-43331.5	-183391	-220811	242589	231683	-67459.4	376	54	1	1.85185	High
34	ACK1(TNK2)	4ID7	3	Training	245	27	142	0	2153	0.113795	0.0125406	0.0659545	0	-1.27941e+07	301891	-300214	435660	-43331.5	-183391	-220811	242589	231683	-67459.4	376	54	1	1.85185	High
34	ACK1(TNK2)	5ZXB	2.198	Training	346	20	139	8	3866	0.0894982	0.00517331	0.0359545	0.00206932	-1.27941e+07	301891	-300214	435660	-43331.5	-183391	-220811	242589	231683	-67459.4	376	54	1	1.85185	High
34	ACK1(TNK2)	6VQM	2.87	Training	340	12	141	0	4039	0.0841793	0.00297103	0.0349096	0	-1.27941e+07	301891	-300214	435660	-43331.5	-183391	-220811	242589	231683	-67459.4	376	54	1	1.85185	High
36	AKT2	2JDO	1.8	Training	426	32	189	0	5125	0.083122	0.0062439	0.036878	0	1.4653e+07	37175.4	99419.9	62543.1	-345949	9335.63	60453.3	-70879.9	-28413.2	-293543	784	201	0	0	No
36	AKT2	2JDR	2.3	Training	431	29	197	1	5157	0.0835757	0.00562342	0.0382005	0.000193911	1.4653e+07	37175.4	99419.9	62543.1	-345949	9335.63	60453.3	-70879.9	-28413.2	-293543	784	201	0	0	No
36	AKT2	2UW9	2.1	Training	439	35	182	0	5157	0.085127	0.00678689	0.0352918	0	1.4653e+07	37175.4	99419.9	62543.1	-345949	9335.63	60453.3	-70879.9	-28413.2	-293543	784	201	0	0	No
36	AKT2	2X39	1.93	Training	434	35	198	0	5136	0.0845016	0.00681464	0.0385514	0	1.4653e+07	37175.4	99419.9	62543.1	-345949	9335.63	60453.3	-70879.9	-28413.2	-293543	784	201	0	0	No
37	RPS6KB1 (S6K1)	3A60	2.8	Training	341	10	156	0	4286	0.0795614	0.00233318	0.0363976	0	1.30045e+07	18291.5	83542.6	-223883	-7706.31	-198578	-57731.3	135757	-109300	-426135	716	184	5	2.71739	High
37	RPS6KB1 (S6K1)	3A62	2.35	Training	344	11	165	0	4276	0.080449	0.0025725	0.0385875	0	1.30045e+07	18291.5	83542.6	-223883	-7706.31	-198578	-57731.3	135757	-109300	-426135	716	184	5	2.71739	High
37	RPS6KB1 (S6K1)	3WE4	1.995	Training	390	15	159	0	4609	0.0846171	0.0032545	0.0344977	0	1.30045e+07	18291.5	83542.6	-223883	-7706.31	-198578	-57731.3	135757	-109300	-426135	716	184	5	2.71739	High
37	RPS6KB1 (S6K1)	3WF5	2.099	Training	352	15	172	0	4453	0.0790478	0.00336852	0.0386256	0	1.30045e+07	18291.5	83542.6	-223883	-7706.31	-198578	-57731.3	135757	-109300	-426135	716	184	5	2.71739	High
37	RPS6KB1 (S6K1)	3WF6	2.031	Training	353	17	173	4	4449	0.0793437	0.00382108	0.0388851	0.000899078	1.30045e+07	18291.5	83542.6	-223883	-7706.31	-198578	-57731.3	135757	-109300	-426135	716	184	5	2.71739	High
37	RPS6KB1 (S6K1)	3WF7	1.85	Training	380	15	166	1	4632	0.082038	0.00323834	0.0358377	0.000215889	1.30045e+07	18291.5	83542.6	-223883	-7706.31	-198578	-57731.3	135757	-109300	-426135	716	184	5	2.71739	High
37	RPS6KB1 (S6K1)	3WF8	1.975	Training	378	12	166	1	4628	0.0816768	0.00259291	0.0358686	0.000216076	1.30045e+07	18291.5	83542.6	-223883	-7706.31	-198578	-57731.3	135757	-109300	-426135	716	184	5	2.71739	High
37	RPS6KB1 (S6K1)	3WF9	2.035	Training	369	16	173	1	4628	0.0797321	0.00345722	0.0373812	0.000216076	1.30045e+07	18291.5	83542.6	-223883	-7706.31	-198578	-57731.3	135757	-109300	-426135	716	184	5	2.71739	High
37	RPS6KB1 (S6K1)	4L3J	2.1	Training	366	14	164	1	4668	0.0784062	0.00299914	0.0351328	0.000214225	1.30045e+07	18291.5	83542.6	-223883	-7706.31	-198578	-57731.3	135757	-109300	-426135	716	184	5	2.71739	High
37	RPS6KB1 (S6K1)	4L3L	2.1	Training	386	15	166	0	4668	0.0826907	0.00321337	0.0355613	0	1.30045e+07	18291.5	83542.6	-223883	-7706.31	-198578	-57731.3	135757	-109300	-426135	716	184	5	2.71739	High
37	RPS6KB1 (S6K1)	4L46	3.01	Training	391	18	154	10	5124	0.0763076	0.00351288	0.0300546	0.0019516	1.30045e+07	18291.5	83542.6	-223883	-7706.31	-198578	-57731.3	135757	-109300	-426135	716	184	5	2.71739	High
37	RPS6KB1 (S6K1)	4RLO	2.527	Training	338	16	150	3	4158	0.0812891	0.003848	0.036075	0.000721501	1.30045e+07	18291.5	83542.6	-223883	-7706.31	-198578	-57731.3	135757	-109300	-426135	716	184	5	2.71739	High
37	RPS6KB1 (S6K1)	4RLP	2.79	Training	350	12	139	13	4124	0.0848691	0.0029098	0.0337051	0.00315228	1.30045e+07	18291.5	83542.6	-223883	-7706.31	-198578	-57731.3	135757	-109300	-426135	716	184	5	2.71739	High
38	INSR	3ETA	2.6	Training	436	17	148	24	4566	0.0954884	0.00372317	0.0324135	0.00525624	-4.00624e+07	361783	167534	686550	-128679	678448	438068	648911	170906	293693	734	183	0	0	No
38	INSR	5E1S	2.264	Training	395	14	157	4	4494	0.087895	0.00311526	0.0349355	0.000890076	-4.00624e+07	361783	167534	686550	-128679	678448	438068	648911	170906	293693	734	183	0	0	No
39	MAP4K4 (HGK)	4OBO	2.1	Training	387	21	163	4	4473	0.0865191	0.00469484	0.0364409	0.000894254	-1.88836e+07	-6131.1	393106	-18349.9	250101	466752	264276	-196165	-234515	-540526	980	251	8	3.18725	High
39	MAP4K4 (HGK)	4OBP	2.27	Training	408	21	180	0	4606	0.0885801	0.00455927	0.0390795	0	-1.88836e+07	-6131.1	393106	-18349.9	250101	466752	264276	-196165	-234515	-540526	980	251	8	3.18725	High
39	MAP4K4 (HGK)	4OBQ	2.19	Training	389	20	172	3	4448	0.087455	0.0044964	0.0386691	0.00067446	-1.88836e+07	-6131.1	393106	-18349.9	250101	466752	264276	-196165	-234515	-540526	980	251	8	3.18725	High
39	MAP4K4 (HGK)	4RVT	2.4	Training	358	18	158	0	4440	0.0806306	0.00405405	0.0355856	0	-1.88836e+07	-6131.1	393106	-18349.9	250101	466752	264276	-196165	-234515	-540526	980	251	8	3.18725	High
39	MAP4K4 (HGK)	4U40	2.3	Training	426	22	172	4	4772	0.0892707	0.00461023	0.0360436	0.000838223	-1.88836e+07	-6131.1	393106	-18349.9	250101	466752	264276	-196165	-234515	-540526	980	251	8	3.18725	High
39	MAP4K4 (HGK)	4U41	2.2	Training	373	19	157	0	4473	0.0833892	0.00424771	0.0350995	0	-1.88836e+07	-6131.1	393106	-18349.9	250101	466752	264276	-196165	-234515	-540526	980	251	8	3.18725	High
39	MAP4K4 (HGK)	4U43	2.18	Training	386	20	163	4	4638	0.0832255	0.0043122	0.0351445	0.000862441	-1.88836e+07	-6131.1	393106	-18349.9	250101	466752	264276	-196165	-234515	-540526	980	251	8	3.18725	High
39	MAP4K4 (HGK)	4U44	2.43	Training	403	17	170	8	4621	0.0872106	0.00367886	0.0367886	0.00173123	-1.88836e+07	-6131.1	393106	-18349.9	250101	466752	264276	-196165	-234515	-540526	980	251	8	3.18725	High
39	MAP4K4 (HGK)	4U45	2.58	Training	426	18	170	0	4668	0.0912596	0.00385604	0.0364182	0	-1.88836e+07	-6131.1	393106	-18349.9	250101	466752	264276	-196165	-234515	-540526	980	251	8	3.18725	High
39	MAP4K4 (HGK)	4ZK5	2.89	Training	398	22	167	0	4610	0.0863341	0.00477223	0.0362256	0	-1.88836e+07	-6131.1	393106	-18349.9	250101	466752	264276	-196165	-234515	-540526	980	251	8	3.18725	High
39	MAP4K4 (HGK)	4ZP5	2.29	Training	378	16	157	0	4576	0.0826049	0.0034965	0.0343094	0	-1.88836e+07	-6131.1	393106	-18349.9	250101	466752	264276	-196165	-234515	-540526	980	251	8	3.18725	High
39	MAP4K4 (HGK)	5DI1	2.9	Training	385	20	166	0	4595	0.0837867	0.00435256	0.0361262	0	-1.88836e+07	-6131.1	393106	-18349.9	250101	466752	264276	-196165	-234515	-540526	980	251	8	3.18725	High
39	MAP4K4 (HGK)	5J95	2.5	Training	386	18	160	0	4576	0.0843531	0.00393357	0.034965	0	-1.88836e+07	-6131.1	393106	-18349.9	250101	466752	264276	-196165	-234515	-540526	980	251	8	3.18725	High
39	MAP4K4 (HGK)	5W5Q	2.33	Training	398	22	170	4	4722	0.0842863	0.00465904	0.0360017	0.000847099	-1.88836e+07	-6131.1	393106	-18349.9	250101	466752	264276	-196165	-234515	-540526	980	251	8	3.18725	High
40	RET	2IVS	2	Training	408	10	167	0	4410	0.092517	0.00226757	0.0378685	0	-2.34143e+07	-54458.3	180895	239756	168555	3307.38	207860	-367153	-365344	-41678.4	727	138	3	2.17391	High
40	RET	2IVT	2.6	Training	407	14	161	0	4480	0.0908482	0.003125	0.0359375	0	-2.34143e+07	-54458.3	180895	239756	168555	3307.38	207860	-367153	-365344	-41678.4	727	138	3	2.17391	High
40	RET	2IVU	2.5	Training	397	8	163	0	4425	0.0897175	0.00180791	0.0368362	0	-2.34143e+07	-54458.3	180895	239756	168555	3307.38	207860	-367153	-365344	-41678.4	727	138	3	2.17391	High
40	RET	2IVV	2.25	Training	401	9	165	0	4343	0.0923325	0.0020723	0.0379922	0	-2.34143e+07	-54458.3	180895	239756	168555	3307.38	207860	-367153	-365344	-41678.4	727	138	3	2.17391	High
40	RET	2X2K	2.6	Training	398	9	162	0	4511	0.0882288	0.00199512	0.0359122	0	-2.34143e+07	-54458.3	180895	239756	168555	3307.38	207860	-367153	-365344	-41678.4	727	138	3	2.17391	High
40	RET	2X2L	2	Training	412	13	169	0	4461	0.092356	0.00291414	0.0378839	0	-2.34143e+07	-54458.3	180895	239756	168555	3307.38	207860	-367153	-365344	-41678.4	727	138	3	2.17391	High
40	RET	2X2M	2.5	Training	392	11	167	0	4445	0.088189	0.00247469	0.0375703	0	-2.34143e+07	-54458.3	180895	239756	168555	3307.38	207860	-367153	-365344	-41678.4	727	138	3	2.17391	High
40	RET	4CKJ	1.65	Training	464	17	165	31	4627	0.100281	0.00367409	0.0356603	0.00669981	-2.34143e+07	-54458.3	180895	239756	168555	3307.38	207860	-367153	-365344	-41678.4	727	138	3	2.17391	High
40	RET	5AMN	2.57	Training	397	13	150	0	4469	0.0888342	0.00290893	0.0335646	0	-2.34143e+07	-54458.3	180895	239756	168555	3307.38	207860	-367153	-365344	-41678.4	727	138	3	2.17391	High
40	RET	6NEC	1.87	Training	457	24	165	39	4654	0.0981951	0.00515685	0.0354534	0.00837989	-2.34143e+07	-54458.3	180895	239756	168555	3307.38	207860	-367153	-365344	-41678.4	727	138	3	2.17391	High
40	RET	6NJA	1.92	Training	451	18	168	0	4793	0.0940956	0.00375548	0.0350511	0	-2.34143e+07	-54458.3	180895	239756	168555	3307.38	207860	-367153	-365344	-41678.4	727	138	3	2.17391	High
40	RET	6VHG	2.303	Training	405	15	160	0	4463	0.0907461	0.00336097	0.0358503	0	-2.34143e+07	-54458.3	180895	239756	168555	3307.38	207860	-367153	-365344	-41678.4	727	138	3	2.17391	High
40	RET	7DU9	2.31	Training	419	17	172	0	4615	0.0907909	0.00368364	0.0372698	0	-2.34143e+07	-54458.3	180895	239756	168555	3307.38	207860	-367153	-365344	-41678.4	727	138	3	2.17391	High
40	RET	7DUA	1.64	Training	455	22	175	19	4649	0.0978705	0.0047322	0.0376425	0.0040869	-2.34143e+07	-54458.3	180895	239756	168555	3307.38	207860	-367153	-365344	-41678.4	727	138	3	2.17391	High
40	RET	7JU5	1.9	Training	444	23	157	0	4640	0.0956897	0.0049569	0.0338362	0	-2.34143e+07	-54458.3	180895	239756	168555	3307.38	207860	-367153	-365344	-41678.4	727	138	3	2.17391	High
40	RET	7JU6	2.06	Training	457	20	154	0	4641	0.0984702	0.00430942	0.0331825	0	-2.34143e+07	-54458.3	180895	239756	168555	3307.38	207860	-367153	-365344	-41678.4	727	138	3	2.17391	High
40	RET	7RUN	3.51	Training	367	21	148	0	4516	0.0812666	0.00465013	0.0327724	0	-2.34143e+07	-54458.3	180895	239756	168555	3307.38	207860	-367153	-365344	-41678.4	727	138	3	2.17391	High
42	MAPK8 (JNK1 )	4e+73	2.27	Training	419	19	187	4	5179	0.0809036	0.00366866	0.0361074	0.00077235	1.73291e+07	-65386	13461.6	-478948	214330	80526.3	-206911	-20101.4	86711.2	174831	927	220	0	0	No
42	MAPK8 (JNK1 )	3ELJ	1.8	Training	515	22	213	78	5580	0.0922939	0.00394265	0.038172	0.0139785	1.73291e+07	-65386	13461.6	-478948	214330	80526.3	-206911	-20101.4	86711.2	174831	927	220	0	0	No
42	MAPK8 (JNK1 )	3PZE	2	Training	489	30	218	0	5652	0.086518	0.00530786	0.0385704	0	1.73291e+07	-65386	13461.6	-478948	214330	80526.3	-206911	-20101.4	86711.2	174831	927	220	0	0	No
42	MAPK8 (JNK1 )	3V3V	2.7	Training	470	14	177	0	5584	0.0841691	0.00250716	0.0316977	0	1.73291e+07	-65386	13461.6	-478948	214330	80526.3	-206911	-20101.4	86711.2	174831	927	220	0	0	No
42	MAPK8 (JNK1 )	4AWI	1.91	Training	485	24	195	0	5681	0.0853723	0.00422461	0.0343249	0	1.73291e+07	-65386	13461.6	-478948	214330	80526.3	-206911	-20101.4	86711.2	174831	927	220	0	0	No
42	MAPK8 (JNK1 )	4G1W	2.45	Training	435	15	190	0	5240	0.0830153	0.0028626	0.0362595	0	1.73291e+07	-65386	13461.6	-478948	214330	80526.3	-206911	-20101.4	86711.2	174831	927	220	0	0	No
42	MAPK8 (JNK1 )	4HYS	2.415	Training	410	18	194	0	5221	0.078529	0.00344762	0.0371576	0	1.73291e+07	-65386	13461.6	-478948	214330	80526.3	-206911	-20101.4	86711.2	174831	927	220	0	0	No
42	MAPK8 (JNK1 )	4HYU	2.152	Training	422	18	202	0	5240	0.0805344	0.00343511	0.0385496	0	1.73291e+07	-65386	13461.6	-478948	214330	80526.3	-206911	-20101.4	86711.2	174831	927	220	0	0	No
42	MAPK8 (JNK1 )	4IZY	2.3	Training	422	14	199	0	5240	0.0805344	0.00267176	0.0379771	0	1.73291e+07	-65386	13461.6	-478948	214330	80526.3	-206911	-20101.4	86711.2	174831	927	220	0	0	No
42	MAPK8 (JNK1 )	4L7F	1.95	Training	514	26	221	4	5773	0.0890352	0.00450372	0.0382817	0.000692881	1.73291e+07	-65386	13461.6	-478948	214330	80526.3	-206911	-20101.4	86711.2	174831	927	220	0	0	No
42	MAPK8 (JNK1 )	4QTD	1.5	Training	514	26	203	0	5766	0.0891433	0.00450919	0.0352064	0	1.73291e+07	-65386	13461.6	-478948	214330	80526.3	-206911	-20101.4	86711.2	174831	927	220	0	0	No
42	MAPK8 (JNK1 )	4UX9	2.34	Training	450	17	198	0	5576	0.080703	0.00304878	0.0355093	0	1.73291e+07	-65386	13461.6	-478948	214330	80526.3	-206911	-20101.4	86711.2	174831	927	220	0	0	No
44	TYK2	5F1Z	2.65	Training	401	16	156	0	4563	0.0878808	0.00350647	0.034188	0	-2.60811e+07	-281048	219732	193890	106257	1271.82	247525	-88330.3	134627	129922	802	283	0	0	No
44	TYK2	5F20	2.91	Training	404	23	148	0	4465	0.0904815	0.00515118	0.0331467	0	-2.60811e+07	-281048	219732	193890	106257	1271.82	247525	-88330.3	134627	129922	802	283	0	0	No
44	TYK2	6OVA	2.5	Training	396	18	154	0	4441	0.0891691	0.00405314	0.0346769	0	-2.60811e+07	-281048	219732	193890	106257	1271.82	247525	-88330.3	134627	129922	802	283	0	0	No
45	FAK1(PTK2)	1MP8	1.6	Training	372	13	166	0	4059	0.0916482	0.00320276	0.0408968	0	-1.46709e+07	17102.3	-667994	268322	193800	203765	342880	-146384	519508	83524.3	725	158	0	0	No
45	FAK1(PTK2)	2ETM	2.3	Training	364	15	167	0	4241	0.0858288	0.0035369	0.0393775	0	-1.46709e+07	17102.3	-667994	268322	193800	203765	342880	-146384	519508	83524.3	725	158	0	0	No
45	FAK1(PTK2)	2IJM	2.187	Training	363	14	157	4	4188	0.0866762	0.00334288	0.0374881	0.00095511	-1.46709e+07	17102.3	-667994	268322	193800	203765	342880	-146384	519508	83524.3	725	158	0	0	No
45	FAK1(PTK2)	3BZ3	2.2	Training	389	9	153	0	4195	0.0927294	0.00214541	0.036472	0	-1.46709e+07	17102.3	-667994	268322	193800	203765	342880	-146384	519508	83524.3	725	158	0	0	No
45	FAK1(PTK2)	4GU6	1.95	Training	390	17	156	0	4375	0.0891429	0.00388571	0.0356571	0	-1.46709e+07	17102.3	-667994	268322	193800	203765	342880	-146384	519508	83524.3	725	158	0	0	No
45	FAK1(PTK2)	4GU9	2.4	Training	360	13	158	0	4073	0.0883869	0.00319175	0.038792	0	-1.46709e+07	17102.3	-667994	268322	193800	203765	342880	-146384	519508	83524.3	725	158	0	0	No
45	FAK1(PTK2)	4I4E	1.55	Training	379	14	156	0	4090	0.092665	0.00342298	0.0381418	0	-1.46709e+07	17102.3	-667994	268322	193800	203765	342880	-146384	519508	83524.3	725	158	0	0	No
45	FAK1(PTK2)	4K8A	2.91	Training	348	11	144	0	4048	0.0859684	0.00271739	0.0355731	0	-1.46709e+07	17102.3	-667994	268322	193800	203765	342880	-146384	519508	83524.3	725	158	0	0	No
45	FAK1(PTK2)	4K9Y	2	Training	402	17	154	0	4373	0.0919277	0.00388749	0.0352161	0	-1.46709e+07	17102.3	-667994	268322	193800	203765	342880	-146384	519508	83524.3	725	158	0	0	No
45	FAK1(PTK2)	4KAB	2.71	Training	356	11	150	0	4128	0.0862403	0.00266473	0.0363372	0	-1.46709e+07	17102.3	-667994	268322	193800	203765	342880	-146384	519508	83524.3	725	158	0	0	No
45	FAK1(PTK2)	4Q9S	2.07	Training	369	13	155	0	4070	0.0906634	0.0031941	0.0380835	0	-1.46709e+07	17102.3	-667994	268322	193800	203765	342880	-146384	519508	83524.3	725	158	0	0	No
45	FAK1(PTK2)	6I8Z	1.99	Training	392	14	162	0	4212	0.0930674	0.00332384	0.0384615	0	-1.46709e+07	17102.3	-667994	268322	193800	203765	342880	-146384	519508	83524.3	725	158	0	0	No
45	FAK1(PTK2)	6YOJ	1.361	Training	433	21	150	66	4178	0.103638	0.00502633	0.0359023	0.015797	-1.46709e+07	17102.3	-667994	268322	193800	203765	342880	-146384	519508	83524.3	725	158	0	0	No
45	FAK1(PTK2)	6YQ1	1.784	Training	408	17	154	26	4352	0.09375	0.00390625	0.035386	0.00597426	-1.46709e+07	17102.3	-667994	268322	193800	203765	342880	-146384	519508	83524.3	725	158	0	0	No
45	FAK1(PTK2)	6YR9	1.925	Training	364	14	159	0	4204	0.0865842	0.00333016	0.0378211	0	-1.46709e+07	17102.3	-667994	268322	193800	203765	342880	-146384	519508	83524.3	725	158	0	0	No
45	FAK1(PTK2)	6YT6	1.537	Training	373	8	157	8	4123	0.0904681	0.00194033	0.0380791	0.00194033	-1.46709e+07	17102.3	-667994	268322	193800	203765	342880	-146384	519508	83524.3	725	158	0	0	No
45	FAK1(PTK2)	6YVS	1.81	Training	373	14	157	14	4200	0.0888095	0.00333333	0.037381	0.00333333	-1.46709e+07	17102.3	-667994	268322	193800	203765	342880	-146384	519508	83524.3	725	158	0	0	No
45	FAK1(PTK2)	6YVY	1.918	Training	393	13	164	0	4283	0.0917581	0.00303526	0.0382909	0	-1.46709e+07	17102.3	-667994	268322	193800	203765	342880	-146384	519508	83524.3	725	158	0	0	No
45	FAK1(PTK2)	6YXV	2.298	Training	352	8	143	0	4216	0.0834915	0.00189753	0.0339184	0	-1.46709e+07	17102.3	-667994	268322	193800	203765	342880	-146384	519508	83524.3	725	158	0	0	No
46	ROCK1	2ESM	3.2	Training	549	34	222	0	6400	0.0857813	0.0053125	0.0346875	0	-3.03632e+07	-1.30711e+06	-909261	-562085	-511656	-91259.6	-207063	64648.3	-164147	113657	1127	382	0	0	No
46	ROCK1	2ETK	2.96	Training	493	31	197	0	6400	0.0770312	0.00484375	0.0307812	0	-3.03632e+07	-1.30711e+06	-909261	-562085	-511656	-91259.6	-207063	64648.3	-164147	113657	1127	382	0	0	No
46	ROCK1	2ETR	2.6	Training	533	36	205	0	6400	0.0832813	0.005625	0.0320312	0	-3.03632e+07	-1.30711e+06	-909261	-562085	-511656	-91259.6	-207063	64648.3	-164147	113657	1127	382	0	0	No
46	ROCK1	3D9V	3.3	Training	480	36	196	0	6400	0.075	0.005625	0.030625	0	-3.03632e+07	-1.30711e+06	-909261	-562085	-511656	-91259.6	-207063	64648.3	-164147	113657	1127	382	0	0	No
46	ROCK1	3NCZ	3	Training	506	38	187	1	6334	0.0798863	0.00599937	0.0295232	0.000157878	-3.03632e+07	-1.30711e+06	-909261	-562085	-511656	-91259.6	-207063	64648.3	-164147	113657	1127	382	0	0	No
46	ROCK1	3NDM	3.3	Training	494	35	187	0	6192	0.0797804	0.00565245	0.0302003	0	-3.03632e+07	-1.30711e+06	-909261	-562085	-511656	-91259.6	-207063	64648.3	-164147	113657	1127	382	0	0	No
46	ROCK1	3TV7	2.75	Training	541	34	203	2	6311	0.0857233	0.00538742	0.0321661	0.000316907	-3.03632e+07	-1.30711e+06	-909261	-562085	-511656	-91259.6	-207063	64648.3	-164147	113657	1127	382	0	0	No
46	ROCK1	3TWJ	2.9	Training	502	44	182	1	6346	0.0791049	0.0069335	0.0286795	0.00015758	-3.03632e+07	-1.30711e+06	-909261	-562085	-511656	-91259.6	-207063	64648.3	-164147	113657	1127	382	0	0	No
46	ROCK1	3V8S	2.286	Training	534	30	207	0	6326	0.0844135	0.00474233	0.0327221	0	-3.03632e+07	-1.30711e+06	-909261	-562085	-511656	-91259.6	-207063	64648.3	-164147	113657	1127	382	0	0	No
46	ROCK1	4W7P	2.8	Training	536	35	227	1	6282	0.0853231	0.00557147	0.036135	0.000159185	-3.03632e+07	-1.30711e+06	-909261	-562085	-511656	-91259.6	-207063	64648.3	-164147	113657	1127	382	0	0	No
46	ROCK1	4YVC	3.2	Training	550	32	222	0	6237	0.0881834	0.00513067	0.035594	0	-3.03632e+07	-1.30711e+06	-909261	-562085	-511656	-91259.6	-207063	64648.3	-164147	113657	1127	382	0	0	No
46	ROCK1	5BML	2.95	Training	537	37	212	0	6309	0.0851165	0.00586464	0.0336028	0	-3.03632e+07	-1.30711e+06	-909261	-562085	-511656	-91259.6	-207063	64648.3	-164147	113657	1127	382	0	0	No
46	ROCK1	5HVU	2.8	Training	528	29	215	2	6306	0.0837298	0.00459879	0.0340945	0.000317158	-3.03632e+07	-1.30711e+06	-909261	-562085	-511656	-91259.6	-207063	64648.3	-164147	113657	1127	382	0	0	No
46	ROCK1	5KKT	2.8	Training	549	27	220	0	6247	0.0878822	0.00432207	0.0352169	0	-3.03632e+07	-1.30711e+06	-909261	-562085	-511656	-91259.6	-207063	64648.3	-164147	113657	1127	382	0	0	No
46	ROCK1	5WNE	2.6	Training	513	38	219	0	6149	0.0834282	0.00617987	0.0356155	0	-3.03632e+07	-1.30711e+06	-909261	-562085	-511656	-91259.6	-207063	64648.3	-164147	113657	1127	382	0	0	No
46	ROCK1	5WNF	2.45	Training	517	35	213	0	6332	0.0816488	0.00552748	0.0336387	0	-3.03632e+07	-1.30711e+06	-909261	-562085	-511656	-91259.6	-207063	64648.3	-164147	113657	1127	382	0	0	No
46	ROCK1	5WNG	2.9	Training	533	25	204	0	6332	0.0841756	0.0039482	0.0322173	0	-3.03632e+07	-1.30711e+06	-909261	-562085	-511656	-91259.6	-207063	64648.3	-164147	113657	1127	382	0	0	No
46	ROCK1	5WNH	3.1	Training	516	25	202	0	6297	0.0819438	0.00397014	0.0320788	0	-3.03632e+07	-1.30711e+06	-909261	-562085	-511656	-91259.6	-207063	64648.3	-164147	113657	1127	382	0	0	No
46	ROCK1	6E9W	2.96	Training	511	26	227	0	6197	0.0824593	0.00419558	0.0366306	0	-3.03632e+07	-1.30711e+06	-909261	-562085	-511656	-91259.6	-207063	64648.3	-164147	113657	1127	382	0	0	No
47	PAK1	4O0R	2.4	Training	389	16	150	0	4567	0.0851763	0.00350339	0.0328443	0	1.31856e+07	-155833	200208	141088	119426	-124831	-337003	-127968	-208651	23751.7	879	256	0	0	No
47	PAK1	4O0T	2.6	Training	387	14	139	0	4593	0.0842587	0.00304812	0.0302634	0	1.31856e+07	-155833	200208	141088	119426	-124831	-337003	-127968	-208651	23751.7	879	256	0	0	No
47	PAK1	4ZJI	1.99	Training	410	9	150	0	4321	0.0948854	0.00208285	0.0347142	0	1.31856e+07	-155833	200208	141088	119426	-124831	-337003	-127968	-208651	23751.7	879	256	0	0	No
47	PAK1	4ZJJ	2.2	Training	413	12	149	4	4269	0.096744	0.00281096	0.0349028	0.000936988	1.31856e+07	-155833	200208	141088	119426	-124831	-337003	-127968	-208651	23751.7	879	256	0	0	No
47	PAK1	4ZLO	2.5	Training	381	10	134	0	4243	0.089795	0.00235682	0.0315814	0	1.31856e+07	-155833	200208	141088	119426	-124831	-337003	-127968	-208651	23751.7	879	256	0	0	No
47	PAK1	4ZY5	2.35	Training	371	6	140	0	4494	0.0825545	0.00133511	0.0311526	0	1.31856e+07	-155833	200208	141088	119426	-124831	-337003	-127968	-208651	23751.7	879	256	0	0	No
47	PAK1	5IME	2.217	Training	353	15	133	0	4407	0.0800998	0.00340368	0.0301793	0	1.31856e+07	-155833	200208	141088	119426	-124831	-337003	-127968	-208651	23751.7	879	256	0	0	No
47	PAK1	6B16	2.285	Training	391	11	141	0	4516	0.086581	0.00243578	0.0312223	0	1.31856e+07	-155833	200208	141088	119426	-124831	-337003	-127968	-208651	23751.7	879	256	0	0	No
49	IGF1R	2OJ9	2	Training	397	24	171	0	4689	0.0846662	0.00511836	0.0364683	0	-3.84495e+07	7536.61	-37770.9	639835	279317	742445	-172162	521739	9755.1	-119262	870	257	0	0	No
49	IGF1R	2ZM3	2.5	Training	408	21	162	0	4738	0.0861123	0.00443225	0.0341916	0	-3.84495e+07	7536.61	-37770.9	639835	279317	742445	-172162	521739	9755.1	-119262	870	257	0	0	No
49	IGF1R	3I81	2.08	Training	399	12	161	0	4628	0.0862143	0.00259291	0.0347882	0	-3.84495e+07	7536.61	-37770.9	639835	279317	742445	-172162	521739	9755.1	-119262	870	257	0	0	No
49	IGF1R	3LVP	3	Training	379	20	158	0	4583	0.0826969	0.00436395	0.0344752	0	-3.84495e+07	7536.61	-37770.9	639835	279317	742445	-172162	521739	9755.1	-119262	870	257	0	0	No
49	IGF1R	3NW5	2.14	Training	418	17	172	1	4783	0.0873928	0.00355425	0.0359607	0.000209074	-3.84495e+07	7536.61	-37770.9	639835	279317	742445	-172162	521739	9755.1	-119262	870	257	0	0	No
49	IGF1R	3NW6	2.2	Training	404	16	164	0	4748	0.0850885	0.00336984	0.0345409	0	-3.84495e+07	7536.61	-37770.9	639835	279317	742445	-172162	521739	9755.1	-119262	870	257	0	0	No
49	IGF1R	3NW7	2.11	Training	401	15	174	0	4725	0.0848677	0.0031746	0.0368254	0	-3.84495e+07	7536.61	-37770.9	639835	279317	742445	-172162	521739	9755.1	-119262	870	257	0	0	No
49	IGF1R	4D2R	2.1	Training	419	12	167	0	4653	0.0900494	0.00257898	0.0358908	0	-3.84495e+07	7536.61	-37770.9	639835	279317	742445	-172162	521739	9755.1	-119262	870	257	0	0	No
49	IGF1R	5FXQ	2.3	Training	410	11	162	1	4676	0.0876818	0.00235244	0.034645	0.000213858	-3.84495e+07	7536.61	-37770.9	639835	279317	742445	-172162	521739	9755.1	-119262	870	257	0	0	No
49	IGF1R	5FXR	2.4	Training	395	16	162	1	4673	0.0845281	0.00342392	0.0346672	0.000213995	-3.84495e+07	7536.61	-37770.9	639835	279317	742445	-172162	521739	9755.1	-119262	870	257	0	0	No
49	IGF1R	5FXS	1.9	Training	418	11	166	0	4721	0.0885406	0.00233001	0.035162	0	-3.84495e+07	7536.61	-37770.9	639835	279317	742445	-172162	521739	9755.1	-119262	870	257	0	0	No
50	CSNK1D	3UYT	2	Training	423	15	135	0	4616	0.0916378	0.00324957	0.0292461	0	1.86381e+07	-33161.8	31885.1	-221311	-361847	-20997.6	331353	110769	171335	-29224.3	733	186	0	0	No
50	CSNK1D	3UZP	1.94	Training	427	17	137	3	4662	0.0915916	0.0036465	0.0293865	0.000643501	1.86381e+07	-33161.8	31885.1	-221311	-361847	-20997.6	331353	110769	171335	-29224.3	733	186	0	0	No
50	CSNK1D	4HGT	1.8	Training	401	18	138	2	4528	0.0885601	0.00397527	0.030477	0.000441696	1.86381e+07	-33161.8	31885.1	-221311	-361847	-20997.6	331353	110769	171335	-29224.3	733	186	0	0	No
50	CSNK1D	4HNF	2.07	Training	404	20	136	0	4664	0.0866209	0.00428816	0.0291595	0	1.86381e+07	-33161.8	31885.1	-221311	-361847	-20997.6	331353	110769	171335	-29224.3	733	186	0	0	No
50	CSNK1D	4KBK	2.1	Training	424	16	149	0	4625	0.0916757	0.00345946	0.0322162	0	1.86381e+07	-33161.8	31885.1	-221311	-361847	-20997.6	331353	110769	171335	-29224.3	733	186	0	0	No
50	CSNK1D	4TN6	2.41	Training	416	22	143	0	4779	0.0870475	0.00460347	0.0299226	0	1.86381e+07	-33161.8	31885.1	-221311	-361847	-20997.6	331353	110769	171335	-29224.3	733	186	0	0	No
50	CSNK1D	5IH6	2.3	Training	423	19	138	5	4679	0.0904039	0.0040607	0.0294935	0.0010686	1.86381e+07	-33161.8	31885.1	-221311	-361847	-20997.6	331353	110769	171335	-29224.3	733	186	0	0	No
50	CSNK1D	5MQV	2.154	Training	477	16	132	5	4571	0.104354	0.00350033	0.0288777	0.00109385	1.86381e+07	-33161.8	31885.1	-221311	-361847	-20997.6	331353	110769	171335	-29224.3	733	186	0	0	No
50	CSNK1D	5OKT	2.13	Training	469	15	140	8	4590	0.102179	0.00326797	0.0305011	0.00174292	1.86381e+07	-33161.8	31885.1	-221311	-361847	-20997.6	331353	110769	171335	-29224.3	733	186	0	0	No
50	CSNK1D	5W4W	1.99	Training	438	21	148	0	4764	0.0919395	0.00440806	0.0310663	0	1.86381e+07	-33161.8	31885.1	-221311	-361847	-20997.6	331353	110769	171335	-29224.3	733	186	0	0	No
50	CSNK1D	6F1W	1.864	Training	482	16	141	20	4599	0.104805	0.00347902	0.0306588	0.00434877	1.86381e+07	-33161.8	31885.1	-221311	-361847	-20997.6	331353	110769	171335	-29224.3	733	186	0	0	No
50	CSNK1D	6F26	1.83	Training	476	20	146	18	4564	0.104294	0.00438212	0.0319895	0.00394391	1.86381e+07	-33161.8	31885.1	-221311	-361847	-20997.6	331353	110769	171335	-29224.3	733	186	0	0	No
50	CSNK1D	6HMR	1.782	Training	483	19	143	16	4610	0.104772	0.00412148	0.0310195	0.00347072	1.86381e+07	-33161.8	31885.1	-221311	-361847	-20997.6	331353	110769	171335	-29224.3	733	186	0	0	No
50	CSNK1D	6RCG	1.4	Training	452	14	144	0	4824	0.0936982	0.00290216	0.0298507	0	1.86381e+07	-33161.8	31885.1	-221311	-361847	-20997.6	331353	110769	171335	-29224.3	733	186	0	0	No
50	CSNK1D	6RCH	1.45	Training	445	19	150	0	4796	0.0927857	0.00396163	0.0312761	0	1.86381e+07	-33161.8	31885.1	-221311	-361847	-20997.6	331353	110769	171335	-29224.3	733	186	0	0	No
50	CSNK1D	6RU6	2.05	Training	435	19	143	0	4743	0.0917141	0.0040059	0.0301497	0	1.86381e+07	-33161.8	31885.1	-221311	-361847	-20997.6	331353	110769	171335	-29224.3	733	186	0	0	No
50	CSNK1D	6RU7	2.08	Training	455	24	151	0	4786	0.095069	0.00501463	0.0315504	0	1.86381e+07	-33161.8	31885.1	-221311	-361847	-20997.6	331353	110769	171335	-29224.3	733	186	0	0	No
51	CHEK2	2CN5	2.25	Training	376	16	147	1	4597	0.0817925	0.00348053	0.0319774	0.000217533	1.10653e+07	105355	229434	-161617	-93007.4	304834	319689	233450	-122929	38471.6	675	165	0	0	No
51	CHEK2	2W0J	2.05	Training	393	19	148	0	4569	0.0860144	0.00415846	0.0323922	0	1.10653e+07	105355	229434	-161617	-93007.4	304834	319689	233450	-122929	38471.6	675	165	0	0	No
51	CHEK2	2W7X	2.07	Training	393	18	155	0	4615	0.0851571	0.00390033	0.0335861	0	1.10653e+07	105355	229434	-161617	-93007.4	304834	319689	233450	-122929	38471.6	675	165	0	0	No
51	CHEK2	2XBJ	2.3	Training	390	15	138	1	4478	0.0870925	0.00334971	0.0308173	0.000223314	1.10653e+07	105355	229434	-161617	-93007.4	304834	319689	233450	-122929	38471.6	675	165	0	0	No
51	CHEK2	2XM9	2.5	Training	382	18	149	0	4541	0.0841224	0.00396388	0.0328122	0	1.10653e+07	105355	229434	-161617	-93007.4	304834	319689	233450	-122929	38471.6	675	165	0	0	No
51	CHEK2	2YCF	1.77	Training	408	18	152	7	4624	0.0882353	0.00389273	0.032872	0.00151384	1.10653e+07	105355	229434	-161617	-93007.4	304834	319689	233450	-122929	38471.6	675	165	0	0	No
51	CHEK2	2YCQ	2.05	Training	384	19	146	0	4599	0.0834964	0.00413133	0.031746	0	1.10653e+07	105355	229434	-161617	-93007.4	304834	319689	233450	-122929	38471.6	675	165	0	0	No
51	CHEK2	2YCR	2.2	Training	392	24	147	0	4566	0.0858519	0.00525624	0.0321945	0	1.10653e+07	105355	229434	-161617	-93007.4	304834	319689	233450	-122929	38471.6	675	165	0	0	No
51	CHEK2	2YCS	2.35	Training	378	22	147	0	4564	0.0828221	0.00482033	0.0322086	0	1.10653e+07	105355	229434	-161617	-93007.4	304834	319689	233450	-122929	38471.6	675	165	0	0	No
51	CHEK2	2YIQ	1.89	Training	383	20	151	0	4562	0.0839544	0.00438404	0.0330995	0	1.10653e+07	105355	229434	-161617	-93007.4	304834	319689	233450	-122929	38471.6	675	165	0	0	No
51	CHEK2	2YIR	2.1	Training	392	17	153	0	4626	0.0847384	0.00367488	0.0330739	0	1.10653e+07	105355	229434	-161617	-93007.4	304834	319689	233450	-122929	38471.6	675	165	0	0	No
51	CHEK2	2YIT	2.2	Training	393	17	145	4	4632	0.0848446	0.00367012	0.031304	0.000863558	1.10653e+07	105355	229434	-161617	-93007.4	304834	319689	233450	-122929	38471.6	675	165	0	0	No
51	CHEK2	4A9S	2.66	Training	377	14	136	0	4446	0.0847953	0.0031489	0.0305893	0	1.10653e+07	105355	229434	-161617	-93007.4	304834	319689	233450	-122929	38471.6	675	165	0	0	No
51	CHEK2	4A9U	2.48	Training	392	16	139	0	4525	0.0866298	0.00353591	0.0307182	0	1.10653e+07	105355	229434	-161617	-93007.4	304834	319689	233450	-122929	38471.6	675	165	0	0	No
51	CHEK2	4BDA	2.6	Training	381	11	142	0	4447	0.0856757	0.00247358	0.0319316	0	1.10653e+07	105355	229434	-161617	-93007.4	304834	319689	233450	-122929	38471.6	675	165	0	0	No
51	CHEK2	4BDB	2.5	Training	377	10	141	0	4443	0.0848526	0.00225073	0.0317353	0	1.10653e+07	105355	229434	-161617	-93007.4	304834	319689	233450	-122929	38471.6	675	165	0	0	No
51	CHEK2	4BDD	2.67	Training	382	11	147	0	4416	0.0865036	0.00249094	0.033288	0	1.10653e+07	105355	229434	-161617	-93007.4	304834	319689	233450	-122929	38471.6	675	165	0	0	No
51	CHEK2	4BDE	2.55	Training	378	13	147	0	4438	0.0851735	0.00292925	0.033123	0	1.10653e+07	105355	229434	-161617	-93007.4	304834	319689	233450	-122929	38471.6	675	165	0	0	No
51	CHEK2	4BDF	2.7	Training	380	10	154	0	4415	0.0860702	0.00226501	0.0348811	0	1.10653e+07	105355	229434	-161617	-93007.4	304834	319689	233450	-122929	38471.6	675	165	0	0	No
51	CHEK2	4BDI	2.32	Training	384	12	147	0	4495	0.0854283	0.00266963	0.032703	0	1.10653e+07	105355	229434	-161617	-93007.4	304834	319689	233450	-122929	38471.6	675	165	0	0	No
52	PYK2(FAK2)	3ET7	2.7	Training	356	17	140	8	4250	0.0837647	0.004	0.0329412	0.00188235	-1.51106e+07	39752.9	-775368	-30262.3	150258	-471571	-197063	-717247	385276	-125984	427	85	0	0	No
52	PYK2(FAK2)	3FZP	2.1	Training	342	14	155	0	4211	0.0812159	0.00332463	0.0368084	0	-1.51106e+07	39752.9	-775368	-30262.3	150258	-471571	-197063	-717247	385276	-125984	427	85	0	0	No
52	PYK2(FAK2)	3FZR	2.7	Training	339	13	145	1	4250	0.0797647	0.00305882	0.0341176	0.000235294	-1.51106e+07	39752.9	-775368	-30262.3	150258	-471571	-197063	-717247	385276	-125984	427	85	0	0	No
52	PYK2(FAK2)	3FZS	1.75	Training	350	17	150	0	4134	0.0846638	0.00411224	0.0362845	0	-1.51106e+07	39752.9	-775368	-30262.3	150258	-471571	-197063	-717247	385276	-125984	427	85	0	0	No
52	PYK2(FAK2)	3FZT	1.95	Training	347	17	158	0	4217	0.082286	0.0040313	0.0374674	0	-1.51106e+07	39752.9	-775368	-30262.3	150258	-471571	-197063	-717247	385276	-125984	427	85	0	0	No
52	PYK2(FAK2)	3H3C	2	Training	349	13	149	0	4282	0.081504	0.00303596	0.0347968	0	-1.51106e+07	39752.9	-775368	-30262.3	150258	-471571	-197063	-717247	385276	-125984	427	85	0	0	No
52	PYK2(FAK2)	4H1J	2	Training	356	21	151	0	4278	0.0832165	0.00490884	0.0352969	0	-1.51106e+07	39752.9	-775368	-30262.3	150258	-471571	-197063	-717247	385276	-125984	427	85	0	0	No
52	PYK2(FAK2)	4H1M	1.99	Training	344	16	160	0	4164	0.0826129	0.00384246	0.0384246	0	-1.51106e+07	39752.9	-775368	-30262.3	150258	-471571	-197063	-717247	385276	-125984	427	85	0	0	No
52	PYK2(FAK2)	5TO8	1.9849	Training	329	6	143	0	3857	0.0852995	0.00155561	0.0370754	0	-1.51106e+07	39752.9	-775368	-30262.3	150258	-471571	-197063	-717247	385276	-125984	427	85	0	0	No
53	MELK(PK38)	4BKY	1.83	Training	456	23	181	2	5118	0.0890973	0.00449394	0.0353654	0.000390778	4.43619e+06	-223403	4225.05	-49768.3	413994	-67297.9	280607	-80237.6	12666.1	-195001	576	142	5	3.52113	High
53	MELK(PK38)	4BKZ	2.2	Training	463	29	184	2	5100	0.0907843	0.00568627	0.0360784	0.000392157	4.43619e+06	-223403	4225.05	-49768.3	413994	-67297.9	280607	-80237.6	12666.1	-195001	576	142	5	3.52113	High
53	MELK(PK38)	4BL1	2.6	Training	425	22	175	0	5150	0.0825243	0.00427184	0.0339806	0	4.43619e+06	-223403	4225.05	-49768.3	413994	-67297.9	280607	-80237.6	12666.1	-195001	576	142	5	3.52113	High
53	MELK(PK38)	5IH8	1.85	Training	451	27	186	0	5036	0.0895552	0.0053614	0.0369341	0	4.43619e+06	-223403	4225.05	-49768.3	413994	-67297.9	280607	-80237.6	12666.1	-195001	576	142	5	3.52113	High
53	MELK(PK38)	5IH9	1.79	Training	458	28	184	0	5056	0.0905854	0.00553797	0.0363924	0	4.43619e+06	-223403	4225.05	-49768.3	413994	-67297.9	280607	-80237.6	12666.1	-195001	576	142	5	3.52113	High
53	MELK(PK38)	5IHA	1.96	Training	461	27	184	6	4996	0.0922738	0.00540432	0.0368295	0.00120096	4.43619e+06	-223403	4225.05	-49768.3	413994	-67297.9	280607	-80237.6	12666.1	-195001	576	142	5	3.52113	High
53	MELK(PK38)	5IHC	2.14	Training	452	21	183	3	5009	0.0902376	0.00419245	0.0365342	0.000598922	4.43619e+06	-223403	4225.05	-49768.3	413994	-67297.9	280607	-80237.6	12666.1	-195001	576	142	5	3.52113	High
53	MELK(PK38)	5K00	1.77	Training	472	22	174	14	5092	0.0926944	0.0043205	0.0341712	0.00274941	4.43619e+06	-223403	4225.05	-49768.3	413994	-67297.9	280607	-80237.6	12666.1	-195001	576	142	5	3.52113	High
53	MELK(PK38)	5M5A	1.9	Training	476	21	180	0	5175	0.0919807	0.00405797	0.0347826	0	4.43619e+06	-223403	4225.05	-49768.3	413994	-67297.9	280607	-80237.6	12666.1	-195001	576	142	5	3.52113	High
53	MELK(PK38)	5MAG	2.35	Training	450	28	179	0	5171	0.0870238	0.00541481	0.0346161	0	4.43619e+06	-223403	4225.05	-49768.3	413994	-67297.9	280607	-80237.6	12666.1	-195001	576	142	5	3.52113	High
53	MELK(PK38)	5MAH	2	Training	501	25	181	0	5186	0.0966062	0.00482067	0.0349017	0	4.43619e+06	-223403	4225.05	-49768.3	413994	-67297.9	280607	-80237.6	12666.1	-195001	576	142	5	3.52113	High
53	MELK(PK38)	5MAI	2.15	Training	455	22	173	0	5135	0.0886076	0.00428432	0.0336904	0	4.43619e+06	-223403	4225.05	-49768.3	413994	-67297.9	280607	-80237.6	12666.1	-195001	576	142	5	3.52113	High
53	MELK(PK38)	5TVT	2.28	Training	454	19	180	6	5085	0.0892822	0.00373648	0.0353982	0.00117994	4.43619e+06	-223403	4225.05	-49768.3	413994	-67297.9	280607	-80237.6	12666.1	-195001	576	142	5	3.52113	High
53	MELK(PK38)	5TWL	2.42	Training	441	18	186	1	5076	0.0868794	0.0035461	0.036643	0.000197006	4.43619e+06	-223403	4225.05	-49768.3	413994	-67297.9	280607	-80237.6	12666.1	-195001	576	142	5	3.52113	High
53	MELK(PK38)	5TWZ	2.63	Training	394	19	162	1	4842	0.0813713	0.003924	0.0334572	0.000206526	4.43619e+06	-223403	4225.05	-49768.3	413994	-67297.9	280607	-80237.6	12666.1	-195001	576	142	5	3.52113	High
53	MELK(PK38)	5TX3	2.9	Training	422	28	161	5	5038	0.0837634	0.00555776	0.0319571	0.000992457	4.43619e+06	-223403	4225.05	-49768.3	413994	-67297.9	280607	-80237.6	12666.1	-195001	576	142	5	3.52113	High
53	MELK(PK38)	6GVX	2.24	Training	406	20	172	3	4823	0.08418	0.0041468	0.0356625	0.000622019	4.43619e+06	-223403	4225.05	-49768.3	413994	-67297.9	280607	-80237.6	12666.1	-195001	576	142	5	3.52113	High
53	MELK(PK38)	6VXR	2.1	Training	441	18	164	0	4855	0.0908342	0.00370752	0.0337796	0	4.43619e+06	-223403	4225.05	-49768.3	413994	-67297.9	280607	-80237.6	12666.1	-195001	576	142	5	3.52113	High
55	PDK1	1OKY	2.3	Training	380	24	149	0	4572	0.0831146	0.00524934	0.0325897	0	1.73882e+07	-130449	-240905	332661	-630940	163882	-105709	-93638.3	-188774	-317241	709	179	0	0	No
55	PDK1	1OKZ	2.51	Training	379	19	154	0	4423	0.0856884	0.00429573	0.034818	0	1.73882e+07	-130449	-240905	332661	-630940	163882	-105709	-93638.3	-188774	-317241	709	179	0	0	No
55	PDK1	1UU3	1.7	Training	389	19	154	0	4507	0.0863102	0.00421566	0.0341691	0	1.73882e+07	-130449	-240905	332661	-630940	163882	-105709	-93638.3	-188774	-317241	709	179	0	0	No
55	PDK1	1UU7	1.9	Training	379	19	145	0	4604	0.0823197	0.00412685	0.0314944	0	1.73882e+07	-130449	-240905	332661	-630940	163882	-105709	-93638.3	-188774	-317241	709	179	0	0	No
55	PDK1	1UU8	2.5	Training	378	24	146	0	4429	0.0853466	0.00541883	0.0329646	0	1.73882e+07	-130449	-240905	332661	-630940	163882	-105709	-93638.3	-188774	-317241	709	179	0	0	No
55	PDK1	2XCH	2	Training	386	23	155	0	4580	0.0842795	0.00502183	0.0338428	0	1.73882e+07	-130449	-240905	332661	-630940	163882	-105709	-93638.3	-188774	-317241	709	179	0	0	No
55	PDK1	2XCK	2.3	Training	377	24	152	2	4513	0.0835365	0.00531797	0.0336805	0.000443164	1.73882e+07	-130449	-240905	332661	-630940	163882	-105709	-93638.3	-188774	-317241	709	179	0	0	No
55	PDK1	3H9O	2.3	Training	371	15	153	0	4527	0.0819527	0.00331345	0.0337972	0	1.73882e+07	-130449	-240905	332661	-630940	163882	-105709	-93638.3	-188774	-317241	709	179	0	0	No
55	PDK1	3ION	2.4	Training	357	20	153	0	4513	0.0791048	0.00443164	0.0339021	0	1.73882e+07	-130449	-240905	332661	-630940	163882	-105709	-93638.3	-188774	-317241	709	179	0	0	No
55	PDK1	3IOP	2.2	Training	362	21	156	0	4533	0.0798588	0.00463269	0.0344143	0	1.73882e+07	-130449	-240905	332661	-630940	163882	-105709	-93638.3	-188774	-317241	709	179	0	0	No
55	PDK1	3NAX	1.75	Training	381	21	151	0	4570	0.0833698	0.00459519	0.0330416	0	1.73882e+07	-130449	-240905	332661	-630940	163882	-105709	-93638.3	-188774	-317241	709	179	0	0	No
55	PDK1	3NUN	2.2	Training	375	24	156	0	4521	0.0829463	0.00530856	0.0345056	0	1.73882e+07	-130449	-240905	332661	-630940	163882	-105709	-93638.3	-188774	-317241	709	179	0	0	No
55	PDK1	3QCX	2.3	Training	389	20	160	0	4484	0.0867529	0.0044603	0.0356824	0	1.73882e+07	-130449	-240905	332661	-630940	163882	-105709	-93638.3	-188774	-317241	709	179	0	0	No
55	PDK1	3QCY	2.2	Training	376	21	155	0	4475	0.0840223	0.00469274	0.0346369	0	1.73882e+07	-130449	-240905	332661	-630940	163882	-105709	-93638.3	-188774	-317241	709	179	0	0	No
55	PDK1	3QD0	1.99	Training	380	19	158	0	4459	0.0852209	0.00426105	0.035434	0	1.73882e+07	-130449	-240905	332661	-630940	163882	-105709	-93638.3	-188774	-317241	709	179	0	0	No
55	PDK1	3QD3	2	Training	383	25	160	0	4523	0.0846783	0.0055273	0.0353748	0	1.73882e+07	-130449	-240905	332661	-630940	163882	-105709	-93638.3	-188774	-317241	709	179	0	0	No
55	PDK1	3QD4	2.3	Training	387	26	154	0	4487	0.0862492	0.00579452	0.0343214	0	1.73882e+07	-130449	-240905	332661	-630940	163882	-105709	-93638.3	-188774	-317241	709	179	0	0	No
55	PDK1	3RWP	1.92	Training	383	18	158	3	4547	0.0842314	0.00395865	0.0347482	0.000659776	1.73882e+07	-130449	-240905	332661	-630940	163882	-105709	-93638.3	-188774	-317241	709	179	0	0	No
55	PDK1	3RWQ	2.55	Training	372	20	158	0	4638	0.080207	0.0043122	0.0340664	0	1.73882e+07	-130449	-240905	332661	-630940	163882	-105709	-93638.3	-188774	-317241	709	179	0	0	No
55	PDK1	5HKM	2.1	Training	366	16	159	0	4484	0.0816236	0.00356824	0.0354594	0	1.73882e+07	-130449	-240905	332661	-630940	163882	-105709	-93638.3	-188774	-317241	709	179	0	0	No
56	KDR (VEGFR2)	1Y6A	2.1	Training	380	9	159	0	4218	0.0900901	0.00213371	0.0376956	0	-3.51984e+07	125055	171243	89616.9	-191391	-380539	63988	443558	234922	-433814	1276	372	8	2.15054	High
56	KDR (VEGFR2)	1Y6B	2.1	Training	394	19	158	0	4300	0.0916279	0.0044186	0.0367442	0	-3.51984e+07	125055	171243	89616.9	-191391	-380539	63988	443558	234922	-433814	1276	372	8	2.15054	High
56	KDR (VEGFR2)	3C7Q	2.1	Training	379	16	163	1	4630	0.0818575	0.00345572	0.0352052	0.000215983	-3.51984e+07	125055	171243	89616.9	-191391	-380539	63988	443558	234922	-433814	1276	372	8	2.15054	High
56	KDR (VEGFR2)	3CJF	2.15	Training	412	18	157	22	4425	0.0931073	0.0040678	0.0354802	0.00497175	-3.51984e+07	125055	171243	89616.9	-191391	-380539	63988	443558	234922	-433814	1276	372	8	2.15054	High
56	KDR (VEGFR2)	3CJG	2.25	Training	418	19	158	21	4485	0.0931996	0.00423634	0.0352285	0.00468227	-3.51984e+07	125055	171243	89616.9	-191391	-380539	63988	443558	234922	-433814	1276	372	8	2.15054	High
56	KDR (VEGFR2)	3VHE	1.55	Training	437	25	176	0	4875	0.089641	0.00512821	0.0361026	0	-3.51984e+07	125055	171243	89616.9	-191391	-380539	63988	443558	234922	-433814	1276	372	8	2.15054	High
56	KDR (VEGFR2)	3VHK	2.49	Training	420	19	163	0	4803	0.0874453	0.00395586	0.0339371	0	-3.51984e+07	125055	171243	89616.9	-191391	-380539	63988	443558	234922	-433814	1276	372	8	2.15054	High
56	KDR (VEGFR2)	3VID	2.3	Training	398	20	164	1	4815	0.0826584	0.00415369	0.0340602	0.000207684	-3.51984e+07	125055	171243	89616.9	-191391	-380539	63988	443558	234922	-433814	1276	372	8	2.15054	High
56	KDR (VEGFR2)	3VNT	1.64	Training	448	27	181	0	4853	0.092314	0.00556357	0.0372965	0	-3.51984e+07	125055	171243	89616.9	-191391	-380539	63988	443558	234922	-433814	1276	372	8	2.15054	High
56	KDR (VEGFR2)	3VO3	1.52	Training	460	27	194	2	4884	0.0941851	0.00552826	0.0397215	0.0004095	-3.51984e+07	125055	171243	89616.9	-191391	-380539	63988	443558	234922	-433814	1276	372	8	2.15054	High
56	KDR (VEGFR2)	5EW3	2.5	Training	384	17	153	0	4403	0.0872133	0.003861	0.034749	0	-3.51984e+07	125055	171243	89616.9	-191391	-380539	63988	443558	234922	-433814	1276	372	8	2.15054	High
56	KDR (VEGFR2)	6GQO	1.87	Training	456	28	171	9	4920	0.0926829	0.00569106	0.0347561	0.00182927	-3.51984e+07	125055	171243	89616.9	-191391	-380539	63988	443558	234922	-433814	1276	372	8	2.15054	High
56	KDR (VEGFR2)	6GQP	2.09	Training	436	20	156	6	4786	0.091099	0.00417885	0.0325951	0.00125366	-3.51984e+07	125055	171243	89616.9	-191391	-380539	63988	443558	234922	-433814	1276	372	8	2.15054	High
56	KDR (VEGFR2)	6GQQ	1.52	Training	456	25	166	7	4903	0.0930043	0.00509892	0.0338568	0.0014277	-3.51984e+07	125055	171243	89616.9	-191391	-380539	63988	443558	234922	-433814	1276	372	8	2.15054	High
57	LCK	1QPC	1.6	Training	387	20	162	0	4335	0.0892734	0.00461361	0.0373702	0	1.26185e+07	115481	-59266.9	204075	118770	-8875.23	-276764	35510.8	7945.55	-25994.2	1761	353	1	0.283286	Low
57	LCK	2OF2	2	Training	388	18	159	0	4348	0.0892364	0.00413983	0.0365685	0	1.26185e+07	115481	-59266.9	204075	118770	-8875.23	-276764	35510.8	7945.55	-25994.2	1761	353	1	0.283286	Low
57	LCK	2OFV	2	Training	322	12	144	0	3924	0.0820591	0.0030581	0.0366972	0	1.26185e+07	115481	-59266.9	204075	118770	-8875.23	-276764	35510.8	7945.55	-25994.2	1761	353	1	0.283286	Low
57	LCK	2OG8	2.3	Training	338	16	141	0	3930	0.0860051	0.00407125	0.0358779	0	1.26185e+07	115481	-59266.9	204075	118770	-8875.23	-276764	35510.8	7945.55	-25994.2	1761	353	1	0.283286	Low
57	LCK	2ZM1	2.1	Training	393	17	160	0	4373	0.0898697	0.00388749	0.0365882	0	1.26185e+07	115481	-59266.9	204075	118770	-8875.23	-276764	35510.8	7945.55	-25994.2	1761	353	1	0.283286	Low
57	LCK	3AC1	1.99	Training	388	19	155	0	4375	0.0886857	0.00434286	0.0354286	0	1.26185e+07	115481	-59266.9	204075	118770	-8875.23	-276764	35510.8	7945.55	-25994.2	1761	353	1	0.283286	Low
57	LCK	3AC2	2.1	Training	391	20	159	0	4375	0.0893714	0.00457143	0.0363429	0	1.26185e+07	115481	-59266.9	204075	118770	-8875.23	-276764	35510.8	7945.55	-25994.2	1761	353	1	0.283286	Low
57	LCK	3AC5	2.5	Training	390	19	157	0	4375	0.0891429	0.00434286	0.0358857	0	1.26185e+07	115481	-59266.9	204075	118770	-8875.23	-276764	35510.8	7945.55	-25994.2	1761	353	1	0.283286	Low
57	LCK	3AC8	2.3	Training	389	21	149	2	4374	0.0889346	0.0048011	0.0340649	0.000457247	1.26185e+07	115481	-59266.9	204075	118770	-8875.23	-276764	35510.8	7945.55	-25994.2	1761	353	1	0.283286	Low
57	LCK	3ACJ	2.2	Training	391	18	151	0	4375	0.0893714	0.00411429	0.0345143	0	1.26185e+07	115481	-59266.9	204075	118770	-8875.23	-276764	35510.8	7945.55	-25994.2	1761	353	1	0.283286	Low
57	LCK	3AD4	2.2	Training	389	19	151	0	4375	0.0889143	0.00434286	0.0345143	0	1.26185e+07	115481	-59266.9	204075	118770	-8875.23	-276764	35510.8	7945.55	-25994.2	1761	353	1	0.283286	Low
57	LCK	3AD5	2	Training	384	19	162	0	4375	0.0877714	0.00434286	0.0370286	0	1.26185e+07	115481	-59266.9	204075	118770	-8875.23	-276764	35510.8	7945.55	-25994.2	1761	353	1	0.283286	Low
57	LCK	3AD6	2.15	Training	388	16	154	0	4390	0.0883827	0.00364465	0.0350797	0	1.26185e+07	115481	-59266.9	204075	118770	-8875.23	-276764	35510.8	7945.55	-25994.2	1761	353	1	0.283286	Low
57	LCK	3B2W	2.3	Training	374	14	143	0	4143	0.0902727	0.00337919	0.0345161	0	1.26185e+07	115481	-59266.9	204075	118770	-8875.23	-276764	35510.8	7945.55	-25994.2	1761	353	1	0.283286	Low
57	LCK	3BYM	2	Training	387	18	156	0	4350	0.0889655	0.00413793	0.0358621	0	1.26185e+07	115481	-59266.9	204075	118770	-8875.23	-276764	35510.8	7945.55	-25994.2	1761	353	1	0.283286	Low
57	LCK	3BYO	2	Training	390	14	168	0	4333	0.0900069	0.00323102	0.0387722	0	1.26185e+07	115481	-59266.9	204075	118770	-8875.23	-276764	35510.8	7945.55	-25994.2	1761	353	1	0.283286	Low
57	LCK	3BYS	2.2	Training	367	14	141	2	4119	0.0890993	0.00339888	0.0342316	0.000485555	1.26185e+07	115481	-59266.9	204075	118770	-8875.23	-276764	35510.8	7945.55	-25994.2	1761	353	1	0.283286	Low
57	LCK	3BYU	2.3	Training	366	16	138	2	4129	0.0886413	0.00387503	0.0334221	0.000484379	1.26185e+07	115481	-59266.9	204075	118770	-8875.23	-276764	35510.8	7945.55	-25994.2	1761	353	1	0.283286	Low
57	LCK	3KXZ	2.37	Training	364	18	150	0	4247	0.0857076	0.00423829	0.035319	0	1.26185e+07	115481	-59266.9	204075	118770	-8875.23	-276764	35510.8	7945.55	-25994.2	1761	353	1	0.283286	Low
57	LCK	6PDJ	1.81	Training	372	15	160	0	4317	0.086171	0.00347464	0.0370628	0	1.26185e+07	115481	-59266.9	204075	118770	-8875.23	-276764	35510.8	7945.55	-25994.2	1761	353	1	0.283286	Low
59	PI3K-alpha	4L23	2.5	Training	1390	88	526	3	16575	0.0838612	0.0053092	0.0317345	0.000180995	-2.25771e+07	356279	-349603	-130585	479461	340329	-448925	188052	-439606	202112	1075	672	8	1.19048	High
59	PI3K-alpha	4L2Y	2.8	Training	1355	87	516	0	16260	0.0833333	0.00535055	0.0317343	0	-2.25771e+07	356279	-349603	-130585	479461	340329	-448925	188052	-439606	202112	1075	672	8	1.19048	High
59	PI3K-alpha	4TV3	2.85	Training	1204	44	440	0	13116	0.0917963	0.00335468	0.0335468	0	-2.25771e+07	356279	-349603	-130585	479461	340329	-448925	188052	-439606	202112	1075	672	8	1.19048	High
59	PI3K-alpha	5UBR	2.4	Training	1249	59	484	0	13806	0.0904679	0.0042735	0.0350572	0	-2.25771e+07	356279	-349603	-130585	479461	340329	-448925	188052	-439606	202112	1075	672	8	1.19048	High
59	PI3K-alpha	5XGH	2.97	Training	1294	86	525	0	16272	0.0795231	0.00528515	0.032264	0	-2.25771e+07	356279	-349603	-130585	479461	340329	-448925	188052	-439606	202112	1075	672	8	1.19048	High
59	PI3K-alpha	6GVF	2.5	Training	1313	78	499	3	14730	0.0891378	0.00529532	0.0338764	0.000203666	-2.25771e+07	356279	-349603	-130585	479461	340329	-448925	188052	-439606	202112	1075	672	8	1.19048	High
59	PI3K-alpha	6GVG	3	Training	1294	85	518	0	14730	0.0878479	0.00577054	0.0351663	0	-2.25771e+07	356279	-349603	-130585	479461	340329	-448925	188052	-439606	202112	1075	672	8	1.19048	High
59	PI3K-alpha	6GVH	2.74	Training	1299	79	509	6	14784	0.0878653	0.00534361	0.0344291	0.000405844	-2.25771e+07	356279	-349603	-130585	479461	340329	-448925	188052	-439606	202112	1075	672	8	1.19048	High
59	PI3K-alpha	6GVI	2.9	Training	1295	85	500	7	14730	0.0879158	0.00577054	0.0339443	0.000475221	-2.25771e+07	356279	-349603	-130585	479461	340329	-448925	188052	-439606	202112	1075	672	8	1.19048	High
59	PI3K-alpha	7K6M	2.413	Training	1234	56	502	0	13740	0.0898108	0.00407569	0.0365357	0	-2.25771e+07	356279	-349603	-130585	479461	340329	-448925	188052	-439606	202112	1075	672	8	1.19048	High
59	PI3K-alpha	7K6N	2.77	Training	1209	47	469	0	13306	0.0908613	0.00353224	0.0352473	0	-2.25771e+07	356279	-349603	-130585	479461	340329	-448925	188052	-439606	202112	1075	672	8	1.19048	High
59	PI3K-alpha	7K6O	2.738	Training	1166	38	437	0	12594	0.0925838	0.00301731	0.0346991	0	-2.25771e+07	356279	-349603	-130585	479461	340329	-448925	188052	-439606	202112	1075	672	8	1.19048	High
59	PI3K-alpha	7K71	2.9	Training	1071	21	335	0	11583	0.0924631	0.001813	0.0289217	0	-2.25771e+07	356279	-349603	-130585	479461	340329	-448925	188052	-439606	202112	1075	672	8	1.19048	High
60	ALK	2XBA	1.95	Training	401	20	155	0	4493	0.0892499	0.00445137	0.0344981	0	-4.98857e+07	-618998	1.18388e+06	-200036	-263326	227632	-373023	-186507	362456	224341	827	194	0	0	No
60	ALK	3AOX	1.75	Training	445	15	167	36	4701	0.0946607	0.00319081	0.0355244	0.00765795	-4.98857e+07	-618998	1.18388e+06	-200036	-263326	227632	-373023	-186507	362456	224341	827	194	0	0	No
60	ALK	4CCB	2.03	Training	403	18	157	0	4550	0.0885714	0.00395604	0.0345055	0	-4.98857e+07	-618998	1.18388e+06	-200036	-263326	227632	-373023	-186507	362456	224341	827	194	0	0	No
60	ALK	4CMO	2.05	Training	420	19	156	0	4640	0.0905172	0.00409483	0.0336207	0	-4.98857e+07	-618998	1.18388e+06	-200036	-263326	227632	-373023	-186507	362456	224341	827	194	0	0	No
60	ALK	4CMT	1.73	Training	400	20	155	0	4515	0.0885936	0.00442968	0.03433	0	-4.98857e+07	-618998	1.18388e+06	-200036	-263326	227632	-373023	-186507	362456	224341	827	194	0	0	No
60	ALK	4CMU	1.8	Training	424	21	152	0	4619	0.0917948	0.00454644	0.0329076	0	-4.98857e+07	-618998	1.18388e+06	-200036	-263326	227632	-373023	-186507	362456	224341	827	194	0	0	No
60	ALK	4CNH	1.9	Training	413	19	161	0	4536	0.0910494	0.00418871	0.0354938	0	-4.98857e+07	-618998	1.18388e+06	-200036	-263326	227632	-373023	-186507	362456	224341	827	194	0	0	No
60	ALK	4CTB	1.79	Training	412	21	158	0	4608	0.0894097	0.00455729	0.0342882	0	-4.98857e+07	-618998	1.18388e+06	-200036	-263326	227632	-373023	-186507	362456	224341	827	194	0	0	No
60	ALK	4CTC	2.03	Training	413	22	162	0	4529	0.0911901	0.00485758	0.0357695	0	-4.98857e+07	-618998	1.18388e+06	-200036	-263326	227632	-373023	-186507	362456	224341	827	194	0	0	No
60	ALK	5FTO	2.22	Training	400	20	160	0	4656	0.0859107	0.00429553	0.0343643	0	-4.98857e+07	-618998	1.18388e+06	-200036	-263326	227632	-373023	-186507	362456	224341	827	194	0	0	No
60	ALK	5FTQ	1.7	Training	424	19	169	0	4613	0.0919142	0.00411879	0.0366356	0	-4.98857e+07	-618998	1.18388e+06	-200036	-263326	227632	-373023	-186507	362456	224341	827	194	0	0	No
60	ALK	5IMX	2.12	Training	378	14	147	0	4136	0.0913926	0.00338491	0.0355416	0	-4.98857e+07	-618998	1.18388e+06	-200036	-263326	227632	-373023	-186507	362456	224341	827	194	0	0	No
60	ALK	5KZ0	2.3	Training	401	19	159	0	4593	0.0873068	0.00413673	0.0346179	0	-4.98857e+07	-618998	1.18388e+06	-200036	-263326	227632	-373023	-186507	362456	224341	827	194	0	0	No
60	ALK	6E0R	2.303	Training	407	18	149	0	4391	0.0926896	0.00409929	0.033933	0	-4.98857e+07	-618998	1.18388e+06	-200036	-263326	227632	-373023	-186507	362456	224341	827	194	0	0	No
60	ALK	6MX8	1.96	Training	414	15	151	0	4439	0.0932642	0.00337914	0.0340167	0	-4.98857e+07	-618998	1.18388e+06	-200036	-263326	227632	-373023	-186507	362456	224341	827	194	0	0	No
60	ALK	7BTT	1.86	Training	434	20	175	4	4750	0.0913684	0.00421053	0.0368421	0.000842105	-4.98857e+07	-618998	1.18388e+06	-200036	-263326	227632	-373023	-186507	362456	224341	827	194	0	0	No
60	ALK	7JYS	2.22	Training	443	17	154	8	4400	0.100682	0.00386364	0.035	0.00181818	-4.98857e+07	-618998	1.18388e+06	-200036	-263326	227632	-373023	-186507	362456	224341	827	194	0	0	No
60	ALK	7JYT	2	Training	444	15	149	8	4424	0.100362	0.0033906	0.0336799	0.00180832	-4.98857e+07	-618998	1.18388e+06	-200036	-263326	227632	-373023	-186507	362456	224341	827	194	0	0	No
62	IRAK4	4RMZ	2.2	Training	411	18	141	0	4457	0.0922145	0.00403859	0.0316356	0	1.54102e+07	60145.6	32656.2	6432.76	38526	142714	-360958	-127941	151710	331677	869	264	3	1.13636	High
62	IRAK4	4Y73	2.14	Training	435	20	168	3	4529	0.0960477	0.00441599	0.0370943	0.000662398	1.54102e+07	60145.6	32656.2	6432.76	38526	142714	-360958	-127941	151710	331677	869	264	3	1.13636	High
62	IRAK4	4ZTN	2.23	Training	400	16	161	0	4463	0.0896258	0.00358503	0.0360744	0	1.54102e+07	60145.6	32656.2	6432.76	38526	142714	-360958	-127941	151710	331677	869	264	3	1.13636	High
62	IRAK4	5K72	2.22	Training	399	16	154	0	4364	0.0914299	0.00366636	0.0352887	0	1.54102e+07	60145.6	32656.2	6432.76	38526	142714	-360958	-127941	151710	331677	869	264	3	1.13636	High
62	IRAK4	5K75	2.03	Training	392	16	159	2	4300	0.0911628	0.00372093	0.0369767	0.000465116	1.54102e+07	60145.6	32656.2	6432.76	38526	142714	-360958	-127941	151710	331677	869	264	3	1.13636	High
62	IRAK4	5K7G	2.23	Training	402	18	153	0	4364	0.0921173	0.00412466	0.0350596	0	1.54102e+07	60145.6	32656.2	6432.76	38526	142714	-360958	-127941	151710	331677	869	264	3	1.13636	High
62	IRAK4	5UIT	1.84	Training	410	22	154	1	4456	0.0920108	0.00493716	0.0345601	0.000224417	1.54102e+07	60145.6	32656.2	6432.76	38526	142714	-360958	-127941	151710	331677	869	264	3	1.13636	High
62	IRAK4	5W85	2.25	Training	398	14	155	0	4364	0.0912007	0.00320807	0.0355179	0	1.54102e+07	60145.6	32656.2	6432.76	38526	142714	-360958	-127941	151710	331677	869	264	3	1.13636	High
62	IRAK4	6EGD	2.1	Training	402	15	149	0	4231	0.095013	0.00354526	0.0352163	0	1.54102e+07	60145.6	32656.2	6432.76	38526	142714	-360958	-127941	151710	331677	869	264	3	1.13636	High
62	IRAK4	6EGE	1.401	Training	435	11	157	0	4265	0.101993	0.00257913	0.0368113	0	1.54102e+07	60145.6	32656.2	6432.76	38526	142714	-360958	-127941	151710	331677	869	264	3	1.13636	High
62	IRAK4	6F3I	2.14	Training	383	12	133	0	4131	0.0927136	0.00290487	0.0321956	0	1.54102e+07	60145.6	32656.2	6432.76	38526	142714	-360958	-127941	151710	331677	869	264	3	1.13636	High
62	IRAK4	6LXY	2.19	Training	420	13	152	0	4312	0.0974026	0.00301484	0.0352505	0	1.54102e+07	60145.6	32656.2	6432.76	38526	142714	-360958	-127941	151710	331677	869	264	3	1.13636	High
62	IRAK4	6MOM	2.1	Training	433	13	155	0	4361	0.0992892	0.00298097	0.0355423	0	1.54102e+07	60145.6	32656.2	6432.76	38526	142714	-360958	-127941	151710	331677	869	264	3	1.13636	High
62	IRAK4	6N8G	2	Training	428	20	151	0	4462	0.0959211	0.00448229	0.0338413	0	1.54102e+07	60145.6	32656.2	6432.76	38526	142714	-360958	-127941	151710	331677	869	264	3	1.13636	High
62	IRAK4	6O8U	1.8	Training	399	13	153	33	4333	0.092084	0.00300023	0.0353104	0.00761597	1.54102e+07	60145.6	32656.2	6432.76	38526	142714	-360958	-127941	151710	331677	869	264	3	1.13636	High
62	IRAK4	6O94	1.98	Training	423	20	163	0	4538	0.0932129	0.00440723	0.0359189	0	1.54102e+07	60145.6	32656.2	6432.76	38526	142714	-360958	-127941	151710	331677	869	264	3	1.13636	High
62	IRAK4	6O95	1.77	Training	433	19	162	0	4518	0.0958389	0.0042054	0.0358566	0	1.54102e+07	60145.6	32656.2	6432.76	38526	142714	-360958	-127941	151710	331677	869	264	3	1.13636	High
62	IRAK4	6THX	1.99	Training	386	14	156	0	4368	0.08837	0.00320513	0.0357143	0	1.54102e+07	60145.6	32656.2	6432.76	38526	142714	-360958	-127941	151710	331677	869	264	3	1.13636	High
62	IRAK4	6UYA	1.74	Training	437	19	160	0	4457	0.098048	0.00426296	0.0358986	0	1.54102e+07	60145.6	32656.2	6432.76	38526	142714	-360958	-127941	151710	331677	869	264	3	1.13636	High
62	IRAK4	6VQL	2.069	Training	417	13	156	0	4264	0.0977955	0.00304878	0.0365854	0	1.54102e+07	60145.6	32656.2	6432.76	38526	142714	-360958	-127941	151710	331677	869	264	3	1.13636	High
63	PLK1	2YAC	2.2	Training	409	19	170	0	4771	0.0857263	0.00398239	0.0356319	0	7.41644e+06	-223927	-73283.1	-239589	-18777.4	-258926	197692	-156858	-168281	105182	829	218	1	0.458716	Low
63	PLK1	4A4L	2.35	Training	388	10	164	0	4771	0.0813247	0.002096	0.0343743	0	7.41644e+06	-223927	-73283.1	-239589	-18777.4	-258926	197692	-156858	-168281	105182	829	218	1	0.458716	Low
63	PLK1	4A4O	2.7	Training	387	19	171	0	4771	0.0811151	0.00398239	0.0358415	0	7.41644e+06	-223927	-73283.1	-239589	-18777.4	-258926	197692	-156858	-168281	105182	829	218	1	0.458716	Low
63	PLK1	5TA6	2.5	Training	388	19	170	0	4818	0.0805313	0.00394355	0.0352844	0	7.41644e+06	-223927	-73283.1	-239589	-18777.4	-258926	197692	-156858	-168281	105182	829	218	1	0.458716	Low
63	PLK1	5TA8	2.6	Training	396	16	162	0	4828	0.0820215	0.003314	0.0335543	0	7.41644e+06	-223927	-73283.1	-239589	-18777.4	-258926	197692	-156858	-168281	105182	829	218	1	0.458716	Low
64	EPHA2(ECK)	5I9V	1.458	Training	416	20	153	34	4494	0.0925679	0.00445038	0.0340454	0.00756564	-1.37603e+07	-398523	-64481.2	341043	150473	211485	381422	-581390	170321	102663	694	174	1	0.574713	Low
64	EPHA2(ECK)	5I9W	1.359	Training	397	18	161	36	4303	0.0922612	0.00418313	0.0374158	0.00836626	-1.37603e+07	-398523	-64481.2	341043	150473	211485	381422	-581390	170321	102663	694	174	1	0.574713	Low
64	EPHA2(ECK)	5I9Y	1.228	Training	435	25	161	59	4626	0.0940337	0.00540424	0.0348033	0.012754	-1.37603e+07	-398523	-64481.2	341043	150473	211485	381422	-581390	170321	102663	694	174	1	0.574713	Low
64	EPHA2(ECK)	5I9Z	1.698	Training	397	22	160	28	4410	0.0900227	0.00498866	0.0362812	0.00634921	-1.37603e+07	-398523	-64481.2	341043	150473	211485	381422	-581390	170321	102663	694	174	1	0.574713	Low
64	EPHA2(ECK)	5IA2	1.619	Training	446	28	164	48	4586	0.0972525	0.00610554	0.035761	0.0104666	-1.37603e+07	-398523	-64481.2	341043	150473	211485	381422	-581390	170321	102663	694	174	1	0.574713	Low
64	EPHA2(ECK)	5NK0	1.597	Training	392	15	150	12	4389	0.0893142	0.00341763	0.0341763	0.00273411	-1.37603e+07	-398523	-64481.2	341043	150473	211485	381422	-581390	170321	102663	694	174	1	0.574713	Low
64	EPHA2(ECK)	5NK4	1.45	Training	431	28	165	28	4650	0.0926882	0.00602151	0.0354839	0.00602151	-1.37603e+07	-398523	-64481.2	341043	150473	211485	381422	-581390	170321	102663	694	174	1	0.574713	Low
64	EPHA2(ECK)	5NK6	1.267	Training	458	25	164	59	4558	0.100483	0.00548486	0.0359807	0.0129443	-1.37603e+07	-398523	-64481.2	341043	150473	211485	381422	-581390	170321	102663	694	174	1	0.574713	Low
64	EPHA2(ECK)	5NK9	1.588	Training	419	28	166	23	4579	0.0915047	0.00611487	0.0362525	0.00502293	-1.37603e+07	-398523	-64481.2	341043	150473	211485	381422	-581390	170321	102663	694	174	1	0.574713	Low
64	EPHA2(ECK)	5NKG	1.1	Training	428	26	159	35	4658	0.0918849	0.00558179	0.0341348	0.00751395	-1.37603e+07	-398523	-64481.2	341043	150473	211485	381422	-581390	170321	102663	694	174	1	0.574713	Low
64	EPHA2(ECK)	6FNF	1.556	Training	372	16	161	7	4298	0.0865519	0.00372266	0.0374593	0.00162866	-1.37603e+07	-398523	-64481.2	341043	150473	211485	381422	-581390	170321	102663	694	174	1	0.574713	Low
64	EPHA2(ECK)	6HES	1.128	Training	397	19	156	34	4435	0.0895152	0.0042841	0.0351747	0.00766629	-1.37603e+07	-398523	-64481.2	341043	150473	211485	381422	-581390	170321	102663	694	174	1	0.574713	Low
64	EPHA2(ECK)	6HEW	1.268	Training	370	16	149	24	4379	0.0844942	0.0036538	0.034026	0.0054807	-1.37603e+07	-398523	-64481.2	341043	150473	211485	381422	-581390	170321	102663	694	174	1	0.574713	Low
64	EPHA2(ECK)	6Q7B	1.009	Training	405	19	156	50	4497	0.09006	0.00422504	0.0346898	0.0111185	-1.37603e+07	-398523	-64481.2	341043	150473	211485	381422	-581390	170321	102663	694	174	1	0.574713	Low
64	EPHA2(ECK)	6Q7C	1.05	Training	424	16	154	74	4477	0.0947063	0.00357382	0.034398	0.0165289	-1.37603e+07	-398523	-64481.2	341043	150473	211485	381422	-581390	170321	102663	694	174	1	0.574713	Low
64	EPHA2(ECK)	6Q7D	0.98	Training	440	26	151	80	4440	0.0990991	0.00585586	0.034009	0.018018	-1.37603e+07	-398523	-64481.2	341043	150473	211485	381422	-581390	170321	102663	694	174	1	0.574713	Low
64	EPHA2(ECK)	6Q7G	1.05	Training	426	22	152	76	4411	0.0965767	0.00498753	0.0344593	0.0172297	-1.37603e+07	-398523	-64481.2	341043	150473	211485	381422	-581390	170321	102663	694	174	1	0.574713	Low
66	SYK	1XBB	1.57	Training	401	14	170	1	4213	0.0951816	0.00332305	0.0403513	0.000237361	9.45251e+06	-30088.4	93924.7	-376565	-250640	34693.6	430937	-107910	-55924	291297	591	165	0	0	No
66	SYK	3FQS	2.1	Training	392	21	163	0	4366	0.0897847	0.00480989	0.0373339	0	9.45251e+06	-30088.4	93924.7	-376565	-250640	34693.6	430937	-107910	-55924	291297	591	165	0	0	No
66	SYK	3SRV	1.95	Training	384	18	156	0	4284	0.0896359	0.00420168	0.0364146	0	9.45251e+06	-30088.4	93924.7	-376565	-250640	34693.6	430937	-107910	-55924	291297	591	165	0	0	No
66	SYK	4DFL	1.98	Training	383	16	162	0	4275	0.0895906	0.00374269	0.0378947	0	9.45251e+06	-30088.4	93924.7	-376565	-250640	34693.6	430937	-107910	-55924	291297	591	165	0	0	No
66	SYK	4FYO	1.4	Training	400	22	167	0	4344	0.092081	0.00506446	0.0384438	0	9.45251e+06	-30088.4	93924.7	-376565	-250640	34693.6	430937	-107910	-55924	291297	591	165	0	0	No
66	SYK	4FZ6	1.85	Training	396	17	166	0	4347	0.0910973	0.00391074	0.0381873	0	9.45251e+06	-30088.4	93924.7	-376565	-250640	34693.6	430937	-107910	-55924	291297	591	165	0	0	No
66	SYK	4FZ7	1.75	Training	387	19	161	0	4325	0.0894798	0.00439306	0.0372254	0	9.45251e+06	-30088.4	93924.7	-376565	-250640	34693.6	430937	-107910	-55924	291297	591	165	0	0	No
66	SYK	4I0R	2.1	Training	400	20	160	0	4307	0.0928721	0.0046436	0.0371488	0	9.45251e+06	-30088.4	93924.7	-376565	-250640	34693.6	430937	-107910	-55924	291297	591	165	0	0	No
66	SYK	4I0T	1.7	Training	392	14	166	0	4322	0.0906988	0.00323924	0.0384081	0	9.45251e+06	-30088.4	93924.7	-376565	-250640	34693.6	430937	-107910	-55924	291297	591	165	0	0	No
66	SYK	4XG7	1.76	Training	386	21	166	0	4348	0.0887764	0.00482981	0.0381785	0	9.45251e+06	-30088.4	93924.7	-376565	-250640	34693.6	430937	-107910	-55924	291297	591	165	0	0	No
66	SYK	4YJO	1.6	Training	415	21	166	0	4334	0.0957545	0.00484541	0.0383018	0	9.45251e+06	-30088.4	93924.7	-376565	-250640	34693.6	430937	-107910	-55924	291297	591	165	0	0	No
66	SYK	4YJQ	1.34	Training	410	22	169	10	4291	0.0955488	0.00512701	0.0393848	0.00233046	9.45251e+06	-30088.4	93924.7	-376565	-250640	34693.6	430937	-107910	-55924	291297	591	165	0	0	No
66	SYK	4YJT	1.52	Training	398	23	163	0	4324	0.0920444	0.00531915	0.0376966	0	9.45251e+06	-30088.4	93924.7	-376565	-250640	34693.6	430937	-107910	-55924	291297	591	165	0	0	No
66	SYK	5TIU	1.49	Training	398	19	166	1	4272	0.0931648	0.00444757	0.0388577	0.000234082	9.45251e+06	-30088.4	93924.7	-376565	-250640	34693.6	430937	-107910	-55924	291297	591	165	0	0	No
66	SYK	5TT7	1.77	Training	425	18	162	0	4474	0.0949933	0.00402325	0.0362092	0	9.45251e+06	-30088.4	93924.7	-376565	-250640	34693.6	430937	-107910	-55924	291297	591	165	0	0	No
66	SYK	6HM7	1.64	Training	404	17	157	12	4312	0.093692	0.00394249	0.03641	0.00278293	9.45251e+06	-30088.4	93924.7	-376565	-250640	34693.6	430937	-107910	-55924	291297	591	165	0	0	No
66	SYK	6ZCR	1.73	Training	411	16	175	0	4322	0.0950949	0.00370199	0.0404905	0	9.45251e+06	-30088.4	93924.7	-376565	-250640	34693.6	430937	-107910	-55924	291297	591	165	0	0	No
66	SYK	6ZCX	1.66	Training	389	14	161	3	4145	0.093848	0.00337756	0.038842	0.000723764	9.45251e+06	-30088.4	93924.7	-376565	-250640	34693.6	430937	-107910	-55924	291297	591	165	0	0	No
67	JAK2	3e+62	1.92	Training	425	22	141	0	4702	0.0903871	0.00467886	0.0299872	0	-2.42097e+07	-664771	-258814	367208	497119	-405704	144117	444879	-1307.04	2766.28	1743	816	19	2.32843	High
67	JAK2	3e+63	1.9	Training	431	24	142	0	4732	0.091082	0.00507185	0.0300085	0	-2.42097e+07	-664771	-258814	367208	497119	-405704	144117	444879	-1307.04	2766.28	1743	816	19	2.32843	High
67	JAK2	3IO7	2.6	Training	394	20	137	0	4667	0.0844225	0.00428541	0.029355	0	-2.42097e+07	-664771	-258814	367208	497119	-405704	144117	444879	-1307.04	2766.28	1743	816	19	2.32843	High
67	JAK2	3IOK	2.1	Training	405	22	142	0	4706	0.0860603	0.00467488	0.0301742	0	-2.42097e+07	-664771	-258814	367208	497119	-405704	144117	444879	-1307.04	2766.28	1743	816	19	2.32843	High
67	JAK2	3JY9	2.1	Training	404	23	141	0	4667	0.0865652	0.00492822	0.0302121	0	-2.42097e+07	-664771	-258814	367208	497119	-405704	144117	444879	-1307.04	2766.28	1743	816	19	2.32843	High
67	JAK2	3KCK	2.2	Training	406	26	139	0	4706	0.0862728	0.00552486	0.0295368	0	-2.42097e+07	-664771	-258814	367208	497119	-405704	144117	444879	-1307.04	2766.28	1743	816	19	2.32843	High
67	JAK2	3KRR	1.8	Training	426	15	138	0	4692	0.0907928	0.00319693	0.0294118	0	-2.42097e+07	-664771	-258814	367208	497119	-405704	144117	444879	-1307.04	2766.28	1743	816	19	2.32843	High
67	JAK2	3LPB	2	Training	408	25	144	4	4440	0.0918919	0.00563063	0.0324324	0.000900901	-2.42097e+07	-664771	-258814	367208	497119	-405704	144117	444879	-1307.04	2766.28	1743	816	19	2.32843	High
67	JAK2	3TJC	2.4	Training	396	32	149	4	4678	0.0846516	0.00684053	0.0318512	0.000855066	-2.42097e+07	-664771	-258814	367208	497119	-405704	144117	444879	-1307.04	2766.28	1743	816	19	2.32843	High
67	JAK2	4AQC	1.9	Training	429	31	147	0	4755	0.0902208	0.00651945	0.0309148	0	-2.42097e+07	-664771	-258814	367208	497119	-405704	144117	444879	-1307.04	2766.28	1743	816	19	2.32843	High
67	JAK2	4D0W	1.77	Training	433	21	147	0	4776	0.0906616	0.00439698	0.0307789	0	-2.42097e+07	-664771	-258814	367208	497119	-405704	144117	444879	-1307.04	2766.28	1743	816	19	2.32843	High
67	JAK2	4D0X	1.82	Training	432	21	141	0	4784	0.090301	0.00438963	0.0294732	0	-2.42097e+07	-664771	-258814	367208	497119	-405704	144117	444879	-1307.04	2766.28	1743	816	19	2.32843	High
67	JAK2	4D1S	1.66	Training	438	29	150	0	4635	0.0944984	0.00625674	0.0323625	0	-2.42097e+07	-664771	-258814	367208	497119	-405704	144117	444879	-1307.04	2766.28	1743	816	19	2.32843	High
67	JAK2	4F09	2.4	Training	434	24	148	3	4727	0.091813	0.00507722	0.0313095	0.000634652	-2.42097e+07	-664771	-258814	367208	497119	-405704	144117	444879	-1307.04	2766.28	1743	816	19	2.32843	High
67	JAK2	5AEP	1.95	Training	433	18	152	2	4735	0.0914467	0.00380148	0.0321014	0.000422386	-2.42097e+07	-664771	-258814	367208	497119	-405704	144117	444879	-1307.04	2766.28	1743	816	19	2.32843	High
67	JAK2	5CF4	2.38	Training	425	26	153	0	4646	0.0914765	0.00559621	0.0329316	0	-2.42097e+07	-664771	-258814	367208	497119	-405704	144117	444879	-1307.04	2766.28	1743	816	19	2.32843	High
67	JAK2	5CF5	2.45	Training	431	26	152	0	4672	0.0922517	0.00556507	0.0325342	0	-2.42097e+07	-664771	-258814	367208	497119	-405704	144117	444879	-1307.04	2766.28	1743	816	19	2.32843	High
67	JAK2	5CF6	2.5	Training	435	24	153	0	4614	0.0942783	0.00520156	0.0331599	0	-2.42097e+07	-664771	-258814	367208	497119	-405704	144117	444879	-1307.04	2766.28	1743	816	19	2.32843	High
67	JAK2	6BBV	1.8	Training	433	26	151	0	4750	0.0911579	0.00547368	0.0317895	0	-2.42097e+07	-664771	-258814	367208	497119	-405704	144117	444879	-1307.04	2766.28	1743	816	19	2.32843	High
67	JAK2	6TPD	1.99	Training	434	23	138	0	4764	0.0910999	0.00482788	0.0289673	0	-2.42097e+07	-664771	-258814	367208	497119	-405704	144117	444879	-1307.04	2766.28	1743	816	19	2.32843	High
69	SRC	1Y57	1.91	Training	607	22	245	0	7160	0.0847765	0.00307263	0.0342179	0	1.23001e+07	292307	-173214	98622.7	-125641	-63235.9	-64430.3	-189329	50983.9	106569	1057	547	7	1.27971	High
69	SRC	2BDF	2.1	Training	347	15	164	0	4209	0.0824424	0.00356379	0.0389641	0	1.23001e+07	292307	-173214	98622.7	-125641	-63235.9	-64430.3	-189329	50983.9	106569	1057	547	7	1.27971	High
69	SRC	2BDJ	2.5	Training	374	13	144	0	4107	0.091064	0.00316533	0.0350621	0	1.23001e+07	292307	-173214	98622.7	-125641	-63235.9	-64430.3	-189329	50983.9	106569	1057	547	7	1.27971	High
69	SRC	2H8H	2.2	Training	637	30	227	0	7087	0.0898829	0.0042331	0.0320305	0	1.23001e+07	292307	-173214	98622.7	-125641	-63235.9	-64430.3	-189329	50983.9	106569	1057	547	7	1.27971	High
69	SRC	4MXO	2.1	Training	364	18	151	0	4285	0.0849475	0.0042007	0.0352392	0	1.23001e+07	292307	-173214	98622.7	-125641	-63235.9	-64430.3	-189329	50983.9	106569	1057	547	7	1.27971	High
69	SRC	7NG7	1.5	Training	394	11	153	0	4412	0.0893019	0.0024932	0.0346782	0	1.23001e+07	292307	-173214	98622.7	-125641	-63235.9	-64430.3	-189329	50983.9	106569	1057	547	7	1.27971	High
70	PRKACA (PKA)	6e+99	1.88	Training	412	26	174	0	5464	0.0754026	0.00475842	0.0318448	0	2.21948e+07	122236	28122.1	-206864	27674.9	97895.4	-343485	-133402	85499.5	-253817	1167	377	0	0	No
70	PRKACA (PKA)	3L9L	2	Training	455	22	182	0	5529	0.0822934	0.00397902	0.0329173	0	2.21948e+07	122236	28122.1	-206864	27674.9	97895.4	-343485	-133402	85499.5	-253817	1167	377	0	0	No
70	PRKACA (PKA)	3OVV	1.58	Training	467	25	189	0	5376	0.0868676	0.0046503	0.0351562	0	2.21948e+07	122236	28122.1	-206864	27674.9	97895.4	-343485	-133402	85499.5	-253817	1167	377	0	0	No
70	PRKACA (PKA)	3OWP	1.88	Training	472	25	180	0	5346	0.0882903	0.00467639	0.03367	0	2.21948e+07	122236	28122.1	-206864	27674.9	97895.4	-343485	-133402	85499.5	-253817	1167	377	0	0	No
70	PRKACA (PKA)	3P0M	2.03	Training	462	25	195	0	5330	0.0866792	0.00469043	0.0365854	0	2.21948e+07	122236	28122.1	-206864	27674.9	97895.4	-343485	-133402	85499.5	-253817	1167	377	0	0	No
70	PRKACA (PKA)	3POO	1.6	Training	455	26	186	0	5304	0.0857843	0.00490196	0.0350679	0	2.21948e+07	122236	28122.1	-206864	27674.9	97895.4	-343485	-133402	85499.5	-253817	1167	377	0	0	No
70	PRKACA (PKA)	4UJ1	1.77	Training	451	26	194	0	5518	0.0817325	0.00471185	0.0351577	0	2.21948e+07	122236	28122.1	-206864	27674.9	97895.4	-343485	-133402	85499.5	-253817	1167	377	0	0	No
70	PRKACA (PKA)	4UJ2	2.02	Training	451	31	193	0	5444	0.0828435	0.00569434	0.0354519	0	2.21948e+07	122236	28122.1	-206864	27674.9	97895.4	-343485	-133402	85499.5	-253817	1167	377	0	0	No
70	PRKACA (PKA)	4UJ9	1.87	Training	456	29	193	0	5537	0.0823551	0.00523749	0.0348564	0	2.21948e+07	122236	28122.1	-206864	27674.9	97895.4	-343485	-133402	85499.5	-253817	1167	377	0	0	No
70	PRKACA (PKA)	4UJA	1.93	Training	456	32	191	0	5506	0.0828187	0.00581184	0.0346894	0	2.21948e+07	122236	28122.1	-206864	27674.9	97895.4	-343485	-133402	85499.5	-253817	1167	377	0	0	No
70	PRKACA (PKA)	4WB5	1.64	Training	488	33	188	53	5536	0.0881503	0.00596098	0.0339595	0.0095737	2.21948e+07	122236	28122.1	-206864	27674.9	97895.4	-343485	-133402	85499.5	-253817	1167	377	0	0	No
70	PRKACA (PKA)	5BX6	1.89	Training	468	29	189	11	5625	0.0832	0.00515556	0.0336	0.00195556	2.21948e+07	122236	28122.1	-206864	27674.9	97895.4	-343485	-133402	85499.5	-253817	1167	377	0	0	No
70	PRKACA (PKA)	5BX7	1.89	Training	466	30	189	17	5650	0.0824779	0.00530973	0.0334513	0.00300885	2.21948e+07	122236	28122.1	-206864	27674.9	97895.4	-343485	-133402	85499.5	-253817	1167	377	0	0	No
70	PRKACA (PKA)	5LCR	1.56	Training	527	28	198	30	5543	0.0950749	0.00505142	0.0357207	0.00541223	2.21948e+07	122236	28122.1	-206864	27674.9	97895.4	-343485	-133402	85499.5	-253817	1167	377	0	0	No
70	PRKACA (PKA)	5M0L	1.47	Training	532	27	194	53	5406	0.0984092	0.00499445	0.0358861	0.00980392	2.21948e+07	122236	28122.1	-206864	27674.9	97895.4	-343485	-133402	85499.5	-253817	1167	377	0	0	No
70	PRKACA (PKA)	5M6V	1.42	Training	577	23	195	86	5600	0.103036	0.00410714	0.0348214	0.0153571	2.21948e+07	122236	28122.1	-206864	27674.9	97895.4	-343485	-133402	85499.5	-253817	1167	377	0	0	No
70	PRKACA (PKA)	5UZK	2.3	Training	447	24	196	0	5437	0.0822145	0.0044142	0.0360493	0	2.21948e+07	122236	28122.1	-206864	27674.9	97895.4	-343485	-133402	85499.5	-253817	1167	377	0	0	No
71	MET	2RFS	2.2	Training	363	12	162	0	4195	0.0865316	0.00286055	0.0386174	0	-3.86853e+07	990908	22069.5	-994632	163315	-28611.9	46456.3	94490.1	263981	-108539	1265	352	1	0.284091	Low
71	MET	2WGJ	2	Training	409	15	171	0	4654	0.0878814	0.00322303	0.0367426	0	-3.86853e+07	990908	22069.5	-994632	163315	-28611.9	46456.3	94490.1	263981	-108539	1265	352	1	0.284091	Low
71	MET	3LQ8	2.02	Training	408	21	173	0	4475	0.0911732	0.00469274	0.0386592	0	-3.86853e+07	990908	22069.5	-994632	163315	-28611.9	46456.3	94490.1	263981	-108539	1265	352	1	0.284091	Low
71	MET	3U6I	2.1	Training	385	15	177	0	4498	0.0855936	0.00333482	0.0393508	0	-3.86853e+07	990908	22069.5	-994632	163315	-28611.9	46456.3	94490.1	263981	-108539	1265	352	1	0.284091	Low
71	MET	4AOI	1.9	Training	421	18	174	0	4652	0.0904987	0.0038693	0.0374033	0	-3.86853e+07	990908	22069.5	-994632	163315	-28611.9	46456.3	94490.1	263981	-108539	1265	352	1	0.284091	Low
71	MET	4DEG	2	Training	404	16	168	0	4606	0.0877117	0.00347373	0.0364742	0	-3.86853e+07	990908	22069.5	-994632	163315	-28611.9	46456.3	94490.1	263981	-108539	1265	352	1	0.284091	Low
71	MET	4DEI	2.05	Training	388	12	168	0	4608	0.0842014	0.00260417	0.0364583	0	-3.86853e+07	990908	22069.5	-994632	163315	-28611.9	46456.3	94490.1	263981	-108539	1265	352	1	0.284091	Low
71	MET	4MXC	1.63	Training	427	15	175	0	4644	0.0919466	0.00322997	0.037683	0	-3.86853e+07	990908	22069.5	-994632	163315	-28611.9	46456.3	94490.1	263981	-108539	1265	352	1	0.284091	Low
71	MET	4XYF	1.85	Training	417	17	178	0	4656	0.0895619	0.0036512	0.0382302	0	-3.86853e+07	990908	22069.5	-994632	163315	-28611.9	46456.3	94490.1	263981	-108539	1265	352	1	0.284091	Low
71	MET	5DG5	2.6	Training	408	14	165	1	4602	0.0886571	0.00304216	0.035854	0.000217297	-3.86853e+07	990908	22069.5	-994632	163315	-28611.9	46456.3	94490.1	263981	-108539	1265	352	1	0.284091	Low
71	MET	5EOB	1.75	Training	411	15	171	0	4548	0.0903694	0.00329815	0.0375989	0	-3.86853e+07	990908	22069.5	-994632	163315	-28611.9	46456.3	94490.1	263981	-108539	1265	352	1	0.284091	Low
71	MET	5HNI	1.71	Training	344	12	145	0	3933	0.087465	0.00305111	0.0368675	0	-3.86853e+07	990908	22069.5	-994632	163315	-28611.9	46456.3	94490.1	263981	-108539	1265	352	1	0.284091	Low
71	MET	5HTI	1.66	Training	423	19	172	3	4644	0.0910853	0.0040913	0.037037	0.000645995	-3.86853e+07	990908	22069.5	-994632	163315	-28611.9	46456.3	94490.1	263981	-108539	1265	352	1	0.284091	Low
71	MET	5UAB	1.9	Training	425	17	173	0	4631	0.0917728	0.00367091	0.0373569	0	-3.86853e+07	990908	22069.5	-994632	163315	-28611.9	46456.3	94490.1	263981	-108539	1265	352	1	0.284091	Low
71	MET	5YA5	1.89	Training	386	17	166	0	4342	0.0888991	0.00391525	0.0382312	0	-3.86853e+07	990908	22069.5	-994632	163315	-28611.9	46456.3	94490.1	263981	-108539	1265	352	1	0.284091	Low
71	MET	6SD9	2.35	Training	384	11	166	0	4165	0.0921969	0.00264106	0.0398559	0	-3.86853e+07	990908	22069.5	-994632	163315	-28611.9	46456.3	94490.1	263981	-108539	1265	352	1	0.284091	Low
71	MET	6UBW	2	Training	427	15	169	0	4763	0.0896494	0.00314928	0.0354818	0	-3.86853e+07	990908	22069.5	-994632	163315	-28611.9	46456.3	94490.1	263981	-108539	1265	352	1	0.284091	Low
71	MET	7B3Q	1.75	Training	416	10	186	0	4493	0.0925885	0.00222568	0.0413977	0	-3.86853e+07	990908	22069.5	-994632	163315	-28611.9	46456.3	94490.1	263981	-108539	1265	352	1	0.284091	Low
73	KIT(SCFR)	3G0E	1.6	Training	444	24	173	15	5298	0.0838052	0.00453001	0.0326538	0.00283126	-1.49514e+07	57590	193969	-226343	-47826.7	23261.1	135981	133877	-408519	-96488.9	688	184	15	8.15217	High
73	KIT(SCFR)	6ITT	2.1	Training	433	20	173	0	4781	0.0905668	0.00418323	0.0361849	0	-1.49514e+07	57590	193969	-226343	-47826.7	23261.1	135981	133877	-408519	-96488.9	688	184	15	8.15217	High
73	KIT(SCFR)	6ITV	1.88	Training	442	20	177	0	4723	0.0935846	0.0042346	0.0374762	0	-1.49514e+07	57590	193969	-226343	-47826.7	23261.1	135981	133877	-408519	-96488.9	688	184	15	8.15217	High
73	KIT(SCFR)	6KLA	2.11	Training	437	21	170	0	4843	0.0902333	0.00433616	0.0351022	0	-1.49514e+07	57590	193969	-226343	-47826.7	23261.1	135981	133877	-408519	-96488.9	688	184	15	8.15217	High
73	KIT(SCFR)	6MOB	1.8	Training	457	22	173	0	4833	0.0945582	0.00455204	0.0357956	0	-1.49514e+07	57590	193969	-226343	-47826.7	23261.1	135981	133877	-408519	-96488.9	688	184	15	8.15217	High
74	GSK3B (GSK3 beta)	1O9U	2.4	Training	447	18	188	0	5586	0.0800215	0.00322234	0.0336556	0	1.88159e+07	-55146.4	84791.9	196003	-26950.2	18175.7	-81831.5	-55569.6	121815	87160	1356	529	35	6.61626	High
74	GSK3B (GSK3 beta)	1Q3W	2.3	Training	448	13	180	0	5500	0.0814545	0.00236364	0.0327273	0	1.88159e+07	-55146.4	84791.9	196003	-26950.2	18175.7	-81831.5	-55569.6	121815	87160	1356	529	35	6.61626	High
74	GSK3B (GSK3 beta)	1Q5K	1.94	Training	452	15	201	0	5574	0.0810908	0.00269107	0.0360603	0	1.88159e+07	-55146.4	84791.9	196003	-26950.2	18175.7	-81831.5	-55569.6	121815	87160	1356	529	35	6.61626	High
74	GSK3B (GSK3 beta)	1R0E	2.25	Training	478	17	198	0	5520	0.0865942	0.00307971	0.0358696	0	1.88159e+07	-55146.4	84791.9	196003	-26950.2	18175.7	-81831.5	-55569.6	121815	87160	1356	529	35	6.61626	High
74	GSK3B (GSK3 beta)	3DU8	2.2	Training	436	12	188	0	5403	0.0806959	0.00222099	0.0347955	0	1.88159e+07	-55146.4	84791.9	196003	-26950.2	18175.7	-81831.5	-55569.6	121815	87160	1356	529	35	6.61626	High
74	GSK3B (GSK3 beta)	3I4B	2.3	Training	480	13	203	0	5674	0.0845964	0.00229115	0.0357772	0	1.88159e+07	-55146.4	84791.9	196003	-26950.2	18175.7	-81831.5	-55569.6	121815	87160	1356	529	35	6.61626	High
74	GSK3B (GSK3 beta)	3SAY	2.23	Training	470	13	191	0	5479	0.0857821	0.0023727	0.0348604	0	1.88159e+07	-55146.4	84791.9	196003	-26950.2	18175.7	-81831.5	-55569.6	121815	87160	1356	529	35	6.61626	High
74	GSK3B (GSK3 beta)	3ZRK	2.37	Training	468	12	197	28	5515	0.0848595	0.00217588	0.0357208	0.00507706	1.88159e+07	-55146.4	84791.9	196003	-26950.2	18175.7	-81831.5	-55569.6	121815	87160	1356	529	35	6.61626	High
74	GSK3B (GSK3 beta)	4ACC	2.2	Training	444	14	202	0	5643	0.0786816	0.00248095	0.0357966	0	1.88159e+07	-55146.4	84791.9	196003	-26950.2	18175.7	-81831.5	-55569.6	121815	87160	1356	529	35	6.61626	High
74	GSK3B (GSK3 beta)	4AFJ	1.98	Training	498	19	195	51	5475	0.0909589	0.00347032	0.0356164	0.00931507	1.88159e+07	-55146.4	84791.9	196003	-26950.2	18175.7	-81831.5	-55569.6	121815	87160	1356	529	35	6.61626	High
74	GSK3B (GSK3 beta)	4J71	2.31	Training	472	16	182	0	5549	0.0850604	0.0028834	0.0327987	0	1.88159e+07	-55146.4	84791.9	196003	-26950.2	18175.7	-81831.5	-55569.6	121815	87160	1356	529	35	6.61626	High
74	GSK3B (GSK3 beta)	4PTG	2.36	Training	429	11	189	0	5072	0.084582	0.00216877	0.0372634	0	1.88159e+07	-55146.4	84791.9	196003	-26950.2	18175.7	-81831.5	-55569.6	121815	87160	1356	529	35	6.61626	High
74	GSK3B (GSK3 beta)	5HLP	2.45	Training	466	18	172	0	5308	0.087792	0.00339111	0.0324039	0	1.88159e+07	-55146.4	84791.9	196003	-26950.2	18175.7	-81831.5	-55569.6	121815	87160	1356	529	35	6.61626	High
74	GSK3B (GSK3 beta)	5KPK	2.4	Training	476	13	183	0	5554	0.085704	0.00234066	0.0329492	0	1.88159e+07	-55146.4	84791.9	196003	-26950.2	18175.7	-81831.5	-55569.6	121815	87160	1356	529	35	6.61626	High
74	GSK3B (GSK3 beta)	6HK3	2.35	Training	462	14	194	1	5488	0.0841837	0.00255102	0.0353499	0.000182216	1.88159e+07	-55146.4	84791.9	196003	-26950.2	18175.7	-81831.5	-55569.6	121815	87160	1356	529	35	6.61626	High
74	GSK3B (GSK3 beta)	6TCU	2.14	Training	482	15	198	4	5622	0.0857346	0.00266809	0.0352188	0.000711491	1.88159e+07	-55146.4	84791.9	196003	-26950.2	18175.7	-81831.5	-55569.6	121815	87160	1356	529	35	6.61626	High
74	GSK3B (GSK3 beta)	6V6L	2.19	Training	451	15	199	0	5363	0.0840947	0.00279694	0.0371061	0	1.88159e+07	-55146.4	84791.9	196003	-26950.2	18175.7	-81831.5	-55569.6	121815	87160	1356	529	35	6.61626	High
74	GSK3B (GSK3 beta)	6Y9R	2.08	Training	501	22	196	28	5622	0.0891142	0.0039132	0.034863	0.00498043	1.88159e+07	-55146.4	84791.9	196003	-26950.2	18175.7	-81831.5	-55569.6	121815	87160	1356	529	35	6.61626	High
74	GSK3B (GSK3 beta)	6Y9S	2.03	Training	481	16	200	4	5513	0.0872483	0.00290223	0.0362779	0.000725558	1.88159e+07	-55146.4	84791.9	196003	-26950.2	18175.7	-81831.5	-55569.6	121815	87160	1356	529	35	6.61626	High
74	GSK3B (GSK3 beta)	7B6F	2.05	Training	446	10	204	0	5335	0.0835989	0.00187441	0.0382381	0	1.88159e+07	-55146.4	84791.9	196003	-26950.2	18175.7	-81831.5	-55569.6	121815	87160	1356	529	35	6.61626	High
75	EGFR (ErbB1)	1M17	2.6	Training	390	20	147	8	4744	0.0822091	0.00421585	0.0309865	0.00168634	-3.18666e+07	1.31975e+06	-489271	169911	-535798	-108831	48659.3	-132198	-127018	127691	1557	419	11	2.6253	High
75	EGFR (ErbB1)	2RGP	2	Training	389	18	166	0	4657	0.0835302	0.00386515	0.0356453	0	-3.18666e+07	1.31975e+06	-489271	169911	-535798	-108831	48659.3	-132198	-127018	127691	1557	419	11	2.6253	High
75	EGFR (ErbB1)	3BEL	2.3	Training	381	20	162	0	4583	0.0831333	0.00436395	0.035348	0	-3.18666e+07	1.31975e+06	-489271	169911	-535798	-108831	48659.3	-132198	-127018	127691	1557	419	11	2.6253	High
75	EGFR (ErbB1)	3VJO	2.64	Training	409	22	163	2	4810	0.0850312	0.0045738	0.0338877	0.0004158	-3.18666e+07	1.31975e+06	-489271	169911	-535798	-108831	48659.3	-132198	-127018	127691	1557	419	11	2.6253	High
75	EGFR (ErbB1)	3W32	1.8	Training	439	20	187	0	5120	0.0857422	0.00390625	0.0365234	0	-3.18666e+07	1.31975e+06	-489271	169911	-535798	-108831	48659.3	-132198	-127018	127691	1557	419	11	2.6253	High
75	EGFR (ErbB1)	3W33	1.7	Training	421	24	180	0	4861	0.0866077	0.00493726	0.0370294	0	-3.18666e+07	1.31975e+06	-489271	169911	-535798	-108831	48659.3	-132198	-127018	127691	1557	419	11	2.6253	High
75	EGFR (ErbB1)	4G5J	2.8	Training	411	25	152	4	4968	0.0827295	0.00503221	0.0305958	0.000805153	-3.18666e+07	1.31975e+06	-489271	169911	-535798	-108831	48659.3	-132198	-127018	127691	1557	419	11	2.6253	High
75	EGFR (ErbB1)	4I23	2.8	Training	395	21	157	0	4911	0.0804317	0.00427611	0.031969	0	-3.18666e+07	1.31975e+06	-489271	169911	-535798	-108831	48659.3	-132198	-127018	127691	1557	419	11	2.6253	High
75	EGFR (ErbB1)	4JQ7	2.73	Training	393	17	159	0	4856	0.0809308	0.00350082	0.032743	0	-3.18666e+07	1.31975e+06	-489271	169911	-535798	-108831	48659.3	-132198	-127018	127691	1557	419	11	2.6253	High
75	EGFR (ErbB1)	4JQ8	2.83	Training	398	15	155	0	4659	0.0854261	0.00321958	0.0332689	0	-3.18666e+07	1.31975e+06	-489271	169911	-535798	-108831	48659.3	-132198	-127018	127691	1557	419	11	2.6253	High
75	EGFR (ErbB1)	4JR3	2.7	Training	396	15	156	0	4671	0.0847784	0.0032113	0.0333976	0	-3.18666e+07	1.31975e+06	-489271	169911	-535798	-108831	48659.3	-132198	-127018	127691	1557	419	11	2.6253	High
75	EGFR (ErbB1)	4JRV	2.8	Training	389	18	160	0	4624	0.0841263	0.00389273	0.0346021	0	-3.18666e+07	1.31975e+06	-489271	169911	-535798	-108831	48659.3	-132198	-127018	127691	1557	419	11	2.6253	High
75	EGFR (ErbB1)	4WKQ	1.85	Training	405	21	167	0	4669	0.0867423	0.00449775	0.0357678	0	-3.18666e+07	1.31975e+06	-489271	169911	-535798	-108831	48659.3	-132198	-127018	127691	1557	419	11	2.6253	High
75	EGFR (ErbB1)	5CAV	2.73	Training	418	24	171	0	4932	0.0847526	0.00486618	0.0346715	0	-3.18666e+07	1.31975e+06	-489271	169911	-535798	-108831	48659.3	-132198	-127018	127691	1557	419	11	2.6253	High
75	EGFR (ErbB1)	5EM8	2.8	Training	425	21	170	0	4888	0.0869476	0.00429624	0.0347791	0	-3.18666e+07	1.31975e+06	-489271	169911	-535798	-108831	48659.3	-132198	-127018	127691	1557	419	11	2.6253	High
75	EGFR (ErbB1)	5U8L	1.6	Training	422	21	164	20	4716	0.0894826	0.00445293	0.0347752	0.00424088	-3.18666e+07	1.31975e+06	-489271	169911	-535798	-108831	48659.3	-132198	-127018	127691	1557	419	11	2.6253	High
75	EGFR (ErbB1)	7KXZ	2.4	Training	421	22	168	0	4830	0.0871636	0.00455487	0.0347826	0	-3.18666e+07	1.31975e+06	-489271	169911	-535798	-108831	48659.3	-132198	-127018	127691	1557	419	11	2.6253	High
76	CSNK2A1 (CK2 alpha 1)	3MB7	1.65	Training	489	30	184	0	5522	0.0885549	0.00543281	0.0333213	0	2.06985e+07	-98039.9	-192037	-36967.4	36418.9	479424	21219.9	484895	42513.8	13594.7	814	215	6	2.7907	High
76	CSNK2A1 (CK2 alpha 1)	3OWK	1.8	Training	465	31	173	0	5522	0.0842086	0.00561391	0.0313292	0	2.06985e+07	-98039.9	-192037	-36967.4	36418.9	479424	21219.9	484895	42513.8	13594.7	814	215	6	2.7907	High
76	CSNK2A1 (CK2 alpha 1)	3PE2	1.9	Training	482	31	178	0	5482	0.0879241	0.00565487	0.0324699	0	2.06985e+07	-98039.9	-192037	-36967.4	36418.9	479424	21219.9	484895	42513.8	13594.7	814	215	6	2.7907	High
76	CSNK2A1 (CK2 alpha 1)	3R0T	1.75	Training	475	32	187	0	5482	0.0866472	0.00583729	0.0341116	0	2.06985e+07	-98039.9	-192037	-36967.4	36418.9	479424	21219.9	484895	42513.8	13594.7	814	215	6	2.7907	High
76	CSNK2A1 (CK2 alpha 1)	3WIK	2	Training	503	30	182	0	5566	0.0903701	0.00538987	0.0326985	0	2.06985e+07	-98039.9	-192037	-36967.4	36418.9	479424	21219.9	484895	42513.8	13594.7	814	215	6	2.7907	High
76	CSNK2A1 (CK2 alpha 1)	5N9N	1.84	Training	477	30	190	14	5505	0.0866485	0.00544959	0.0345141	0.00254314	2.06985e+07	-98039.9	-192037	-36967.4	36418.9	479424	21219.9	484895	42513.8	13594.7	814	215	6	2.7907	High
76	CSNK2A1 (CK2 alpha 1)	6A1C	1.68	Training	498	32	184	0	5580	0.0892473	0.00573477	0.0329749	0	2.06985e+07	-98039.9	-192037	-36967.4	36418.9	479424	21219.9	484895	42513.8	13594.7	814	215	6	2.7907	High
76	CSNK2A1 (CK2 alpha 1)	6HNY	1.65	Training	473	33	184	0	5494	0.0860939	0.00600655	0.0334911	0	2.06985e+07	-98039.9	-192037	-36967.4	36418.9	479424	21219.9	484895	42513.8	13594.7	814	215	6	2.7907	High
76	CSNK2A1 (CK2 alpha 1)	6HOT	1.5	Training	469	28	182	0	5494	0.0853659	0.00509647	0.033127	0	2.06985e+07	-98039.9	-192037	-36967.4	36418.9	479424	21219.9	484895	42513.8	13594.7	814	215	6	2.7907	High
76	CSNK2A1 (CK2 alpha 1)	6HOU	1.8	Training	475	30	185	0	5494	0.086458	0.0054605	0.0336731	0	2.06985e+07	-98039.9	-192037	-36967.4	36418.9	479424	21219.9	484895	42513.8	13594.7	814	215	6	2.7907	High
76	CSNK2A1 (CK2 alpha 1)	6JWA	1.78	Training	511	30	179	0	5471	0.0934016	0.00548346	0.032718	0	2.06985e+07	-98039.9	-192037	-36967.4	36418.9	479424	21219.9	484895	42513.8	13594.7	814	215	6	2.7907	High
76	CSNK2A1 (CK2 alpha 1)	6L1Z	1.91	Training	478	33	187	0	5505	0.0868302	0.00599455	0.0339691	0	2.06985e+07	-98039.9	-192037	-36967.4	36418.9	479424	21219.9	484895	42513.8	13594.7	814	215	6	2.7907	High
76	CSNK2A1 (CK2 alpha 1)	6RCM	1.7	Training	479	34	184	0	5494	0.087186	0.00618857	0.0334911	0	2.06985e+07	-98039.9	-192037	-36967.4	36418.9	479424	21219.9	484895	42513.8	13594.7	814	215	6	2.7907	High
76	CSNK2A1 (CK2 alpha 1)	6RFE	1.54	Training	487	31	195	0	5494	0.0886422	0.00564252	0.0354933	0	2.06985e+07	-98039.9	-192037	-36967.4	36418.9	479424	21219.9	484895	42513.8	13594.7	814	215	6	2.7907	High
76	CSNK2A1 (CK2 alpha 1)	6TEI	1.76	Training	478	23	182	8	5532	0.0864064	0.00415763	0.0328995	0.00144613	2.06985e+07	-98039.9	-192037	-36967.4	36418.9	479424	21219.9	484895	42513.8	13594.7	814	215	6	2.7907	High
76	CSNK2A1 (CK2 alpha 1)	6TLL	1.88	Training	667	43	187	435	5573	0.119684	0.00771577	0.0335546	0.0780549	2.06985e+07	-98039.9	-192037	-36967.4	36418.9	479424	21219.9	484895	42513.8	13594.7	814	215	6	2.7907	High
76	CSNK2A1 (CK2 alpha 1)	6TLP	1.93	Training	679	53	191	296	5573	0.121837	0.00951014	0.0342724	0.0531132	2.06985e+07	-98039.9	-192037	-36967.4	36418.9	479424	21219.9	484895	42513.8	13594.7	814	215	6	2.7907	High
76	CSNK2A1 (CK2 alpha 1)	6TLV	1.67	Training	717	49	183	396	5573	0.128656	0.00879239	0.0328369	0.0710569	2.06985e+07	-98039.9	-192037	-36967.4	36418.9	479424	21219.9	484895	42513.8	13594.7	814	215	6	2.7907	High
76	CSNK2A1 (CK2 alpha 1)	7BU4	1.7	Training	495	31	184	0	5580	0.0887097	0.00555556	0.0329749	0	2.06985e+07	-98039.9	-192037	-36967.4	36418.9	479424	21219.9	484895	42513.8	13594.7	814	215	6	2.7907	High
77	CHEK1 (CHK1)	1NVR	1.8	Training	344	17	148	0	4281	0.0803551	0.00397103	0.0345714	0	1.34554e+07	-16139.6	177121	-97307.2	83562.4	-205426	152722	152375	-86249.6	227754	1041	272	4	1.47059	High
77	CHEK1 (CHK1)	1NVS	1.8	Training	358	15	143	0	4281	0.0836253	0.00350385	0.0334034	0	1.34554e+07	-16139.6	177121	-97307.2	83562.4	-205426	152722	152375	-86249.6	227754	1041	272	4	1.47059	High
77	CHEK1 (CHK1)	1ZYS	1.7	Training	369	14	150	0	4381	0.0842273	0.00319562	0.0342388	0	1.34554e+07	-16139.6	177121	-97307.2	83562.4	-205426	152722	152375	-86249.6	227754	1041	272	4	1.47059	High
77	CHEK1 (CHK1)	2BRG	2.1	Training	353	14	134	0	4166	0.0847336	0.00336054	0.0321651	0	1.34554e+07	-16139.6	177121	-97307.2	83562.4	-205426	152722	152375	-86249.6	227754	1041	272	4	1.47059	High
77	CHEK1 (CHK1)	2HOG	1.9	Training	341	17	140	0	4417	0.0772017	0.00384877	0.0316957	0	1.34554e+07	-16139.6	177121	-97307.2	83562.4	-205426	152722	152375	-86249.6	227754	1041	272	4	1.47059	High
77	CHEK1 (CHK1)	2QHN	1.7	Training	354	19	140	0	4377	0.0808773	0.00434087	0.0319854	0	1.34554e+07	-16139.6	177121	-97307.2	83562.4	-205426	152722	152375	-86249.6	227754	1041	272	4	1.47059	High
77	CHEK1 (CHK1)	2R0U	1.9	Training	346	18	139	0	4392	0.0787796	0.00409836	0.0316485	0	1.34554e+07	-16139.6	177121	-97307.2	83562.4	-205426	152722	152375	-86249.6	227754	1041	272	4	1.47059	High
77	CHEK1 (CHK1)	2X8D	1.9	Training	373	15	144	0	4469	0.0834639	0.00335646	0.032222	0	1.34554e+07	-16139.6	177121	-97307.2	83562.4	-205426	152722	152375	-86249.6	227754	1041	272	4	1.47059	High
77	CHEK1 (CHK1)	2YDI	1.6	Training	367	11	145	0	4406	0.0832955	0.0024966	0.0329097	0	1.34554e+07	-16139.6	177121	-97307.2	83562.4	-205426	152722	152375	-86249.6	227754	1041	272	4	1.47059	High
77	CHEK1 (CHK1)	2YDJ	1.85	Training	349	13	142	0	4093	0.0852675	0.00317615	0.0346934	0	1.34554e+07	-16139.6	177121	-97307.2	83562.4	-205426	152722	152375	-86249.6	227754	1041	272	4	1.47059	High
77	CHEK1 (CHK1)	2YER	1.83	Training	394	16	149	0	4301	0.0916066	0.00372007	0.0346431	0	1.34554e+07	-16139.6	177121	-97307.2	83562.4	-205426	152722	152375	-86249.6	227754	1041	272	4	1.47059	High
77	CHEK1 (CHK1)	2YM7	1.81	Training	348	12	140	0	4073	0.0854407	0.00294623	0.0343727	0	1.34554e+07	-16139.6	177121	-97307.2	83562.4	-205426	152722	152375	-86249.6	227754	1041	272	4	1.47059	High
77	CHEK1 (CHK1)	3OT3	1.44	Training	366	17	146	24	4206	0.0870185	0.00404184	0.0347123	0.00570613	1.34554e+07	-16139.6	177121	-97307.2	83562.4	-205426	152722	152375	-86249.6	227754	1041	272	4	1.47059	High
77	CHEK1 (CHK1)	3TKI	1.6	Training	374	18	145	0	4356	0.0858586	0.00413223	0.0332874	0	1.34554e+07	-16139.6	177121	-97307.2	83562.4	-205426	152722	152375	-86249.6	227754	1041	272	4	1.47059	High
77	CHEK1 (CHK1)	4FTM	1.9	Training	348	14	138	0	4166	0.0835334	0.00336054	0.0331253	0	1.34554e+07	-16139.6	177121	-97307.2	83562.4	-205426	152722	152375	-86249.6	227754	1041	272	4	1.47059	High
77	CHEK1 (CHK1)	4HYH	1.7	Training	385	14	144	4	4253	0.0905243	0.00329179	0.0338585	0.000940513	1.34554e+07	-16139.6	177121	-97307.2	83562.4	-205426	152722	152375	-86249.6	227754	1041	272	4	1.47059	High
77	CHEK1 (CHK1)	4QYH	1.9	Training	351	17	142	0	4293	0.081761	0.00395993	0.0330771	0	1.34554e+07	-16139.6	177121	-97307.2	83562.4	-205426	152722	152375	-86249.6	227754	1041	272	4	1.47059	High
77	CHEK1 (CHK1)	4RVM	1.86	Training	362	16	141	0	4293	0.0843233	0.003727	0.0328442	0	1.34554e+07	-16139.6	177121	-97307.2	83562.4	-205426	152722	152375	-86249.6	227754	1041	272	4	1.47059	High
77	CHEK1 (CHK1)	6FC8	1.61	Training	399	19	148	0	4322	0.0923184	0.00439611	0.0342434	0	1.34554e+07	-16139.6	177121	-97307.2	83562.4	-205426	152722	152375	-86249.6	227754	1041	272	4	1.47059	High
78	CDK2	1E1X	1.85	Training	395	15	205	0	4730	0.0835095	0.00317125	0.0433404	0	2.50714e+07	21281.6	-74210.7	106308	55999.7	131375	-85886.3	136513	221699	49542.4	1115	541	21	3.8817	High
78	CDK2	1H0V	1.9	Training	389	15	187	0	4690	0.0829424	0.00319829	0.0398721	0	2.50714e+07	21281.6	-74210.7	106308	55999.7	131375	-85886.3	136513	221699	49542.4	1115	541	21	3.8817	High
78	CDK2	1HCK	1.9	Training	384	14	171	0	4790	0.080167	0.00292276	0.0356994	0	2.50714e+07	21281.6	-74210.7	106308	55999.7	131375	-85886.3	136513	221699	49542.4	1115	541	21	3.8817	High
78	CDK2	1PXO	1.96	Training	402	17	175	4	4790	0.0839248	0.00354906	0.0365344	0.000835073	2.50714e+07	21281.6	-74210.7	106308	55999.7	131375	-85886.3	136513	221699	49542.4	1115	541	21	3.8817	High
78	CDK2	2A0C	1.95	Training	394	15	196	0	4791	0.0822375	0.00313087	0.04091	0	2.50714e+07	21281.6	-74210.7	106308	55999.7	131375	-85886.3	136513	221699	49542.4	1115	541	21	3.8817	High
78	CDK2	2C68	1.95	Training	407	16	193	6	4695	0.086688	0.00340788	0.0411076	0.00127796	2.50714e+07	21281.6	-74210.7	106308	55999.7	131375	-85886.3	136513	221699	49542.4	1115	541	21	3.8817	High
78	CDK2	2C6I	1.8	Training	374	14	186	0	4750	0.0787368	0.00294737	0.0391579	0	2.50714e+07	21281.6	-74210.7	106308	55999.7	131375	-85886.3	136513	221699	49542.4	1115	541	21	3.8817	High
78	CDK2	2C6M	1.9	Training	377	16	180	5	4695	0.0802982	0.00340788	0.0383387	0.00106496	2.50714e+07	21281.6	-74210.7	106308	55999.7	131375	-85886.3	136513	221699	49542.4	1115	541	21	3.8817	High
78	CDK2	3QQJ	1.7	Training	381	16	190	0	4790	0.0795407	0.00334029	0.039666	0	2.50714e+07	21281.6	-74210.7	106308	55999.7	131375	-85886.3	136513	221699	49542.4	1115	541	21	3.8817	High
78	CDK2	3RAH	1.75	Training	366	17	184	0	4605	0.0794788	0.00369164	0.0399566	0	2.50714e+07	21281.6	-74210.7	106308	55999.7	131375	-85886.3	136513	221699	49542.4	1115	541	21	3.8817	High
78	CDK2	3RMF	1.75	Training	370	13	176	0	4547	0.0813723	0.00285903	0.0387068	0	2.50714e+07	21281.6	-74210.7	106308	55999.7	131375	-85886.3	136513	221699	49542.4	1115	541	21	3.8817	High
78	CDK2	3TI1	1.99	Training	373	16	183	0	4790	0.0778706	0.00334029	0.0382046	0	2.50714e+07	21281.6	-74210.7	106308	55999.7	131375	-85886.3	136513	221699	49542.4	1115	541	21	3.8817	High
78	CDK2	3WBL	2	Training	369	15	189	1	4614	0.079974	0.00325098	0.0409623	0.000216732	2.50714e+07	21281.6	-74210.7	106308	55999.7	131375	-85886.3	136513	221699	49542.4	1115	541	21	3.8817	High
78	CDK2	4BZD	1.83	Training	394	7	181	42	4365	0.0902635	0.00160367	0.0414662	0.00962199	2.50714e+07	21281.6	-74210.7	106308	55999.7	131375	-85886.3	136513	221699	49542.4	1115	541	21	3.8817	High
78	CDK2	4KD1	1.7	Training	384	13	190	0	4848	0.0792079	0.00268152	0.0391914	0	2.50714e+07	21281.6	-74210.7	106308	55999.7	131375	-85886.3	136513	221699	49542.4	1115	541	21	3.8817	High
78	CDK2	4LYN	2	Training	387	14	186	0	4653	0.0831721	0.00300881	0.0399742	0	2.50714e+07	21281.6	-74210.7	106308	55999.7	131375	-85886.3	136513	221699	49542.4	1115	541	21	3.8817	High
78	CDK2	5D1J	1.8	Training	348	12	174	0	4290	0.0811189	0.0027972	0.0405594	0	2.50714e+07	21281.6	-74210.7	106308	55999.7	131375	-85886.3	136513	221699	49542.4	1115	541	21	3.8817	High
78	CDK2	5MHQ	1.3	Training	415	15	193	20	4761	0.0871666	0.0031506	0.0405377	0.0042008	2.50714e+07	21281.6	-74210.7	106308	55999.7	131375	-85886.3	136513	221699	49542.4	1115	541	21	3.8817	High
78	CDK2	6INL	1.75	Training	374	11	175	0	4450	0.0840449	0.00247191	0.0393258	0	2.50714e+07	21281.6	-74210.7	106308	55999.7	131375	-85886.3	136513	221699	49542.4	1115	541	21	3.8817	High
78	CDK2	7ACK	1.8	Training	413	16	188	0	4768	0.0866191	0.0033557	0.0394295	0	2.50714e+07	21281.6	-74210.7	106308	55999.7	131375	-85886.3	136513	221699	49542.4	1115	541	21	3.8817	High
79	BTK	3OCS	1.8	Training	388	13	151	0	4160	0.0932692	0.003125	0.0362981	0	4.68657e+06	154857	172722	132934	202702	-717493	-150222	272329	-14889.2	268004	764	170	1	0.588235	Low
79	BTK	3PIX	1.85	Training	400	13	157	0	4355	0.0918485	0.00298507	0.0360505	0	4.68657e+06	154857	172722	132934	202702	-717493	-150222	272329	-14889.2	268004	764	170	1	0.588235	Low
79	BTK	3PJ2	1.75	Training	352	13	155	0	4057	0.0867636	0.00320434	0.0382056	0	4.68657e+06	154857	172722	132934	202702	-717493	-150222	272329	-14889.2	268004	764	170	1	0.588235	Low
79	BTK	4NWM	2.03	Training	368	10	157	0	4062	0.0905958	0.00246184	0.0386509	0	4.68657e+06	154857	172722	132934	202702	-717493	-150222	272329	-14889.2	268004	764	170	1	0.588235	Low
79	BTK	4RX5	1.36	Training	401	19	149	0	4319	0.0928456	0.00439917	0.0344987	0	4.68657e+06	154857	172722	132934	202702	-717493	-150222	272329	-14889.2	268004	764	170	1	0.588235	Low
79	BTK	5FBO	1.89	Training	367	14	152	8	4144	0.0885618	0.00337838	0.0366795	0.0019305	4.68657e+06	154857	172722	132934	202702	-717493	-150222	272329	-14889.2	268004	764	170	1	0.588235	Low
79	BTK	5P9F	1.71	Training	434	23	151	67	4331	0.100208	0.00531055	0.0348649	0.0154699	4.68657e+06	154857	172722	132934	202702	-717493	-150222	272329	-14889.2	268004	764	170	1	0.588235	Low
79	BTK	5P9J	1.08	Training	388	14	153	36	4156	0.093359	0.00336862	0.0368142	0.00866218	4.68657e+06	154857	172722	132934	202702	-717493	-150222	272329	-14889.2	268004	764	170	1	0.588235	Low
79	BTK	5P9K	1.28	Training	432	23	151	67	4392	0.0983607	0.00523679	0.0343807	0.015255	4.68657e+06	154857	172722	132934	202702	-717493	-150222	272329	-14889.2	268004	764	170	1	0.588235	Low
79	BTK	5VGO	1.62	Training	400	19	152	0	4319	0.092614	0.00439917	0.0351933	0	4.68657e+06	154857	172722	132934	202702	-717493	-150222	272329	-14889.2	268004	764	170	1	0.588235	Low
79	BTK	6AUA	1.66	Training	391	11	149	0	4226	0.0925225	0.00260293	0.0352579	0	4.68657e+06	154857	172722	132934	202702	-717493	-150222	272329	-14889.2	268004	764	170	1	0.588235	Low
79	BTK	6J6M	1.25	Training	382	26	150	0	4338	0.088059	0.00599355	0.0345781	0	4.68657e+06	154857	172722	132934	202702	-717493	-150222	272329	-14889.2	268004	764	170	1	0.588235	Low
79	BTK	6O8I	1.42	Training	401	22	158	0	4206	0.09534	0.00523062	0.0375654	0	4.68657e+06	154857	172722	132934	202702	-717493	-150222	272329	-14889.2	268004	764	170	1	0.588235	Low
79	BTK	6VXQ	1.4	Training	372	19	146	28	4065	0.0915129	0.00467405	0.0359164	0.00688807	4.68657e+06	154857	172722	132934	202702	-717493	-150222	272329	-14889.2	268004	764	170	1	0.588235	Low
79	BTK	6X3P	1.34	Training	386	17	156	15	4318	0.0893932	0.00393701	0.0361278	0.00347383	4.68657e+06	154857	172722	132934	202702	-717493	-150222	272329	-14889.2	268004	764	170	1	0.588235	Low
79	BTK	7KXQ	1.38	Training	389	24	155	29	4371	0.0889957	0.00549073	0.035461	0.00663464	4.68657e+06	154857	172722	132934	202702	-717493	-150222	272329	-14889.2	268004	764	170	1	0.588235	Low
79	BTK	7N5X	1.6	Training	383	23	147	0	4361	0.0878239	0.00527402	0.0337079	0	4.68657e+06	154857	172722	132934	202702	-717493	-150222	272329	-14889.2	268004	764	170	1	0.588235	Low
79	BTK	7R61	1.52	Training	373	15	151	20	4193	0.0889578	0.00357739	0.0360124	0.00476985	4.68657e+06	154857	172722	132934	202702	-717493	-150222	272329	-14889.2	268004	764	170	1	0.588235	Low
80	AURKA (Aurora A)	2NP8	2.25	Training	372	15	155	0	4217	0.0882144	0.00355703	0.036756	0	2.02481e+07	116143	128934	-108669	-9694.69	16610	-1337.77	-53662	-174091	-22403	1137	341	5	1.46628	High
80	AURKA (Aurora A)	3E5A	2.3	Training	380	22	137	0	4363	0.087096	0.0050424	0.0314004	0	2.02481e+07	116143	128934	-108669	-9694.69	16610	-1337.77	-53662	-174091	-22403	1137	341	5	1.46628	High
80	AURKA (Aurora A)	3EFW	2.29	Training	318	8	130	0	3819	0.0832679	0.00209479	0.0340403	0	2.02481e+07	116143	128934	-108669	-9694.69	16610	-1337.77	-53662	-174091	-22403	1137	341	5	1.46628	High
80	AURKA (Aurora A)	3HA6	2.36	Training	411	18	151	0	4363	0.0942012	0.0041256	0.0346092	0	2.02481e+07	116143	128934	-108669	-9694.69	16610	-1337.77	-53662	-174091	-22403	1137	341	5	1.46628	High
80	AURKA (Aurora A)	3MYG	2.4	Training	385	14	149	0	4171	0.092304	0.00335651	0.0357228	0	2.02481e+07	116143	128934	-108669	-9694.69	16610	-1337.77	-53662	-174091	-22403	1137	341	5	1.46628	High
80	AURKA (Aurora A)	3VAP	2.66	Training	391	15	138	0	4110	0.0951338	0.00364964	0.0335766	0	2.02481e+07	116143	128934	-108669	-9694.69	16610	-1337.77	-53662	-174091	-22403	1137	341	5	1.46628	High
80	AURKA (Aurora A)	3W2C	2.45	Training	257	12	104	2	3344	0.0768541	0.00358852	0.0311005	0.000598086	2.02481e+07	116143	128934	-108669	-9694.69	16610	-1337.77	-53662	-174091	-22403	1137	341	5	1.46628	High
80	AURKA (Aurora A)	4BYJ	2.75	Training	338	14	116	1	3941	0.085765	0.0035524	0.0294342	0.000253743	2.02481e+07	116143	128934	-108669	-9694.69	16610	-1337.77	-53662	-174091	-22403	1137	341	5	1.46628	High
80	AURKA (Aurora A)	4UYN	1.9	Training	362	25	139	3	4143	0.0873763	0.00603427	0.0335506	0.000724113	2.02481e+07	116143	128934	-108669	-9694.69	16610	-1337.77	-53662	-174091	-22403	1137	341	5	1.46628	High
80	AURKA (Aurora A)	4ZTR	2.85	Training	344	19	124	0	3976	0.0865191	0.00477867	0.0311871	0	2.02481e+07	116143	128934	-108669	-9694.69	16610	-1337.77	-53662	-174091	-22403	1137	341	5	1.46628	High
80	AURKA (Aurora A)	5DN3	2.05	Training	398	19	147	25	4363	0.0912216	0.0043548	0.0336924	0.00573	2.02481e+07	116143	128934	-108669	-9694.69	16610	-1337.77	-53662	-174091	-22403	1137	341	5	1.46628	High
80	AURKA (Aurora A)	5EW9	2.18	Training	360	17	139	0	4147	0.0868097	0.00409935	0.0335182	0	2.02481e+07	116143	128934	-108669	-9694.69	16610	-1337.77	-53662	-174091	-22403	1137	341	5	1.46628	High
80	AURKA (Aurora A)	5OBJ	2.9	Training	370	16	136	6	4257	0.0869157	0.00375852	0.0319474	0.00140944	2.02481e+07	116143	128934	-108669	-9694.69	16610	-1337.77	-53662	-174091	-22403	1137	341	5	1.46628	High
80	AURKA (Aurora A)	5OBR	2.62	Training	345	19	133	0	4134	0.0834543	0.00459603	0.0321722	0	2.02481e+07	116143	128934	-108669	-9694.69	16610	-1337.77	-53662	-174091	-22403	1137	341	5	1.46628	High
80	AURKA (Aurora A)	5ONE	2.6	Training	358	19	126	0	4133	0.0866199	0.00459714	0.0304863	0	2.02481e+07	116143	128934	-108669	-9694.69	16610	-1337.77	-53662	-174091	-22403	1137	341	5	1.46628	High
80	AURKA (Aurora A)	6C2R	1.96	Training	355	22	127	14	4039	0.087893	0.00544689	0.0314434	0.0034662	2.02481e+07	116143	128934	-108669	-9694.69	16610	-1337.77	-53662	-174091	-22403	1137	341	5	1.46628	High
80	AURKA (Aurora A)	6C2T	1.73	Training	368	19	128	15	4056	0.0907298	0.00468442	0.0315582	0.00369822	2.02481e+07	116143	128934	-108669	-9694.69	16610	-1337.77	-53662	-174091	-22403	1137	341	5	1.46628	High
80	AURKA (Aurora A)	6GRA	2.6	Training	357	17	132	1	3973	0.0898565	0.00427888	0.0332243	0.000251699	2.02481e+07	116143	128934	-108669	-9694.69	16610	-1337.77	-53662	-174091	-22403	1137	341	5	1.46628	High
80	AURKA (Aurora A)	6Z4Y	2.25	Training	370	18	134	0	4196	0.0881792	0.0042898	0.0319352	0	2.02481e+07	116143	128934	-108669	-9694.69	16610	-1337.77	-53662	-174091	-22403	1137	341	5	1.46628	High
68	PIM1	1XWS	1.8	Testing	379	21	165	0	4375	0.0866286	0.0048	0.0377143	0	2.26759e+07	63668.3	-72210	208608	211472	-46826.8	216837	-117213	74108.8	96246.6	2498	1372	17	1.23907	High
54	PAK4	2CDZ	2.3	Testing	392	20	173	0	4535	0.0864388	0.00441014	0.0381477	0	1.23805e+07	-146575	173058	-39470.2	21664	-101743	-246981	-29698.2	71411.7	-250796	1197	354	0	0	NO
35	ABL1	2E2B	2.2	Testing	373	16	149	0	4345	0.0858458	0.00368239	0.0342923	0	-1.63596e+07	258172	-258347	-34001.1	514245	142143	-357452	-356988	-750918	118049	1415	858	24	2.7972	High
35	ABL1	2HYY	2.4	Testing	365	12	146	0	4105	0.088916	0.00292326	0.0355664	0	-1.63596e+07	258172	-258347	-34001.1	514245	142143	-357452	-356988	-750918	118049	1415	858	24	2.7972	High
35	ABL1	2HZ0	2.1	Testing	383	13	156	1	4224	0.0906723	0.00307765	0.0369318	0.000236742	-1.63596e+07	258172	-258347	-34001.1	514245	142143	-357452	-356988	-750918	118049	1415	858	24	2.7972	High
35	ABL1	2HZ4	2.8	Testing	392	21	142	0	4248	0.0922787	0.0049435	0.0334275	0	-1.63596e+07	258172	-258347	-34001.1	514245	142143	-357452	-356988	-750918	118049	1415	858	24	2.7972	High
35	ABL1	2HZI	1.7	Testing	394	14	164	20	4284	0.0919701	0.00326797	0.038282	0.00466853	-1.63596e+07	258172	-258347	-34001.1	514245	142143	-357452	-356988	-750918	118049	1415	858	24	2.7972	High
41	CSF1R (FMS)	2I0V	2.8	Testing	403	10	160	0	4801	0.0839408	0.0020829	0.0333264	0	-1.23385e+07	16606.6	405361	229642	-100577	-124900	84791.9	239965	-98026	205561	959	254	11	4.33071	High
41	CSF1R (FMS)	2I1M	1.8	Testing	434	17	166	0	4929	0.0880503	0.00344898	0.0336782	0	-1.23385e+07	16606.6	405361	229642	-100577	-124900	84791.9	239965	-98026	205561	959	254	11	4.33071	High
14	HER4 (ErbB4)	2R4B	2.4	Testing	376	19	163	0	4629	0.081227	0.00410456	0.0352128	0	-3.65193e+07	798618	-428949	321842	-575914	-41299.3	97308.3	401406	-131066	-152575	670	167	0	0	NO
48	NEK2	2W5A	1.55	Testing	416	24	129	8	4357	0.0954785	0.00550838	0.0296075	0.00183613	1.6586e+07	-235227	-63692.1	-132793	-120407	73940.5	-16602.6	26495.4	-115092	-255273	894	220	0	0	NO
48	NEK2	2XK3	2.2	Testing	359	18	110	1	3955	0.0907712	0.0045512	0.0278129	0.000252845	1.6586e+07	-235227	-63692.1	-132793	-120407	73940.5	-16602.6	26495.4	-115092	-255273	894	220	0	0	NO
48	NEK2	2XK4	2.1	Testing	350	17	111	0	4056	0.0862919	0.00419132	0.0273669	0	1.6586e+07	-235227	-63692.1	-132793	-120407	73940.5	-16602.6	26495.4	-115092	-255273	894	220	0	0	NO
48	NEK2	2XK6	2.2	Testing	344	19	106	0	3898	0.0882504	0.00487429	0.0271934	0	1.6586e+07	-235227	-63692.1	-132793	-120407	73940.5	-16602.6	26495.4	-115092	-255273	894	220	0	0	NO
48	NEK2	2XKC	2.5	Testing	355	19	111	0	3904	0.0909324	0.0048668	0.0284324	0	1.6586e+07	-235227	-63692.1	-132793	-120407	73940.5	-16602.6	26495.4	-115092	-255273	894	220	0	0	NO
48	NEK2	2XKD	1.96	Testing	356	16	112	0	4032	0.0882937	0.00396825	0.0277778	0	1.6586e+07	-235227	-63692.1	-132793	-120407	73940.5	-16602.6	26495.4	-115092	-255273	894	220	0	0	NO
48	NEK2	2XKE	2.2	Testing	348	18	113	0	3950	0.0881013	0.00455696	0.0286076	0	1.6586e+07	-235227	-63692.1	-132793	-120407	73940.5	-16602.6	26495.4	-115092	-255273	894	220	0	0	NO
48	NEK2	2XKF	2.35	Testing	346	20	117	0	4015	0.0861768	0.00498132	0.0291407	0	1.6586e+07	-235227	-63692.1	-132793	-120407	73940.5	-16602.6	26495.4	-115092	-255273	894	220	0	0	NO
48	NEK2	2XNM	1.85	Testing	378	18	118	0	4176	0.0905172	0.00431034	0.0282567	0	1.6586e+07	-235227	-63692.1	-132793	-120407	73940.5	-16602.6	26495.4	-115092	-255273	894	220	0	0	NO
48	NEK2	2XNN	2.5	Testing	346	18	107	0	3979	0.0869565	0.00452375	0.0268912	0	1.6586e+07	-235227	-63692.1	-132793	-120407	73940.5	-16602.6	26495.4	-115092	-255273	894	220	0	0	NO
48	NEK2	2XNO	1.98	Testing	368	17	109	0	4026	0.0914059	0.00422255	0.027074	0	1.6586e+07	-235227	-63692.1	-132793	-120407	73940.5	-16602.6	26495.4	-115092	-255273	894	220	0	0	NO
48	NEK2	2XNP	1.98	Testing	372	28	117	0	4159	0.0894446	0.00673239	0.0281318	0	1.6586e+07	-235227	-63692.1	-132793	-120407	73940.5	-16602.6	26495.4	-115092	-255273	894	220	0	0	NO
5	PHKG2(PSK-C3)	2Y7J	2.5	Testing	421	24	153	7	4518	0.0931828	0.00531208	0.0338645	0.00154936	1.8701e+07	16256.2	98028.5	-172801	193679	147239	-79329.7	-29673.5	-21224.1	107384	580	116	0	0	NO
14	HER4 (ErbB4)	3BBT	2.8	Testing	338	16	156	2	4477	0.075497	0.00357382	0.0348448	0.000446728	-3.65193e+07	798618	-428949	321842	-575914	-41299.3	97308.3	401406	-131066	-152575	670	167	0	0	NO
35	ABL1	3CS9	2.21	Testing	380	20	155	0	4256	0.0892857	0.00469925	0.0364192	0	-1.63596e+07	258172	-258347	-34001.1	514245	142143	-357452	-356988	-750918	118049	1415	858	24	2.7972	High
41	CSF1R (FMS)	3DPK	1.95	Testing	425	11	164	0	4424	0.0960669	0.00248644	0.0370705	0	-1.23385e+07	16606.6	405361	229642	-100577	-124900	84791.9	239965	-98026	205561	959	254	11	4.33071	High
21	MAPKAPK3 (3pK)	3FHR	1.9	Testing	394	25	162	0	4396	0.0896269	0.00568699	0.0368517	0	2.01741e+07	42072.3	86850.1	-109673	-129392	-2578.78	43271.1	-66310.3	169504	339576	737	192	0	0	NO
21	MAPKAPK3 (3pK)	3FXW	2	Testing	385	20	154	0	4370	0.0881007	0.00457666	0.0352403	0	2.01741e+07	42072.3	86850.1	-109673	-129392	-2578.78	43271.1	-66310.3	169504	339576	737	192	0	0	NO
29	FLT1	3HNG	2.7	Testing	420	19	165	5	4610	0.0911063	0.00412148	0.0357918	0.0010846	-3.4921e+07	239963	-122371	240249	-14832.1	-470600	90106.5	-72985.9	1439.2	-347914	1588	286	11	3.84615	High
72	MAPK1 (ERK2)	3I5Z	2.2	Testing	439	25	182	0	5422	0.0809664	0.00461084	0.0335669	0	2.04671e+07	262607	-55173.9	-110890	188883	47476.3	-236069	-49133.5	340819	-72597.4	1653	387	2	0.516796	Low
68	PIM1	3JYA	2.1	Testing	388	26	156	0	4408	0.0880218	0.00589837	0.0353902	0	2.26759e+07	63668.3	-72210	208608	211472	-46826.8	216837	-117213	74108.8	96246.6	2498	1372	17	1.23907	High
41	CSF1R (FMS)	3LCD	2.5	Testing	401	10	152	0	4485	0.0894091	0.00222965	0.0338907	0	-1.23385e+07	16606.6	405361	229642	-100577	-124900	84791.9	239965	-98026	205561	959	254	11	4.33071	High
41	CSF1R (FMS)	3LCO	3.4	Testing	392	12	148	0	4508	0.0869565	0.00266193	0.0328305	0	-1.23385e+07	16606.6	405361	229642	-100577	-124900	84791.9	239965	-98026	205561	959	254	11	4.33071	High
43	ITK	3QGW	2.1	Testing	335	11	130	3	3868	0.0866081	0.00284385	0.0336091	0.000775595	5.03375e+06	128879	401937	258202	275326	-733768	-44952.5	-146892	-116414	40591.9	736	181	1	0.552486	Low
43	ITK	3QGY	2.1	Testing	355	12	140	0	3898	0.0910723	0.0030785	0.0359159	0	5.03375e+06	128879	401937	258202	275326	-733768	-44952.5	-146892	-116414	40591.9	736	181	1	0.552486	Low
35	ABL1	3QRI	2.1	Testing	375	24	149	0	4402	0.0851886	0.00545207	0.0338483	0	-1.63596e+07	258172	-258347	-34001.1	514245	142143	-357452	-356988	-750918	118049	1415	858	24	2.7972	High
35	ABL1	3QRK	2.3	Testing	369	20	156	0	4329	0.0852391	0.00462	0.036036	0	-1.63596e+07	258172	-258347	-34001.1	514245	142143	-357452	-356988	-750918	118049	1415	858	24	2.7972	High
68	PIM1	3R04	1.7	Testing	388	22	161	7	4364	0.0889093	0.00504125	0.0368928	0.00160403	2.26759e+07	63668.3	-72210	208608	211472	-46826.8	216837	-117213	74108.8	96246.6	2498	1372	17	1.23907	High
21	MAPKAPK3 (3pK)	3R1N	2.09	Testing	391	23	154	1	4407	0.0887225	0.00521897	0.0349444	0.000226912	2.01741e+07	42072.3	86850.1	-109673	-129392	-2578.78	43271.1	-66310.3	169504	339576	737	192	0	0	NO
21	MAPKAPK3 (3pK)	3SHE	2.25	Testing	379	18	153	0	4336	0.0874077	0.00415129	0.035286	0	2.01741e+07	42072.3	86850.1	-109673	-129392	-2578.78	43271.1	-66310.3	169504	339576	737	192	0	0	NO
35	ABL1	3UE4	2.424	Testing	396	27	150	0	4338	0.0912863	0.00622407	0.0345781	0	-1.63596e+07	258172	-258347	-34001.1	514245	142143	-357452	-356988	-750918	118049	1415	858	24	2.7972	High
48	NEK2	4AFE	2.597	Testing	371	20	107	0	4121	0.0900267	0.00485319	0.0259646	0	1.6586e+07	-235227	-63692.1	-132793	-120407	73940.5	-16602.6	26495.4	-115092	-255273	894	220	0	0	NO
68	PIM1	4ALW	1.92	Testing	400	26	161	1	4394	0.0910332	0.00591716	0.0366409	0.000227583	2.26759e+07	63668.3	-72210	208608	211472	-46826.8	216837	-117213	74108.8	96246.6	2498	1372	17	1.23907	High
54	PAK4	4APP	2.2	Testing	424	33	172	0	4671	0.0907729	0.00706487	0.036823	0	1.23805e+07	-146575	173058	-39470.2	21664	-101743	-246981	-29698.2	71411.7	-250796	1197	354	0	0	NO
68	PIM1	4DTK	1.86	Testing	396	19	165	0	4397	0.0900614	0.00432113	0.0375256	0	2.26759e+07	63668.3	-72210	208608	211472	-46826.8	216837	-117213	74108.8	96246.6	2498	1372	17	1.23907	High
30	MAPK13(SAPK4)	4EYJ	2.102	Testing	431	25	176	0	5512	0.078193	0.00453556	0.0319303	0	2.17343e+07	191890	-149663	12938.5	74219.9	195359	67290.9	-85911.8	61554.1	186214	730	185	0	0	NO
30	MAPK13(SAPK4)	4EYM	2.353	Testing	429	27	186	0	5549	0.0773112	0.00486574	0.0335196	0	2.17343e+07	191890	-149663	12938.5	74219.9	195359	67290.9	-85911.8	61554.1	186214	730	185	0	0	NO
72	MAPK1 (ERK2)	4FV3	2.2	Testing	468	20	201	0	5598	0.0836013	0.0035727	0.0359057	0	2.04671e+07	262607	-55173.9	-110890	188883	47476.3	-236069	-49133.5	340819	-72597.4	1653	387	2	0.516796	Low
72	MAPK1 (ERK2)	4FV9	2.11	Testing	455	21	189	0	5392	0.0843843	0.00389466	0.0350519	0	2.04671e+07	262607	-55173.9	-110890	188883	47476.3	-236069	-49133.5	340819	-72597.4	1653	387	2	0.516796	Low
54	PAK4	4JDI	1.85	Testing	423	26	177	0	4638	0.0912031	0.00560586	0.038163	0	1.23805e+07	-146575	173058	-39470.2	21664	-101743	-246981	-29698.2	71411.7	-250796	1197	354	0	0	NO
68	PIM1	4K0Y	1.95	Testing	385	24	155	0	4394	0.0876195	0.00546199	0.0352754	0	2.26759e+07	63668.3	-72210	208608	211472	-46826.8	216837	-117213	74108.8	96246.6	2498	1372	17	1.23907	High
68	PIM1	4K1B	2.08	Testing	369	26	149	2	4359	0.0846524	0.00596467	0.0341822	0.000458821	2.26759e+07	63668.3	-72210	208608	211472	-46826.8	216837	-117213	74108.8	96246.6	2498	1372	17	1.23907	High
43	ITK	4M0Y	1.7	Testing	382	14	146	0	4177	0.0914532	0.00335169	0.0349533	0	5.03375e+06	128879	401937	258202	275326	-733768	-44952.5	-146892	-116414	40591.9	736	181	1	0.552486	Low
43	ITK	4M0Z	2	Testing	374	14	160	0	4199	0.0890688	0.00333413	0.0381043	0	5.03375e+06	128879	401937	258202	275326	-733768	-44952.5	-146892	-116414	40591.9	736	181	1	0.552486	Low
43	ITK	4M12	2.15	Testing	377	14	150	0	4199	0.0897833	0.00333413	0.0357228	0	5.03375e+06	128879	401937	258202	275326	-733768	-44952.5	-146892	-116414	40591.9	736	181	1	0.552486	Low
43	ITK	4M13	1.85	Testing	378	14	149	0	4199	0.0900214	0.00333413	0.0354846	0	5.03375e+06	128879	401937	258202	275326	-733768	-44952.5	-146892	-116414	40591.9	736	181	1	0.552486	Low
43	ITK	4M14	1.55	Testing	367	14	148	0	4188	0.0876313	0.00334288	0.0353391	0	5.03375e+06	128879	401937	258202	275326	-733768	-44952.5	-146892	-116414	40591.9	736	181	1	0.552486	Low
43	ITK	4M15	1.52	Testing	368	15	148	0	4188	0.0878701	0.00358166	0.0353391	0	5.03375e+06	128879	401937	258202	275326	-733768	-44952.5	-146892	-116414	40591.9	736	181	1	0.552486	Low
68	PIM1	4MTA	2.2	Testing	402	19	184	0	4381	0.0917599	0.00433691	0.0419995	0	2.26759e+07	63668.3	-72210	208608	211472	-46826.8	216837	-117213	74108.8	96246.6	2498	1372	17	1.23907	High
72	MAPK1 (ERK2)	4N0S	1.8	Testing	520	22	191	0	5649	0.0920517	0.00389449	0.0338113	0	2.04671e+07	262607	-55173.9	-110890	188883	47476.3	-236069	-49133.5	340819	-72597.4	1653	387	2	0.516796	Low
54	PAK4	4NJD	2.5	Testing	392	24	162	0	4655	0.0842105	0.00515575	0.0348013	0	1.23805e+07	-146575	173058	-39470.2	21664	-101743	-246981	-29698.2	71411.7	-250796	1197	354	0	0	NO
54	PAK4	4O0X	2.48	Testing	421	21	167	1	4645	0.0906351	0.00452099	0.0359526	0.000215285	1.23805e+07	-146575	173058	-39470.2	21664	-101743	-246981	-29698.2	71411.7	-250796	1197	354	0	0	NO
54	PAK4	4O0Y	2.2	Testing	416	24	175	1	4645	0.0895587	0.00516685	0.0376749	0.000215285	1.23805e+07	-146575	173058	-39470.2	21664	-101743	-246981	-29698.2	71411.7	-250796	1197	354	0	0	NO
72	MAPK1 (ERK2)	4O6E	1.95	Testing	448	26	185	6	5389	0.0831323	0.00482464	0.0343292	0.00111338	2.04671e+07	262607	-55173.9	-110890	188883	47476.3	-236069	-49133.5	340819	-72597.4	1653	387	2	0.516796	Low
61	NTRK1 (TRKA)	4PMM	2	Testing	390	16	181	0	4500	0.0866667	0.00355556	0.0402222	0	-4.63384e+06	63917.9	300291	704393	-463051	-104727	-235083	2818.95	13468.4	16797.6	884	222	1	0.45045	Low
61	NTRK1 (TRKA)	4PMP	1.8	Testing	389	19	173	0	4481	0.086811	0.00424012	0.0386075	0	-4.63384e+06	63917.9	300291	704393	-463051	-104727	-235083	2818.95	13468.4	16797.6	884	222	1	0.45045	Low
61	NTRK1 (TRKA)	4PMT	2.1	Testing	388	12	175	0	4325	0.089711	0.00277457	0.0404624	0	-4.63384e+06	63917.9	300291	704393	-463051	-104727	-235083	2818.95	13468.4	16797.6	884	222	1	0.45045	Low
72	MAPK1 (ERK2)	4QP2	2.23	Testing	441	23	177	1	5489	0.0803425	0.0041902	0.0322463	0.000182183	2.04671e+07	262607	-55173.9	-110890	188883	47476.3	-236069	-49133.5	340819	-72597.4	1653	387	2	0.516796	Low
72	MAPK1 (ERK2)	4QP9	2	Testing	444	24	192	3	5506	0.0806393	0.00435888	0.034871	0.00054486	2.04671e+07	262607	-55173.9	-110890	188883	47476.3	-236069	-49133.5	340819	-72597.4	1653	387	2	0.516796	Low
72	MAPK1 (ERK2)	4QTE	1.5	Testing	513	28	192	0	5694	0.0900948	0.00491746	0.0337197	0	2.04671e+07	262607	-55173.9	-110890	188883	47476.3	-236069	-49133.5	340819	-72597.4	1653	387	2	0.516796	Low
58	FGFR1	4V05	2.57	Testing	402	18	167	14	4432	0.090704	0.00406137	0.0376805	0.00315884	-4.34349e+06	-7876.21	155255	-17297.7	-102305	202522	-60492.6	-143026	-269869	302485	986	252	1	0.396825	Low
35	ABL1	4WA9	2.2	Testing	389	11	143	4	4399	0.0884292	0.00250057	0.0325074	0.000909298	-1.63596e+07	258172	-258347	-34001.1	514245	142143	-357452	-356988	-750918	118049	1415	858	24	2.7972	High
58	FGFR1	4WUN	1.65	Testing	400	14	164	0	4327	0.0924428	0.0032355	0.0379015	0	-4.34349e+06	-7876.21	155255	-17297.7	-102305	202522	-60492.6	-143026	-269869	302485	986	252	1	0.396825	Low
68	PIM1	4XHK	1.9	Testing	386	23	160	0	4349	0.088756	0.00528857	0.0367901	0	2.26759e+07	63668.3	-72210	208608	211472	-46826.8	216837	-117213	74108.8	96246.6	2498	1372	17	1.23907	High
65	DYRK1A	4YLK	1.4	Testing	490	36	196	0	5558	0.0881612	0.00647715	0.0352645	0	4.49195e+06	8515.96	266547	-130861	-138439	-185889	448932	82529.4	-326488	257896	1047	275	6	2.18182	High
65	DYRK1A	4YLL	1.4	Testing	488	32	194	0	5543	0.088039	0.00577305	0.0349991	0	4.49195e+06	8515.96	266547	-130861	-138439	-185889	448932	82529.4	-326488	257896	1047	275	6	2.18182	High
61	NTRK1 (TRKA)	4YNE	2.02	Testing	382	17	167	0	4380	0.0872146	0.00388128	0.0381279	0	-4.63384e+06	63917.9	300291	704393	-463051	-104727	-235083	2818.95	13468.4	16797.6	884	222	1	0.45045	Low
61	NTRK1 (TRKA)	4YPS	2.1	Testing	387	14	154	0	4304	0.0899164	0.00325279	0.0357807	0	-4.63384e+06	63917.9	300291	704393	-463051	-104727	-235083	2818.95	13468.4	16797.6	884	222	1	0.45045	Low
35	ABL1	4ZOG	2.3	Testing	412	17	152	1	4330	0.0951501	0.0039261	0.0351039	0.000230947	-1.63596e+07	258172	-258347	-34001.1	514245	142143	-357452	-356988	-750918	118049	1415	858	24	2.7972	High
72	MAPK1 (ERK2)	4ZXT	2	Testing	520	21	197	0	5648	0.092068	0.00371813	0.0348796	0	2.04671e+07	262607	-55173.9	-110890	188883	47476.3	-236069	-49133.5	340819	-72597.4	1653	387	2	0.516796	Low
72	MAPK1 (ERK2)	4ZZN	1.33	Testing	484	16	194	0	5492	0.0881282	0.00291333	0.0353241	0	2.04671e+07	262607	-55173.9	-110890	188883	47476.3	-236069	-49133.5	340819	-72597.4	1653	387	2	0.516796	Low
65	DYRK1A	5A3X	2.26	Testing	484	27	192	0	5605	0.0863515	0.00481713	0.0342551	0	4.49195e+06	8515.96	266547	-130861	-138439	-185889	448932	82529.4	-326488	257896	1047	275	6	2.18182	High
58	FGFR1	5A46	2.63	Testing	377	14	169	0	4434	0.0850248	0.00315742	0.0381146	0	-4.34349e+06	-7876.21	155255	-17297.7	-102305	202522	-60492.6	-143026	-269869	302485	986	252	1	0.396825	Low
65	DYRK1A	5A4T	2.15	Testing	474	21	189	0	5573	0.0850529	0.00376817	0.0339135	0	4.49195e+06	8515.96	266547	-130861	-138439	-185889	448932	82529.4	-326488	257896	1047	275	6	2.18182	High
58	FGFR1	5AM6	1.96	Testing	380	22	167	0	4727	0.0803893	0.00465411	0.035329	0	-4.34349e+06	-7876.21	155255	-17297.7	-102305	202522	-60492.6	-143026	-269869	302485	986	252	1	0.396825	Low
72	MAPK1 (ERK2)	5BUE	2.4	Testing	456	22	194	0	5417	0.0841794	0.00406129	0.0358132	0	2.04671e+07	262607	-55173.9	-110890	188883	47476.3	-236069	-49133.5	340819	-72597.4	1653	387	2	0.516796	Low
72	MAPK1 (ERK2)	5BUJ	1.85	Testing	472	20	188	0	5385	0.0876509	0.00371402	0.0349118	0	2.04671e+07	262607	-55173.9	-110890	188883	47476.3	-236069	-49133.5	340819	-72597.4	1653	387	2	0.516796	Low
72	MAPK1 (ERK2)	5BVF	1.9	Testing	441	18	195	0	5377	0.082016	0.00334759	0.0362656	0	2.04671e+07	262607	-55173.9	-110890	188883	47476.3	-236069	-49133.5	340819	-72597.4	1653	387	2	0.516796	Low
30	MAPK13(SAPK4)	5EKN	2.594	Testing	430	29	179	0	5486	0.0783813	0.00528618	0.0326285	0	2.17343e+07	191890	-149663	12938.5	74219.9	195359	67290.9	-85911.8	61554.1	186214	730	185	0	0	NO
30	MAPK13(SAPK4)	5EKO	2	Testing	440	23	192	0	5556	0.0791937	0.00413967	0.0345572	0	2.17343e+07	191890	-149663	12938.5	74219.9	195359	67290.9	-85911.8	61554.1	186214	730	185	0	0	NO
58	FGFR1	5EW8	1.63	Testing	415	20	181	12	4570	0.0908096	0.00437637	0.0396061	0.00262582	-4.34349e+06	-7876.21	155255	-17297.7	-102305	202522	-60492.6	-143026	-269869	302485	986	252	1	0.396825	Low
61	NTRK1 (TRKA)	5H3Q	2.1	Testing	412	14	181	8	4750	0.0867368	0.00294737	0.0381053	0.00168421	-4.63384e+06	63917.9	300291	704393	-463051	-104727	-235083	2818.95	13468.4	16797.6	884	222	1	0.45045	Low
35	ABL1	5HU9	1.529	Testing	399	28	143	4	4308	0.0926184	0.00649954	0.0331941	0.000928505	-1.63596e+07	258172	-258347	-34001.1	514245	142143	-357452	-356988	-750918	118049	1415	858	24	2.7972	High
68	PIM1	5IPJ	2.1	Testing	373	26	152	0	4397	0.0848306	0.00591312	0.034569	0	2.26759e+07	63668.3	-72210	208608	211472	-46826.8	216837	-117213	74108.8	96246.6	2498	1372	17	1.23907	High
61	NTRK1 (TRKA)	5JFV	1.59	Testing	373	17	179	8	4459	0.083651	0.00381251	0.0401435	0.00179412	-4.63384e+06	63917.9	300291	704393	-463051	-104727	-235083	2818.95	13468.4	16797.6	884	222	1	0.45045	Low
61	NTRK1 (TRKA)	5JFW	1.52	Testing	387	13	180	8	4459	0.0867908	0.00291545	0.0403678	0.00179412	-4.63384e+06	63917.9	300291	704393	-463051	-104727	-235083	2818.95	13468.4	16797.6	884	222	1	0.45045	Low
61	NTRK1 (TRKA)	5JFX	1.63	Testing	378	16	180	0	4459	0.0847724	0.00358825	0.0403678	0	-4.63384e+06	63917.9	300291	704393	-463051	-104727	-235083	2818.95	13468.4	16797.6	884	222	1	0.45045	Low
72	MAPK1 (ERK2)	5K4I	1.76	Testing	468	28	190	0	5505	0.0850136	0.00508629	0.0345141	0	2.04671e+07	262607	-55173.9	-110890	188883	47476.3	-236069	-49133.5	340819	-72597.4	1653	387	2	0.516796	Low
68	PIM1	5KGG	1.95	Testing	393	23	165	0	4397	0.0893791	0.00523084	0.0375256	0	2.26759e+07	63668.3	-72210	208608	211472	-46826.8	216837	-117213	74108.8	96246.6	2498	1372	17	1.23907	High
68	PIM1	5KZI	2.1	Testing	391	24	158	0	4397	0.0889243	0.00545827	0.0359336	0	2.26759e+07	63668.3	-72210	208608	211472	-46826.8	216837	-117213	74108.8	96246.6	2498	1372	17	1.23907	High
48	NEK2	5M51	1.9	Testing	364	17	123	3	4101	0.0887588	0.00414533	0.0299927	0.000731529	1.6586e+07	-235227	-63692.1	-132793	-120407	73940.5	-16602.6	26495.4	-115092	-255273	894	220	0	0	NO
48	NEK2	5M53	1.9	Testing	361	19	133	0	4108	0.0878773	0.00462512	0.0323759	0	1.6586e+07	-235227	-63692.1	-132793	-120407	73940.5	-16602.6	26495.4	-115092	-255273	894	220	0	0	NO
48	NEK2	5M57	2.3	Testing	363	12	112	1	4104	0.0884503	0.00292398	0.0272904	0.000243665	1.6586e+07	-235227	-63692.1	-132793	-120407	73940.5	-16602.6	26495.4	-115092	-255273	894	220	0	0	NO
72	MAPK1 (ERK2)	5NHF	2.14	Testing	458	21	184	2	5296	0.0864804	0.00396526	0.0347432	0.000377644	2.04671e+07	262607	-55173.9	-110890	188883	47476.3	-236069	-49133.5	340819	-72597.4	1653	387	2	0.516796	Low
68	PIM1	5V82	1.89	Testing	380	21	153	0	4394	0.0864816	0.00477924	0.0348202	0	2.26759e+07	63668.3	-72210	208608	211472	-46826.8	216837	-117213	74108.8	96246.6	2498	1372	17	1.23907	High
54	PAK4	5VED	2.3	Testing	403	27	164	0	4638	0.0868909	0.00582147	0.0353601	0	1.23805e+07	-146575	173058	-39470.2	21664	-101743	-246981	-29698.2	71411.7	-250796	1197	354	0	0	NO
54	PAK4	5VEE	2.5	Testing	394	17	146	0	4638	0.0849504	0.00366537	0.0314791	0	1.23805e+07	-146575	173058	-39470.2	21664	-101743	-246981	-29698.2	71411.7	-250796	1197	354	0	0	NO
54	PAK4	5VEF	1.75	Testing	444	26	165	4	4639	0.0957103	0.00560466	0.035568	0.000862255	1.23805e+07	-146575	173058	-39470.2	21664	-101743	-246981	-29698.2	71411.7	-250796	1197	354	0	0	NO
72	MAPK1 (ERK2)	5WP1	1.4	Testing	544	17	188	26	5515	0.0986401	0.0030825	0.0340888	0.00471442	2.04671e+07	262607	-55173.9	-110890	188883	47476.3	-236069	-49133.5	340819	-72597.4	1653	387	2	0.516796	Low
54	PAK4	5XVA	1.85	Testing	409	26	177	0	4687	0.0872626	0.00554726	0.037764	0	1.23805e+07	-146575	173058	-39470.2	21664	-101743	-246981	-29698.2	71411.7	-250796	1197	354	0	0	NO
54	PAK4	5XVG	2.1	Testing	414	23	177	0	4687	0.0883294	0.00490719	0.037764	0	1.23805e+07	-146575	173058	-39470.2	21664	-101743	-246981	-29698.2	71411.7	-250796	1197	354	0	0	NO
54	PAK4	5ZJW	1.8	Testing	425	24	175	0	4687	0.0906763	0.00512055	0.0373373	0	1.23805e+07	-146575	173058	-39470.2	21664	-101743	-246981	-29698.2	71411.7	-250796	1197	354	0	0	NO
65	DYRK1A	6A1F	1.5	Testing	482	28	207	0	5620	0.0857651	0.00498221	0.0368327	0	4.49195e+06	8515.96	266547	-130861	-138439	-185889	448932	82529.4	-326488	257896	1047	275	6	2.18182	High
58	FGFR1	6C19	2.12	Testing	392	10	162	8	4250	0.0922353	0.00235294	0.0381176	0.00188235	-4.34349e+06	-7876.21	155255	-17297.7	-102305	202522	-60492.6	-143026	-269869	302485	986	252	1	0.396825	Low
61	NTRK1 (TRKA)	6D1Y	1.93	Testing	429	19	188	0	4753	0.0902588	0.00399748	0.039554	0	-4.63384e+06	63917.9	300291	704393	-463051	-104727	-235083	2818.95	13468.4	16797.6	884	222	1	0.45045	Low
61	NTRK1 (TRKA)	6D1Z	1.87	Testing	413	16	186	4	4628	0.0892394	0.00345722	0.0401901	0.000864304	-4.63384e+06	63917.9	300291	704393	-463051	-104727	-235083	2818.95	13468.4	16797.6	884	222	1	0.45045	Low
61	NTRK1 (TRKA)	6D20	1.94	Testing	421	15	188	0	4698	0.0896126	0.00319285	0.040017	0	-4.63384e+06	63917.9	300291	704393	-463051	-104727	-235083	2818.95	13468.4	16797.6	884	222	1	0.45045	Low
61	NTRK1 (TRKA)	6DKI	2.11	Testing	391	17	175	0	4482	0.0872378	0.00379295	0.0390451	0	-4.63384e+06	63917.9	300291	704393	-463051	-104727	-235083	2818.95	13468.4	16797.6	884	222	1	0.45045	Low
65	DYRK1A	6EIF	2.22	Testing	459	21	181	0	5588	0.0821403	0.00375805	0.0323908	0	4.49195e+06	8515.96	266547	-130861	-138439	-185889	448932	82529.4	-326488	257896	1047	275	6	2.18182	High
65	DYRK1A	6EIQ	2.3	Testing	472	26	177	0	5573	0.0846941	0.00466535	0.0317603	0	4.49195e+06	8515.96	266547	-130861	-138439	-185889	448932	82529.4	-326488	257896	1047	275	6	2.18182	High
65	DYRK1A	6EIR	2.4	Testing	447	29	195	0	5573	0.0802081	0.00520366	0.0349901	0	4.49195e+06	8515.96	266547	-130861	-138439	-185889	448932	82529.4	-326488	257896	1047	275	6	2.18182	High
65	DYRK1A	6EIS	2.36	Testing	473	24	195	0	5572	0.0848887	0.00430725	0.0349964	0	4.49195e+06	8515.96	266547	-130861	-138439	-185889	448932	82529.4	-326488	257896	1047	275	6	2.18182	High
9	FES	6JMF	2	Testing	520	22	204	0	5909	0.0880014	0.00372313	0.0345236	0	-2.10751e+06	-191239	-202233	-296167	-73915.1	-337486	-137161	-33083.5	124401	120916	392	68	0	0	NO
68	PIM1	6L17	1.75	Testing	385	21	159	0	4374	0.0880201	0.0048011	0.0363512	0	2.26759e+07	63668.3	-72210	208608	211472	-46826.8	216837	-117213	74108.8	96246.6	2498	1372	17	1.23907	High
58	FGFR1	6MZQ	2	Testing	391	12	167	0	4196	0.093184	0.00285987	0.0397998	0	-4.34349e+06	-7876.21	155255	-17297.7	-102305	202522	-60492.6	-143026	-269869	302485	986	252	1	0.396825	Low
58	FGFR1	6MZW	2.2	Testing	375	12	149	3	4180	0.0897129	0.00287081	0.0356459	0.000717703	-4.34349e+06	-7876.21	155255	-17297.7	-102305	202522	-60492.6	-143026	-269869	302485	986	252	1	0.396825	Low
68	PIM1	6NO9	1.71	Testing	372	20	159	2	4369	0.0851453	0.00457771	0.0363928	0.000457771	2.26759e+07	63668.3	-72210	208608	211472	-46826.8	216837	-117213	74108.8	96246.6	2498	1372	17	1.23907	High
61	NTRK1 (TRKA)	6NPT	2.19	Testing	388	20	166	0	4622	0.0839463	0.00432713	0.0359152	0	-4.63384e+06	63917.9	300291	704393	-463051	-104727	-235083	2818.95	13468.4	16797.6	884	222	1	0.45045	Low
61	NTRK1 (TRKA)	6NSS	1.97	Testing	444	18	190	4	4849	0.0915653	0.00371211	0.0391833	0.000824912	-4.63384e+06	63917.9	300291	704393	-463051	-104727	-235083	2818.95	13468.4	16797.6	884	222	1	0.45045	Low
68	PIM1	6PDI	1.85	Testing	396	21	162	0	4378	0.0904523	0.00479671	0.0370032	0	2.26759e+07	63668.3	-72210	208608	211472	-46826.8	216837	-117213	74108.8	96246.6	2498	1372	17	1.23907	High
61	NTRK1 (TRKA)	6PL1	2.03	Testing	399	16	177	16	4647	0.0858618	0.00344308	0.0380891	0.00344308	-4.63384e+06	63917.9	300291	704393	-463051	-104727	-235083	2818.95	13468.4	16797.6	884	222	1	0.45045	Low
61	NTRK1 (TRKA)	6PL4	2.06	Testing	411	19	181	21	4747	0.086581	0.00400253	0.0381293	0.00442385	-4.63384e+06	63917.9	300291	704393	-463051	-104727	-235083	2818.95	13468.4	16797.6	884	222	1	0.45045	Low
72	MAPK1 (ERK2)	6RQ4	1.96	Testing	460	18	189	0	5424	0.0848083	0.00331858	0.0348451	0	2.04671e+07	262607	-55173.9	-110890	188883	47476.3	-236069	-49133.5	340819	-72597.4	1653	387	2	0.516796	Low
65	DYRK1A	6S14	1.05	Testing	527	23	183	20	5461	0.0965025	0.00421168	0.0335103	0.00366233	4.49195e+06	8515.96	266547	-130861	-138439	-185889	448932	82529.4	-326488	257896	1047	275	6	2.18182	High
65	DYRK1A	6S17	1.1	Testing	542	28	182	71	5487	0.0987789	0.00510297	0.0331693	0.0129397	4.49195e+06	8515.96	266547	-130861	-138439	-185889	448932	82529.4	-326488	257896	1047	275	6	2.18182	High
65	DYRK1A	6S1B	1.3	Testing	517	25	179	37	5433	0.0951592	0.00460151	0.0329468	0.00681023	4.49195e+06	8515.96	266547	-130861	-138439	-185889	448932	82529.4	-326488	257896	1047	275	6	2.18182	High
65	DYRK1A	6S1H	1.05	Testing	592	30	205	133	5451	0.108604	0.00550358	0.0376078	0.0243992	4.49195e+06	8515.96	266547	-130861	-138439	-185889	448932	82529.4	-326488	257896	1047	275	6	2.18182	High
65	DYRK1A	6S1J	1.41	Testing	543	23	198	42	5449	0.0996513	0.00422096	0.0363369	0.00770784	4.49195e+06	8515.96	266547	-130861	-138439	-185889	448932	82529.4	-326488	257896	1047	275	6	2.18182	High
48	NEK2	6SGI	2.3	Testing	340	18	112	0	4018	0.0846192	0.00447984	0.0278746	0	1.6586e+07	-235227	-63692.1	-132793	-120407	73940.5	-16602.6	26495.4	-115092	-255273	894	220	0	0	NO
48	NEK2	6SGK	2	Testing	328	14	116	0	3936	0.0833333	0.00355691	0.0294715	0	1.6586e+07	-235227	-63692.1	-132793	-120407	73940.5	-16602.6	26495.4	-115092	-255273	894	220	0	0	NO
48	NEK2	6SK9	2	Testing	320	18	110	0	3787	0.0844996	0.0047531	0.0290467	0	1.6586e+07	-235227	-63692.1	-132793	-120407	73940.5	-16602.6	26495.4	-115092	-255273	894	220	0	0	NO
41	CSF1R (FMS)	6T2W	1.7	Testing	442	9	179	0	4778	0.0925073	0.00188363	0.0374634	0	-1.23385e+07	16606.6	405361	229642	-100577	-124900	84791.9	239965	-98026	205561	959	254	11	4.33071	High
41	CSF1R (FMS)	6WXJ	2.62	Testing	386	11	144	0	4429	0.0871529	0.00248363	0.032513	0	-1.23385e+07	16606.6	405361	229642	-100577	-124900	84791.9	239965	-98026	205561	959	254	11	4.33071	High
68	PIM1	6YKD	1.86	Testing	411	22	165	0	4458	0.0921938	0.00493495	0.0370121	0	2.26759e+07	63668.3	-72210	208608	211472	-46826.8	216837	-117213	74108.8	96246.6	2498	1372	17	1.23907	High
65	DYRK1A	7A4O	1.9	Testing	508	22	187	0	5490	0.0925319	0.00400729	0.0340619	0	4.49195e+06	8515.96	266547	-130861	-138439	-185889	448932	82529.4	-326488	257896	1047	275	6	2.18182	High
65	DYRK1A	7A51	1.9	Testing	474	24	197	0	5405	0.0876966	0.00444033	0.0364477	0	4.49195e+06	8515.96	266547	-130861	-138439	-185889	448932	82529.4	-326488	257896	1047	275	6	2.18182	High
65	DYRK1A	7A5D	1.8	Testing	473	24	196	0	5414	0.0873661	0.00443295	0.0362024	0	4.49195e+06	8515.96	266547	-130861	-138439	-185889	448932	82529.4	-326488	257896	1047	275	6	2.18182	High
65	DYRK1A	7AKA	1.9	Testing	473	20	188	0	5414	0.0873661	0.00369413	0.0347248	0	4.49195e+06	8515.96	266547	-130861	-138439	-185889	448932	82529.4	-326488	257896	1047	275	6	2.18182	High
65	DYRK1A	7AKL	2	Testing	468	20	192	0	5357	0.0873623	0.00373343	0.035841	0	4.49195e+06	8515.96	266547	-130861	-138439	-185889	448932	82529.4	-326488	257896	1047	275	6	2.18182	High
72	MAPK1 (ERK2)	7AUV	1.76	Testing	481	20	197	0	5664	0.0849223	0.00353107	0.0347811	0	2.04671e+07	262607	-55173.9	-110890	188883	47476.3	-236069	-49133.5	340819	-72597.4	1653	387	2	0.516796	Low
54	PAK4	7CP4	2.5	Testing	420	30	166	2	4663	0.0900708	0.00643363	0.0355994	0.000428908	1.23805e+07	-146575	173058	-39470.2	21664	-101743	-246981	-29698.2	71411.7	-250796	1197	354	0	0	NO
72	MAPK1 (ERK2)	7NR9	1.91	Testing	474	16	181	0	5483	0.086449	0.00291811	0.0330111	0	2.04671e+07	262607	-55173.9	-110890	188883	47476.3	-236069	-49133.5	340819	-72597.4	1653	387	2	0.516796	Low
21	MAPKAPK3 (3pK)	7NRB	1.9	Testing	395	24	159	0	4396	0.0898544	0.00545951	0.0361692	0	2.01741e+07	42072.3	86850.1	-109673	-129392	-2578.78	43271.1	-66310.3	169504	339576	737	192	0	0	NO
65	DYRK1A	7O7K	1.82	Testing	490	27	189	0	5655	0.086649	0.00477454	0.0334218	0	4.49195e+06	8515.96	266547	-130861	-138439	-185889	448932	82529.4	-326488	257896	1047	275	6	2.18182	High

## Sheet: Training list
Target No.	Target	Code	Resolution	Training or Testing	H-bonds	electrostatic	Hydrophobic interaction	bumps	NO. of non hydrogen atoms	N. H-bonds	N. electrostatic	N. Hydrophobic interaction	N. bumps	PCA dimension 0	PCA dimension 1	PCA dimension 2	PCA dimension 3	PCA dimension 4	PCA dimension 5	PCA dimension 6	PCA dimension 7	PCA dimension 8	PCA dimension 9	N. Inhibitors	MMP	AC	AC/MMP	Default threshold
1	CLK4	6FYV	2.46	Training	462	24	167	0	5396	0.085619	0.00444774	0.0309489	0	1.44143e+07	-55600.1	-259527	50790.2	118441	47208.5	-49356.9	-142404	292980	156307	985	208	4	1.92308	High
2	CNK(PLK3)	4B6L	1.9	Training	417	17	164	0	4571	0.0912273	0.0037191	0.0358784	0	7.15829e+06	-153421	5208.58	53612.2	-11833.8	-141456	109869	-89612.1	-339433	59755.8	722	184	0	0	No
3	CSNK1A1 (CK1 alpha 1)	6GZD	2.28	Training	437	17	158	6	4922	0.088785	0.00345388	0.0321008	0.00121902	2.26766e+07	-88438.8	206026	-53305.9	-216236	88737.6	208241	117425	85230.6	64140.2	919	224	0	0	No
4	FYN	2DQ7	2.8	Training	372	20	148	1	4252	0.0874882	0.00470367	0.0348071	0.000235183	1.14027e+07	241217	-162907	147991	-345351	-178937	-168514	5611.98	186334	81577.5	1665	325	2	0.615385	Low
6	PKN2(PRKCL2)	4CRS	2.75	Training	440	29	189	0	5320	0.0827068	0.00545113	0.0355263	0	-1.23685e+07	-420507	-392060	-283734	-238268	351541	243986	-193858	-176702	-303777	701	167	4	2.39521	High
7	AXL (UFO)	5U6B	2.84	Training	385	24	146	0	4295	0.0896391	0.00558789	0.033993	0	-7.25196e+06	-278887	-224112	282703	-153774	13503.3	150238	-127703	-43788.1	154598	434	87	0	0	No
8	cTAK1(MARK3)	7P1L	1.95	Training	415	16	152	0	4624	0.0897491	0.00346021	0.032872	0	2.07288e+06	-90193	294841	137099	352578	278006	225247	-80344.5	-234105	-242909	760	202	1	0.49505	Low
10	KRS1(MST2)	5DH3	2.47	Training	393	14	146	4	4574	0.0859204	0.00306078	0.0319195	0.000874508	1.53878e+07	46573.3	20187.9	-437514	43809.1	201682	-75562.9	-106164	519000	-122543	810	228	1	0.438596	Low
11	LYN	3A4O	3	Training	341	22	141	4	4167	0.0818335	0.00527958	0.0338373	0.000959923	1.23395e+07	223902	-48689.8	8651.6	-126129	-95503.3	-354793	54148.6	-31798.3	-126029	619	171	0	0	No
11	LYN	5XY1	2.7	Training	360	19	151	0	4095	0.0879121	0.0046398	0.0368742	0	1.23395e+07	223902	-48689.8	8651.6	-126129	-95503.3	-354793	54148.6	-31798.3	-126029	619	171	0	0	No
12	PIM2	2IWI	2.8	Training	308	8	132	1	3648	0.0844298	0.00219298	0.0361842	0.000274123	2.28686e+07	-118116	123067	-22230.5	6832.74	-4711.19	159604	26284.3	76477.9	1940.98	866	286	5	1.74825	High
12	PIM2	4X7Q	2.33	Training	333	14	160	0	3726	0.089372	0.00375738	0.0429415	0	2.28686e+07	-118116	123067	-22230.5	6832.74	-4711.19	159604	26284.3	76477.9	1940.98	866	286	5	1.74825	High
13	HCCS-4(MAP3K20)(ZAK)	5X5O	1.868	Training	412	17	175	4	4626	0.0890618	0.00367488	0.0378297	0.000864678	-2.28726e+06	-424587	-114864	-94078	-30034.5	-21640	125857	-36618.2	141839	-53059.9	604	125	0	0	No
13	HCCS-4(MAP3K20)(ZAK)	6JUT	2.1	Training	408	13	177	1	4717	0.0864957	0.00275599	0.0375238	0.000211999	-2.28726e+06	-424587	-114864	-94078	-30034.5	-21640	125857	-36618.2	141839	-53059.9	604	125	0	0	No
13	HCCS-4(MAP3K20)(ZAK)	6JUU	1.903	Training	407	13	174	4	4630	0.087905	0.00280778	0.037581	0.000863931	-2.28726e+06	-424587	-114864	-94078	-30034.5	-21640	125857	-36618.2	141839	-53059.9	604	125	0	0	No
15	HIPK2	6P5S	2.194	Training	443	14	172	0	5193	0.0853071	0.00269594	0.0331215	0	-1.6452e+07	298559	192103	-177465	133520	82239.2	49409.2	-49254.2	-87531.5	-380154	680	175	0	0	No
15	HIPK2	7NCF	2.72	Training	478	26	168	0	5752	0.0831015	0.00452017	0.0292072	0	-1.6452e+07	298559	192103	-177465	133520	82239.2	49409.2	-49254.2	-87531.5	-380154	680	175	0	0	No
16	LIMK1	3S95	1.65	Training	432	21	167	0	4633	0.0932441	0.0045327	0.0360458	0	2.36203e+06	-165840	-319321	-73574.2	165426	7462.87	-49615.4	131762	-64488	14018	762	169	0	0	No
16	LIMK1	5NXC	2.25	Training	372	15	153	0	4248	0.0875706	0.00353107	0.0360169	0	2.36203e+06	-165840	-319321	-73574.2	165426	7462.87	-49615.4	131762	-64488	14018	762	169	0	0	No
16	LIMK1	7ATS	2.8	Training	348	5	116	0	3727	0.0933727	0.00134156	0.0311242	0	2.36203e+06	-165840	-319321	-73574.2	165426	7462.87	-49615.4	131762	-64488	14018	762	169	0	0	No
16	LIMK1	7ATU	2.8	Training	354	12	156	0	4093	0.0864891	0.00293183	0.0381139	0	2.36203e+06	-165840	-319321	-73574.2	165426	7462.87	-49615.4	131762	-64488	14018	762	169	0	0	No
17	MARK2(EMK1)	5EAK	2.8	Training	431	23	158	0	5013	0.0859765	0.00458807	0.0315181	0	1.27609e+06	-204854	161437	39186.7	662817	117985	402300	-219188	15712.5	-154236	646	161	0	0	No
17	MARK2(EMK1)	5KZ7	3.2	Training	412	17	163	0	4822	0.0854417	0.00352551	0.0338034	0	1.27609e+06	-204854	161437	39186.7	662817	117985	402300	-219188	15712.5	-154236	646	161	0	0	No
17	MARK2(EMK1)	5KZ8	3.21	Training	409	19	157	0	4874	0.0839146	0.00389824	0.0322117	0	1.27609e+06	-204854	161437	39186.7	662817	117985	402300	-219188	15712.5	-154236	646	161	0	0	No
18	FGFR3(JTK4)	6LVM	2.53	Training	420	16	176	0	4600	0.0913043	0.00347826	0.0382609	0	-3.23643e+06	154037	297719	120679	-132680	103612	-173751	-141622	-242711	134356	657	160	0	0	No
18	FGFR3(JTK4)	7DHL	2.57	Training	402	13	175	0	4620	0.087013	0.00281385	0.0378788	0	-3.23643e+06	154037	297719	120679	-132680	103612	-173751	-141622	-242711	134356	657	160	0	0	No
19	FLT3	4RT7	3.1	Training	392	13	160	0	4355	0.0900115	0.00298507	0.0367394	0	-1.79949e+07	132296	497989	-202216	-98632.1	-16885	-15365.9	125451	80167	-78706	1025	275	7	2.54545	High
19	FLT3	4XUF	3.2	Training	364	16	138	5	4309	0.0844744	0.00371316	0.032026	0.00116036	-1.79949e+07	132296	497989	-202216	-98632.1	-16885	-15365.9	125451	80167	-78706	1025	275	7	2.54545	High
19	FLT3	5X02	2.401	Training	422	16	188	0	4798	0.0879533	0.00333472	0.039183	0	-1.79949e+07	132296	497989	-202216	-98632.1	-16885	-15365.9	125451	80167	-78706	1025	275	7	2.54545	High
19	FLT3	6IL3	2.5	Training	437	22	172	7	4966	0.0879984	0.00443012	0.0346355	0.00140959	-1.79949e+07	132296	497989	-202216	-98632.1	-16885	-15365.9	125451	80167	-78706	1025	275	7	2.54545	High
19	FLT3	6JQR	2.2	Training	429	16	175	0	4693	0.0914127	0.00340933	0.0372896	0	-1.79949e+07	132296	497989	-202216	-98632.1	-16885	-15365.9	125451	80167	-78706	1025	275	7	2.54545	High
20	HER2 (erbB2)	3RCD	3.21	Training	359	24	128	0	4575	0.0784699	0.0052459	0.0279781	0	-3.26354e+07	1.05017e+06	-504816	106081	-588178	-89170.2	155183	6396.05	197139	433300	1390	222	0	0	No
20	HER2 (erbB2)	7JXH	3.27	Training	358	19	152	0	4458	0.0803051	0.004262	0.034096	0	-3.26354e+07	1.05017e+06	-504816	106081	-588178	-89170.2	155183	6396.05	197139	433300	1390	222	0	0	No
22	NTRK2 (TRKB)	4AT3	1.77	Training	406	11	173	2	4675	0.0868449	0.00235294	0.0370053	0.000427807	-6.19841e+06	-36634	511187	485780	-78129.2	-500119	-112124	-14653.6	-131131	-79520.4	919	234	2	0.854701	Low
22	NTRK2 (TRKB)	4AT4	2.36	Training	421	12	168	0	4719	0.0892138	0.00254291	0.0356008	0	-6.19841e+06	-36634	511187	485780	-78129.2	-500119	-112124	-14653.6	-131131	-79520.4	919	234	2	0.854701	Low
22	NTRK2 (TRKB)	4AT5	1.71	Training	414	13	179	0	4742	0.0873049	0.00274146	0.0377478	0	-6.19841e+06	-36634	511187	485780	-78129.2	-500119	-112124	-14653.6	-131131	-79520.4	919	234	2	0.854701	Low
23	NTRK3 (TRKC)	3V5Q	2.2	Training	373	9	160	0	4238	0.0880132	0.00212364	0.0377537	0	-7.3083e+06	6261.76	306978	493846	40805	-278765	-139599	-440364	76834.2	-190034	680	142	1	0.704225	Low
23	NTRK3 (TRKC)	4YMJ	2	Training	387	13	163	0	4313	0.0897287	0.00301414	0.0377927	0	-7.3083e+06	6261.76	306978	493846	40805	-278765	-139599	-440364	76834.2	-190034	680	142	1	0.704225	Low
23	NTRK3 (TRKC)	6KZC	2	Training	360	11	156	0	4519	0.0796636	0.00243417	0.0345209	0	-7.3083e+06	6261.76	306978	493846	40805	-278765	-139599	-440364	76834.2	-190034	680	142	1	0.704225	Low
23	NTRK3 (TRKC)	6KZD	1.708	Training	371	10	160	0	4534	0.0818262	0.00220556	0.0352889	0	-7.3083e+06	6261.76	306978	493846	40805	-278765	-139599	-440364	76834.2	-190034	680	142	1	0.704225	Low
24	BRK(PTK6)	6CZ3	1.8	Training	431	17	156	44	4216	0.10223	0.00403226	0.0370019	0.0104364	1.49748e+07	120255	46000.5	-86157.4	405185	163612	-61665.9	66693.8	-234171	-84626.5	398	65	1	1.53846	High
24	BRK(PTK6)	6CZ4	1.5	Training	415	16	150	24	4144	0.100145	0.003861	0.0361969	0.00579151	1.49748e+07	120255	46000.5	-86157.4	405185	163612	-61665.9	66693.8	-234171	-84626.5	398	65	1	1.53846	High
25	CAMK2D	2VN9	2.3	Training	423	15	164	0	4738	0.0892782	0.00316589	0.0346138	0	1.30433e+07	105924	-203841	36778.1	60390.9	-11872.9	88404.1	-82154.4	104.275	-9859.97	626	153	0	0	No
25	CAMK2D	2WEL	1.9	Training	392	19	155	0	4269	0.0918248	0.00445069	0.0363083	0	1.30433e+07	105924	-203841	36778.1	60390.9	-11872.9	88404.1	-82154.4	104.275	-9859.97	626	153	0	0	No
25	CAMK2D	5VLO	2.05	Training	408	23	160	1	4670	0.0873662	0.00492505	0.0342612	0.000214133	1.30433e+07	105924	-203841	36778.1	60390.9	-11872.9	88404.1	-82154.4	104.275	-9859.97	626	153	0	0	No
25	CAMK2D	6AYW	2.05	Training	414	19	161	0	4707	0.0879541	0.00403654	0.0342044	0	1.30433e+07	105924	-203841	36778.1	60390.9	-11872.9	88404.1	-82154.4	104.275	-9859.97	626	153	0	0	No
26	CLK2	3NR9	2.89	Training	492	30	172	0	5561	0.0884733	0.00539471	0.0309297	0	1.44361e+07	-44969.6	-147509	35934.9	-26859.2	262512	-18634.4	88397.1	77879.2	168094	886	220	5	2.27273	High
26	CLK2	5UNP	2.92	Training	459	26	158	0	5695	0.080597	0.00456541	0.0277436	0	1.44361e+07	-44969.6	-147509	35934.9	-26859.2	262512	-18634.4	88397.1	77879.2	168094	886	220	5	2.27273	High
26	CLK2	6FYI	2.6	Training	458	25	188	0	5545	0.0825969	0.00450857	0.0339044	0	1.44361e+07	-44969.6	-147509	35934.9	-26859.2	262512	-18634.4	88397.1	77879.2	168094	886	220	5	2.27273	High
26	CLK2	6FYK	2.39	Training	479	31	197	0	5737	0.0834931	0.00540352	0.0343385	0	1.44361e+07	-44969.6	-147509	35934.9	-26859.2	262512	-18634.4	88397.1	77879.2	168094	886	220	5	2.27273	High
26	CLK2	6FYL	1.95	Training	474	33	195	0	5594	0.0847336	0.00589918	0.0348588	0	1.44361e+07	-44969.6	-147509	35934.9	-26859.2	262512	-18634.4	88397.1	77879.2	168094	886	220	5	2.27273	High
26	CLK2	6KHE	2.8	Training	464	34	185	1	5619	0.082577	0.0060509	0.032924	0.000177968	1.44361e+07	-44969.6	-147509	35934.9	-26859.2	262512	-18634.4	88397.1	77879.2	168094	886	220	5	2.27273	High
27	DCLK1	5JZJ	1.71	Training	378	11	163	0	4217	0.0896372	0.00260849	0.0386531	0	1.78432e+06	-274985	3451.71	-263388	131342	59632.8	62311.5	60855.4	330338	91417.6	608	129	0	0	No
27	DCLK1	5JZN	2.85	Training	347	9	155	0	4168	0.0832534	0.00215931	0.0371881	0	1.78432e+06	-274985	3451.71	-263388	131342	59632.8	62311.5	60855.4	330338	91417.6	608	129	0	0	No
27	DCLK1	7F3G	2.1	Training	363	11	157	0	4301	0.084399	0.00255754	0.0365031	0	1.78432e+06	-274985	3451.71	-263388	131342	59632.8	62311.5	60855.4	330338	91417.6	608	129	0	0	No
27	DCLK1	7KX6	2.5	Training	337	6	156	1	3991	0.08444	0.00150338	0.0390879	0.000250564	1.78432e+06	-274985	3451.71	-263388	131342	59632.8	62311.5	60855.4	330338	91417.6	608	129	0	0	No
27	DCLK1	7KXW	3	Training	321	5	145	0	3900	0.0823077	0.00128205	0.0371795	0	1.78432e+06	-274985	3451.71	-263388	131342	59632.8	62311.5	60855.4	330338	91417.6	608	129	0	0	No
28	DAPK3 (ZIPK)	2J90	2	Training	385	20	124	0	4234	0.0909306	0.00472367	0.0292867	0	1.72004e+07	-202182	-90868	-519712	264446	-228878	-103989	33009.6	-53026.1	-49040.6	919	249	2	0.803213	Low
28	DAPK3 (ZIPK)	3BHY	1.24	Training	386	11	143	0	4244	0.0909519	0.00259189	0.0336946	0	1.72004e+07	-202182	-90868	-519712	264446	-228878	-103989	33009.6	-53026.1	-49040.6	919	249	2	0.803213	Low
28	DAPK3 (ZIPK)	3BQR	1.75	Training	384	26	121	0	4381	0.0876512	0.00593472	0.0276193	0	1.72004e+07	-202182	-90868	-519712	264446	-228878	-103989	33009.6	-53026.1	-49040.6	919	249	2	0.803213	Low
28	DAPK3 (ZIPK)	5A6N	1.7	Training	384	19	123	0	4405	0.0871737	0.00431328	0.0279228	0	1.72004e+07	-202182	-90868	-519712	264446	-228878	-103989	33009.6	-53026.1	-49040.6	919	249	2	0.803213	Low
28	DAPK3 (ZIPK)	5VJA	2.46	Training	368	16	140	1	4323	0.0851261	0.00370113	0.0323849	0.000231321	1.72004e+07	-202182	-90868	-519712	264446	-228878	-103989	33009.6	-53026.1	-49040.6	919	249	2	0.803213	Low
31	PRKCI (PKCiota)	3A8W	2.1	Training	433	19	185	2	5274	0.0821009	0.00360258	0.0350777	0.000379219	5.7041e+06	210768	40935.4	424121	-480481	-107092	376785	-52975.3	78465.7	-300701	479	99	0	0	No
31	PRKCI (PKCiota)	5LI1	2	Training	452	20	183	4	5251	0.0860788	0.0038088	0.0348505	0.00076176	5.7041e+06	210768	40935.4	424121	-480481	-107092	376785	-52975.3	78465.7	-300701	479	99	0	0	No
31	PRKCI (PKCiota)	5LI9	1.79	Training	455	23	192	0	5193	0.0876179	0.00442904	0.0369728	0	5.7041e+06	210768	40935.4	424121	-480481	-107092	376785	-52975.3	78465.7	-300701	479	99	0	0	No
31	PRKCI (PKCiota)	5LIH	3.25	Training	386	16	183	0	4971	0.0776504	0.00321867	0.0368135	0	5.7041e+06	210768	40935.4	424121	-480481	-107092	376785	-52975.3	78465.7	-300701	479	99	0	0	No
31	PRKCI (PKCiota)	6ILZ	3.261	Training	323	8	146	10	4804	0.0672356	0.00166528	0.0303913	0.0020816	5.7041e+06	210768	40935.4	424121	-480481	-107092	376785	-52975.3	78465.7	-300701	479	99	0	0	No
32	RPS6KA3 (RSK2)	4D9T	2.4	Training	440	14	148	2	4715	0.0933192	0.00296925	0.0313892	0.000424178	2.04054e+06	-230836	111500	-426029	-1534.63	-421640	-38657.4	-205410	-44355.1	-609491	1000	260	2	0.769231	Low
32	RPS6KA3 (RSK2)	4JG6	2.6	Training	429	24	135	2	4718	0.0909284	0.0050869	0.0286138	0.000423908	2.04054e+06	-230836	111500	-426029	-1534.63	-421640	-38657.4	-205410	-44355.1	-609491	1000	260	2	0.769231	Low
32	RPS6KA3 (RSK2)	4JG7	3.0002	Training	445	20	124	0	4647	0.0957607	0.00430385	0.0266839	0	2.04054e+06	-230836	111500	-426029	-1534.63	-421640	-38657.4	-205410	-44355.1	-609491	1000	260	2	0.769231	Low
32	RPS6KA3 (RSK2)	4NUS	2.39	Training	408	17	172	3	4705	0.0867163	0.00361318	0.0365569	0.00063762	2.04054e+06	-230836	111500	-426029	-1534.63	-421640	-38657.4	-205410	-44355.1	-609491	1000	260	2	0.769231	Low
32	RPS6KA3 (RSK2)	4NW5	1.94	Training	422	21	186	0	4849	0.0870283	0.00433079	0.0383584	0	2.04054e+06	-230836	111500	-426029	-1534.63	-421640	-38657.4	-205410	-44355.1	-609491	1000	260	2	0.769231	Low
32	RPS6KA3 (RSK2)	4NW6	1.74	Training	427	19	176	0	4849	0.0880594	0.00391833	0.0362961	0	2.04054e+06	-230836	111500	-426029	-1534.63	-421640	-38657.4	-205410	-44355.1	-609491	1000	260	2	0.769231	Low
32	RPS6KA3 (RSK2)	5D9K	2.55	Training	398	17	168	0	4332	0.0918744	0.00392428	0.0387812	0	2.04054e+06	-230836	111500	-426029	-1534.63	-421640	-38657.4	-205410	-44355.1	-609491	1000	260	2	0.769231	Low
32	RPS6KA3 (RSK2)	5D9L	2.15	Training	412	24	177	0	4851	0.0849309	0.00494743	0.0364873	0	2.04054e+06	-230836	111500	-426029	-1534.63	-421640	-38657.4	-205410	-44355.1	-609491	1000	260	2	0.769231	Low
33	SRPK1	3BEG	2.9	Training	441	18	175	0	5498	0.080211	0.00327392	0.0318298	0	6.89925e+06	137247	-53283.3	116653	-573616	9656.11	-237143	66583.4	-236557	94895.4	609	127	0	0	No
33	SRPK1	4WUA	2	Training	520	27	202	1	5619	0.0925432	0.00480513	0.0359495	0.000177968	6.89925e+06	137247	-53283.3	116653	-573616	9656.11	-237143	66583.4	-236557	94895.4	609	127	0	0	No
33	SRPK1	5MXX	1.75	Training	529	27	203	0	5872	0.0900886	0.00459809	0.0345708	0	6.89925e+06	137247	-53283.3	116653	-573616	9656.11	-237143	66583.4	-236557	94895.4	609	127	0	0	No
33	SRPK1	5MY8	1.7	Training	538	32	203	0	5774	0.0931763	0.00554209	0.0351576	0	6.89925e+06	137247	-53283.3	116653	-573616	9656.11	-237143	66583.4	-236557	94895.4	609	127	0	0	No
33	SRPK1	5XV7	2.32	Training	505	26	197	2	5730	0.0881326	0.00453752	0.0343805	0.00034904	6.89925e+06	137247	-53283.3	116653	-573616	9656.11	-237143	66583.4	-236557	94895.4	609	127	0	0	No
33	SRPK1	7PQS	2.2	Training	529	20	196	4	5546	0.0953841	0.0036062	0.0353408	0.000721241	6.89925e+06	137247	-53283.3	116653	-573616	9656.11	-237143	66583.4	-236557	94895.4	609	127	0	0	No
34	ACK1(TNK2)	1U4D	2.1	Training	360	16	147	0	4140	0.0869565	0.00386473	0.0355072	0	-1.27941e+07	301891	-300214	435660	-43331.5	-183391	-220811	242589	231683	-67459.4	376	54	1	1.85185	High
34	ACK1(TNK2)	3EQP	2.3	Training	388	26	152	0	4333	0.0895453	0.00600046	0.0350796	0	-1.27941e+07	301891	-300214	435660	-43331.5	-183391	-220811	242589	231683	-67459.4	376	54	1	1.85185	High
34	ACK1(TNK2)	3EQR	2	Training	379	21	154	0	4338	0.0873675	0.00484094	0.0355002	0	-1.27941e+07	301891	-300214	435660	-43331.5	-183391	-220811	242589	231683	-67459.4	376	54	1	1.85185	High
34	ACK1(TNK2)	4EWH	2.5	Training	369	21	154	0	4380	0.0842466	0.00479452	0.0351598	0	-1.27941e+07	301891	-300214	435660	-43331.5	-183391	-220811	242589	231683	-67459.4	376	54	1	1.85185	High
34	ACK1(TNK2)	4ID7	3	Training	245	27	142	0	2153	0.113795	0.0125406	0.0659545	0	-1.27941e+07	301891	-300214	435660	-43331.5	-183391	-220811	242589	231683	-67459.4	376	54	1	1.85185	High
34	ACK1(TNK2)	5ZXB	2.198	Training	346	20	139	8	3866	0.0894982	0.00517331	0.0359545	0.00206932	-1.27941e+07	301891	-300214	435660	-43331.5	-183391	-220811	242589	231683	-67459.4	376	54	1	1.85185	High
34	ACK1(TNK2)	6VQM	2.87	Training	340	12	141	0	4039	0.0841793	0.00297103	0.0349096	0	-1.27941e+07	301891	-300214	435660	-43331.5	-183391	-220811	242589	231683	-67459.4	376	54	1	1.85185	High
36	AKT2	2JDO	1.8	Training	426	32	189	0	5125	0.083122	0.0062439	0.036878	0	1.4653e+07	37175.4	99419.9	62543.1	-345949	9335.63	60453.3	-70879.9	-28413.2	-293543	784	201	0	0	No
36	AKT2	2JDR	2.3	Training	431	29	197	1	5157	0.0835757	0.00562342	0.0382005	0.000193911	1.4653e+07	37175.4	99419.9	62543.1	-345949	9335.63	60453.3	-70879.9	-28413.2	-293543	784	201	0	0	No
36	AKT2	2UW9	2.1	Training	439	35	182	0	5157	0.085127	0.00678689	0.0352918	0	1.4653e+07	37175.4	99419.9	62543.1	-345949	9335.63	60453.3	-70879.9	-28413.2	-293543	784	201	0	0	No
36	AKT2	2X39	1.93	Training	434	35	198	0	5136	0.0845016	0.00681464	0.0385514	0	1.4653e+07	37175.4	99419.9	62543.1	-345949	9335.63	60453.3	-70879.9	-28413.2	-293543	784	201	0	0	No
37	RPS6KB1 (S6K1)	3A60	2.8	Training	341	10	156	0	4286	0.0795614	0.00233318	0.0363976	0	1.30045e+07	18291.5	83542.6	-223883	-7706.31	-198578	-57731.3	135757	-109300	-426135	716	184	5	2.71739	High
37	RPS6KB1 (S6K1)	3A62	2.35	Training	344	11	165	0	4276	0.080449	0.0025725	0.0385875	0	1.30045e+07	18291.5	83542.6	-223883	-7706.31	-198578	-57731.3	135757	-109300	-426135	716	184	5	2.71739	High
37	RPS6KB1 (S6K1)	3WE4	1.995	Training	390	15	159	0	4609	0.0846171	0.0032545	0.0344977	0	1.30045e+07	18291.5	83542.6	-223883	-7706.31	-198578	-57731.3	135757	-109300	-426135	716	184	5	2.71739	High
37	RPS6KB1 (S6K1)	3WF5	2.099	Training	352	15	172	0	4453	0.0790478	0.00336852	0.0386256	0	1.30045e+07	18291.5	83542.6	-223883	-7706.31	-198578	-57731.3	135757	-109300	-426135	716	184	5	2.71739	High
37	RPS6KB1 (S6K1)	3WF6	2.031	Training	353	17	173	4	4449	0.0793437	0.00382108	0.0388851	0.000899078	1.30045e+07	18291.5	83542.6	-223883	-7706.31	-198578	-57731.3	135757	-109300	-426135	716	184	5	2.71739	High
37	RPS6KB1 (S6K1)	3WF7	1.85	Training	380	15	166	1	4632	0.082038	0.00323834	0.0358377	0.000215889	1.30045e+07	18291.5	83542.6	-223883	-7706.31	-198578	-57731.3	135757	-109300	-426135	716	184	5	2.71739	High
37	RPS6KB1 (S6K1)	3WF8	1.975	Training	378	12	166	1	4628	0.0816768	0.00259291	0.0358686	0.000216076	1.30045e+07	18291.5	83542.6	-223883	-7706.31	-198578	-57731.3	135757	-109300	-426135	716	184	5	2.71739	High
37	RPS6KB1 (S6K1)	3WF9	2.035	Training	369	16	173	1	4628	0.0797321	0.00345722	0.0373812	0.000216076	1.30045e+07	18291.5	83542.6	-223883	-7706.31	-198578	-57731.3	135757	-109300	-426135	716	184	5	2.71739	High
37	RPS6KB1 (S6K1)	4L3J	2.1	Training	366	14	164	1	4668	0.0784062	0.00299914	0.0351328	0.000214225	1.30045e+07	18291.5	83542.6	-223883	-7706.31	-198578	-57731.3	135757	-109300	-426135	716	184	5	2.71739	High
37	RPS6KB1 (S6K1)	4L3L	2.1	Training	386	15	166	0	4668	0.0826907	0.00321337	0.0355613	0	1.30045e+07	18291.5	83542.6	-223883	-7706.31	-198578	-57731.3	135757	-109300	-426135	716	184	5	2.71739	High
37	RPS6KB1 (S6K1)	4L46	3.01	Training	391	18	154	10	5124	0.0763076	0.00351288	0.0300546	0.0019516	1.30045e+07	18291.5	83542.6	-223883	-7706.31	-198578	-57731.3	135757	-109300	-426135	716	184	5	2.71739	High
37	RPS6KB1 (S6K1)	4RLO	2.527	Training	338	16	150	3	4158	0.0812891	0.003848	0.036075	0.000721501	1.30045e+07	18291.5	83542.6	-223883	-7706.31	-198578	-57731.3	135757	-109300	-426135	716	184	5	2.71739	High
37	RPS6KB1 (S6K1)	4RLP	2.79	Training	350	12	139	13	4124	0.0848691	0.0029098	0.0337051	0.00315228	1.30045e+07	18291.5	83542.6	-223883	-7706.31	-198578	-57731.3	135757	-109300	-426135	716	184	5	2.71739	High
38	INSR	3ETA	2.6	Training	436	17	148	24	4566	0.0954884	0.00372317	0.0324135	0.00525624	-4.00624e+07	361783	167534	686550	-128679	678448	438068	648911	170906	293693	734	183	0	0	No
38	INSR	5E1S	2.264	Training	395	14	157	4	4494	0.087895	0.00311526	0.0349355	0.000890076	-4.00624e+07	361783	167534	686550	-128679	678448	438068	648911	170906	293693	734	183	0	0	No
39	MAP4K4 (HGK)	4OBO	2.1	Training	387	21	163	4	4473	0.0865191	0.00469484	0.0364409	0.000894254	-1.88836e+07	-6131.1	393106	-18349.9	250101	466752	264276	-196165	-234515	-540526	980	251	8	3.18725	High
39	MAP4K4 (HGK)	4OBP	2.27	Training	408	21	180	0	4606	0.0885801	0.00455927	0.0390795	0	-1.88836e+07	-6131.1	393106	-18349.9	250101	466752	264276	-196165	-234515	-540526	980	251	8	3.18725	High
39	MAP4K4 (HGK)	4OBQ	2.19	Training	389	20	172	3	4448	0.087455	0.0044964	0.0386691	0.00067446	-1.88836e+07	-6131.1	393106	-18349.9	250101	466752	264276	-196165	-234515	-540526	980	251	8	3.18725	High
39	MAP4K4 (HGK)	4RVT	2.4	Training	358	18	158	0	4440	0.0806306	0.00405405	0.0355856	0	-1.88836e+07	-6131.1	393106	-18349.9	250101	466752	264276	-196165	-234515	-540526	980	251	8	3.18725	High
39	MAP4K4 (HGK)	4U40	2.3	Training	426	22	172	4	4772	0.0892707	0.00461023	0.0360436	0.000838223	-1.88836e+07	-6131.1	393106	-18349.9	250101	466752	264276	-196165	-234515	-540526	980	251	8	3.18725	High
39	MAP4K4 (HGK)	4U41	2.2	Training	373	19	157	0	4473	0.0833892	0.00424771	0.0350995	0	-1.88836e+07	-6131.1	393106	-18349.9	250101	466752	264276	-196165	-234515	-540526	980	251	8	3.18725	High
39	MAP4K4 (HGK)	4U43	2.18	Training	386	20	163	4	4638	0.0832255	0.0043122	0.0351445	0.000862441	-1.88836e+07	-6131.1	393106	-18349.9	250101	466752	264276	-196165	-234515	-540526	980	251	8	3.18725	High
39	MAP4K4 (HGK)	4U44	2.43	Training	403	17	170	8	4621	0.0872106	0.00367886	0.0367886	0.00173123	-1.88836e+07	-6131.1	393106	-18349.9	250101	466752	264276	-196165	-234515	-540526	980	251	8	3.18725	High
39	MAP4K4 (HGK)	4U45	2.58	Training	426	18	170	0	4668	0.0912596	0.00385604	0.0364182	0	-1.88836e+07	-6131.1	393106	-18349.9	250101	466752	264276	-196165	-234515	-540526	980	251	8	3.18725	High
39	MAP4K4 (HGK)	4ZK5	2.89	Training	398	22	167	0	4610	0.0863341	0.00477223	0.0362256	0	-1.88836e+07	-6131.1	393106	-18349.9	250101	466752	264276	-196165	-234515	-540526	980	251	8	3.18725	High
39	MAP4K4 (HGK)	4ZP5	2.29	Training	378	16	157	0	4576	0.0826049	0.0034965	0.0343094	0	-1.88836e+07	-6131.1	393106	-18349.9	250101	466752	264276	-196165	-234515	-540526	980	251	8	3.18725	High
39	MAP4K4 (HGK)	5DI1	2.9	Training	385	20	166	0	4595	0.0837867	0.00435256	0.0361262	0	-1.88836e+07	-6131.1	393106	-18349.9	250101	466752	264276	-196165	-234515	-540526	980	251	8	3.18725	High
39	MAP4K4 (HGK)	5J95	2.5	Training	386	18	160	0	4576	0.0843531	0.00393357	0.034965	0	-1.88836e+07	-6131.1	393106	-18349.9	250101	466752	264276	-196165	-234515	-540526	980	251	8	3.18725	High
39	MAP4K4 (HGK)	5W5Q	2.33	Training	398	22	170	4	4722	0.0842863	0.00465904	0.0360017	0.000847099	-1.88836e+07	-6131.1	393106	-18349.9	250101	466752	264276	-196165	-234515	-540526	980	251	8	3.18725	High
40	RET	2IVS	2	Training	408	10	167	0	4410	0.092517	0.00226757	0.0378685	0	-2.34143e+07	-54458.3	180895	239756	168555	3307.38	207860	-367153	-365344	-41678.4	727	138	3	2.17391	High
40	RET	2IVT	2.6	Training	407	14	161	0	4480	0.0908482	0.003125	0.0359375	0	-2.34143e+07	-54458.3	180895	239756	168555	3307.38	207860	-367153	-365344	-41678.4	727	138	3	2.17391	High
40	RET	2IVU	2.5	Training	397	8	163	0	4425	0.0897175	0.00180791	0.0368362	0	-2.34143e+07	-54458.3	180895	239756	168555	3307.38	207860	-367153	-365344	-41678.4	727	138	3	2.17391	High
40	RET	2IVV	2.25	Training	401	9	165	0	4343	0.0923325	0.0020723	0.0379922	0	-2.34143e+07	-54458.3	180895	239756	168555	3307.38	207860	-367153	-365344	-41678.4	727	138	3	2.17391	High
40	RET	2X2K	2.6	Training	398	9	162	0	4511	0.0882288	0.00199512	0.0359122	0	-2.34143e+07	-54458.3	180895	239756	168555	3307.38	207860	-367153	-365344	-41678.4	727	138	3	2.17391	High
40	RET	2X2L	2	Training	412	13	169	0	4461	0.092356	0.00291414	0.0378839	0	-2.34143e+07	-54458.3	180895	239756	168555	3307.38	207860	-367153	-365344	-41678.4	727	138	3	2.17391	High
40	RET	2X2M	2.5	Training	392	11	167	0	4445	0.088189	0.00247469	0.0375703	0	-2.34143e+07	-54458.3	180895	239756	168555	3307.38	207860	-367153	-365344	-41678.4	727	138	3	2.17391	High
40	RET	4CKJ	1.65	Training	464	17	165	31	4627	0.100281	0.00367409	0.0356603	0.00669981	-2.34143e+07	-54458.3	180895	239756	168555	3307.38	207860	-367153	-365344	-41678.4	727	138	3	2.17391	High
40	RET	5AMN	2.57	Training	397	13	150	0	4469	0.0888342	0.00290893	0.0335646	0	-2.34143e+07	-54458.3	180895	239756	168555	3307.38	207860	-367153	-365344	-41678.4	727	138	3	2.17391	High
40	RET	6NEC	1.87	Training	457	24	165	39	4654	0.0981951	0.00515685	0.0354534	0.00837989	-2.34143e+07	-54458.3	180895	239756	168555	3307.38	207860	-367153	-365344	-41678.4	727	138	3	2.17391	High
40	RET	6NJA	1.92	Training	451	18	168	0	4793	0.0940956	0.00375548	0.0350511	0	-2.34143e+07	-54458.3	180895	239756	168555	3307.38	207860	-367153	-365344	-41678.4	727	138	3	2.17391	High
40	RET	6VHG	2.303	Training	405	15	160	0	4463	0.0907461	0.00336097	0.0358503	0	-2.34143e+07	-54458.3	180895	239756	168555	3307.38	207860	-367153	-365344	-41678.4	727	138	3	2.17391	High
40	RET	7DU9	2.31	Training	419	17	172	0	4615	0.0907909	0.00368364	0.0372698	0	-2.34143e+07	-54458.3	180895	239756	168555	3307.38	207860	-367153	-365344	-41678.4	727	138	3	2.17391	High
40	RET	7DUA	1.64	Training	455	22	175	19	4649	0.0978705	0.0047322	0.0376425	0.0040869	-2.34143e+07	-54458.3	180895	239756	168555	3307.38	207860	-367153	-365344	-41678.4	727	138	3	2.17391	High
40	RET	7JU5	1.9	Training	444	23	157	0	4640	0.0956897	0.0049569	0.0338362	0	-2.34143e+07	-54458.3	180895	239756	168555	3307.38	207860	-367153	-365344	-41678.4	727	138	3	2.17391	High
40	RET	7JU6	2.06	Training	457	20	154	0	4641	0.0984702	0.00430942	0.0331825	0	-2.34143e+07	-54458.3	180895	239756	168555	3307.38	207860	-367153	-365344	-41678.4	727	138	3	2.17391	High
40	RET	7RUN	3.51	Training	367	21	148	0	4516	0.0812666	0.00465013	0.0327724	0	-2.34143e+07	-54458.3	180895	239756	168555	3307.38	207860	-367153	-365344	-41678.4	727	138	3	2.17391	High
42	MAPK8 (JNK1 )	4e+73	2.27	Training	419	19	187	4	5179	0.0809036	0.00366866	0.0361074	0.00077235	1.73291e+07	-65386	13461.6	-478948	214330	80526.3	-206911	-20101.4	86711.2	174831	927	220	0	0	No
42	MAPK8 (JNK1 )	3ELJ	1.8	Training	515	22	213	78	5580	0.0922939	0.00394265	0.038172	0.0139785	1.73291e+07	-65386	13461.6	-478948	214330	80526.3	-206911	-20101.4	86711.2	174831	927	220	0	0	No
42	MAPK8 (JNK1 )	3PZE	2	Training	489	30	218	0	5652	0.086518	0.00530786	0.0385704	0	1.73291e+07	-65386	13461.6	-478948	214330	80526.3	-206911	-20101.4	86711.2	174831	927	220	0	0	No
42	MAPK8 (JNK1 )	3V3V	2.7	Training	470	14	177	0	5584	0.0841691	0.00250716	0.0316977	0	1.73291e+07	-65386	13461.6	-478948	214330	80526.3	-206911	-20101.4	86711.2	174831	927	220	0	0	No
42	MAPK8 (JNK1 )	4AWI	1.91	Training	485	24	195	0	5681	0.0853723	0.00422461	0.0343249	0	1.73291e+07	-65386	13461.6	-478948	214330	80526.3	-206911	-20101.4	86711.2	174831	927	220	0	0	No
42	MAPK8 (JNK1 )	4G1W	2.45	Training	435	15	190	0	5240	0.0830153	0.0028626	0.0362595	0	1.73291e+07	-65386	13461.6	-478948	214330	80526.3	-206911	-20101.4	86711.2	174831	927	220	0	0	No
42	MAPK8 (JNK1 )	4HYS	2.415	Training	410	18	194	0	5221	0.078529	0.00344762	0.0371576	0	1.73291e+07	-65386	13461.6	-478948	214330	80526.3	-206911	-20101.4	86711.2	174831	927	220	0	0	No
42	MAPK8 (JNK1 )	4HYU	2.152	Training	422	18	202	0	5240	0.0805344	0.00343511	0.0385496	0	1.73291e+07	-65386	13461.6	-478948	214330	80526.3	-206911	-20101.4	86711.2	174831	927	220	0	0	No
42	MAPK8 (JNK1 )	4IZY	2.3	Training	422	14	199	0	5240	0.0805344	0.00267176	0.0379771	0	1.73291e+07	-65386	13461.6	-478948	214330	80526.3	-206911	-20101.4	86711.2	174831	927	220	0	0	No
42	MAPK8 (JNK1 )	4L7F	1.95	Training	514	26	221	4	5773	0.0890352	0.00450372	0.0382817	0.000692881	1.73291e+07	-65386	13461.6	-478948	214330	80526.3	-206911	-20101.4	86711.2	174831	927	220	0	0	No
42	MAPK8 (JNK1 )	4QTD	1.5	Training	514	26	203	0	5766	0.0891433	0.00450919	0.0352064	0	1.73291e+07	-65386	13461.6	-478948	214330	80526.3	-206911	-20101.4	86711.2	174831	927	220	0	0	No
42	MAPK8 (JNK1 )	4UX9	2.34	Training	450	17	198	0	5576	0.080703	0.00304878	0.0355093	0	1.73291e+07	-65386	13461.6	-478948	214330	80526.3	-206911	-20101.4	86711.2	174831	927	220	0	0	No
44	TYK2	5F1Z	2.65	Training	401	16	156	0	4563	0.0878808	0.00350647	0.034188	0	-2.60811e+07	-281048	219732	193890	106257	1271.82	247525	-88330.3	134627	129922	802	283	0	0	No
44	TYK2	5F20	2.91	Training	404	23	148	0	4465	0.0904815	0.00515118	0.0331467	0	-2.60811e+07	-281048	219732	193890	106257	1271.82	247525	-88330.3	134627	129922	802	283	0	0	No
44	TYK2	6OVA	2.5	Training	396	18	154	0	4441	0.0891691	0.00405314	0.0346769	0	-2.60811e+07	-281048	219732	193890	106257	1271.82	247525	-88330.3	134627	129922	802	283	0	0	No
45	FAK1(PTK2)	1MP8	1.6	Training	372	13	166	0	4059	0.0916482	0.00320276	0.0408968	0	-1.46709e+07	17102.3	-667994	268322	193800	203765	342880	-146384	519508	83524.3	725	158	0	0	No
45	FAK1(PTK2)	2ETM	2.3	Training	364	15	167	0	4241	0.0858288	0.0035369	0.0393775	0	-1.46709e+07	17102.3	-667994	268322	193800	203765	342880	-146384	519508	83524.3	725	158	0	0	No
45	FAK1(PTK2)	2IJM	2.187	Training	363	14	157	4	4188	0.0866762	0.00334288	0.0374881	0.00095511	-1.46709e+07	17102.3	-667994	268322	193800	203765	342880	-146384	519508	83524.3	725	158	0	0	No
45	FAK1(PTK2)	3BZ3	2.2	Training	389	9	153	0	4195	0.0927294	0.00214541	0.036472	0	-1.46709e+07	17102.3	-667994	268322	193800	203765	342880	-146384	519508	83524.3	725	158	0	0	No
45	FAK1(PTK2)	4GU6	1.95	Training	390	17	156	0	4375	0.0891429	0.00388571	0.0356571	0	-1.46709e+07	17102.3	-667994	268322	193800	203765	342880	-146384	519508	83524.3	725	158	0	0	No
45	FAK1(PTK2)	4GU9	2.4	Training	360	13	158	0	4073	0.0883869	0.00319175	0.038792	0	-1.46709e+07	17102.3	-667994	268322	193800	203765	342880	-146384	519508	83524.3	725	158	0	0	No
45	FAK1(PTK2)	4I4E	1.55	Training	379	14	156	0	4090	0.092665	0.00342298	0.0381418	0	-1.46709e+07	17102.3	-667994	268322	193800	203765	342880	-146384	519508	83524.3	725	158	0	0	No
45	FAK1(PTK2)	4K8A	2.91	Training	348	11	144	0	4048	0.0859684	0.00271739	0.0355731	0	-1.46709e+07	17102.3	-667994	268322	193800	203765	342880	-146384	519508	83524.3	725	158	0	0	No
45	FAK1(PTK2)	4K9Y	2	Training	402	17	154	0	4373	0.0919277	0.00388749	0.0352161	0	-1.46709e+07	17102.3	-667994	268322	193800	203765	342880	-146384	519508	83524.3	725	158	0	0	No
45	FAK1(PTK2)	4KAB	2.71	Training	356	11	150	0	4128	0.0862403	0.00266473	0.0363372	0	-1.46709e+07	17102.3	-667994	268322	193800	203765	342880	-146384	519508	83524.3	725	158	0	0	No
45	FAK1(PTK2)	4Q9S	2.07	Training	369	13	155	0	4070	0.0906634	0.0031941	0.0380835	0	-1.46709e+07	17102.3	-667994	268322	193800	203765	342880	-146384	519508	83524.3	725	158	0	0	No
45	FAK1(PTK2)	6I8Z	1.99	Training	392	14	162	0	4212	0.0930674	0.00332384	0.0384615	0	-1.46709e+07	17102.3	-667994	268322	193800	203765	342880	-146384	519508	83524.3	725	158	0	0	No
45	FAK1(PTK2)	6YOJ	1.361	Training	433	21	150	66	4178	0.103638	0.00502633	0.0359023	0.015797	-1.46709e+07	17102.3	-667994	268322	193800	203765	342880	-146384	519508	83524.3	725	158	0	0	No
45	FAK1(PTK2)	6YQ1	1.784	Training	408	17	154	26	4352	0.09375	0.00390625	0.035386	0.00597426	-1.46709e+07	17102.3	-667994	268322	193800	203765	342880	-146384	519508	83524.3	725	158	0	0	No
45	FAK1(PTK2)	6YR9	1.925	Training	364	14	159	0	4204	0.0865842	0.00333016	0.0378211	0	-1.46709e+07	17102.3	-667994	268322	193800	203765	342880	-146384	519508	83524.3	725	158	0	0	No
45	FAK1(PTK2)	6YT6	1.537	Training	373	8	157	8	4123	0.0904681	0.00194033	0.0380791	0.00194033	-1.46709e+07	17102.3	-667994	268322	193800	203765	342880	-146384	519508	83524.3	725	158	0	0	No
45	FAK1(PTK2)	6YVS	1.81	Training	373	14	157	14	4200	0.0888095	0.00333333	0.037381	0.00333333	-1.46709e+07	17102.3	-667994	268322	193800	203765	342880	-146384	519508	83524.3	725	158	0	0	No
45	FAK1(PTK2)	6YVY	1.918	Training	393	13	164	0	4283	0.0917581	0.00303526	0.0382909	0	-1.46709e+07	17102.3	-667994	268322	193800	203765	342880	-146384	519508	83524.3	725	158	0	0	No
45	FAK1(PTK2)	6YXV	2.298	Training	352	8	143	0	4216	0.0834915	0.00189753	0.0339184	0	-1.46709e+07	17102.3	-667994	268322	193800	203765	342880	-146384	519508	83524.3	725	158	0	0	No
46	ROCK1	2ESM	3.2	Training	549	34	222	0	6400	0.0857813	0.0053125	0.0346875	0	-3.03632e+07	-1.30711e+06	-909261	-562085	-511656	-91259.6	-207063	64648.3	-164147	113657	1127	382	0	0	No
46	ROCK1	2ETK	2.96	Training	493	31	197	0	6400	0.0770312	0.00484375	0.0307812	0	-3.03632e+07	-1.30711e+06	-909261	-562085	-511656	-91259.6	-207063	64648.3	-164147	113657	1127	382	0	0	No
46	ROCK1	2ETR	2.6	Training	533	36	205	0	6400	0.0832813	0.005625	0.0320312	0	-3.03632e+07	-1.30711e+06	-909261	-562085	-511656	-91259.6	-207063	64648.3	-164147	113657	1127	382	0	0	No
46	ROCK1	3D9V	3.3	Training	480	36	196	0	6400	0.075	0.005625	0.030625	0	-3.03632e+07	-1.30711e+06	-909261	-562085	-511656	-91259.6	-207063	64648.3	-164147	113657	1127	382	0	0	No
46	ROCK1	3NCZ	3	Training	506	38	187	1	6334	0.0798863	0.00599937	0.0295232	0.000157878	-3.03632e+07	-1.30711e+06	-909261	-562085	-511656	-91259.6	-207063	64648.3	-164147	113657	1127	382	0	0	No
46	ROCK1	3NDM	3.3	Training	494	35	187	0	6192	0.0797804	0.00565245	0.0302003	0	-3.03632e+07	-1.30711e+06	-909261	-562085	-511656	-91259.6	-207063	64648.3	-164147	113657	1127	382	0	0	No
46	ROCK1	3TV7	2.75	Training	541	34	203	2	6311	0.0857233	0.00538742	0.0321661	0.000316907	-3.03632e+07	-1.30711e+06	-909261	-562085	-511656	-91259.6	-207063	64648.3	-164147	113657	1127	382	0	0	No
46	ROCK1	3TWJ	2.9	Training	502	44	182	1	6346	0.0791049	0.0069335	0.0286795	0.00015758	-3.03632e+07	-1.30711e+06	-909261	-562085	-511656	-91259.6	-207063	64648.3	-164147	113657	1127	382	0	0	No
46	ROCK1	3V8S	2.286	Training	534	30	207	0	6326	0.0844135	0.00474233	0.0327221	0	-3.03632e+07	-1.30711e+06	-909261	-562085	-511656	-91259.6	-207063	64648.3	-164147	113657	1127	382	0	0	No
46	ROCK1	4W7P	2.8	Training	536	35	227	1	6282	0.0853231	0.00557147	0.036135	0.000159185	-3.03632e+07	-1.30711e+06	-909261	-562085	-511656	-91259.6	-207063	64648.3	-164147	113657	1127	382	0	0	No
46	ROCK1	4YVC	3.2	Training	550	32	222	0	6237	0.0881834	0.00513067	0.035594	0	-3.03632e+07	-1.30711e+06	-909261	-562085	-511656	-91259.6	-207063	64648.3	-164147	113657	1127	382	0	0	No
46	ROCK1	5BML	2.95	Training	537	37	212	0	6309	0.0851165	0.00586464	0.0336028	0	-3.03632e+07	-1.30711e+06	-909261	-562085	-511656	-91259.6	-207063	64648.3	-164147	113657	1127	382	0	0	No
46	ROCK1	5HVU	2.8	Training	528	29	215	2	6306	0.0837298	0.00459879	0.0340945	0.000317158	-3.03632e+07	-1.30711e+06	-909261	-562085	-511656	-91259.6	-207063	64648.3	-164147	113657	1127	382	0	0	No
46	ROCK1	5KKT	2.8	Training	549	27	220	0	6247	0.0878822	0.00432207	0.0352169	0	-3.03632e+07	-1.30711e+06	-909261	-562085	-511656	-91259.6	-207063	64648.3	-164147	113657	1127	382	0	0	No
46	ROCK1	5WNE	2.6	Training	513	38	219	0	6149	0.0834282	0.00617987	0.0356155	0	-3.03632e+07	-1.30711e+06	-909261	-562085	-511656	-91259.6	-207063	64648.3	-164147	113657	1127	382	0	0	No
46	ROCK1	5WNF	2.45	Training	517	35	213	0	6332	0.0816488	0.00552748	0.0336387	0	-3.03632e+07	-1.30711e+06	-909261	-562085	-511656	-91259.6	-207063	64648.3	-164147	113657	1127	382	0	0	No
46	ROCK1	5WNG	2.9	Training	533	25	204	0	6332	0.0841756	0.0039482	0.0322173	0	-3.03632e+07	-1.30711e+06	-909261	-562085	-511656	-91259.6	-207063	64648.3	-164147	113657	1127	382	0	0	No
46	ROCK1	5WNH	3.1	Training	516	25	202	0	6297	0.0819438	0.00397014	0.0320788	0	-3.03632e+07	-1.30711e+06	-909261	-562085	-511656	-91259.6	-207063	64648.3	-164147	113657	1127	382	0	0	No
46	ROCK1	6E9W	2.96	Training	511	26	227	0	6197	0.0824593	0.00419558	0.0366306	0	-3.03632e+07	-1.30711e+06	-909261	-562085	-511656	-91259.6	-207063	64648.3	-164147	113657	1127	382	0	0	No
47	PAK1	4O0R	2.4	Training	389	16	150	0	4567	0.0851763	0.00350339	0.0328443	0	1.31856e+07	-155833	200208	141088	119426	-124831	-337003	-127968	-208651	23751.7	879	256	0	0	No
47	PAK1	4O0T	2.6	Training	387	14	139	0	4593	0.0842587	0.00304812	0.0302634	0	1.31856e+07	-155833	200208	141088	119426	-124831	-337003	-127968	-208651	23751.7	879	256	0	0	No
47	PAK1	4ZJI	1.99	Training	410	9	150	0	4321	0.0948854	0.00208285	0.0347142	0	1.31856e+07	-155833	200208	141088	119426	-124831	-337003	-127968	-208651	23751.7	879	256	0	0	No
47	PAK1	4ZJJ	2.2	Training	413	12	149	4	4269	0.096744	0.00281096	0.0349028	0.000936988	1.31856e+07	-155833	200208	141088	119426	-124831	-337003	-127968	-208651	23751.7	879	256	0	0	No
47	PAK1	4ZLO	2.5	Training	381	10	134	0	4243	0.089795	0.00235682	0.0315814	0	1.31856e+07	-155833	200208	141088	119426	-124831	-337003	-127968	-208651	23751.7	879	256	0	0	No
47	PAK1	4ZY5	2.35	Training	371	6	140	0	4494	0.0825545	0.00133511	0.0311526	0	1.31856e+07	-155833	200208	141088	119426	-124831	-337003	-127968	-208651	23751.7	879	256	0	0	No
47	PAK1	5IME	2.217	Training	353	15	133	0	4407	0.0800998	0.00340368	0.0301793	0	1.31856e+07	-155833	200208	141088	119426	-124831	-337003	-127968	-208651	23751.7	879	256	0	0	No
47	PAK1	6B16	2.285	Training	391	11	141	0	4516	0.086581	0.00243578	0.0312223	0	1.31856e+07	-155833	200208	141088	119426	-124831	-337003	-127968	-208651	23751.7	879	256	0	0	No
49	IGF1R	2OJ9	2	Training	397	24	171	0	4689	0.0846662	0.00511836	0.0364683	0	-3.84495e+07	7536.61	-37770.9	639835	279317	742445	-172162	521739	9755.1	-119262	870	257	0	0	No
49	IGF1R	2ZM3	2.5	Training	408	21	162	0	4738	0.0861123	0.00443225	0.0341916	0	-3.84495e+07	7536.61	-37770.9	639835	279317	742445	-172162	521739	9755.1	-119262	870	257	0	0	No
49	IGF1R	3I81	2.08	Training	399	12	161	0	4628	0.0862143	0.00259291	0.0347882	0	-3.84495e+07	7536.61	-37770.9	639835	279317	742445	-172162	521739	9755.1	-119262	870	257	0	0	No
49	IGF1R	3LVP	3	Training	379	20	158	0	4583	0.0826969	0.00436395	0.0344752	0	-3.84495e+07	7536.61	-37770.9	639835	279317	742445	-172162	521739	9755.1	-119262	870	257	0	0	No
49	IGF1R	3NW5	2.14	Training	418	17	172	1	4783	0.0873928	0.00355425	0.0359607	0.000209074	-3.84495e+07	7536.61	-37770.9	639835	279317	742445	-172162	521739	9755.1	-119262	870	257	0	0	No
49	IGF1R	3NW6	2.2	Training	404	16	164	0	4748	0.0850885	0.00336984	0.0345409	0	-3.84495e+07	7536.61	-37770.9	639835	279317	742445	-172162	521739	9755.1	-119262	870	257	0	0	No
49	IGF1R	3NW7	2.11	Training	401	15	174	0	4725	0.0848677	0.0031746	0.0368254	0	-3.84495e+07	7536.61	-37770.9	639835	279317	742445	-172162	521739	9755.1	-119262	870	257	0	0	No
49	IGF1R	4D2R	2.1	Training	419	12	167	0	4653	0.0900494	0.00257898	0.0358908	0	-3.84495e+07	7536.61	-37770.9	639835	279317	742445	-172162	521739	9755.1	-119262	870	257	0	0	No
49	IGF1R	5FXQ	2.3	Training	410	11	162	1	4676	0.0876818	0.00235244	0.034645	0.000213858	-3.84495e+07	7536.61	-37770.9	639835	279317	742445	-172162	521739	9755.1	-119262	870	257	0	0	No
49	IGF1R	5FXR	2.4	Training	395	16	162	1	4673	0.0845281	0.00342392	0.0346672	0.000213995	-3.84495e+07	7536.61	-37770.9	639835	279317	742445	-172162	521739	9755.1	-119262	870	257	0	0	No
49	IGF1R	5FXS	1.9	Training	418	11	166	0	4721	0.0885406	0.00233001	0.035162	0	-3.84495e+07	7536.61	-37770.9	639835	279317	742445	-172162	521739	9755.1	-119262	870	257	0	0	No
50	CSNK1D	3UYT	2	Training	423	15	135	0	4616	0.0916378	0.00324957	0.0292461	0	1.86381e+07	-33161.8	31885.1	-221311	-361847	-20997.6	331353	110769	171335	-29224.3	733	186	0	0	No
50	CSNK1D	3UZP	1.94	Training	427	17	137	3	4662	0.0915916	0.0036465	0.0293865	0.000643501	1.86381e+07	-33161.8	31885.1	-221311	-361847	-20997.6	331353	110769	171335	-29224.3	733	186	0	0	No
50	CSNK1D	4HGT	1.8	Training	401	18	138	2	4528	0.0885601	0.00397527	0.030477	0.000441696	1.86381e+07	-33161.8	31885.1	-221311	-361847	-20997.6	331353	110769	171335	-29224.3	733	186	0	0	No
50	CSNK1D	4HNF	2.07	Training	404	20	136	0	4664	0.0866209	0.00428816	0.0291595	0	1.86381e+07	-33161.8	31885.1	-221311	-361847	-20997.6	331353	110769	171335	-29224.3	733	186	0	0	No
50	CSNK1D	4KBK	2.1	Training	424	16	149	0	4625	0.0916757	0.00345946	0.0322162	0	1.86381e+07	-33161.8	31885.1	-221311	-361847	-20997.6	331353	110769	171335	-29224.3	733	186	0	0	No
50	CSNK1D	4TN6	2.41	Training	416	22	143	0	4779	0.0870475	0.00460347	0.0299226	0	1.86381e+07	-33161.8	31885.1	-221311	-361847	-20997.6	331353	110769	171335	-29224.3	733	186	0	0	No
50	CSNK1D	5IH6	2.3	Training	423	19	138	5	4679	0.0904039	0.0040607	0.0294935	0.0010686	1.86381e+07	-33161.8	31885.1	-221311	-361847	-20997.6	331353	110769	171335	-29224.3	733	186	0	0	No
50	CSNK1D	5MQV	2.154	Training	477	16	132	5	4571	0.104354	0.00350033	0.0288777	0.00109385	1.86381e+07	-33161.8	31885.1	-221311	-361847	-20997.6	331353	110769	171335	-29224.3	733	186	0	0	No
50	CSNK1D	5OKT	2.13	Training	469	15	140	8	4590	0.102179	0.00326797	0.0305011	0.00174292	1.86381e+07	-33161.8	31885.1	-221311	-361847	-20997.6	331353	110769	171335	-29224.3	733	186	0	0	No
50	CSNK1D	5W4W	1.99	Training	438	21	148	0	4764	0.0919395	0.00440806	0.0310663	0	1.86381e+07	-33161.8	31885.1	-221311	-361847	-20997.6	331353	110769	171335	-29224.3	733	186	0	0	No
50	CSNK1D	6F1W	1.864	Training	482	16	141	20	4599	0.104805	0.00347902	0.0306588	0.00434877	1.86381e+07	-33161.8	31885.1	-221311	-361847	-20997.6	331353	110769	171335	-29224.3	733	186	0	0	No
50	CSNK1D	6F26	1.83	Training	476	20	146	18	4564	0.104294	0.00438212	0.0319895	0.00394391	1.86381e+07	-33161.8	31885.1	-221311	-361847	-20997.6	331353	110769	171335	-29224.3	733	186	0	0	No
50	CSNK1D	6HMR	1.782	Training	483	19	143	16	4610	0.104772	0.00412148	0.0310195	0.00347072	1.86381e+07	-33161.8	31885.1	-221311	-361847	-20997.6	331353	110769	171335	-29224.3	733	186	0	0	No
50	CSNK1D	6RCG	1.4	Training	452	14	144	0	4824	0.0936982	0.00290216	0.0298507	0	1.86381e+07	-33161.8	31885.1	-221311	-361847	-20997.6	331353	110769	171335	-29224.3	733	186	0	0	No
50	CSNK1D	6RCH	1.45	Training	445	19	150	0	4796	0.0927857	0.00396163	0.0312761	0	1.86381e+07	-33161.8	31885.1	-221311	-361847	-20997.6	331353	110769	171335	-29224.3	733	186	0	0	No
50	CSNK1D	6RU6	2.05	Training	435	19	143	0	4743	0.0917141	0.0040059	0.0301497	0	1.86381e+07	-33161.8	31885.1	-221311	-361847	-20997.6	331353	110769	171335	-29224.3	733	186	0	0	No
50	CSNK1D	6RU7	2.08	Training	455	24	151	0	4786	0.095069	0.00501463	0.0315504	0	1.86381e+07	-33161.8	31885.1	-221311	-361847	-20997.6	331353	110769	171335	-29224.3	733	186	0	0	No
51	CHEK2	2CN5	2.25	Training	376	16	147	1	4597	0.0817925	0.00348053	0.0319774	0.000217533	1.10653e+07	105355	229434	-161617	-93007.4	304834	319689	233450	-122929	38471.6	675	165	0	0	No
51	CHEK2	2W0J	2.05	Training	393	19	148	0	4569	0.0860144	0.00415846	0.0323922	0	1.10653e+07	105355	229434	-161617	-93007.4	304834	319689	233450	-122929	38471.6	675	165	0	0	No
51	CHEK2	2W7X	2.07	Training	393	18	155	0	4615	0.0851571	0.00390033	0.0335861	0	1.10653e+07	105355	229434	-161617	-93007.4	304834	319689	233450	-122929	38471.6	675	165	0	0	No
51	CHEK2	2XBJ	2.3	Training	390	15	138	1	4478	0.0870925	0.00334971	0.0308173	0.000223314	1.10653e+07	105355	229434	-161617	-93007.4	304834	319689	233450	-122929	38471.6	675	165	0	0	No
51	CHEK2	2XM9	2.5	Training	382	18	149	0	4541	0.0841224	0.00396388	0.0328122	0	1.10653e+07	105355	229434	-161617	-93007.4	304834	319689	233450	-122929	38471.6	675	165	0	0	No
51	CHEK2	2YCF	1.77	Training	408	18	152	7	4624	0.0882353	0.00389273	0.032872	0.00151384	1.10653e+07	105355	229434	-161617	-93007.4	304834	319689	233450	-122929	38471.6	675	165	0	0	No
51	CHEK2	2YCQ	2.05	Training	384	19	146	0	4599	0.0834964	0.00413133	0.031746	0	1.10653e+07	105355	229434	-161617	-93007.4	304834	319689	233450	-122929	38471.6	675	165	0	0	No
51	CHEK2	2YCR	2.2	Training	392	24	147	0	4566	0.0858519	0.00525624	0.0321945	0	1.10653e+07	105355	229434	-161617	-93007.4	304834	319689	233450	-122929	38471.6	675	165	0	0	No
51	CHEK2	2YCS	2.35	Training	378	22	147	0	4564	0.0828221	0.00482033	0.0322086	0	1.10653e+07	105355	229434	-161617	-93007.4	304834	319689	233450	-122929	38471.6	675	165	0	0	No
51	CHEK2	2YIQ	1.89	Training	383	20	151	0	4562	0.0839544	0.00438404	0.0330995	0	1.10653e+07	105355	229434	-161617	-93007.4	304834	319689	233450	-122929	38471.6	675	165	0	0	No
51	CHEK2	2YIR	2.1	Training	392	17	153	0	4626	0.0847384	0.00367488	0.0330739	0	1.10653e+07	105355	229434	-161617	-93007.4	304834	319689	233450	-122929	38471.6	675	165	0	0	No
51	CHEK2	2YIT	2.2	Training	393	17	145	4	4632	0.0848446	0.00367012	0.031304	0.000863558	1.10653e+07	105355	229434	-161617	-93007.4	304834	319689	233450	-122929	38471.6	675	165	0	0	No
51	CHEK2	4A9S	2.66	Training	377	14	136	0	4446	0.0847953	0.0031489	0.0305893	0	1.10653e+07	105355	229434	-161617	-93007.4	304834	319689	233450	-122929	38471.6	675	165	0	0	No
51	CHEK2	4A9U	2.48	Training	392	16	139	0	4525	0.0866298	0.00353591	0.0307182	0	1.10653e+07	105355	229434	-161617	-93007.4	304834	319689	233450	-122929	38471.6	675	165	0	0	No
51	CHEK2	4BDA	2.6	Training	381	11	142	0	4447	0.0856757	0.00247358	0.0319316	0	1.10653e+07	105355	229434	-161617	-93007.4	304834	319689	233450	-122929	38471.6	675	165	0	0	No
51	CHEK2	4BDB	2.5	Training	377	10	141	0	4443	0.0848526	0.00225073	0.0317353	0	1.10653e+07	105355	229434	-161617	-93007.4	304834	319689	233450	-122929	38471.6	675	165	0	0	No
51	CHEK2	4BDD	2.67	Training	382	11	147	0	4416	0.0865036	0.00249094	0.033288	0	1.10653e+07	105355	229434	-161617	-93007.4	304834	319689	233450	-122929	38471.6	675	165	0	0	No
51	CHEK2	4BDE	2.55	Training	378	13	147	0	4438	0.0851735	0.00292925	0.033123	0	1.10653e+07	105355	229434	-161617	-93007.4	304834	319689	233450	-122929	38471.6	675	165	0	0	No
51	CHEK2	4BDF	2.7	Training	380	10	154	0	4415	0.0860702	0.00226501	0.0348811	0	1.10653e+07	105355	229434	-161617	-93007.4	304834	319689	233450	-122929	38471.6	675	165	0	0	No
51	CHEK2	4BDI	2.32	Training	384	12	147	0	4495	0.0854283	0.00266963	0.032703	0	1.10653e+07	105355	229434	-161617	-93007.4	304834	319689	233450	-122929	38471.6	675	165	0	0	No
52	PYK2(FAK2)	3ET7	2.7	Training	356	17	140	8	4250	0.0837647	0.004	0.0329412	0.00188235	-1.51106e+07	39752.9	-775368	-30262.3	150258	-471571	-197063	-717247	385276	-125984	427	85	0	0	No
52	PYK2(FAK2)	3FZP	2.1	Training	342	14	155	0	4211	0.0812159	0.00332463	0.0368084	0	-1.51106e+07	39752.9	-775368	-30262.3	150258	-471571	-197063	-717247	385276	-125984	427	85	0	0	No
52	PYK2(FAK2)	3FZR	2.7	Training	339	13	145	1	4250	0.0797647	0.00305882	0.0341176	0.000235294	-1.51106e+07	39752.9	-775368	-30262.3	150258	-471571	-197063	-717247	385276	-125984	427	85	0	0	No
52	PYK2(FAK2)	3FZS	1.75	Training	350	17	150	0	4134	0.0846638	0.00411224	0.0362845	0	-1.51106e+07	39752.9	-775368	-30262.3	150258	-471571	-197063	-717247	385276	-125984	427	85	0	0	No
52	PYK2(FAK2)	3FZT	1.95	Training	347	17	158	0	4217	0.082286	0.0040313	0.0374674	0	-1.51106e+07	39752.9	-775368	-30262.3	150258	-471571	-197063	-717247	385276	-125984	427	85	0	0	No
52	PYK2(FAK2)	3H3C	2	Training	349	13	149	0	4282	0.081504	0.00303596	0.0347968	0	-1.51106e+07	39752.9	-775368	-30262.3	150258	-471571	-197063	-717247	385276	-125984	427	85	0	0	No
52	PYK2(FAK2)	4H1J	2	Training	356	21	151	0	4278	0.0832165	0.00490884	0.0352969	0	-1.51106e+07	39752.9	-775368	-30262.3	150258	-471571	-197063	-717247	385276	-125984	427	85	0	0	No
52	PYK2(FAK2)	4H1M	1.99	Training	344	16	160	0	4164	0.0826129	0.00384246	0.0384246	0	-1.51106e+07	39752.9	-775368	-30262.3	150258	-471571	-197063	-717247	385276	-125984	427	85	0	0	No
52	PYK2(FAK2)	5TO8	1.9849	Training	329	6	143	0	3857	0.0852995	0.00155561	0.0370754	0	-1.51106e+07	39752.9	-775368	-30262.3	150258	-471571	-197063	-717247	385276	-125984	427	85	0	0	No
53	MELK(PK38)	4BKY	1.83	Training	456	23	181	2	5118	0.0890973	0.00449394	0.0353654	0.000390778	4.43619e+06	-223403	4225.05	-49768.3	413994	-67297.9	280607	-80237.6	12666.1	-195001	576	142	5	3.52113	High
53	MELK(PK38)	4BKZ	2.2	Training	463	29	184	2	5100	0.0907843	0.00568627	0.0360784	0.000392157	4.43619e+06	-223403	4225.05	-49768.3	413994	-67297.9	280607	-80237.6	12666.1	-195001	576	142	5	3.52113	High
53	MELK(PK38)	4BL1	2.6	Training	425	22	175	0	5150	0.0825243	0.00427184	0.0339806	0	4.43619e+06	-223403	4225.05	-49768.3	413994	-67297.9	280607	-80237.6	12666.1	-195001	576	142	5	3.52113	High
53	MELK(PK38)	5IH8	1.85	Training	451	27	186	0	5036	0.0895552	0.0053614	0.0369341	0	4.43619e+06	-223403	4225.05	-49768.3	413994	-67297.9	280607	-80237.6	12666.1	-195001	576	142	5	3.52113	High
53	MELK(PK38)	5IH9	1.79	Training	458	28	184	0	5056	0.0905854	0.00553797	0.0363924	0	4.43619e+06	-223403	4225.05	-49768.3	413994	-67297.9	280607	-80237.6	12666.1	-195001	576	142	5	3.52113	High
53	MELK(PK38)	5IHA	1.96	Training	461	27	184	6	4996	0.0922738	0.00540432	0.0368295	0.00120096	4.43619e+06	-223403	4225.05	-49768.3	413994	-67297.9	280607	-80237.6	12666.1	-195001	576	142	5	3.52113	High
53	MELK(PK38)	5IHC	2.14	Training	452	21	183	3	5009	0.0902376	0.00419245	0.0365342	0.000598922	4.43619e+06	-223403	4225.05	-49768.3	413994	-67297.9	280607	-80237.6	12666.1	-195001	576	142	5	3.52113	High
53	MELK(PK38)	5K00	1.77	Training	472	22	174	14	5092	0.0926944	0.0043205	0.0341712	0.00274941	4.43619e+06	-223403	4225.05	-49768.3	413994	-67297.9	280607	-80237.6	12666.1	-195001	576	142	5	3.52113	High
53	MELK(PK38)	5M5A	1.9	Training	476	21	180	0	5175	0.0919807	0.00405797	0.0347826	0	4.43619e+06	-223403	4225.05	-49768.3	413994	-67297.9	280607	-80237.6	12666.1	-195001	576	142	5	3.52113	High
53	MELK(PK38)	5MAG	2.35	Training	450	28	179	0	5171	0.0870238	0.00541481	0.0346161	0	4.43619e+06	-223403	4225.05	-49768.3	413994	-67297.9	280607	-80237.6	12666.1	-195001	576	142	5	3.52113	High
53	MELK(PK38)	5MAH	2	Training	501	25	181	0	5186	0.0966062	0.00482067	0.0349017	0	4.43619e+06	-223403	4225.05	-49768.3	413994	-67297.9	280607	-80237.6	12666.1	-195001	576	142	5	3.52113	High
53	MELK(PK38)	5MAI	2.15	Training	455	22	173	0	5135	0.0886076	0.00428432	0.0336904	0	4.43619e+06	-223403	4225.05	-49768.3	413994	-67297.9	280607	-80237.6	12666.1	-195001	576	142	5	3.52113	High
53	MELK(PK38)	5TVT	2.28	Training	454	19	180	6	5085	0.0892822	0.00373648	0.0353982	0.00117994	4.43619e+06	-223403	4225.05	-49768.3	413994	-67297.9	280607	-80237.6	12666.1	-195001	576	142	5	3.52113	High
53	MELK(PK38)	5TWL	2.42	Training	441	18	186	1	5076	0.0868794	0.0035461	0.036643	0.000197006	4.43619e+06	-223403	4225.05	-49768.3	413994	-67297.9	280607	-80237.6	12666.1	-195001	576	142	5	3.52113	High
53	MELK(PK38)	5TWZ	2.63	Training	394	19	162	1	4842	0.0813713	0.003924	0.0334572	0.000206526	4.43619e+06	-223403	4225.05	-49768.3	413994	-67297.9	280607	-80237.6	12666.1	-195001	576	142	5	3.52113	High
53	MELK(PK38)	5TX3	2.9	Training	422	28	161	5	5038	0.0837634	0.00555776	0.0319571	0.000992457	4.43619e+06	-223403	4225.05	-49768.3	413994	-67297.9	280607	-80237.6	12666.1	-195001	576	142	5	3.52113	High
53	MELK(PK38)	6GVX	2.24	Training	406	20	172	3	4823	0.08418	0.0041468	0.0356625	0.000622019	4.43619e+06	-223403	4225.05	-49768.3	413994	-67297.9	280607	-80237.6	12666.1	-195001	576	142	5	3.52113	High
53	MELK(PK38)	6VXR	2.1	Training	441	18	164	0	4855	0.0908342	0.00370752	0.0337796	0	4.43619e+06	-223403	4225.05	-49768.3	413994	-67297.9	280607	-80237.6	12666.1	-195001	576	142	5	3.52113	High
55	PDK1	1OKY	2.3	Training	380	24	149	0	4572	0.0831146	0.00524934	0.0325897	0	1.73882e+07	-130449	-240905	332661	-630940	163882	-105709	-93638.3	-188774	-317241	709	179	0	0	No
55	PDK1	1OKZ	2.51	Training	379	19	154	0	4423	0.0856884	0.00429573	0.034818	0	1.73882e+07	-130449	-240905	332661	-630940	163882	-105709	-93638.3	-188774	-317241	709	179	0	0	No
55	PDK1	1UU3	1.7	Training	389	19	154	0	4507	0.0863102	0.00421566	0.0341691	0	1.73882e+07	-130449	-240905	332661	-630940	163882	-105709	-93638.3	-188774	-317241	709	179	0	0	No
55	PDK1	1UU7	1.9	Training	379	19	145	0	4604	0.0823197	0.00412685	0.0314944	0	1.73882e+07	-130449	-240905	332661	-630940	163882	-105709	-93638.3	-188774	-317241	709	179	0	0	No
55	PDK1	1UU8	2.5	Training	378	24	146	0	4429	0.0853466	0.00541883	0.0329646	0	1.73882e+07	-130449	-240905	332661	-630940	163882	-105709	-93638.3	-188774	-317241	709	179	0	0	No
55	PDK1	2XCH	2	Training	386	23	155	0	4580	0.0842795	0.00502183	0.0338428	0	1.73882e+07	-130449	-240905	332661	-630940	163882	-105709	-93638.3	-188774	-317241	709	179	0	0	No
55	PDK1	2XCK	2.3	Training	377	24	152	2	4513	0.0835365	0.00531797	0.0336805	0.000443164	1.73882e+07	-130449	-240905	332661	-630940	163882	-105709	-93638.3	-188774	-317241	709	179	0	0	No
55	PDK1	3H9O	2.3	Training	371	15	153	0	4527	0.0819527	0.00331345	0.0337972	0	1.73882e+07	-130449	-240905	332661	-630940	163882	-105709	-93638.3	-188774	-317241	709	179	0	0	No
55	PDK1	3ION	2.4	Training	357	20	153	0	4513	0.0791048	0.00443164	0.0339021	0	1.73882e+07	-130449	-240905	332661	-630940	163882	-105709	-93638.3	-188774	-317241	709	179	0	0	No
55	PDK1	3IOP	2.2	Training	362	21	156	0	4533	0.0798588	0.00463269	0.0344143	0	1.73882e+07	-130449	-240905	332661	-630940	163882	-105709	-93638.3	-188774	-317241	709	179	0	0	No
55	PDK1	3NAX	1.75	Training	381	21	151	0	4570	0.0833698	0.00459519	0.0330416	0	1.73882e+07	-130449	-240905	332661	-630940	163882	-105709	-93638.3	-188774	-317241	709	179	0	0	No
55	PDK1	3NUN	2.2	Training	375	24	156	0	4521	0.0829463	0.00530856	0.0345056	0	1.73882e+07	-130449	-240905	332661	-630940	163882	-105709	-93638.3	-188774	-317241	709	179	0	0	No
55	PDK1	3QCX	2.3	Training	389	20	160	0	4484	0.0867529	0.0044603	0.0356824	0	1.73882e+07	-130449	-240905	332661	-630940	163882	-105709	-93638.3	-188774	-317241	709	179	0	0	No
55	PDK1	3QCY	2.2	Training	376	21	155	0	4475	0.0840223	0.00469274	0.0346369	0	1.73882e+07	-130449	-240905	332661	-630940	163882	-105709	-93638.3	-188774	-317241	709	179	0	0	No
55	PDK1	3QD0	1.99	Training	380	19	158	0	4459	0.0852209	0.00426105	0.035434	0	1.73882e+07	-130449	-240905	332661	-630940	163882	-105709	-93638.3	-188774	-317241	709	179	0	0	No
55	PDK1	3QD3	2	Training	383	25	160	0	4523	0.0846783	0.0055273	0.0353748	0	1.73882e+07	-130449	-240905	332661	-630940	163882	-105709	-93638.3	-188774	-317241	709	179	0	0	No
55	PDK1	3QD4	2.3	Training	387	26	154	0	4487	0.0862492	0.00579452	0.0343214	0	1.73882e+07	-130449	-240905	332661	-630940	163882	-105709	-93638.3	-188774	-317241	709	179	0	0	No
55	PDK1	3RWP	1.92	Training	383	18	158	3	4547	0.0842314	0.00395865	0.0347482	0.000659776	1.73882e+07	-130449	-240905	332661	-630940	163882	-105709	-93638.3	-188774	-317241	709	179	0	0	No
55	PDK1	3RWQ	2.55	Training	372	20	158	0	4638	0.080207	0.0043122	0.0340664	0	1.73882e+07	-130449	-240905	332661	-630940	163882	-105709	-93638.3	-188774	-317241	709	179	0	0	No
55	PDK1	5HKM	2.1	Training	366	16	159	0	4484	0.0816236	0.00356824	0.0354594	0	1.73882e+07	-130449	-240905	332661	-630940	163882	-105709	-93638.3	-188774	-317241	709	179	0	0	No
56	KDR (VEGFR2)	1Y6A	2.1	Training	380	9	159	0	4218	0.0900901	0.00213371	0.0376956	0	-3.51984e+07	125055	171243	89616.9	-191391	-380539	63988	443558	234922	-433814	1276	372	8	2.15054	High
56	KDR (VEGFR2)	1Y6B	2.1	Training	394	19	158	0	4300	0.0916279	0.0044186	0.0367442	0	-3.51984e+07	125055	171243	89616.9	-191391	-380539	63988	443558	234922	-433814	1276	372	8	2.15054	High
56	KDR (VEGFR2)	3C7Q	2.1	Training	379	16	163	1	4630	0.0818575	0.00345572	0.0352052	0.000215983	-3.51984e+07	125055	171243	89616.9	-191391	-380539	63988	443558	234922	-433814	1276	372	8	2.15054	High
56	KDR (VEGFR2)	3CJF	2.15	Training	412	18	157	22	4425	0.0931073	0.0040678	0.0354802	0.00497175	-3.51984e+07	125055	171243	89616.9	-191391	-380539	63988	443558	234922	-433814	1276	372	8	2.15054	High
56	KDR (VEGFR2)	3CJG	2.25	Training	418	19	158	21	4485	0.0931996	0.00423634	0.0352285	0.00468227	-3.51984e+07	125055	171243	89616.9	-191391	-380539	63988	443558	234922	-433814	1276	372	8	2.15054	High
56	KDR (VEGFR2)	3VHE	1.55	Training	437	25	176	0	4875	0.089641	0.00512821	0.0361026	0	-3.51984e+07	125055	171243	89616.9	-191391	-380539	63988	443558	234922	-433814	1276	372	8	2.15054	High
56	KDR (VEGFR2)	3VHK	2.49	Training	420	19	163	0	4803	0.0874453	0.00395586	0.0339371	0	-3.51984e+07	125055	171243	89616.9	-191391	-380539	63988	443558	234922	-433814	1276	372	8	2.15054	High
56	KDR (VEGFR2)	3VID	2.3	Training	398	20	164	1	4815	0.0826584	0.00415369	0.0340602	0.000207684	-3.51984e+07	125055	171243	89616.9	-191391	-380539	63988	443558	234922	-433814	1276	372	8	2.15054	High
56	KDR (VEGFR2)	3VNT	1.64	Training	448	27	181	0	4853	0.092314	0.00556357	0.0372965	0	-3.51984e+07	125055	171243	89616.9	-191391	-380539	63988	443558	234922	-433814	1276	372	8	2.15054	High
56	KDR (VEGFR2)	3VO3	1.52	Training	460	27	194	2	4884	0.0941851	0.00552826	0.0397215	0.0004095	-3.51984e+07	125055	171243	89616.9	-191391	-380539	63988	443558	234922	-433814	1276	372	8	2.15054	High
56	KDR (VEGFR2)	5EW3	2.5	Training	384	17	153	0	4403	0.0872133	0.003861	0.034749	0	-3.51984e+07	125055	171243	89616.9	-191391	-380539	63988	443558	234922	-433814	1276	372	8	2.15054	High
56	KDR (VEGFR2)	6GQO	1.87	Training	456	28	171	9	4920	0.0926829	0.00569106	0.0347561	0.00182927	-3.51984e+07	125055	171243	89616.9	-191391	-380539	63988	443558	234922	-433814	1276	372	8	2.15054	High
56	KDR (VEGFR2)	6GQP	2.09	Training	436	20	156	6	4786	0.091099	0.00417885	0.0325951	0.00125366	-3.51984e+07	125055	171243	89616.9	-191391	-380539	63988	443558	234922	-433814	1276	372	8	2.15054	High
56	KDR (VEGFR2)	6GQQ	1.52	Training	456	25	166	7	4903	0.0930043	0.00509892	0.0338568	0.0014277	-3.51984e+07	125055	171243	89616.9	-191391	-380539	63988	443558	234922	-433814	1276	372	8	2.15054	High
57	LCK	1QPC	1.6	Training	387	20	162	0	4335	0.0892734	0.00461361	0.0373702	0	1.26185e+07	115481	-59266.9	204075	118770	-8875.23	-276764	35510.8	7945.55	-25994.2	1761	353	1	0.283286	Low
57	LCK	2OF2	2	Training	388	18	159	0	4348	0.0892364	0.00413983	0.0365685	0	1.26185e+07	115481	-59266.9	204075	118770	-8875.23	-276764	35510.8	7945.55	-25994.2	1761	353	1	0.283286	Low
57	LCK	2OFV	2	Training	322	12	144	0	3924	0.0820591	0.0030581	0.0366972	0	1.26185e+07	115481	-59266.9	204075	118770	-8875.23	-276764	35510.8	7945.55	-25994.2	1761	353	1	0.283286	Low
57	LCK	2OG8	2.3	Training	338	16	141	0	3930	0.0860051	0.00407125	0.0358779	0	1.26185e+07	115481	-59266.9	204075	118770	-8875.23	-276764	35510.8	7945.55	-25994.2	1761	353	1	0.283286	Low
57	LCK	2ZM1	2.1	Training	393	17	160	0	4373	0.0898697	0.00388749	0.0365882	0	1.26185e+07	115481	-59266.9	204075	118770	-8875.23	-276764	35510.8	7945.55	-25994.2	1761	353	1	0.283286	Low
57	LCK	3AC1	1.99	Training	388	19	155	0	4375	0.0886857	0.00434286	0.0354286	0	1.26185e+07	115481	-59266.9	204075	118770	-8875.23	-276764	35510.8	7945.55	-25994.2	1761	353	1	0.283286	Low
57	LCK	3AC2	2.1	Training	391	20	159	0	4375	0.0893714	0.00457143	0.0363429	0	1.26185e+07	115481	-59266.9	204075	118770	-8875.23	-276764	35510.8	7945.55	-25994.2	1761	353	1	0.283286	Low
57	LCK	3AC5	2.5	Training	390	19	157	0	4375	0.0891429	0.00434286	0.0358857	0	1.26185e+07	115481	-59266.9	204075	118770	-8875.23	-276764	35510.8	7945.55	-25994.2	1761	353	1	0.283286	Low
57	LCK	3AC8	2.3	Training	389	21	149	2	4374	0.0889346	0.0048011	0.0340649	0.000457247	1.26185e+07	115481	-59266.9	204075	118770	-8875.23	-276764	35510.8	7945.55	-25994.2	1761	353	1	0.283286	Low
57	LCK	3ACJ	2.2	Training	391	18	151	0	4375	0.0893714	0.00411429	0.0345143	0	1.26185e+07	115481	-59266.9	204075	118770	-8875.23	-276764	35510.8	7945.55	-25994.2	1761	353	1	0.283286	Low
57	LCK	3AD4	2.2	Training	389	19	151	0	4375	0.0889143	0.00434286	0.0345143	0	1.26185e+07	115481	-59266.9	204075	118770	-8875.23	-276764	35510.8	7945.55	-25994.2	1761	353	1	0.283286	Low
57	LCK	3AD5	2	Training	384	19	162	0	4375	0.0877714	0.00434286	0.0370286	0	1.26185e+07	115481	-59266.9	204075	118770	-8875.23	-276764	35510.8	7945.55	-25994.2	1761	353	1	0.283286	Low
57	LCK	3AD6	2.15	Training	388	16	154	0	4390	0.0883827	0.00364465	0.0350797	0	1.26185e+07	115481	-59266.9	204075	118770	-8875.23	-276764	35510.8	7945.55	-25994.2	1761	353	1	0.283286	Low
57	LCK	3B2W	2.3	Training	374	14	143	0	4143	0.0902727	0.00337919	0.0345161	0	1.26185e+07	115481	-59266.9	204075	118770	-8875.23	-276764	35510.8	7945.55	-25994.2	1761	353	1	0.283286	Low
57	LCK	3BYM	2	Training	387	18	156	0	4350	0.0889655	0.00413793	0.0358621	0	1.26185e+07	115481	-59266.9	204075	118770	-8875.23	-276764	35510.8	7945.55	-25994.2	1761	353	1	0.283286	Low
57	LCK	3BYO	2	Training	390	14	168	0	4333	0.0900069	0.00323102	0.0387722	0	1.26185e+07	115481	-59266.9	204075	118770	-8875.23	-276764	35510.8	7945.55	-25994.2	1761	353	1	0.283286	Low
57	LCK	3BYS	2.2	Training	367	14	141	2	4119	0.0890993	0.00339888	0.0342316	0.000485555	1.26185e+07	115481	-59266.9	204075	118770	-8875.23	-276764	35510.8	7945.55	-25994.2	1761	353	1	0.283286	Low
57	LCK	3BYU	2.3	Training	366	16	138	2	4129	0.0886413	0.00387503	0.0334221	0.000484379	1.26185e+07	115481	-59266.9	204075	118770	-8875.23	-276764	35510.8	7945.55	-25994.2	1761	353	1	0.283286	Low
57	LCK	3KXZ	2.37	Training	364	18	150	0	4247	0.0857076	0.00423829	0.035319	0	1.26185e+07	115481	-59266.9	204075	118770	-8875.23	-276764	35510.8	7945.55	-25994.2	1761	353	1	0.283286	Low
57	LCK	6PDJ	1.81	Training	372	15	160	0	4317	0.086171	0.00347464	0.0370628	0	1.26185e+07	115481	-59266.9	204075	118770	-8875.23	-276764	35510.8	7945.55	-25994.2	1761	353	1	0.283286	Low
59	PI3K-alpha	4L23	2.5	Training	1390	88	526	3	16575	0.0838612	0.0053092	0.0317345	0.000180995	-2.25771e+07	356279	-349603	-130585	479461	340329	-448925	188052	-439606	202112	1075	672	8	1.19048	High
59	PI3K-alpha	4L2Y	2.8	Training	1355	87	516	0	16260	0.0833333	0.00535055	0.0317343	0	-2.25771e+07	356279	-349603	-130585	479461	340329	-448925	188052	-439606	202112	1075	672	8	1.19048	High
59	PI3K-alpha	4TV3	2.85	Training	1204	44	440	0	13116	0.0917963	0.00335468	0.0335468	0	-2.25771e+07	356279	-349603	-130585	479461	340329	-448925	188052	-439606	202112	1075	672	8	1.19048	High
59	PI3K-alpha	5UBR	2.4	Training	1249	59	484	0	13806	0.0904679	0.0042735	0.0350572	0	-2.25771e+07	356279	-349603	-130585	479461	340329	-448925	188052	-439606	202112	1075	672	8	1.19048	High
59	PI3K-alpha	5XGH	2.97	Training	1294	86	525	0	16272	0.0795231	0.00528515	0.032264	0	-2.25771e+07	356279	-349603	-130585	479461	340329	-448925	188052	-439606	202112	1075	672	8	1.19048	High
59	PI3K-alpha	6GVF	2.5	Training	1313	78	499	3	14730	0.0891378	0.00529532	0.0338764	0.000203666	-2.25771e+07	356279	-349603	-130585	479461	340329	-448925	188052	-439606	202112	1075	672	8	1.19048	High
59	PI3K-alpha	6GVG	3	Training	1294	85	518	0	14730	0.0878479	0.00577054	0.0351663	0	-2.25771e+07	356279	-349603	-130585	479461	340329	-448925	188052	-439606	202112	1075	672	8	1.19048	High
59	PI3K-alpha	6GVH	2.74	Training	1299	79	509	6	14784	0.0878653	0.00534361	0.0344291	0.000405844	-2.25771e+07	356279	-349603	-130585	479461	340329	-448925	188052	-439606	202112	1075	672	8	1.19048	High
59	PI3K-alpha	6GVI	2.9	Training	1295	85	500	7	14730	0.0879158	0.00577054	0.0339443	0.000475221	-2.25771e+07	356279	-349603	-130585	479461	340329	-448925	188052	-439606	202112	1075	672	8	1.19048	High
59	PI3K-alpha	7K6M	2.413	Training	1234	56	502	0	13740	0.0898108	0.00407569	0.0365357	0	-2.25771e+07	356279	-349603	-130585	479461	340329	-448925	188052	-439606	202112	1075	672	8	1.19048	High
59	PI3K-alpha	7K6N	2.77	Training	1209	47	469	0	13306	0.0908613	0.00353224	0.0352473	0	-2.25771e+07	356279	-349603	-130585	479461	340329	-448925	188052	-439606	202112	1075	672	8	1.19048	High
59	PI3K-alpha	7K6O	2.738	Training	1166	38	437	0	12594	0.0925838	0.00301731	0.0346991	0	-2.25771e+07	356279	-349603	-130585	479461	340329	-448925	188052	-439606	202112	1075	672	8	1.19048	High
59	PI3K-alpha	7K71	2.9	Training	1071	21	335	0	11583	0.0924631	0.001813	0.0289217	0	-2.25771e+07	356279	-349603	-130585	479461	340329	-448925	188052	-439606	202112	1075	672	8	1.19048	High
60	ALK	2XBA	1.95	Training	401	20	155	0	4493	0.0892499	0.00445137	0.0344981	0	-4.98857e+07	-618998	1.18388e+06	-200036	-263326	227632	-373023	-186507	362456	224341	827	194	0	0	No
60	ALK	3AOX	1.75	Training	445	15	167	36	4701	0.0946607	0.00319081	0.0355244	0.00765795	-4.98857e+07	-618998	1.18388e+06	-200036	-263326	227632	-373023	-186507	362456	224341	827	194	0	0	No
60	ALK	4CCB	2.03	Training	403	18	157	0	4550	0.0885714	0.00395604	0.0345055	0	-4.98857e+07	-618998	1.18388e+06	-200036	-263326	227632	-373023	-186507	362456	224341	827	194	0	0	No
60	ALK	4CMO	2.05	Training	420	19	156	0	4640	0.0905172	0.00409483	0.0336207	0	-4.98857e+07	-618998	1.18388e+06	-200036	-263326	227632	-373023	-186507	362456	224341	827	194	0	0	No
60	ALK	4CMT	1.73	Training	400	20	155	0	4515	0.0885936	0.00442968	0.03433	0	-4.98857e+07	-618998	1.18388e+06	-200036	-263326	227632	-373023	-186507	362456	224341	827	194	0	0	No
60	ALK	4CMU	1.8	Training	424	21	152	0	4619	0.0917948	0.00454644	0.0329076	0	-4.98857e+07	-618998	1.18388e+06	-200036	-263326	227632	-373023	-186507	362456	224341	827	194	0	0	No
60	ALK	4CNH	1.9	Training	413	19	161	0	4536	0.0910494	0.00418871	0.0354938	0	-4.98857e+07	-618998	1.18388e+06	-200036	-263326	227632	-373023	-186507	362456	224341	827	194	0	0	No
60	ALK	4CTB	1.79	Training	412	21	158	0	4608	0.0894097	0.00455729	0.0342882	0	-4.98857e+07	-618998	1.18388e+06	-200036	-263326	227632	-373023	-186507	362456	224341	827	194	0	0	No
60	ALK	4CTC	2.03	Training	413	22	162	0	4529	0.0911901	0.00485758	0.0357695	0	-4.98857e+07	-618998	1.18388e+06	-200036	-263326	227632	-373023	-186507	362456	224341	827	194	0	0	No
60	ALK	5FTO	2.22	Training	400	20	160	0	4656	0.0859107	0.00429553	0.0343643	0	-4.98857e+07	-618998	1.18388e+06	-200036	-263326	227632	-373023	-186507	362456	224341	827	194	0	0	No
60	ALK	5FTQ	1.7	Training	424	19	169	0	4613	0.0919142	0.00411879	0.0366356	0	-4.98857e+07	-618998	1.18388e+06	-200036	-263326	227632	-373023	-186507	362456	224341	827	194	0	0	No
60	ALK	5IMX	2.12	Training	378	14	147	0	4136	0.0913926	0.00338491	0.0355416	0	-4.98857e+07	-618998	1.18388e+06	-200036	-263326	227632	-373023	-186507	362456	224341	827	194	0	0	No
60	ALK	5KZ0	2.3	Training	401	19	159	0	4593	0.0873068	0.00413673	0.0346179	0	-4.98857e+07	-618998	1.18388e+06	-200036	-263326	227632	-373023	-186507	362456	224341	827	194	0	0	No
60	ALK	6E0R	2.303	Training	407	18	149	0	4391	0.0926896	0.00409929	0.033933	0	-4.98857e+07	-618998	1.18388e+06	-200036	-263326	227632	-373023	-186507	362456	224341	827	194	0	0	No
60	ALK	6MX8	1.96	Training	414	15	151	0	4439	0.0932642	0.00337914	0.0340167	0	-4.98857e+07	-618998	1.18388e+06	-200036	-263326	227632	-373023	-186507	362456	224341	827	194	0	0	No
60	ALK	7BTT	1.86	Training	434	20	175	4	4750	0.0913684	0.00421053	0.0368421	0.000842105	-4.98857e+07	-618998	1.18388e+06	-200036	-263326	227632	-373023	-186507	362456	224341	827	194	0	0	No
60	ALK	7JYS	2.22	Training	443	17	154	8	4400	0.100682	0.00386364	0.035	0.00181818	-4.98857e+07	-618998	1.18388e+06	-200036	-263326	227632	-373023	-186507	362456	224341	827	194	0	0	No
60	ALK	7JYT	2	Training	444	15	149	8	4424	0.100362	0.0033906	0.0336799	0.00180832	-4.98857e+07	-618998	1.18388e+06	-200036	-263326	227632	-373023	-186507	362456	224341	827	194	0	0	No
62	IRAK4	4RMZ	2.2	Training	411	18	141	0	4457	0.0922145	0.00403859	0.0316356	0	1.54102e+07	60145.6	32656.2	6432.76	38526	142714	-360958	-127941	151710	331677	869	264	3	1.13636	High
62	IRAK4	4Y73	2.14	Training	435	20	168	3	4529	0.0960477	0.00441599	0.0370943	0.000662398	1.54102e+07	60145.6	32656.2	6432.76	38526	142714	-360958	-127941	151710	331677	869	264	3	1.13636	High
62	IRAK4	4ZTN	2.23	Training	400	16	161	0	4463	0.0896258	0.00358503	0.0360744	0	1.54102e+07	60145.6	32656.2	6432.76	38526	142714	-360958	-127941	151710	331677	869	264	3	1.13636	High
62	IRAK4	5K72	2.22	Training	399	16	154	0	4364	0.0914299	0.00366636	0.0352887	0	1.54102e+07	60145.6	32656.2	6432.76	38526	142714	-360958	-127941	151710	331677	869	264	3	1.13636	High
62	IRAK4	5K75	2.03	Training	392	16	159	2	4300	0.0911628	0.00372093	0.0369767	0.000465116	1.54102e+07	60145.6	32656.2	6432.76	38526	142714	-360958	-127941	151710	331677	869	264	3	1.13636	High
62	IRAK4	5K7G	2.23	Training	402	18	153	0	4364	0.0921173	0.00412466	0.0350596	0	1.54102e+07	60145.6	32656.2	6432.76	38526	142714	-360958	-127941	151710	331677	869	264	3	1.13636	High
62	IRAK4	5UIT	1.84	Training	410	22	154	1	4456	0.0920108	0.00493716	0.0345601	0.000224417	1.54102e+07	60145.6	32656.2	6432.76	38526	142714	-360958	-127941	151710	331677	869	264	3	1.13636	High
62	IRAK4	5W85	2.25	Training	398	14	155	0	4364	0.0912007	0.00320807	0.0355179	0	1.54102e+07	60145.6	32656.2	6432.76	38526	142714	-360958	-127941	151710	331677	869	264	3	1.13636	High
62	IRAK4	6EGD	2.1	Training	402	15	149	0	4231	0.095013	0.00354526	0.0352163	0	1.54102e+07	60145.6	32656.2	6432.76	38526	142714	-360958	-127941	151710	331677	869	264	3	1.13636	High
62	IRAK4	6EGE	1.401	Training	435	11	157	0	4265	0.101993	0.00257913	0.0368113	0	1.54102e+07	60145.6	32656.2	6432.76	38526	142714	-360958	-127941	151710	331677	869	264	3	1.13636	High
62	IRAK4	6F3I	2.14	Training	383	12	133	0	4131	0.0927136	0.00290487	0.0321956	0	1.54102e+07	60145.6	32656.2	6432.76	38526	142714	-360958	-127941	151710	331677	869	264	3	1.13636	High
62	IRAK4	6LXY	2.19	Training	420	13	152	0	4312	0.0974026	0.00301484	0.0352505	0	1.54102e+07	60145.6	32656.2	6432.76	38526	142714	-360958	-127941	151710	331677	869	264	3	1.13636	High
62	IRAK4	6MOM	2.1	Training	433	13	155	0	4361	0.0992892	0.00298097	0.0355423	0	1.54102e+07	60145.6	32656.2	6432.76	38526	142714	-360958	-127941	151710	331677	869	264	3	1.13636	High
62	IRAK4	6N8G	2	Training	428	20	151	0	4462	0.0959211	0.00448229	0.0338413	0	1.54102e+07	60145.6	32656.2	6432.76	38526	142714	-360958	-127941	151710	331677	869	264	3	1.13636	High
62	IRAK4	6O8U	1.8	Training	399	13	153	33	4333	0.092084	0.00300023	0.0353104	0.00761597	1.54102e+07	60145.6	32656.2	6432.76	38526	142714	-360958	-127941	151710	331677	869	264	3	1.13636	High
62	IRAK4	6O94	1.98	Training	423	20	163	0	4538	0.0932129	0.00440723	0.0359189	0	1.54102e+07	60145.6	32656.2	6432.76	38526	142714	-360958	-127941	151710	331677	869	264	3	1.13636	High
62	IRAK4	6O95	1.77	Training	433	19	162	0	4518	0.0958389	0.0042054	0.0358566	0	1.54102e+07	60145.6	32656.2	6432.76	38526	142714	-360958	-127941	151710	331677	869	264	3	1.13636	High
62	IRAK4	6THX	1.99	Training	386	14	156	0	4368	0.08837	0.00320513	0.0357143	0	1.54102e+07	60145.6	32656.2	6432.76	38526	142714	-360958	-127941	151710	331677	869	264	3	1.13636	High
62	IRAK4	6UYA	1.74	Training	437	19	160	0	4457	0.098048	0.00426296	0.0358986	0	1.54102e+07	60145.6	32656.2	6432.76	38526	142714	-360958	-127941	151710	331677	869	264	3	1.13636	High
62	IRAK4	6VQL	2.069	Training	417	13	156	0	4264	0.0977955	0.00304878	0.0365854	0	1.54102e+07	60145.6	32656.2	6432.76	38526	142714	-360958	-127941	151710	331677	869	264	3	1.13636	High
63	PLK1	2YAC	2.2	Training	409	19	170	0	4771	0.0857263	0.00398239	0.0356319	0	7.41644e+06	-223927	-73283.1	-239589	-18777.4	-258926	197692	-156858	-168281	105182	829	218	1	0.458716	Low
63	PLK1	4A4L	2.35	Training	388	10	164	0	4771	0.0813247	0.002096	0.0343743	0	7.41644e+06	-223927	-73283.1	-239589	-18777.4	-258926	197692	-156858	-168281	105182	829	218	1	0.458716	Low
63	PLK1	4A4O	2.7	Training	387	19	171	0	4771	0.0811151	0.00398239	0.0358415	0	7.41644e+06	-223927	-73283.1	-239589	-18777.4	-258926	197692	-156858	-168281	105182	829	218	1	0.458716	Low
63	PLK1	5TA6	2.5	Training	388	19	170	0	4818	0.0805313	0.00394355	0.0352844	0	7.41644e+06	-223927	-73283.1	-239589	-18777.4	-258926	197692	-156858	-168281	105182	829	218	1	0.458716	Low
63	PLK1	5TA8	2.6	Training	396	16	162	0	4828	0.0820215	0.003314	0.0335543	0	7.41644e+06	-223927	-73283.1	-239589	-18777.4	-258926	197692	-156858	-168281	105182	829	218	1	0.458716	Low
64	EPHA2(ECK)	5I9V	1.458	Training	416	20	153	34	4494	0.0925679	0.00445038	0.0340454	0.00756564	-1.37603e+07	-398523	-64481.2	341043	150473	211485	381422	-581390	170321	102663	694	174	1	0.574713	Low
64	EPHA2(ECK)	5I9W	1.359	Training	397	18	161	36	4303	0.0922612	0.00418313	0.0374158	0.00836626	-1.37603e+07	-398523	-64481.2	341043	150473	211485	381422	-581390	170321	102663	694	174	1	0.574713	Low
64	EPHA2(ECK)	5I9Y	1.228	Training	435	25	161	59	4626	0.0940337	0.00540424	0.0348033	0.012754	-1.37603e+07	-398523	-64481.2	341043	150473	211485	381422	-581390	170321	102663	694	174	1	0.574713	Low
64	EPHA2(ECK)	5I9Z	1.698	Training	397	22	160	28	4410	0.0900227	0.00498866	0.0362812	0.00634921	-1.37603e+07	-398523	-64481.2	341043	150473	211485	381422	-581390	170321	102663	694	174	1	0.574713	Low
64	EPHA2(ECK)	5IA2	1.619	Training	446	28	164	48	4586	0.0972525	0.00610554	0.035761	0.0104666	-1.37603e+07	-398523	-64481.2	341043	150473	211485	381422	-581390	170321	102663	694	174	1	0.574713	Low
64	EPHA2(ECK)	5NK0	1.597	Training	392	15	150	12	4389	0.0893142	0.00341763	0.0341763	0.00273411	-1.37603e+07	-398523	-64481.2	341043	150473	211485	381422	-581390	170321	102663	694	174	1	0.574713	Low
64	EPHA2(ECK)	5NK4	1.45	Training	431	28	165	28	4650	0.0926882	0.00602151	0.0354839	0.00602151	-1.37603e+07	-398523	-64481.2	341043	150473	211485	381422	-581390	170321	102663	694	174	1	0.574713	Low
64	EPHA2(ECK)	5NK6	1.267	Training	458	25	164	59	4558	0.100483	0.00548486	0.0359807	0.0129443	-1.37603e+07	-398523	-64481.2	341043	150473	211485	381422	-581390	170321	102663	694	174	1	0.574713	Low
64	EPHA2(ECK)	5NK9	1.588	Training	419	28	166	23	4579	0.0915047	0.00611487	0.0362525	0.00502293	-1.37603e+07	-398523	-64481.2	341043	150473	211485	381422	-581390	170321	102663	694	174	1	0.574713	Low
64	EPHA2(ECK)	5NKG	1.1	Training	428	26	159	35	4658	0.0918849	0.00558179	0.0341348	0.00751395	-1.37603e+07	-398523	-64481.2	341043	150473	211485	381422	-581390	170321	102663	694	174	1	0.574713	Low
64	EPHA2(ECK)	6FNF	1.556	Training	372	16	161	7	4298	0.0865519	0.00372266	0.0374593	0.00162866	-1.37603e+07	-398523	-64481.2	341043	150473	211485	381422	-581390	170321	102663	694	174	1	0.574713	Low
64	EPHA2(ECK)	6HES	1.128	Training	397	19	156	34	4435	0.0895152	0.0042841	0.0351747	0.00766629	-1.37603e+07	-398523	-64481.2	341043	150473	211485	381422	-581390	170321	102663	694	174	1	0.574713	Low
64	EPHA2(ECK)	6HEW	1.268	Training	370	16	149	24	4379	0.0844942	0.0036538	0.034026	0.0054807	-1.37603e+07	-398523	-64481.2	341043	150473	211485	381422	-581390	170321	102663	694	174	1	0.574713	Low
64	EPHA2(ECK)	6Q7B	1.009	Training	405	19	156	50	4497	0.09006	0.00422504	0.0346898	0.0111185	-1.37603e+07	-398523	-64481.2	341043	150473	211485	381422	-581390	170321	102663	694	174	1	0.574713	Low
64	EPHA2(ECK)	6Q7C	1.05	Training	424	16	154	74	4477	0.0947063	0.00357382	0.034398	0.0165289	-1.37603e+07	-398523	-64481.2	341043	150473	211485	381422	-581390	170321	102663	694	174	1	0.574713	Low
64	EPHA2(ECK)	6Q7D	0.98	Training	440	26	151	80	4440	0.0990991	0.00585586	0.034009	0.018018	-1.37603e+07	-398523	-64481.2	341043	150473	211485	381422	-581390	170321	102663	694	174	1	0.574713	Low
64	EPHA2(ECK)	6Q7G	1.05	Training	426	22	152	76	4411	0.0965767	0.00498753	0.0344593	0.0172297	-1.37603e+07	-398523	-64481.2	341043	150473	211485	381422	-581390	170321	102663	694	174	1	0.574713	Low
66	SYK	1XBB	1.57	Training	401	14	170	1	4213	0.0951816	0.00332305	0.0403513	0.000237361	9.45251e+06	-30088.4	93924.7	-376565	-250640	34693.6	430937	-107910	-55924	291297	591	165	0	0	No
66	SYK	3FQS	2.1	Training	392	21	163	0	4366	0.0897847	0.00480989	0.0373339	0	9.45251e+06	-30088.4	93924.7	-376565	-250640	34693.6	430937	-107910	-55924	291297	591	165	0	0	No
66	SYK	3SRV	1.95	Training	384	18	156	0	4284	0.0896359	0.00420168	0.0364146	0	9.45251e+06	-30088.4	93924.7	-376565	-250640	34693.6	430937	-107910	-55924	291297	591	165	0	0	No
66	SYK	4DFL	1.98	Training	383	16	162	0	4275	0.0895906	0.00374269	0.0378947	0	9.45251e+06	-30088.4	93924.7	-376565	-250640	34693.6	430937	-107910	-55924	291297	591	165	0	0	No
66	SYK	4FYO	1.4	Training	400	22	167	0	4344	0.092081	0.00506446	0.0384438	0	9.45251e+06	-30088.4	93924.7	-376565	-250640	34693.6	430937	-107910	-55924	291297	591	165	0	0	No
66	SYK	4FZ6	1.85	Training	396	17	166	0	4347	0.0910973	0.00391074	0.0381873	0	9.45251e+06	-30088.4	93924.7	-376565	-250640	34693.6	430937	-107910	-55924	291297	591	165	0	0	No
66	SYK	4FZ7	1.75	Training	387	19	161	0	4325	0.0894798	0.00439306	0.0372254	0	9.45251e+06	-30088.4	93924.7	-376565	-250640	34693.6	430937	-107910	-55924	291297	591	165	0	0	No
66	SYK	4I0R	2.1	Training	400	20	160	0	4307	0.0928721	0.0046436	0.0371488	0	9.45251e+06	-30088.4	93924.7	-376565	-250640	34693.6	430937	-107910	-55924	291297	591	165	0	0	No
66	SYK	4I0T	1.7	Training	392	14	166	0	4322	0.0906988	0.00323924	0.0384081	0	9.45251e+06	-30088.4	93924.7	-376565	-250640	34693.6	430937	-107910	-55924	291297	591	165	0	0	No
66	SYK	4XG7	1.76	Training	386	21	166	0	4348	0.0887764	0.00482981	0.0381785	0	9.45251e+06	-30088.4	93924.7	-376565	-250640	34693.6	430937	-107910	-55924	291297	591	165	0	0	No
66	SYK	4YJO	1.6	Training	415	21	166	0	4334	0.0957545	0.00484541	0.0383018	0	9.45251e+06	-30088.4	93924.7	-376565	-250640	34693.6	430937	-107910	-55924	291297	591	165	0	0	No
66	SYK	4YJQ	1.34	Training	410	22	169	10	4291	0.0955488	0.00512701	0.0393848	0.00233046	9.45251e+06	-30088.4	93924.7	-376565	-250640	34693.6	430937	-107910	-55924	291297	591	165	0	0	No
66	SYK	4YJT	1.52	Training	398	23	163	0	4324	0.0920444	0.00531915	0.0376966	0	9.45251e+06	-30088.4	93924.7	-376565	-250640	34693.6	430937	-107910	-55924	291297	591	165	0	0	No
66	SYK	5TIU	1.49	Training	398	19	166	1	4272	0.0931648	0.00444757	0.0388577	0.000234082	9.45251e+06	-30088.4	93924.7	-376565	-250640	34693.6	430937	-107910	-55924	291297	591	165	0	0	No
66	SYK	5TT7	1.77	Training	425	18	162	0	4474	0.0949933	0.00402325	0.0362092	0	9.45251e+06	-30088.4	93924.7	-376565	-250640	34693.6	430937	-107910	-55924	291297	591	165	0	0	No
66	SYK	6HM7	1.64	Training	404	17	157	12	4312	0.093692	0.00394249	0.03641	0.00278293	9.45251e+06	-30088.4	93924.7	-376565	-250640	34693.6	430937	-107910	-55924	291297	591	165	0	0	No
66	SYK	6ZCR	1.73	Training	411	16	175	0	4322	0.0950949	0.00370199	0.0404905	0	9.45251e+06	-30088.4	93924.7	-376565	-250640	34693.6	430937	-107910	-55924	291297	591	165	0	0	No
66	SYK	6ZCX	1.66	Training	389	14	161	3	4145	0.093848	0.00337756	0.038842	0.000723764	9.45251e+06	-30088.4	93924.7	-376565	-250640	34693.6	430937	-107910	-55924	291297	591	165	0	0	No
67	JAK2	3e+62	1.92	Training	425	22	141	0	4702	0.0903871	0.00467886	0.0299872	0	-2.42097e+07	-664771	-258814	367208	497119	-405704	144117	444879	-1307.04	2766.28	1743	816	19	2.32843	High
67	JAK2	3e+63	1.9	Training	431	24	142	0	4732	0.091082	0.00507185	0.0300085	0	-2.42097e+07	-664771	-258814	367208	497119	-405704	144117	444879	-1307.04	2766.28	1743	816	19	2.32843	High
67	JAK2	3IO7	2.6	Training	394	20	137	0	4667	0.0844225	0.00428541	0.029355	0	-2.42097e+07	-664771	-258814	367208	497119	-405704	144117	444879	-1307.04	2766.28	1743	816	19	2.32843	High
67	JAK2	3IOK	2.1	Training	405	22	142	0	4706	0.0860603	0.00467488	0.0301742	0	-2.42097e+07	-664771	-258814	367208	497119	-405704	144117	444879	-1307.04	2766.28	1743	816	19	2.32843	High
67	JAK2	3JY9	2.1	Training	404	23	141	0	4667	0.0865652	0.00492822	0.0302121	0	-2.42097e+07	-664771	-258814	367208	497119	-405704	144117	444879	-1307.04	2766.28	1743	816	19	2.32843	High
67	JAK2	3KCK	2.2	Training	406	26	139	0	4706	0.0862728	0.00552486	0.0295368	0	-2.42097e+07	-664771	-258814	367208	497119	-405704	144117	444879	-1307.04	2766.28	1743	816	19	2.32843	High
67	JAK2	3KRR	1.8	Training	426	15	138	0	4692	0.0907928	0.00319693	0.0294118	0	-2.42097e+07	-664771	-258814	367208	497119	-405704	144117	444879	-1307.04	2766.28	1743	816	19	2.32843	High
67	JAK2	3LPB	2	Training	408	25	144	4	4440	0.0918919	0.00563063	0.0324324	0.000900901	-2.42097e+07	-664771	-258814	367208	497119	-405704	144117	444879	-1307.04	2766.28	1743	816	19	2.32843	High
67	JAK2	3TJC	2.4	Training	396	32	149	4	4678	0.0846516	0.00684053	0.0318512	0.000855066	-2.42097e+07	-664771	-258814	367208	497119	-405704	144117	444879	-1307.04	2766.28	1743	816	19	2.32843	High
67	JAK2	4AQC	1.9	Training	429	31	147	0	4755	0.0902208	0.00651945	0.0309148	0	-2.42097e+07	-664771	-258814	367208	497119	-405704	144117	444879	-1307.04	2766.28	1743	816	19	2.32843	High
67	JAK2	4D0W	1.77	Training	433	21	147	0	4776	0.0906616	0.00439698	0.0307789	0	-2.42097e+07	-664771	-258814	367208	497119	-405704	144117	444879	-1307.04	2766.28	1743	816	19	2.32843	High
67	JAK2	4D0X	1.82	Training	432	21	141	0	4784	0.090301	0.00438963	0.0294732	0	-2.42097e+07	-664771	-258814	367208	497119	-405704	144117	444879	-1307.04	2766.28	1743	816	19	2.32843	High
67	JAK2	4D1S	1.66	Training	438	29	150	0	4635	0.0944984	0.00625674	0.0323625	0	-2.42097e+07	-664771	-258814	367208	497119	-405704	144117	444879	-1307.04	2766.28	1743	816	19	2.32843	High
67	JAK2	4F09	2.4	Training	434	24	148	3	4727	0.091813	0.00507722	0.0313095	0.000634652	-2.42097e+07	-664771	-258814	367208	497119	-405704	144117	444879	-1307.04	2766.28	1743	816	19	2.32843	High
67	JAK2	5AEP	1.95	Training	433	18	152	2	4735	0.0914467	0.00380148	0.0321014	0.000422386	-2.42097e+07	-664771	-258814	367208	497119	-405704	144117	444879	-1307.04	2766.28	1743	816	19	2.32843	High
67	JAK2	5CF4	2.38	Training	425	26	153	0	4646	0.0914765	0.00559621	0.0329316	0	-2.42097e+07	-664771	-258814	367208	497119	-405704	144117	444879	-1307.04	2766.28	1743	816	19	2.32843	High
67	JAK2	5CF5	2.45	Training	431	26	152	0	4672	0.0922517	0.00556507	0.0325342	0	-2.42097e+07	-664771	-258814	367208	497119	-405704	144117	444879	-1307.04	2766.28	1743	816	19	2.32843	High
67	JAK2	5CF6	2.5	Training	435	24	153	0	4614	0.0942783	0.00520156	0.0331599	0	-2.42097e+07	-664771	-258814	367208	497119	-405704	144117	444879	-1307.04	2766.28	1743	816	19	2.32843	High
67	JAK2	6BBV	1.8	Training	433	26	151	0	4750	0.0911579	0.00547368	0.0317895	0	-2.42097e+07	-664771	-258814	367208	497119	-405704	144117	444879	-1307.04	2766.28	1743	816	19	2.32843	High
67	JAK2	6TPD	1.99	Training	434	23	138	0	4764	0.0910999	0.00482788	0.0289673	0	-2.42097e+07	-664771	-258814	367208	497119	-405704	144117	444879	-1307.04	2766.28	1743	816	19	2.32843	High
69	SRC	1Y57	1.91	Training	607	22	245	0	7160	0.0847765	0.00307263	0.0342179	0	1.23001e+07	292307	-173214	98622.7	-125641	-63235.9	-64430.3	-189329	50983.9	106569	1057	547	7	1.27971	High
69	SRC	2BDF	2.1	Training	347	15	164	0	4209	0.0824424	0.00356379	0.0389641	0	1.23001e+07	292307	-173214	98622.7	-125641	-63235.9	-64430.3	-189329	50983.9	106569	1057	547	7	1.27971	High
69	SRC	2BDJ	2.5	Training	374	13	144	0	4107	0.091064	0.00316533	0.0350621	0	1.23001e+07	292307	-173214	98622.7	-125641	-63235.9	-64430.3	-189329	50983.9	106569	1057	547	7	1.27971	High
69	SRC	2H8H	2.2	Training	637	30	227	0	7087	0.0898829	0.0042331	0.0320305	0	1.23001e+07	292307	-173214	98622.7	-125641	-63235.9	-64430.3	-189329	50983.9	106569	1057	547	7	1.27971	High
69	SRC	4MXO	2.1	Training	364	18	151	0	4285	0.0849475	0.0042007	0.0352392	0	1.23001e+07	292307	-173214	98622.7	-125641	-63235.9	-64430.3	-189329	50983.9	106569	1057	547	7	1.27971	High
69	SRC	7NG7	1.5	Training	394	11	153	0	4412	0.0893019	0.0024932	0.0346782	0	1.23001e+07	292307	-173214	98622.7	-125641	-63235.9	-64430.3	-189329	50983.9	106569	1057	547	7	1.27971	High
70	PRKACA (PKA)	6e+99	1.88	Training	412	26	174	0	5464	0.0754026	0.00475842	0.0318448	0	2.21948e+07	122236	28122.1	-206864	27674.9	97895.4	-343485	-133402	85499.5	-253817	1167	377	0	0	No
70	PRKACA (PKA)	3L9L	2	Training	455	22	182	0	5529	0.0822934	0.00397902	0.0329173	0	2.21948e+07	122236	28122.1	-206864	27674.9	97895.4	-343485	-133402	85499.5	-253817	1167	377	0	0	No
70	PRKACA (PKA)	3OVV	1.58	Training	467	25	189	0	5376	0.0868676	0.0046503	0.0351562	0	2.21948e+07	122236	28122.1	-206864	27674.9	97895.4	-343485	-133402	85499.5	-253817	1167	377	0	0	No
70	PRKACA (PKA)	3OWP	1.88	Training	472	25	180	0	5346	0.0882903	0.00467639	0.03367	0	2.21948e+07	122236	28122.1	-206864	27674.9	97895.4	-343485	-133402	85499.5	-253817	1167	377	0	0	No
70	PRKACA (PKA)	3P0M	2.03	Training	462	25	195	0	5330	0.0866792	0.00469043	0.0365854	0	2.21948e+07	122236	28122.1	-206864	27674.9	97895.4	-343485	-133402	85499.5	-253817	1167	377	0	0	No
70	PRKACA (PKA)	3POO	1.6	Training	455	26	186	0	5304	0.0857843	0.00490196	0.0350679	0	2.21948e+07	122236	28122.1	-206864	27674.9	97895.4	-343485	-133402	85499.5	-253817	1167	377	0	0	No
70	PRKACA (PKA)	4UJ1	1.77	Training	451	26	194	0	5518	0.0817325	0.00471185	0.0351577	0	2.21948e+07	122236	28122.1	-206864	27674.9	97895.4	-343485	-133402	85499.5	-253817	1167	377	0	0	No
70	PRKACA (PKA)	4UJ2	2.02	Training	451	31	193	0	5444	0.0828435	0.00569434	0.0354519	0	2.21948e+07	122236	28122.1	-206864	27674.9	97895.4	-343485	-133402	85499.5	-253817	1167	377	0	0	No
70	PRKACA (PKA)	4UJ9	1.87	Training	456	29	193	0	5537	0.0823551	0.00523749	0.0348564	0	2.21948e+07	122236	28122.1	-206864	27674.9	97895.4	-343485	-133402	85499.5	-253817	1167	377	0	0	No
70	PRKACA (PKA)	4UJA	1.93	Training	456	32	191	0	5506	0.0828187	0.00581184	0.0346894	0	2.21948e+07	122236	28122.1	-206864	27674.9	97895.4	-343485	-133402	85499.5	-253817	1167	377	0	0	No
70	PRKACA (PKA)	4WB5	1.64	Training	488	33	188	53	5536	0.0881503	0.00596098	0.0339595	0.0095737	2.21948e+07	122236	28122.1	-206864	27674.9	97895.4	-343485	-133402	85499.5	-253817	1167	377	0	0	No
70	PRKACA (PKA)	5BX6	1.89	Training	468	29	189	11	5625	0.0832	0.00515556	0.0336	0.00195556	2.21948e+07	122236	28122.1	-206864	27674.9	97895.4	-343485	-133402	85499.5	-253817	1167	377	0	0	No
70	PRKACA (PKA)	5BX7	1.89	Training	466	30	189	17	5650	0.0824779	0.00530973	0.0334513	0.00300885	2.21948e+07	122236	28122.1	-206864	27674.9	97895.4	-343485	-133402	85499.5	-253817	1167	377	0	0	No
70	PRKACA (PKA)	5LCR	1.56	Training	527	28	198	30	5543	0.0950749	0.00505142	0.0357207	0.00541223	2.21948e+07	122236	28122.1	-206864	27674.9	97895.4	-343485	-133402	85499.5	-253817	1167	377	0	0	No
70	PRKACA (PKA)	5M0L	1.47	Training	532	27	194	53	5406	0.0984092	0.00499445	0.0358861	0.00980392	2.21948e+07	122236	28122.1	-206864	27674.9	97895.4	-343485	-133402	85499.5	-253817	1167	377	0	0	No
70	PRKACA (PKA)	5M6V	1.42	Training	577	23	195	86	5600	0.103036	0.00410714	0.0348214	0.0153571	2.21948e+07	122236	28122.1	-206864	27674.9	97895.4	-343485	-133402	85499.5	-253817	1167	377	0	0	No
70	PRKACA (PKA)	5UZK	2.3	Training	447	24	196	0	5437	0.0822145	0.0044142	0.0360493	0	2.21948e+07	122236	28122.1	-206864	27674.9	97895.4	-343485	-133402	85499.5	-253817	1167	377	0	0	No
71	MET	2RFS	2.2	Training	363	12	162	0	4195	0.0865316	0.00286055	0.0386174	0	-3.86853e+07	990908	22069.5	-994632	163315	-28611.9	46456.3	94490.1	263981	-108539	1265	352	1	0.284091	Low
71	MET	2WGJ	2	Training	409	15	171	0	4654	0.0878814	0.00322303	0.0367426	0	-3.86853e+07	990908	22069.5	-994632	163315	-28611.9	46456.3	94490.1	263981	-108539	1265	352	1	0.284091	Low
71	MET	3LQ8	2.02	Training	408	21	173	0	4475	0.0911732	0.00469274	0.0386592	0	-3.86853e+07	990908	22069.5	-994632	163315	-28611.9	46456.3	94490.1	263981	-108539	1265	352	1	0.284091	Low
71	MET	3U6I	2.1	Training	385	15	177	0	4498	0.0855936	0.00333482	0.0393508	0	-3.86853e+07	990908	22069.5	-994632	163315	-28611.9	46456.3	94490.1	263981	-108539	1265	352	1	0.284091	Low
71	MET	4AOI	1.9	Training	421	18	174	0	4652	0.0904987	0.0038693	0.0374033	0	-3.86853e+07	990908	22069.5	-994632	163315	-28611.9	46456.3	94490.1	263981	-108539	1265	352	1	0.284091	Low
71	MET	4DEG	2	Training	404	16	168	0	4606	0.0877117	0.00347373	0.0364742	0	-3.86853e+07	990908	22069.5	-994632	163315	-28611.9	46456.3	94490.1	263981	-108539	1265	352	1	0.284091	Low
71	MET	4DEI	2.05	Training	388	12	168	0	4608	0.0842014	0.00260417	0.0364583	0	-3.86853e+07	990908	22069.5	-994632	163315	-28611.9	46456.3	94490.1	263981	-108539	1265	352	1	0.284091	Low
71	MET	4MXC	1.63	Training	427	15	175	0	4644	0.0919466	0.00322997	0.037683	0	-3.86853e+07	990908	22069.5	-994632	163315	-28611.9	46456.3	94490.1	263981	-108539	1265	352	1	0.284091	Low
71	MET	4XYF	1.85	Training	417	17	178	0	4656	0.0895619	0.0036512	0.0382302	0	-3.86853e+07	990908	22069.5	-994632	163315	-28611.9	46456.3	94490.1	263981	-108539	1265	352	1	0.284091	Low
71	MET	5DG5	2.6	Training	408	14	165	1	4602	0.0886571	0.00304216	0.035854	0.000217297	-3.86853e+07	990908	22069.5	-994632	163315	-28611.9	46456.3	94490.1	263981	-108539	1265	352	1	0.284091	Low
71	MET	5EOB	1.75	Training	411	15	171	0	4548	0.0903694	0.00329815	0.0375989	0	-3.86853e+07	990908	22069.5	-994632	163315	-28611.9	46456.3	94490.1	263981	-108539	1265	352	1	0.284091	Low
71	MET	5HNI	1.71	Training	344	12	145	0	3933	0.087465	0.00305111	0.0368675	0	-3.86853e+07	990908	22069.5	-994632	163315	-28611.9	46456.3	94490.1	263981	-108539	1265	352	1	0.284091	Low
71	MET	5HTI	1.66	Training	423	19	172	3	4644	0.0910853	0.0040913	0.037037	0.000645995	-3.86853e+07	990908	22069.5	-994632	163315	-28611.9	46456.3	94490.1	263981	-108539	1265	352	1	0.284091	Low
71	MET	5UAB	1.9	Training	425	17	173	0	4631	0.0917728	0.00367091	0.0373569	0	-3.86853e+07	990908	22069.5	-994632	163315	-28611.9	46456.3	94490.1	263981	-108539	1265	352	1	0.284091	Low
71	MET	5YA5	1.89	Training	386	17	166	0	4342	0.0888991	0.00391525	0.0382312	0	-3.86853e+07	990908	22069.5	-994632	163315	-28611.9	46456.3	94490.1	263981	-108539	1265	352	1	0.284091	Low
71	MET	6SD9	2.35	Training	384	11	166	0	4165	0.0921969	0.00264106	0.0398559	0	-3.86853e+07	990908	22069.5	-994632	163315	-28611.9	46456.3	94490.1	263981	-108539	1265	352	1	0.284091	Low
71	MET	6UBW	2	Training	427	15	169	0	4763	0.0896494	0.00314928	0.0354818	0	-3.86853e+07	990908	22069.5	-994632	163315	-28611.9	46456.3	94490.1	263981	-108539	1265	352	1	0.284091	Low
71	MET	7B3Q	1.75	Training	416	10	186	0	4493	0.0925885	0.00222568	0.0413977	0	-3.86853e+07	990908	22069.5	-994632	163315	-28611.9	46456.3	94490.1	263981	-108539	1265	352	1	0.284091	Low
73	KIT(SCFR)	3G0E	1.6	Training	444	24	173	15	5298	0.0838052	0.00453001	0.0326538	0.00283126	-1.49514e+07	57590	193969	-226343	-47826.7	23261.1	135981	133877	-408519	-96488.9	688	184	15	8.15217	High
73	KIT(SCFR)	6ITT	2.1	Training	433	20	173	0	4781	0.0905668	0.00418323	0.0361849	0	-1.49514e+07	57590	193969	-226343	-47826.7	23261.1	135981	133877	-408519	-96488.9	688	184	15	8.15217	High
73	KIT(SCFR)	6ITV	1.88	Training	442	20	177	0	4723	0.0935846	0.0042346	0.0374762	0	-1.49514e+07	57590	193969	-226343	-47826.7	23261.1	135981	133877	-408519	-96488.9	688	184	15	8.15217	High
73	KIT(SCFR)	6KLA	2.11	Training	437	21	170	0	4843	0.0902333	0.00433616	0.0351022	0	-1.49514e+07	57590	193969	-226343	-47826.7	23261.1	135981	133877	-408519	-96488.9	688	184	15	8.15217	High
73	KIT(SCFR)	6MOB	1.8	Training	457	22	173	0	4833	0.0945582	0.00455204	0.0357956	0	-1.49514e+07	57590	193969	-226343	-47826.7	23261.1	135981	133877	-408519	-96488.9	688	184	15	8.15217	High
74	GSK3B (GSK3 beta)	1O9U	2.4	Training	447	18	188	0	5586	0.0800215	0.00322234	0.0336556	0	1.88159e+07	-55146.4	84791.9	196003	-26950.2	18175.7	-81831.5	-55569.6	121815	87160	1356	529	35	6.61626	High
74	GSK3B (GSK3 beta)	1Q3W	2.3	Training	448	13	180	0	5500	0.0814545	0.00236364	0.0327273	0	1.88159e+07	-55146.4	84791.9	196003	-26950.2	18175.7	-81831.5	-55569.6	121815	87160	1356	529	35	6.61626	High
74	GSK3B (GSK3 beta)	1Q5K	1.94	Training	452	15	201	0	5574	0.0810908	0.00269107	0.0360603	0	1.88159e+07	-55146.4	84791.9	196003	-26950.2	18175.7	-81831.5	-55569.6	121815	87160	1356	529	35	6.61626	High
74	GSK3B (GSK3 beta)	1R0E	2.25	Training	478	17	198	0	5520	0.0865942	0.00307971	0.0358696	0	1.88159e+07	-55146.4	84791.9	196003	-26950.2	18175.7	-81831.5	-55569.6	121815	87160	1356	529	35	6.61626	High
74	GSK3B (GSK3 beta)	3DU8	2.2	Training	436	12	188	0	5403	0.0806959	0.00222099	0.0347955	0	1.88159e+07	-55146.4	84791.9	196003	-26950.2	18175.7	-81831.5	-55569.6	121815	87160	1356	529	35	6.61626	High
74	GSK3B (GSK3 beta)	3I4B	2.3	Training	480	13	203	0	5674	0.0845964	0.00229115	0.0357772	0	1.88159e+07	-55146.4	84791.9	196003	-26950.2	18175.7	-81831.5	-55569.6	121815	87160	1356	529	35	6.61626	High
74	GSK3B (GSK3 beta)	3SAY	2.23	Training	470	13	191	0	5479	0.0857821	0.0023727	0.0348604	0	1.88159e+07	-55146.4	84791.9	196003	-26950.2	18175.7	-81831.5	-55569.6	121815	87160	1356	529	35	6.61626	High
74	GSK3B (GSK3 beta)	3ZRK	2.37	Training	468	12	197	28	5515	0.0848595	0.00217588	0.0357208	0.00507706	1.88159e+07	-55146.4	84791.9	196003	-26950.2	18175.7	-81831.5	-55569.6	121815	87160	1356	529	35	6.61626	High
74	GSK3B (GSK3 beta)	4ACC	2.2	Training	444	14	202	0	5643	0.0786816	0.00248095	0.0357966	0	1.88159e+07	-55146.4	84791.9	196003	-26950.2	18175.7	-81831.5	-55569.6	121815	87160	1356	529	35	6.61626	High
74	GSK3B (GSK3 beta)	4AFJ	1.98	Training	498	19	195	51	5475	0.0909589	0.00347032	0.0356164	0.00931507	1.88159e+07	-55146.4	84791.9	196003	-26950.2	18175.7	-81831.5	-55569.6	121815	87160	1356	529	35	6.61626	High
74	GSK3B (GSK3 beta)	4J71	2.31	Training	472	16	182	0	5549	0.0850604	0.0028834	0.0327987	0	1.88159e+07	-55146.4	84791.9	196003	-26950.2	18175.7	-81831.5	-55569.6	121815	87160	1356	529	35	6.61626	High
74	GSK3B (GSK3 beta)	4PTG	2.36	Training	429	11	189	0	5072	0.084582	0.00216877	0.0372634	0	1.88159e+07	-55146.4	84791.9	196003	-26950.2	18175.7	-81831.5	-55569.6	121815	87160	1356	529	35	6.61626	High
74	GSK3B (GSK3 beta)	5HLP	2.45	Training	466	18	172	0	5308	0.087792	0.00339111	0.0324039	0	1.88159e+07	-55146.4	84791.9	196003	-26950.2	18175.7	-81831.5	-55569.6	121815	87160	1356	529	35	6.61626	High
74	GSK3B (GSK3 beta)	5KPK	2.4	Training	476	13	183	0	5554	0.085704	0.00234066	0.0329492	0	1.88159e+07	-55146.4	84791.9	196003	-26950.2	18175.7	-81831.5	-55569.6	121815	87160	1356	529	35	6.61626	High
74	GSK3B (GSK3 beta)	6HK3	2.35	Training	462	14	194	1	5488	0.0841837	0.00255102	0.0353499	0.000182216	1.88159e+07	-55146.4	84791.9	196003	-26950.2	18175.7	-81831.5	-55569.6	121815	87160	1356	529	35	6.61626	High
74	GSK3B (GSK3 beta)	6TCU	2.14	Training	482	15	198	4	5622	0.0857346	0.00266809	0.0352188	0.000711491	1.88159e+07	-55146.4	84791.9	196003	-26950.2	18175.7	-81831.5	-55569.6	121815	87160	1356	529	35	6.61626	High
74	GSK3B (GSK3 beta)	6V6L	2.19	Training	451	15	199	0	5363	0.0840947	0.00279694	0.0371061	0	1.88159e+07	-55146.4	84791.9	196003	-26950.2	18175.7	-81831.5	-55569.6	121815	87160	1356	529	35	6.61626	High
74	GSK3B (GSK3 beta)	6Y9R	2.08	Training	501	22	196	28	5622	0.0891142	0.0039132	0.034863	0.00498043	1.88159e+07	-55146.4	84791.9	196003	-26950.2	18175.7	-81831.5	-55569.6	121815	87160	1356	529	35	6.61626	High
74	GSK3B (GSK3 beta)	6Y9S	2.03	Training	481	16	200	4	5513	0.0872483	0.00290223	0.0362779	0.000725558	1.88159e+07	-55146.4	84791.9	196003	-26950.2	18175.7	-81831.5	-55569.6	121815	87160	1356	529	35	6.61626	High
74	GSK3B (GSK3 beta)	7B6F	2.05	Training	446	10	204	0	5335	0.0835989	0.00187441	0.0382381	0	1.88159e+07	-55146.4	84791.9	196003	-26950.2	18175.7	-81831.5	-55569.6	121815	87160	1356	529	35	6.61626	High
75	EGFR (ErbB1)	1M17	2.6	Training	390	20	147	8	4744	0.0822091	0.00421585	0.0309865	0.00168634	-3.18666e+07	1.31975e+06	-489271	169911	-535798	-108831	48659.3	-132198	-127018	127691	1557	419	11	2.6253	High
75	EGFR (ErbB1)	2RGP	2	Training	389	18	166	0	4657	0.0835302	0.00386515	0.0356453	0	-3.18666e+07	1.31975e+06	-489271	169911	-535798	-108831	48659.3	-132198	-127018	127691	1557	419	11	2.6253	High
75	EGFR (ErbB1)	3BEL	2.3	Training	381	20	162	0	4583	0.0831333	0.00436395	0.035348	0	-3.18666e+07	1.31975e+06	-489271	169911	-535798	-108831	48659.3	-132198	-127018	127691	1557	419	11	2.6253	High
75	EGFR (ErbB1)	3VJO	2.64	Training	409	22	163	2	4810	0.0850312	0.0045738	0.0338877	0.0004158	-3.18666e+07	1.31975e+06	-489271	169911	-535798	-108831	48659.3	-132198	-127018	127691	1557	419	11	2.6253	High
75	EGFR (ErbB1)	3W32	1.8	Training	439	20	187	0	5120	0.0857422	0.00390625	0.0365234	0	-3.18666e+07	1.31975e+06	-489271	169911	-535798	-108831	48659.3	-132198	-127018	127691	1557	419	11	2.6253	High
75	EGFR (ErbB1)	3W33	1.7	Training	421	24	180	0	4861	0.0866077	0.00493726	0.0370294	0	-3.18666e+07	1.31975e+06	-489271	169911	-535798	-108831	48659.3	-132198	-127018	127691	1557	419	11	2.6253	High
75	EGFR (ErbB1)	4G5J	2.8	Training	411	25	152	4	4968	0.0827295	0.00503221	0.0305958	0.000805153	-3.18666e+07	1.31975e+06	-489271	169911	-535798	-108831	48659.3	-132198	-127018	127691	1557	419	11	2.6253	High
75	EGFR (ErbB1)	4I23	2.8	Training	395	21	157	0	4911	0.0804317	0.00427611	0.031969	0	-3.18666e+07	1.31975e+06	-489271	169911	-535798	-108831	48659.3	-132198	-127018	127691	1557	419	11	2.6253	High
75	EGFR (ErbB1)	4JQ7	2.73	Training	393	17	159	0	4856	0.0809308	0.00350082	0.032743	0	-3.18666e+07	1.31975e+06	-489271	169911	-535798	-108831	48659.3	-132198	-127018	127691	1557	419	11	2.6253	High
75	EGFR (ErbB1)	4JQ8	2.83	Training	398	15	155	0	4659	0.0854261	0.00321958	0.0332689	0	-3.18666e+07	1.31975e+06	-489271	169911	-535798	-108831	48659.3	-132198	-127018	127691	1557	419	11	2.6253	High
75	EGFR (ErbB1)	4JR3	2.7	Training	396	15	156	0	4671	0.0847784	0.0032113	0.0333976	0	-3.18666e+07	1.31975e+06	-489271	169911	-535798	-108831	48659.3	-132198	-127018	127691	1557	419	11	2.6253	High
75	EGFR (ErbB1)	4JRV	2.8	Training	389	18	160	0	4624	0.0841263	0.00389273	0.0346021	0	-3.18666e+07	1.31975e+06	-489271	169911	-535798	-108831	48659.3	-132198	-127018	127691	1557	419	11	2.6253	High
75	EGFR (ErbB1)	4WKQ	1.85	Training	405	21	167	0	4669	0.0867423	0.00449775	0.0357678	0	-3.18666e+07	1.31975e+06	-489271	169911	-535798	-108831	48659.3	-132198	-127018	127691	1557	419	11	2.6253	High
75	EGFR (ErbB1)	5CAV	2.73	Training	418	24	171	0	4932	0.0847526	0.00486618	0.0346715	0	-3.18666e+07	1.31975e+06	-489271	169911	-535798	-108831	48659.3	-132198	-127018	127691	1557	419	11	2.6253	High
75	EGFR (ErbB1)	5EM8	2.8	Training	425	21	170	0	4888	0.0869476	0.00429624	0.0347791	0	-3.18666e+07	1.31975e+06	-489271	169911	-535798	-108831	48659.3	-132198	-127018	127691	1557	419	11	2.6253	High
75	EGFR (ErbB1)	5U8L	1.6	Training	422	21	164	20	4716	0.0894826	0.00445293	0.0347752	0.00424088	-3.18666e+07	1.31975e+06	-489271	169911	-535798	-108831	48659.3	-132198	-127018	127691	1557	419	11	2.6253	High
75	EGFR (ErbB1)	7KXZ	2.4	Training	421	22	168	0	4830	0.0871636	0.00455487	0.0347826	0	-3.18666e+07	1.31975e+06	-489271	169911	-535798	-108831	48659.3	-132198	-127018	127691	1557	419	11	2.6253	High
76	CSNK2A1 (CK2 alpha 1)	3MB7	1.65	Training	489	30	184	0	5522	0.0885549	0.00543281	0.0333213	0	2.06985e+07	-98039.9	-192037	-36967.4	36418.9	479424	21219.9	484895	42513.8	13594.7	814	215	6	2.7907	High
76	CSNK2A1 (CK2 alpha 1)	3OWK	1.8	Training	465	31	173	0	5522	0.0842086	0.00561391	0.0313292	0	2.06985e+07	-98039.9	-192037	-36967.4	36418.9	479424	21219.9	484895	42513.8	13594.7	814	215	6	2.7907	High
76	CSNK2A1 (CK2 alpha 1)	3PE2	1.9	Training	482	31	178	0	5482	0.0879241	0.00565487	0.0324699	0	2.06985e+07	-98039.9	-192037	-36967.4	36418.9	479424	21219.9	484895	42513.8	13594.7	814	215	6	2.7907	High
76	CSNK2A1 (CK2 alpha 1)	3R0T	1.75	Training	475	32	187	0	5482	0.0866472	0.00583729	0.0341116	0	2.06985e+07	-98039.9	-192037	-36967.4	36418.9	479424	21219.9	484895	42513.8	13594.7	814	215	6	2.7907	High
76	CSNK2A1 (CK2 alpha 1)	3WIK	2	Training	503	30	182	0	5566	0.0903701	0.00538987	0.0326985	0	2.06985e+07	-98039.9	-192037	-36967.4	36418.9	479424	21219.9	484895	42513.8	13594.7	814	215	6	2.7907	High
76	CSNK2A1 (CK2 alpha 1)	5N9N	1.84	Training	477	30	190	14	5505	0.0866485	0.00544959	0.0345141	0.00254314	2.06985e+07	-98039.9	-192037	-36967.4	36418.9	479424	21219.9	484895	42513.8	13594.7	814	215	6	2.7907	High
76	CSNK2A1 (CK2 alpha 1)	6A1C	1.68	Training	498	32	184	0	5580	0.0892473	0.00573477	0.0329749	0	2.06985e+07	-98039.9	-192037	-36967.4	36418.9	479424	21219.9	484895	42513.8	13594.7	814	215	6	2.7907	High
76	CSNK2A1 (CK2 alpha 1)	6HNY	1.65	Training	473	33	184	0	5494	0.0860939	0.00600655	0.0334911	0	2.06985e+07	-98039.9	-192037	-36967.4	36418.9	479424	21219.9	484895	42513.8	13594.7	814	215	6	2.7907	High
76	CSNK2A1 (CK2 alpha 1)	6HOT	1.5	Training	469	28	182	0	5494	0.0853659	0.00509647	0.033127	0	2.06985e+07	-98039.9	-192037	-36967.4	36418.9	479424	21219.9	484895	42513.8	13594.7	814	215	6	2.7907	High
76	CSNK2A1 (CK2 alpha 1)	6HOU	1.8	Training	475	30	185	0	5494	0.086458	0.0054605	0.0336731	0	2.06985e+07	-98039.9	-192037	-36967.4	36418.9	479424	21219.9	484895	42513.8	13594.7	814	215	6	2.7907	High
76	CSNK2A1 (CK2 alpha 1)	6JWA	1.78	Training	511	30	179	0	5471	0.0934016	0.00548346	0.032718	0	2.06985e+07	-98039.9	-192037	-36967.4	36418.9	479424	21219.9	484895	42513.8	13594.7	814	215	6	2.7907	High
76	CSNK2A1 (CK2 alpha 1)	6L1Z	1.91	Training	478	33	187	0	5505	0.0868302	0.00599455	0.0339691	0	2.06985e+07	-98039.9	-192037	-36967.4	36418.9	479424	21219.9	484895	42513.8	13594.7	814	215	6	2.7907	High
76	CSNK2A1 (CK2 alpha 1)	6RCM	1.7	Training	479	34	184	0	5494	0.087186	0.00618857	0.0334911	0	2.06985e+07	-98039.9	-192037	-36967.4	36418.9	479424	21219.9	484895	42513.8	13594.7	814	215	6	2.7907	High
76	CSNK2A1 (CK2 alpha 1)	6RFE	1.54	Training	487	31	195	0	5494	0.0886422	0.00564252	0.0354933	0	2.06985e+07	-98039.9	-192037	-36967.4	36418.9	479424	21219.9	484895	42513.8	13594.7	814	215	6	2.7907	High
76	CSNK2A1 (CK2 alpha 1)	6TEI	1.76	Training	478	23	182	8	5532	0.0864064	0.00415763	0.0328995	0.00144613	2.06985e+07	-98039.9	-192037	-36967.4	36418.9	479424	21219.9	484895	42513.8	13594.7	814	215	6	2.7907	High
76	CSNK2A1 (CK2 alpha 1)	6TLL	1.88	Training	667	43	187	435	5573	0.119684	0.00771577	0.0335546	0.0780549	2.06985e+07	-98039.9	-192037	-36967.4	36418.9	479424	21219.9	484895	42513.8	13594.7	814	215	6	2.7907	High
76	CSNK2A1 (CK2 alpha 1)	6TLP	1.93	Training	679	53	191	296	5573	0.121837	0.00951014	0.0342724	0.0531132	2.06985e+07	-98039.9	-192037	-36967.4	36418.9	479424	21219.9	484895	42513.8	13594.7	814	215	6	2.7907	High
76	CSNK2A1 (CK2 alpha 1)	6TLV	1.67	Training	717	49	183	396	5573	0.128656	0.00879239	0.0328369	0.0710569	2.06985e+07	-98039.9	-192037	-36967.4	36418.9	479424	21219.9	484895	42513.8	13594.7	814	215	6	2.7907	High
76	CSNK2A1 (CK2 alpha 1)	7BU4	1.7	Training	495	31	184	0	5580	0.0887097	0.00555556	0.0329749	0	2.06985e+07	-98039.9	-192037	-36967.4	36418.9	479424	21219.9	484895	42513.8	13594.7	814	215	6	2.7907	High
77	CHEK1 (CHK1)	1NVR	1.8	Training	344	17	148	0	4281	0.0803551	0.00397103	0.0345714	0	1.34554e+07	-16139.6	177121	-97307.2	83562.4	-205426	152722	152375	-86249.6	227754	1041	272	4	1.47059	High
77	CHEK1 (CHK1)	1NVS	1.8	Training	358	15	143	0	4281	0.0836253	0.00350385	0.0334034	0	1.34554e+07	-16139.6	177121	-97307.2	83562.4	-205426	152722	152375	-86249.6	227754	1041	272	4	1.47059	High
77	CHEK1 (CHK1)	1ZYS	1.7	Training	369	14	150	0	4381	0.0842273	0.00319562	0.0342388	0	1.34554e+07	-16139.6	177121	-97307.2	83562.4	-205426	152722	152375	-86249.6	227754	1041	272	4	1.47059	High
77	CHEK1 (CHK1)	2BRG	2.1	Training	353	14	134	0	4166	0.0847336	0.00336054	0.0321651	0	1.34554e+07	-16139.6	177121	-97307.2	83562.4	-205426	152722	152375	-86249.6	227754	1041	272	4	1.47059	High
77	CHEK1 (CHK1)	2HOG	1.9	Training	341	17	140	0	4417	0.0772017	0.00384877	0.0316957	0	1.34554e+07	-16139.6	177121	-97307.2	83562.4	-205426	152722	152375	-86249.6	227754	1041	272	4	1.47059	High
77	CHEK1 (CHK1)	2QHN	1.7	Training	354	19	140	0	4377	0.0808773	0.00434087	0.0319854	0	1.34554e+07	-16139.6	177121	-97307.2	83562.4	-205426	152722	152375	-86249.6	227754	1041	272	4	1.47059	High
77	CHEK1 (CHK1)	2R0U	1.9	Training	346	18	139	0	4392	0.0787796	0.00409836	0.0316485	0	1.34554e+07	-16139.6	177121	-97307.2	83562.4	-205426	152722	152375	-86249.6	227754	1041	272	4	1.47059	High
77	CHEK1 (CHK1)	2X8D	1.9	Training	373	15	144	0	4469	0.0834639	0.00335646	0.032222	0	1.34554e+07	-16139.6	177121	-97307.2	83562.4	-205426	152722	152375	-86249.6	227754	1041	272	4	1.47059	High
77	CHEK1 (CHK1)	2YDI	1.6	Training	367	11	145	0	4406	0.0832955	0.0024966	0.0329097	0	1.34554e+07	-16139.6	177121	-97307.2	83562.4	-205426	152722	152375	-86249.6	227754	1041	272	4	1.47059	High
77	CHEK1 (CHK1)	2YDJ	1.85	Training	349	13	142	0	4093	0.0852675	0.00317615	0.0346934	0	1.34554e+07	-16139.6	177121	-97307.2	83562.4	-205426	152722	152375	-86249.6	227754	1041	272	4	1.47059	High
77	CHEK1 (CHK1)	2YER	1.83	Training	394	16	149	0	4301	0.0916066	0.00372007	0.0346431	0	1.34554e+07	-16139.6	177121	-97307.2	83562.4	-205426	152722	152375	-86249.6	227754	1041	272	4	1.47059	High
77	CHEK1 (CHK1)	2YM7	1.81	Training	348	12	140	0	4073	0.0854407	0.00294623	0.0343727	0	1.34554e+07	-16139.6	177121	-97307.2	83562.4	-205426	152722	152375	-86249.6	227754	1041	272	4	1.47059	High
77	CHEK1 (CHK1)	3OT3	1.44	Training	366	17	146	24	4206	0.0870185	0.00404184	0.0347123	0.00570613	1.34554e+07	-16139.6	177121	-97307.2	83562.4	-205426	152722	152375	-86249.6	227754	1041	272	4	1.47059	High
77	CHEK1 (CHK1)	3TKI	1.6	Training	374	18	145	0	4356	0.0858586	0.00413223	0.0332874	0	1.34554e+07	-16139.6	177121	-97307.2	83562.4	-205426	152722	152375	-86249.6	227754	1041	272	4	1.47059	High
77	CHEK1 (CHK1)	4FTM	1.9	Training	348	14	138	0	4166	0.0835334	0.00336054	0.0331253	0	1.34554e+07	-16139.6	177121	-97307.2	83562.4	-205426	152722	152375	-86249.6	227754	1041	272	4	1.47059	High
77	CHEK1 (CHK1)	4HYH	1.7	Training	385	14	144	4	4253	0.0905243	0.00329179	0.0338585	0.000940513	1.34554e+07	-16139.6	177121	-97307.2	83562.4	-205426	152722	152375	-86249.6	227754	1041	272	4	1.47059	High
77	CHEK1 (CHK1)	4QYH	1.9	Training	351	17	142	0	4293	0.081761	0.00395993	0.0330771	0	1.34554e+07	-16139.6	177121	-97307.2	83562.4	-205426	152722	152375	-86249.6	227754	1041	272	4	1.47059	High
77	CHEK1 (CHK1)	4RVM	1.86	Training	362	16	141	0	4293	0.0843233	0.003727	0.0328442	0	1.34554e+07	-16139.6	177121	-97307.2	83562.4	-205426	152722	152375	-86249.6	227754	1041	272	4	1.47059	High
77	CHEK1 (CHK1)	6FC8	1.61	Training	399	19	148	0	4322	0.0923184	0.00439611	0.0342434	0	1.34554e+07	-16139.6	177121	-97307.2	83562.4	-205426	152722	152375	-86249.6	227754	1041	272	4	1.47059	High
78	CDK2	1E1X	1.85	Training	395	15	205	0	4730	0.0835095	0.00317125	0.0433404	0	2.50714e+07	21281.6	-74210.7	106308	55999.7	131375	-85886.3	136513	221699	49542.4	1115	541	21	3.8817	High
78	CDK2	1H0V	1.9	Training	389	15	187	0	4690	0.0829424	0.00319829	0.0398721	0	2.50714e+07	21281.6	-74210.7	106308	55999.7	131375	-85886.3	136513	221699	49542.4	1115	541	21	3.8817	High
78	CDK2	1HCK	1.9	Training	384	14	171	0	4790	0.080167	0.00292276	0.0356994	0	2.50714e+07	21281.6	-74210.7	106308	55999.7	131375	-85886.3	136513	221699	49542.4	1115	541	21	3.8817	High
78	CDK2	1PXO	1.96	Training	402	17	175	4	4790	0.0839248	0.00354906	0.0365344	0.000835073	2.50714e+07	21281.6	-74210.7	106308	55999.7	131375	-85886.3	136513	221699	49542.4	1115	541	21	3.8817	High
78	CDK2	2A0C	1.95	Training	394	15	196	0	4791	0.0822375	0.00313087	0.04091	0	2.50714e+07	21281.6	-74210.7	106308	55999.7	131375	-85886.3	136513	221699	49542.4	1115	541	21	3.8817	High
78	CDK2	2C68	1.95	Training	407	16	193	6	4695	0.086688	0.00340788	0.0411076	0.00127796	2.50714e+07	21281.6	-74210.7	106308	55999.7	131375	-85886.3	136513	221699	49542.4	1115	541	21	3.8817	High
78	CDK2	2C6I	1.8	Training	374	14	186	0	4750	0.0787368	0.00294737	0.0391579	0	2.50714e+07	21281.6	-74210.7	106308	55999.7	131375	-85886.3	136513	221699	49542.4	1115	541	21	3.8817	High
78	CDK2	2C6M	1.9	Training	377	16	180	5	4695	0.0802982	0.00340788	0.0383387	0.00106496	2.50714e+07	21281.6	-74210.7	106308	55999.7	131375	-85886.3	136513	221699	49542.4	1115	541	21	3.8817	High
78	CDK2	3QQJ	1.7	Training	381	16	190	0	4790	0.0795407	0.00334029	0.039666	0	2.50714e+07	21281.6	-74210.7	106308	55999.7	131375	-85886.3	136513	221699	49542.4	1115	541	21	3.8817	High
78	CDK2	3RAH	1.75	Training	366	17	184	0	4605	0.0794788	0.00369164	0.0399566	0	2.50714e+07	21281.6	-74210.7	106308	55999.7	131375	-85886.3	136513	221699	49542.4	1115	541	21	3.8817	High
78	CDK2	3RMF	1.75	Training	370	13	176	0	4547	0.0813723	0.00285903	0.0387068	0	2.50714e+07	21281.6	-74210.7	106308	55999.7	131375	-85886.3	136513	221699	49542.4	1115	541	21	3.8817	High
78	CDK2	3TI1	1.99	Training	373	16	183	0	4790	0.0778706	0.00334029	0.0382046	0	2.50714e+07	21281.6	-74210.7	106308	55999.7	131375	-85886.3	136513	221699	49542.4	1115	541	21	3.8817	High
78	CDK2	3WBL	2	Training	369	15	189	1	4614	0.079974	0.00325098	0.0409623	0.000216732	2.50714e+07	21281.6	-74210.7	106308	55999.7	131375	-85886.3	136513	221699	49542.4	1115	541	21	3.8817	High
78	CDK2	4BZD	1.83	Training	394	7	181	42	4365	0.0902635	0.00160367	0.0414662	0.00962199	2.50714e+07	21281.6	-74210.7	106308	55999.7	131375	-85886.3	136513	221699	49542.4	1115	541	21	3.8817	High
78	CDK2	4KD1	1.7	Training	384	13	190	0	4848	0.0792079	0.00268152	0.0391914	0	2.50714e+07	21281.6	-74210.7	106308	55999.7	131375	-85886.3	136513	221699	49542.4	1115	541	21	3.8817	High
78	CDK2	4LYN	2	Training	387	14	186	0	4653	0.0831721	0.00300881	0.0399742	0	2.50714e+07	21281.6	-74210.7	106308	55999.7	131375	-85886.3	136513	221699	49542.4	1115	541	21	3.8817	High
78	CDK2	5D1J	1.8	Training	348	12	174	0	4290	0.0811189	0.0027972	0.0405594	0	2.50714e+07	21281.6	-74210.7	106308	55999.7	131375	-85886.3	136513	221699	49542.4	1115	541	21	3.8817	High
78	CDK2	5MHQ	1.3	Training	415	15	193	20	4761	0.0871666	0.0031506	0.0405377	0.0042008	2.50714e+07	21281.6	-74210.7	106308	55999.7	131375	-85886.3	136513	221699	49542.4	1115	541	21	3.8817	High
78	CDK2	6INL	1.75	Training	374	11	175	0	4450	0.0840449	0.00247191	0.0393258	0	2.50714e+07	21281.6	-74210.7	106308	55999.7	131375	-85886.3	136513	221699	49542.4	1115	541	21	3.8817	High
78	CDK2	7ACK	1.8	Training	413	16	188	0	4768	0.0866191	0.0033557	0.0394295	0	2.50714e+07	21281.6	-74210.7	106308	55999.7	131375	-85886.3	136513	221699	49542.4	1115	541	21	3.8817	High
79	BTK	3OCS	1.8	Training	388	13	151	0	4160	0.0932692	0.003125	0.0362981	0	4.68657e+06	154857	172722	132934	202702	-717493	-150222	272329	-14889.2	268004	764	170	1	0.588235	Low
79	BTK	3PIX	1.85	Training	400	13	157	0	4355	0.0918485	0.00298507	0.0360505	0	4.68657e+06	154857	172722	132934	202702	-717493	-150222	272329	-14889.2	268004	764	170	1	0.588235	Low
79	BTK	3PJ2	1.75	Training	352	13	155	0	4057	0.0867636	0.00320434	0.0382056	0	4.68657e+06	154857	172722	132934	202702	-717493	-150222	272329	-14889.2	268004	764	170	1	0.588235	Low
79	BTK	4NWM	2.03	Training	368	10	157	0	4062	0.0905958	0.00246184	0.0386509	0	4.68657e+06	154857	172722	132934	202702	-717493	-150222	272329	-14889.2	268004	764	170	1	0.588235	Low
79	BTK	4RX5	1.36	Training	401	19	149	0	4319	0.0928456	0.00439917	0.0344987	0	4.68657e+06	154857	172722	132934	202702	-717493	-150222	272329	-14889.2	268004	764	170	1	0.588235	Low
79	BTK	5FBO	1.89	Training	367	14	152	8	4144	0.0885618	0.00337838	0.0366795	0.0019305	4.68657e+06	154857	172722	132934	202702	-717493	-150222	272329	-14889.2	268004	764	170	1	0.588235	Low
79	BTK	5P9F	1.71	Training	434	23	151	67	4331	0.100208	0.00531055	0.0348649	0.0154699	4.68657e+06	154857	172722	132934	202702	-717493	-150222	272329	-14889.2	268004	764	170	1	0.588235	Low
79	BTK	5P9J	1.08	Training	388	14	153	36	4156	0.093359	0.00336862	0.0368142	0.00866218	4.68657e+06	154857	172722	132934	202702	-717493	-150222	272329	-14889.2	268004	764	170	1	0.588235	Low
79	BTK	5P9K	1.28	Training	432	23	151	67	4392	0.0983607	0.00523679	0.0343807	0.015255	4.68657e+06	154857	172722	132934	202702	-717493	-150222	272329	-14889.2	268004	764	170	1	0.588235	Low
79	BTK	5VGO	1.62	Training	400	19	152	0	4319	0.092614	0.00439917	0.0351933	0	4.68657e+06	154857	172722	132934	202702	-717493	-150222	272329	-14889.2	268004	764	170	1	0.588235	Low
79	BTK	6AUA	1.66	Training	391	11	149	0	4226	0.0925225	0.00260293	0.0352579	0	4.68657e+06	154857	172722	132934	202702	-717493	-150222	272329	-14889.2	268004	764	170	1	0.588235	Low
79	BTK	6J6M	1.25	Training	382	26	150	0	4338	0.088059	0.00599355	0.0345781	0	4.68657e+06	154857	172722	132934	202702	-717493	-150222	272329	-14889.2	268004	764	170	1	0.588235	Low
79	BTK	6O8I	1.42	Training	401	22	158	0	4206	0.09534	0.00523062	0.0375654	0	4.68657e+06	154857	172722	132934	202702	-717493	-150222	272329	-14889.2	268004	764	170	1	0.588235	Low
79	BTK	6VXQ	1.4	Training	372	19	146	28	4065	0.0915129	0.00467405	0.0359164	0.00688807	4.68657e+06	154857	172722	132934	202702	-717493	-150222	272329	-14889.2	268004	764	170	1	0.588235	Low
79	BTK	6X3P	1.34	Training	386	17	156	15	4318	0.0893932	0.00393701	0.0361278	0.00347383	4.68657e+06	154857	172722	132934	202702	-717493	-150222	272329	-14889.2	268004	764	170	1	0.588235	Low
79	BTK	7KXQ	1.38	Training	389	24	155	29	4371	0.0889957	0.00549073	0.035461	0.00663464	4.68657e+06	154857	172722	132934	202702	-717493	-150222	272329	-14889.2	268004	764	170	1	0.588235	Low
79	BTK	7N5X	1.6	Training	383	23	147	0	4361	0.0878239	0.00527402	0.0337079	0	4.68657e+06	154857	172722	132934	202702	-717493	-150222	272329	-14889.2	268004	764	170	1	0.588235	Low
79	BTK	7R61	1.52	Training	373	15	151	20	4193	0.0889578	0.00357739	0.0360124	0.00476985	4.68657e+06	154857	172722	132934	202702	-717493	-150222	272329	-14889.2	268004	764	170	1	0.588235	Low
80	AURKA (Aurora A)	2NP8	2.25	Training	372	15	155	0	4217	0.0882144	0.00355703	0.036756	0	2.02481e+07	116143	128934	-108669	-9694.69	16610	-1337.77	-53662	-174091	-22403	1137	341	5	1.46628	High
80	AURKA (Aurora A)	3E5A	2.3	Training	380	22	137	0	4363	0.087096	0.0050424	0.0314004	0	2.02481e+07	116143	128934	-108669	-9694.69	16610	-1337.77	-53662	-174091	-22403	1137	341	5	1.46628	High
80	AURKA (Aurora A)	3EFW	2.29	Training	318	8	130	0	3819	0.0832679	0.00209479	0.0340403	0	2.02481e+07	116143	128934	-108669	-9694.69	16610	-1337.77	-53662	-174091	-22403	1137	341	5	1.46628	High
80	AURKA (Aurora A)	3HA6	2.36	Training	411	18	151	0	4363	0.0942012	0.0041256	0.0346092	0	2.02481e+07	116143	128934	-108669	-9694.69	16610	-1337.77	-53662	-174091	-22403	1137	341	5	1.46628	High
80	AURKA (Aurora A)	3MYG	2.4	Training	385	14	149	0	4171	0.092304	0.00335651	0.0357228	0	2.02481e+07	116143	128934	-108669	-9694.69	16610	-1337.77	-53662	-174091	-22403	1137	341	5	1.46628	High
80	AURKA (Aurora A)	3VAP	2.66	Training	391	15	138	0	4110	0.0951338	0.00364964	0.0335766	0	2.02481e+07	116143	128934	-108669	-9694.69	16610	-1337.77	-53662	-174091	-22403	1137	341	5	1.46628	High
80	AURKA (Aurora A)	3W2C	2.45	Training	257	12	104	2	3344	0.0768541	0.00358852	0.0311005	0.000598086	2.02481e+07	116143	128934	-108669	-9694.69	16610	-1337.77	-53662	-174091	-22403	1137	341	5	1.46628	High
80	AURKA (Aurora A)	4BYJ	2.75	Training	338	14	116	1	3941	0.085765	0.0035524	0.0294342	0.000253743	2.02481e+07	116143	128934	-108669	-9694.69	16610	-1337.77	-53662	-174091	-22403	1137	341	5	1.46628	High
80	AURKA (Aurora A)	4UYN	1.9	Training	362	25	139	3	4143	0.0873763	0.00603427	0.0335506	0.000724113	2.02481e+07	116143	128934	-108669	-9694.69	16610	-1337.77	-53662	-174091	-22403	1137	341	5	1.46628	High
80	AURKA (Aurora A)	4ZTR	2.85	Training	344	19	124	0	3976	0.0865191	0.00477867	0.0311871	0	2.02481e+07	116143	128934	-108669	-9694.69	16610	-1337.77	-53662	-174091	-22403	1137	341	5	1.46628	High
80	AURKA (Aurora A)	5DN3	2.05	Training	398	19	147	25	4363	0.0912216	0.0043548	0.0336924	0.00573	2.02481e+07	116143	128934	-108669	-9694.69	16610	-1337.77	-53662	-174091	-22403	1137	341	5	1.46628	High
80	AURKA (Aurora A)	5EW9	2.18	Training	360	17	139	0	4147	0.0868097	0.00409935	0.0335182	0	2.02481e+07	116143	128934	-108669	-9694.69	16610	-1337.77	-53662	-174091	-22403	1137	341	5	1.46628	High
80	AURKA (Aurora A)	5OBJ	2.9	Training	370	16	136	6	4257	0.0869157	0.00375852	0.0319474	0.00140944	2.02481e+07	116143	128934	-108669	-9694.69	16610	-1337.77	-53662	-174091	-22403	1137	341	5	1.46628	High
80	AURKA (Aurora A)	5OBR	2.62	Training	345	19	133	0	4134	0.0834543	0.00459603	0.0321722	0	2.02481e+07	116143	128934	-108669	-9694.69	16610	-1337.77	-53662	-174091	-22403	1137	341	5	1.46628	High
80	AURKA (Aurora A)	5ONE	2.6	Training	358	19	126	0	4133	0.0866199	0.00459714	0.0304863	0	2.02481e+07	116143	128934	-108669	-9694.69	16610	-1337.77	-53662	-174091	-22403	1137	341	5	1.46628	High
80	AURKA (Aurora A)	6C2R	1.96	Training	355	22	127	14	4039	0.087893	0.00544689	0.0314434	0.0034662	2.02481e+07	116143	128934	-108669	-9694.69	16610	-1337.77	-53662	-174091	-22403	1137	341	5	1.46628	High
80	AURKA (Aurora A)	6C2T	1.73	Training	368	19	128	15	4056	0.0907298	0.00468442	0.0315582	0.00369822	2.02481e+07	116143	128934	-108669	-9694.69	16610	-1337.77	-53662	-174091	-22403	1137	341	5	1.46628	High
80	AURKA (Aurora A)	6GRA	2.6	Training	357	17	132	1	3973	0.0898565	0.00427888	0.0332243	0.000251699	2.02481e+07	116143	128934	-108669	-9694.69	16610	-1337.77	-53662	-174091	-22403	1137	341	5	1.46628	High
80	AURKA (Aurora A)	6Z4Y	2.25	Training	370	18	134	0	4196	0.0881792	0.0042898	0.0319352	0	2.02481e+07	116143	128934	-108669	-9694.69	16610	-1337.77	-53662	-174091	-22403	1137	341	5	1.46628	High

## Sheet: Testing List
Target No.	Target	Code	Resolution	Training or Testing	H-bonds	electrostatic	Hydrophobic interaction	bumps	NO. of non hydrogen atoms	N. H-bonds	N. electrostatic	N. Hydrophobic interaction	N. bumps	PCA dimension 0	PCA dimension 1	PCA dimension 2	PCA dimension 3	PCA dimension 4	PCA dimension 5	PCA dimension 6	PCA dimension 7	PCA dimension 8	PCA dimension 9	N. Inhibitors	MMP	AC	AC/MMP	Default threshold
68	PIM1	1XWS	1.8	Testing	379	21	165	0	4375	0.0866286	0.0048	0.0377143	0	2.26759e+07	63668.3	-72210	208608	211472	-46826.8	216837	-117213	74108.8	96246.6	2498	1372	17	1.23907	High
54	PAK4	2CDZ	2.3	Testing	392	20	173	0	4535	0.0864388	0.00441014	0.0381477	0	1.23805e+07	-146575	173058	-39470.2	21664	-101743	-246981	-29698.2	71411.7	-250796	1197	354	0	0	NO
35	ABL1	2E2B	2.2	Testing	373	16	149	0	4345	0.0858458	0.00368239	0.0342923	0	-1.63596e+07	258172	-258347	-34001.1	514245	142143	-357452	-356988	-750918	118049	1415	858	24	2.7972	High
35	ABL1	2HYY	2.4	Testing	365	12	146	0	4105	0.088916	0.00292326	0.0355664	0	-1.63596e+07	258172	-258347	-34001.1	514245	142143	-357452	-356988	-750918	118049	1415	858	24	2.7972	High
35	ABL1	2HZ0	2.1	Testing	383	13	156	1	4224	0.0906723	0.00307765	0.0369318	0.000236742	-1.63596e+07	258172	-258347	-34001.1	514245	142143	-357452	-356988	-750918	118049	1415	858	24	2.7972	High
35	ABL1	2HZ4	2.8	Testing	392	21	142	0	4248	0.0922787	0.0049435	0.0334275	0	-1.63596e+07	258172	-258347	-34001.1	514245	142143	-357452	-356988	-750918	118049	1415	858	24	2.7972	High
35	ABL1	2HZI	1.7	Testing	394	14	164	20	4284	0.0919701	0.00326797	0.038282	0.00466853	-1.63596e+07	258172	-258347	-34001.1	514245	142143	-357452	-356988	-750918	118049	1415	858	24	2.7972	High
41	CSF1R (FMS)	2I0V	2.8	Testing	403	10	160	0	4801	0.0839408	0.0020829	0.0333264	0	-1.23385e+07	16606.6	405361	229642	-100577	-124900	84791.9	239965	-98026	205561	959	254	11	4.33071	High
41	CSF1R (FMS)	2I1M	1.8	Testing	434	17	166	0	4929	0.0880503	0.00344898	0.0336782	0	-1.23385e+07	16606.6	405361	229642	-100577	-124900	84791.9	239965	-98026	205561	959	254	11	4.33071	High
14	HER4 (ErbB4)	2R4B	2.4	Testing	376	19	163	0	4629	0.081227	0.00410456	0.0352128	0	-3.65193e+07	798618	-428949	321842	-575914	-41299.3	97308.3	401406	-131066	-152575	670	167	0	0	NO
48	NEK2	2W5A	1.55	Testing	416	24	129	8	4357	0.0954785	0.00550838	0.0296075	0.00183613	1.6586e+07	-235227	-63692.1	-132793	-120407	73940.5	-16602.6	26495.4	-115092	-255273	894	220	0	0	NO
48	NEK2	2XK3	2.2	Testing	359	18	110	1	3955	0.0907712	0.0045512	0.0278129	0.000252845	1.6586e+07	-235227	-63692.1	-132793	-120407	73940.5	-16602.6	26495.4	-115092	-255273	894	220	0	0	NO
48	NEK2	2XK4	2.1	Testing	350	17	111	0	4056	0.0862919	0.00419132	0.0273669	0	1.6586e+07	-235227	-63692.1	-132793	-120407	73940.5	-16602.6	26495.4	-115092	-255273	894	220	0	0	NO
48	NEK2	2XK6	2.2	Testing	344	19	106	0	3898	0.0882504	0.00487429	0.0271934	0	1.6586e+07	-235227	-63692.1	-132793	-120407	73940.5	-16602.6	26495.4	-115092	-255273	894	220	0	0	NO
48	NEK2	2XKC	2.5	Testing	355	19	111	0	3904	0.0909324	0.0048668	0.0284324	0	1.6586e+07	-235227	-63692.1	-132793	-120407	73940.5	-16602.6	26495.4	-115092	-255273	894	220	0	0	NO
48	NEK2	2XKD	1.96	Testing	356	16	112	0	4032	0.0882937	0.00396825	0.0277778	0	1.6586e+07	-235227	-63692.1	-132793	-120407	73940.5	-16602.6	26495.4	-115092	-255273	894	220	0	0	NO
48	NEK2	2XKE	2.2	Testing	348	18	113	0	3950	0.0881013	0.00455696	0.0286076	0	1.6586e+07	-235227	-63692.1	-132793	-120407	73940.5	-16602.6	26495.4	-115092	-255273	894	220	0	0	NO
48	NEK2	2XKF	2.35	Testing	346	20	117	0	4015	0.0861768	0.00498132	0.0291407	0	1.6586e+07	-235227	-63692.1	-132793	-120407	73940.5	-16602.6	26495.4	-115092	-255273	894	220	0	0	NO
48	NEK2	2XNM	1.85	Testing	378	18	118	0	4176	0.0905172	0.00431034	0.0282567	0	1.6586e+07	-235227	-63692.1	-132793	-120407	73940.5	-16602.6	26495.4	-115092	-255273	894	220	0	0	NO
48	NEK2	2XNN	2.5	Testing	346	18	107	0	3979	0.0869565	0.00452375	0.0268912	0	1.6586e+07	-235227	-63692.1	-132793	-120407	73940.5	-16602.6	26495.4	-115092	-255273	894	220	0	0	NO
48	NEK2	2XNO	1.98	Testing	368	17	109	0	4026	0.0914059	0.00422255	0.027074	0	1.6586e+07	-235227	-63692.1	-132793	-120407	73940.5	-16602.6	26495.4	-115092	-255273	894	220	0	0	NO
48	NEK2	2XNP	1.98	Testing	372	28	117	0	4159	0.0894446	0.00673239	0.0281318	0	1.6586e+07	-235227	-63692.1	-132793	-120407	73940.5	-16602.6	26495.4	-115092	-255273	894	220	0	0	NO
5	PHKG2(PSK-C3)	2Y7J	2.5	Testing	421	24	153	7	4518	0.0931828	0.00531208	0.0338645	0.00154936	1.8701e+07	16256.2	98028.5	-172801	193679	147239	-79329.7	-29673.5	-21224.1	107384	580	116	0	0	NO
14	HER4 (ErbB4)	3BBT	2.8	Testing	338	16	156	2	4477	0.075497	0.00357382	0.0348448	0.000446728	-3.65193e+07	798618	-428949	321842	-575914	-41299.3	97308.3	401406	-131066	-152575	670	167	0	0	NO
35	ABL1	3CS9	2.21	Testing	380	20	155	0	4256	0.0892857	0.00469925	0.0364192	0	-1.63596e+07	258172	-258347	-34001.1	514245	142143	-357452	-356988	-750918	118049	1415	858	24	2.7972	High
41	CSF1R (FMS)	3DPK	1.95	Testing	425	11	164	0	4424	0.0960669	0.00248644	0.0370705	0	-1.23385e+07	16606.6	405361	229642	-100577	-124900	84791.9	239965	-98026	205561	959	254	11	4.33071	High
21	MAPKAPK3 (3pK)	3FHR	1.9	Testing	394	25	162	0	4396	0.0896269	0.00568699	0.0368517	0	2.01741e+07	42072.3	86850.1	-109673	-129392	-2578.78	43271.1	-66310.3	169504	339576	737	192	0	0	NO
21	MAPKAPK3 (3pK)	3FXW	2	Testing	385	20	154	0	4370	0.0881007	0.00457666	0.0352403	0	2.01741e+07	42072.3	86850.1	-109673	-129392	-2578.78	43271.1	-66310.3	169504	339576	737	192	0	0	NO
29	FLT1	3HNG	2.7	Testing	420	19	165	5	4610	0.0911063	0.00412148	0.0357918	0.0010846	-3.4921e+07	239963	-122371	240249	-14832.1	-470600	90106.5	-72985.9	1439.2	-347914	1588	286	11	3.84615	High
72	MAPK1 (ERK2)	3I5Z	2.2	Testing	439	25	182	0	5422	0.0809664	0.00461084	0.0335669	0	2.04671e+07	262607	-55173.9	-110890	188883	47476.3	-236069	-49133.5	340819	-72597.4	1653	387	2	0.516796	Low
68	PIM1	3JYA	2.1	Testing	388	26	156	0	4408	0.0880218	0.00589837	0.0353902	0	2.26759e+07	63668.3	-72210	208608	211472	-46826.8	216837	-117213	74108.8	96246.6	2498	1372	17	1.23907	High
41	CSF1R (FMS)	3LCD	2.5	Testing	401	10	152	0	4485	0.0894091	0.00222965	0.0338907	0	-1.23385e+07	16606.6	405361	229642	-100577	-124900	84791.9	239965	-98026	205561	959	254	11	4.33071	High
41	CSF1R (FMS)	3LCO	3.4	Testing	392	12	148	0	4508	0.0869565	0.00266193	0.0328305	0	-1.23385e+07	16606.6	405361	229642	-100577	-124900	84791.9	239965	-98026	205561	959	254	11	4.33071	High
43	ITK	3QGW	2.1	Testing	335	11	130	3	3868	0.0866081	0.00284385	0.0336091	0.000775595	5.03375e+06	128879	401937	258202	275326	-733768	-44952.5	-146892	-116414	40591.9	736	181	1	0.552486	Low
43	ITK	3QGY	2.1	Testing	355	12	140	0	3898	0.0910723	0.0030785	0.0359159	0	5.03375e+06	128879	401937	258202	275326	-733768	-44952.5	-146892	-116414	40591.9	736	181	1	0.552486	Low
35	ABL1	3QRI	2.1	Testing	375	24	149	0	4402	0.0851886	0.00545207	0.0338483	0	-1.63596e+07	258172	-258347	-34001.1	514245	142143	-357452	-356988	-750918	118049	1415	858	24	2.7972	High
35	ABL1	3QRK	2.3	Testing	369	20	156	0	4329	0.0852391	0.00462	0.036036	0	-1.63596e+07	258172	-258347	-34001.1	514245	142143	-357452	-356988	-750918	118049	1415	858	24	2.7972	High
68	PIM1	3R04	1.7	Testing	388	22	161	7	4364	0.0889093	0.00504125	0.0368928	0.00160403	2.26759e+07	63668.3	-72210	208608	211472	-46826.8	216837	-117213	74108.8	96246.6	2498	1372	17	1.23907	High
21	MAPKAPK3 (3pK)	3R1N	2.09	Testing	391	23	154	1	4407	0.0887225	0.00521897	0.0349444	0.000226912	2.01741e+07	42072.3	86850.1	-109673	-129392	-2578.78	43271.1	-66310.3	169504	339576	737	192	0	0	NO
21	MAPKAPK3 (3pK)	3SHE	2.25	Testing	379	18	153	0	4336	0.0874077	0.00415129	0.035286	0	2.01741e+07	42072.3	86850.1	-109673	-129392	-2578.78	43271.1	-66310.3	169504	339576	737	192	0	0	NO
35	ABL1	3UE4	2.424	Testing	396	27	150	0	4338	0.0912863	0.00622407	0.0345781	0	-1.63596e+07	258172	-258347	-34001.1	514245	142143	-357452	-356988	-750918	118049	1415	858	24	2.7972	High
48	NEK2	4AFE	2.597	Testing	371	20	107	0	4121	0.0900267	0.00485319	0.0259646	0	1.6586e+07	-235227	-63692.1	-132793	-120407	73940.5	-16602.6	26495.4	-115092	-255273	894	220	0	0	NO
68	PIM1	4ALW	1.92	Testing	400	26	161	1	4394	0.0910332	0.00591716	0.0366409	0.000227583	2.26759e+07	63668.3	-72210	208608	211472	-46826.8	216837	-117213	74108.8	96246.6	2498	1372	17	1.23907	High
54	PAK4	4APP	2.2	Testing	424	33	172	0	4671	0.0907729	0.00706487	0.036823	0	1.23805e+07	-146575	173058	-39470.2	21664	-101743	-246981	-29698.2	71411.7	-250796	1197	354	0	0	NO
68	PIM1	4DTK	1.86	Testing	396	19	165	0	4397	0.0900614	0.00432113	0.0375256	0	2.26759e+07	63668.3	-72210	208608	211472	-46826.8	216837	-117213	74108.8	96246.6	2498	1372	17	1.23907	High
30	MAPK13(SAPK4)	4EYJ	2.102	Testing	431	25	176	0	5512	0.078193	0.00453556	0.0319303	0	2.17343e+07	191890	-149663	12938.5	74219.9	195359	67290.9	-85911.8	61554.1	186214	730	185	0	0	NO
30	MAPK13(SAPK4)	4EYM	2.353	Testing	429	27	186	0	5549	0.0773112	0.00486574	0.0335196	0	2.17343e+07	191890	-149663	12938.5	74219.9	195359	67290.9	-85911.8	61554.1	186214	730	185	0	0	NO
72	MAPK1 (ERK2)	4FV3	2.2	Testing	468	20	201	0	5598	0.0836013	0.0035727	0.0359057	0	2.04671e+07	262607	-55173.9	-110890	188883	47476.3	-236069	-49133.5	340819	-72597.4	1653	387	2	0.516796	Low
72	MAPK1 (ERK2)	4FV9	2.11	Testing	455	21	189	0	5392	0.0843843	0.00389466	0.0350519	0	2.04671e+07	262607	-55173.9	-110890	188883	47476.3	-236069	-49133.5	340819	-72597.4	1653	387	2	0.516796	Low
54	PAK4	4JDI	1.85	Testing	423	26	177	0	4638	0.0912031	0.00560586	0.038163	0	1.23805e+07	-146575	173058	-39470.2	21664	-101743	-246981	-29698.2	71411.7	-250796	1197	354	0	0	NO
68	PIM1	4K0Y	1.95	Testing	385	24	155	0	4394	0.0876195	0.00546199	0.0352754	0	2.26759e+07	63668.3	-72210	208608	211472	-46826.8	216837	-117213	74108.8	96246.6	2498	1372	17	1.23907	High
68	PIM1	4K1B	2.08	Testing	369	26	149	2	4359	0.0846524	0.00596467	0.0341822	0.000458821	2.26759e+07	63668.3	-72210	208608	211472	-46826.8	216837	-117213	74108.8	96246.6	2498	1372	17	1.23907	High
43	ITK	4M0Y	1.7	Testing	382	14	146	0	4177	0.0914532	0.00335169	0.0349533	0	5.03375e+06	128879	401937	258202	275326	-733768	-44952.5	-146892	-116414	40591.9	736	181	1	0.552486	Low
43	ITK	4M0Z	2	Testing	374	14	160	0	4199	0.0890688	0.00333413	0.0381043	0	5.03375e+06	128879	401937	258202	275326	-733768	-44952.5	-146892	-116414	40591.9	736	181	1	0.552486	Low
43	ITK	4M12	2.15	Testing	377	14	150	0	4199	0.0897833	0.00333413	0.0357228	0	5.03375e+06	128879	401937	258202	275326	-733768	-44952.5	-146892	-116414	40591.9	736	181	1	0.552486	Low
43	ITK	4M13	1.85	Testing	378	14	149	0	4199	0.0900214	0.00333413	0.0354846	0	5.03375e+06	128879	401937	258202	275326	-733768	-44952.5	-146892	-116414	40591.9	736	181	1	0.552486	Low
43	ITK	4M14	1.55	Testing	367	14	148	0	4188	0.0876313	0.00334288	0.0353391	0	5.03375e+06	128879	401937	258202	275326	-733768	-44952.5	-146892	-116414	40591.9	736	181	1	0.552486	Low
43	ITK	4M15	1.52	Testing	368	15	148	0	4188	0.0878701	0.00358166	0.0353391	0	5.03375e+06	128879	401937	258202	275326	-733768	-44952.5	-146892	-116414	40591.9	736	181	1	0.552486	Low
68	PIM1	4MTA	2.2	Testing	402	19	184	0	4381	0.0917599	0.00433691	0.0419995	0	2.26759e+07	63668.3	-72210	208608	211472	-46826.8	216837	-117213	74108.8	96246.6	2498	1372	17	1.23907	High
72	MAPK1 (ERK2)	4N0S	1.8	Testing	520	22	191	0	5649	0.0920517	0.00389449	0.0338113	0	2.04671e+07	262607	-55173.9	-110890	188883	47476.3	-236069	-49133.5	340819	-72597.4	1653	387	2	0.516796	Low
54	PAK4	4NJD	2.5	Testing	392	24	162	0	4655	0.0842105	0.00515575	0.0348013	0	1.23805e+07	-146575	173058	-39470.2	21664	-101743	-246981	-29698.2	71411.7	-250796	1197	354	0	0	NO
54	PAK4	4O0X	2.48	Testing	421	21	167	1	4645	0.0906351	0.00452099	0.0359526	0.000215285	1.23805e+07	-146575	173058	-39470.2	21664	-101743	-246981	-29698.2	71411.7	-250796	1197	354	0	0	NO
54	PAK4	4O0Y	2.2	Testing	416	24	175	1	4645	0.0895587	0.00516685	0.0376749	0.000215285	1.23805e+07	-146575	173058	-39470.2	21664	-101743	-246981	-29698.2	71411.7	-250796	1197	354	0	0	NO
72	MAPK1 (ERK2)	4O6E	1.95	Testing	448	26	185	6	5389	0.0831323	0.00482464	0.0343292	0.00111338	2.04671e+07	262607	-55173.9	-110890	188883	47476.3	-236069	-49133.5	340819	-72597.4	1653	387	2	0.516796	Low
61	NTRK1 (TRKA)	4PMM	2	Testing	390	16	181	0	4500	0.0866667	0.00355556	0.0402222	0	-4.63384e+06	63917.9	300291	704393	-463051	-104727	-235083	2818.95	13468.4	16797.6	884	222	1	0.45045	Low
61	NTRK1 (TRKA)	4PMP	1.8	Testing	389	19	173	0	4481	0.086811	0.00424012	0.0386075	0	-4.63384e+06	63917.9	300291	704393	-463051	-104727	-235083	2818.95	13468.4	16797.6	884	222	1	0.45045	Low
61	NTRK1 (TRKA)	4PMT	2.1	Testing	388	12	175	0	4325	0.089711	0.00277457	0.0404624	0	-4.63384e+06	63917.9	300291	704393	-463051	-104727	-235083	2818.95	13468.4	16797.6	884	222	1	0.45045	Low
72	MAPK1 (ERK2)	4QP2	2.23	Testing	441	23	177	1	5489	0.0803425	0.0041902	0.0322463	0.000182183	2.04671e+07	262607	-55173.9	-110890	188883	47476.3	-236069	-49133.5	340819	-72597.4	1653	387	2	0.516796	Low
72	MAPK1 (ERK2)	4QP9	2	Testing	444	24	192	3	5506	0.0806393	0.00435888	0.034871	0.00054486	2.04671e+07	262607	-55173.9	-110890	188883	47476.3	-236069	-49133.5	340819	-72597.4	1653	387	2	0.516796	Low
72	MAPK1 (ERK2)	4QTE	1.5	Testing	513	28	192	0	5694	0.0900948	0.00491746	0.0337197	0	2.04671e+07	262607	-55173.9	-110890	188883	47476.3	-236069	-49133.5	340819	-72597.4	1653	387	2	0.516796	Low
58	FGFR1	4V05	2.57	Testing	402	18	167	14	4432	0.090704	0.00406137	0.0376805	0.00315884	-4.34349e+06	-7876.21	155255	-17297.7	-102305	202522	-60492.6	-143026	-269869	302485	986	252	1	0.396825	Low
35	ABL1	4WA9	2.2	Testing	389	11	143	4	4399	0.0884292	0.00250057	0.0325074	0.000909298	-1.63596e+07	258172	-258347	-34001.1	514245	142143	-357452	-356988	-750918	118049	1415	858	24	2.7972	High
58	FGFR1	4WUN	1.65	Testing	400	14	164	0	4327	0.0924428	0.0032355	0.0379015	0	-4.34349e+06	-7876.21	155255	-17297.7	-102305	202522	-60492.6	-143026	-269869	302485	986	252	1	0.396825	Low
68	PIM1	4XHK	1.9	Testing	386	23	160	0	4349	0.088756	0.00528857	0.0367901	0	2.26759e+07	63668.3	-72210	208608	211472	-46826.8	216837	-117213	74108.8	96246.6	2498	1372	17	1.23907	High
65	DYRK1A	4YLK	1.4	Testing	490	36	196	0	5558	0.0881612	0.00647715	0.0352645	0	4.49195e+06	8515.96	266547	-130861	-138439	-185889	448932	82529.4	-326488	257896	1047	275	6	2.18182	High
65	DYRK1A	4YLL	1.4	Testing	488	32	194	0	5543	0.088039	0.00577305	0.0349991	0	4.49195e+06	8515.96	266547	-130861	-138439	-185889	448932	82529.4	-326488	257896	1047	275	6	2.18182	High
61	NTRK1 (TRKA)	4YNE	2.02	Testing	382	17	167	0	4380	0.0872146	0.00388128	0.0381279	0	-4.63384e+06	63917.9	300291	704393	-463051	-104727	-235083	2818.95	13468.4	16797.6	884	222	1	0.45045	Low
61	NTRK1 (TRKA)	4YPS	2.1	Testing	387	14	154	0	4304	0.0899164	0.00325279	0.0357807	0	-4.63384e+06	63917.9	300291	704393	-463051	-104727	-235083	2818.95	13468.4	16797.6	884	222	1	0.45045	Low
35	ABL1	4ZOG	2.3	Testing	412	17	152	1	4330	0.0951501	0.0039261	0.0351039	0.000230947	-1.63596e+07	258172	-258347	-34001.1	514245	142143	-357452	-356988	-750918	118049	1415	858	24	2.7972	High
72	MAPK1 (ERK2)	4ZXT	2	Testing	520	21	197	0	5648	0.092068	0.00371813	0.0348796	0	2.04671e+07	262607	-55173.9	-110890	188883	47476.3	-236069	-49133.5	340819	-72597.4	1653	387	2	0.516796	Low
72	MAPK1 (ERK2)	4ZZN	1.33	Testing	484	16	194	0	5492	0.0881282	0.00291333	0.0353241	0	2.04671e+07	262607	-55173.9	-110890	188883	47476.3	-236069	-49133.5	340819	-72597.4	1653	387	2	0.516796	Low
65	DYRK1A	5A3X	2.26	Testing	484	27	192	0	5605	0.0863515	0.00481713	0.0342551	0	4.49195e+06	8515.96	266547	-130861	-138439	-185889	448932	82529.4	-326488	257896	1047	275	6	2.18182	High
58	FGFR1	5A46	2.63	Testing	377	14	169	0	4434	0.0850248	0.00315742	0.0381146	0	-4.34349e+06	-7876.21	155255	-17297.7	-102305	202522	-60492.6	-143026	-269869	302485	986	252	1	0.396825	Low
65	DYRK1A	5A4T	2.15	Testing	474	21	189	0	5573	0.0850529	0.00376817	0.0339135	0	4.49195e+06	8515.96	266547	-130861	-138439	-185889	448932	82529.4	-326488	257896	1047	275	6	2.18182	High
58	FGFR1	5AM6	1.96	Testing	380	22	167	0	4727	0.0803893	0.00465411	0.035329	0	-4.34349e+06	-7876.21	155255	-17297.7	-102305	202522	-60492.6	-143026	-269869	302485	986	252	1	0.396825	Low
72	MAPK1 (ERK2)	5BUE	2.4	Testing	456	22	194	0	5417	0.0841794	0.00406129	0.0358132	0	2.04671e+07	262607	-55173.9	-110890	188883	47476.3	-236069	-49133.5	340819	-72597.4	1653	387	2	0.516796	Low
72	MAPK1 (ERK2)	5BUJ	1.85	Testing	472	20	188	0	5385	0.0876509	0.00371402	0.0349118	0	2.04671e+07	262607	-55173.9	-110890	188883	47476.3	-236069	-49133.5	340819	-72597.4	1653	387	2	0.516796	Low
72	MAPK1 (ERK2)	5BVF	1.9	Testing	441	18	195	0	5377	0.082016	0.00334759	0.0362656	0	2.04671e+07	262607	-55173.9	-110890	188883	47476.3	-236069	-49133.5	340819	-72597.4	1653	387	2	0.516796	Low
30	MAPK13(SAPK4)	5EKN	2.594	Testing	430	29	179	0	5486	0.0783813	0.00528618	0.0326285	0	2.17343e+07	191890	-149663	12938.5	74219.9	195359	67290.9	-85911.8	61554.1	186214	730	185	0	0	NO
30	MAPK13(SAPK4)	5EKO	2	Testing	440	23	192	0	5556	0.0791937	0.00413967	0.0345572	0	2.17343e+07	191890	-149663	12938.5	74219.9	195359	67290.9	-85911.8	61554.1	186214	730	185	0	0	NO
58	FGFR1	5EW8	1.63	Testing	415	20	181	12	4570	0.0908096	0.00437637	0.0396061	0.00262582	-4.34349e+06	-7876.21	155255	-17297.7	-102305	202522	-60492.6	-143026	-269869	302485	986	252	1	0.396825	Low
61	NTRK1 (TRKA)	5H3Q	2.1	Testing	412	14	181	8	4750	0.0867368	0.00294737	0.0381053	0.00168421	-4.63384e+06	63917.9	300291	704393	-463051	-104727	-235083	2818.95	13468.4	16797.6	884	222	1	0.45045	Low
35	ABL1	5HU9	1.529	Testing	399	28	143	4	4308	0.0926184	0.00649954	0.0331941	0.000928505	-1.63596e+07	258172	-258347	-34001.1	514245	142143	-357452	-356988	-750918	118049	1415	858	24	2.7972	High
68	PIM1	5IPJ	2.1	Testing	373	26	152	0	4397	0.0848306	0.00591312	0.034569	0	2.26759e+07	63668.3	-72210	208608	211472	-46826.8	216837	-117213	74108.8	96246.6	2498	1372	17	1.23907	High
61	NTRK1 (TRKA)	5JFV	1.59	Testing	373	17	179	8	4459	0.083651	0.00381251	0.0401435	0.00179412	-4.63384e+06	63917.9	300291	704393	-463051	-104727	-235083	2818.95	13468.4	16797.6	884	222	1	0.45045	Low
61	NTRK1 (TRKA)	5JFW	1.52	Testing	387	13	180	8	4459	0.0867908	0.00291545	0.0403678	0.00179412	-4.63384e+06	63917.9	300291	704393	-463051	-104727	-235083	2818.95	13468.4	16797.6	884	222	1	0.45045	Low
61	NTRK1 (TRKA)	5JFX	1.63	Testing	378	16	180	0	4459	0.0847724	0.00358825	0.0403678	0	-4.63384e+06	63917.9	300291	704393	-463051	-104727	-235083	2818.95	13468.4	16797.6	884	222	1	0.45045	Low
72	MAPK1 (ERK2)	5K4I	1.76	Testing	468	28	190	0	5505	0.0850136	0.00508629	0.0345141	0	2.04671e+07	262607	-55173.9	-110890	188883	47476.3	-236069	-49133.5	340819	-72597.4	1653	387	2	0.516796	Low
68	PIM1	5KGG	1.95	Testing	393	23	165	0	4397	0.0893791	0.00523084	0.0375256	0	2.26759e+07	63668.3	-72210	208608	211472	-46826.8	216837	-117213	74108.8	96246.6	2498	1372	17	1.23907	High
68	PIM1	5KZI	2.1	Testing	391	24	158	0	4397	0.0889243	0.00545827	0.0359336	0	2.26759e+07	63668.3	-72210	208608	211472	-46826.8	216837	-117213	74108.8	96246.6	2498	1372	17	1.23907	High
48	NEK2	5M51	1.9	Testing	364	17	123	3	4101	0.0887588	0.00414533	0.0299927	0.000731529	1.6586e+07	-235227	-63692.1	-132793	-120407	73940.5	-16602.6	26495.4	-115092	-255273	894	220	0	0	NO
48	NEK2	5M53	1.9	Testing	361	19	133	0	4108	0.0878773	0.00462512	0.0323759	0	1.6586e+07	-235227	-63692.1	-132793	-120407	73940.5	-16602.6	26495.4	-115092	-255273	894	220	0	0	NO
48	NEK2	5M57	2.3	Testing	363	12	112	1	4104	0.0884503	0.00292398	0.0272904	0.000243665	1.6586e+07	-235227	-63692.1	-132793	-120407	73940.5	-16602.6	26495.4	-115092	-255273	894	220	0	0	NO
72	MAPK1 (ERK2)	5NHF	2.14	Testing	458	21	184	2	5296	0.0864804	0.00396526	0.0347432	0.000377644	2.04671e+07	262607	-55173.9	-110890	188883	47476.3	-236069	-49133.5	340819	-72597.4	1653	387	2	0.516796	Low
68	PIM1	5V82	1.89	Testing	380	21	153	0	4394	0.0864816	0.00477924	0.0348202	0	2.26759e+07	63668.3	-72210	208608	211472	-46826.8	216837	-117213	74108.8	96246.6	2498	1372	17	1.23907	High
54	PAK4	5VED	2.3	Testing	403	27	164	0	4638	0.0868909	0.00582147	0.0353601	0	1.23805e+07	-146575	173058	-39470.2	21664	-101743	-246981	-29698.2	71411.7	-250796	1197	354	0	0	NO
54	PAK4	5VEE	2.5	Testing	394	17	146	0	4638	0.0849504	0.00366537	0.0314791	0	1.23805e+07	-146575	173058	-39470.2	21664	-101743	-246981	-29698.2	71411.7	-250796	1197	354	0	0	NO
54	PAK4	5VEF	1.75	Testing	444	26	165	4	4639	0.0957103	0.00560466	0.035568	0.000862255	1.23805e+07	-146575	173058	-39470.2	21664	-101743	-246981	-29698.2	71411.7	-250796	1197	354	0	0	NO
72	MAPK1 (ERK2)	5WP1	1.4	Testing	544	17	188	26	5515	0.0986401	0.0030825	0.0340888	0.00471442	2.04671e+07	262607	-55173.9	-110890	188883	47476.3	-236069	-49133.5	340819	-72597.4	1653	387	2	0.516796	Low
54	PAK4	5XVA	1.85	Testing	409	26	177	0	4687	0.0872626	0.00554726	0.037764	0	1.23805e+07	-146575	173058	-39470.2	21664	-101743	-246981	-29698.2	71411.7	-250796	1197	354	0	0	NO
54	PAK4	5XVG	2.1	Testing	414	23	177	0	4687	0.0883294	0.00490719	0.037764	0	1.23805e+07	-146575	173058	-39470.2	21664	-101743	-246981	-29698.2	71411.7	-250796	1197	354	0	0	NO
54	PAK4	5ZJW	1.8	Testing	425	24	175	0	4687	0.0906763	0.00512055	0.0373373	0	1.23805e+07	-146575	173058	-39470.2	21664	-101743	-246981	-29698.2	71411.7	-250796	1197	354	0	0	NO
65	DYRK1A	6A1F	1.5	Testing	482	28	207	0	5620	0.0857651	0.00498221	0.0368327	0	4.49195e+06	8515.96	266547	-130861	-138439	-185889	448932	82529.4	-326488	257896	1047	275	6	2.18182	High
58	FGFR1	6C19	2.12	Testing	392	10	162	8	4250	0.0922353	0.00235294	0.0381176	0.00188235	-4.34349e+06	-7876.21	155255	-17297.7	-102305	202522	-60492.6	-143026	-269869	302485	986	252	1	0.396825	Low
61	NTRK1 (TRKA)	6D1Y	1.93	Testing	429	19	188	0	4753	0.0902588	0.00399748	0.039554	0	-4.63384e+06	63917.9	300291	704393	-463051	-104727	-235083	2818.95	13468.4	16797.6	884	222	1	0.45045	Low
61	NTRK1 (TRKA)	6D1Z	1.87	Testing	413	16	186	4	4628	0.0892394	0.00345722	0.0401901	0.000864304	-4.63384e+06	63917.9	300291	704393	-463051	-104727	-235083	2818.95	13468.4	16797.6	884	222	1	0.45045	Low
61	NTRK1 (TRKA)	6D20	1.94	Testing	421	15	188	0	4698	0.0896126	0.00319285	0.040017	0	-4.63384e+06	63917.9	300291	704393	-463051	-104727	-235083	2818.95	13468.4	16797.6	884	222	1	0.45045	Low
61	NTRK1 (TRKA)	6DKI	2.11	Testing	391	17	175	0	4482	0.0872378	0.00379295	0.0390451	0	-4.63384e+06	63917.9	300291	704393	-463051	-104727	-235083	2818.95	13468.4	16797.6	884	222	1	0.45045	Low
65	DYRK1A	6EIF	2.22	Testing	459	21	181	0	5588	0.0821403	0.00375805	0.0323908	0	4.49195e+06	8515.96	266547	-130861	-138439	-185889	448932	82529.4	-326488	257896	1047	275	6	2.18182	High
65	DYRK1A	6EIQ	2.3	Testing	472	26	177	0	5573	0.0846941	0.00466535	0.0317603	0	4.49195e+06	8515.96	266547	-130861	-138439	-185889	448932	82529.4	-326488	257896	1047	275	6	2.18182	High
65	DYRK1A	6EIR	2.4	Testing	447	29	195	0	5573	0.0802081	0.00520366	0.0349901	0	4.49195e+06	8515.96	266547	-130861	-138439	-185889	448932	82529.4	-326488	257896	1047	275	6	2.18182	High
65	DYRK1A	6EIS	2.36	Testing	473	24	195	0	5572	0.0848887	0.00430725	0.0349964	0	4.49195e+06	8515.96	266547	-130861	-138439	-185889	448932	82529.4	-326488	257896	1047	275	6	2.18182	High
9	FES	6JMF	2	Testing	520	22	204	0	5909	0.0880014	0.00372313	0.0345236	0	-2.10751e+06	-191239	-202233	-296167	-73915.1	-337486	-137161	-33083.5	124401	120916	392	68	0	0	NO
68	PIM1	6L17	1.75	Testing	385	21	159	0	4374	0.0880201	0.0048011	0.0363512	0	2.26759e+07	63668.3	-72210	208608	211472	-46826.8	216837	-117213	74108.8	96246.6	2498	1372	17	1.23907	High
58	FGFR1	6MZQ	2	Testing	391	12	167	0	4196	0.093184	0.00285987	0.0397998	0	-4.34349e+06	-7876.21	155255	-17297.7	-102305	202522	-60492.6	-143026	-269869	302485	986	252	1	0.396825	Low
58	FGFR1	6MZW	2.2	Testing	375	12	149	3	4180	0.0897129	0.00287081	0.0356459	0.000717703	-4.34349e+06	-7876.21	155255	-17297.7	-102305	202522	-60492.6	-143026	-269869	302485	986	252	1	0.396825	Low
68	PIM1	6NO9	1.71	Testing	372	20	159	2	4369	0.0851453	0.00457771	0.0363928	0.000457771	2.26759e+07	63668.3	-72210	208608	211472	-46826.8	216837	-117213	74108.8	96246.6	2498	1372	17	1.23907	High
61	NTRK1 (TRKA)	6NPT	2.19	Testing	388	20	166	0	4622	0.0839463	0.00432713	0.0359152	0	-4.63384e+06	63917.9	300291	704393	-463051	-104727	-235083	2818.95	13468.4	16797.6	884	222	1	0.45045	Low
61	NTRK1 (TRKA)	6NSS	1.97	Testing	444	18	190	4	4849	0.0915653	0.00371211	0.0391833	0.000824912	-4.63384e+06	63917.9	300291	704393	-463051	-104727	-235083	2818.95	13468.4	16797.6	884	222	1	0.45045	Low
68	PIM1	6PDI	1.85	Testing	396	21	162	0	4378	0.0904523	0.00479671	0.0370032	0	2.26759e+07	63668.3	-72210	208608	211472	-46826.8	216837	-117213	74108.8	96246.6	2498	1372	17	1.23907	High
61	NTRK1 (TRKA)	6PL1	2.03	Testing	399	16	177	16	4647	0.0858618	0.00344308	0.0380891	0.00344308	-4.63384e+06	63917.9	300291	704393	-463051	-104727	-235083	2818.95	13468.4	16797.6	884	222	1	0.45045	Low
61	NTRK1 (TRKA)	6PL4	2.06	Testing	411	19	181	21	4747	0.086581	0.00400253	0.0381293	0.00442385	-4.63384e+06	63917.9	300291	704393	-463051	-104727	-235083	2818.95	13468.4	16797.6	884	222	1	0.45045	Low
72	MAPK1 (ERK2)	6RQ4	1.96	Testing	460	18	189	0	5424	0.0848083	0.00331858	0.0348451	0	2.04671e+07	262607	-55173.9	-110890	188883	47476.3	-236069	-49133.5	340819	-72597.4	1653	387	2	0.516796	Low
65	DYRK1A	6S14	1.05	Testing	527	23	183	20	5461	0.0965025	0.00421168	0.0335103	0.00366233	4.49195e+06	8515.96	266547	-130861	-138439	-185889	448932	82529.4	-326488	257896	1047	275	6	2.18182	High
65	DYRK1A	6S17	1.1	Testing	542	28	182	71	5487	0.0987789	0.00510297	0.0331693	0.0129397	4.49195e+06	8515.96	266547	-130861	-138439	-185889	448932	82529.4	-326488	257896	1047	275	6	2.18182	High
65	DYRK1A	6S1B	1.3	Testing	517	25	179	37	5433	0.0951592	0.00460151	0.0329468	0.00681023	4.49195e+06	8515.96	266547	-130861	-138439	-185889	448932	82529.4	-326488	257896	1047	275	6	2.18182	High
65	DYRK1A	6S1H	1.05	Testing	592	30	205	133	5451	0.108604	0.00550358	0.0376078	0.0243992	4.49195e+06	8515.96	266547	-130861	-138439	-185889	448932	82529.4	-326488	257896	1047	275	6	2.18182	High
65	DYRK1A	6S1J	1.41	Testing	543	23	198	42	5449	0.0996513	0.00422096	0.0363369	0.00770784	4.49195e+06	8515.96	266547	-130861	-138439	-185889	448932	82529.4	-326488	257896	1047	275	6	2.18182	High
48	NEK2	6SGI	2.3	Testing	340	18	112	0	4018	0.0846192	0.00447984	0.0278746	0	1.6586e+07	-235227	-63692.1	-132793	-120407	73940.5	-16602.6	26495.4	-115092	-255273	894	220	0	0	NO
48	NEK2	6SGK	2	Testing	328	14	116	0	3936	0.0833333	0.00355691	0.0294715	0	1.6586e+07	-235227	-63692.1	-132793	-120407	73940.5	-16602.6	26495.4	-115092	-255273	894	220	0	0	NO
48	NEK2	6SK9	2	Testing	320	18	110	0	3787	0.0844996	0.0047531	0.0290467	0	1.6586e+07	-235227	-63692.1	-132793	-120407	73940.5	-16602.6	26495.4	-115092	-255273	894	220	0	0	NO
41	CSF1R (FMS)	6T2W	1.7	Testing	442	9	179	0	4778	0.0925073	0.00188363	0.0374634	0	-1.23385e+07	16606.6	405361	229642	-100577	-124900	84791.9	239965	-98026	205561	959	254	11	4.33071	High
41	CSF1R (FMS)	6WXJ	2.62	Testing	386	11	144	0	4429	0.0871529	0.00248363	0.032513	0	-1.23385e+07	16606.6	405361	229642	-100577	-124900	84791.9	239965	-98026	205561	959	254	11	4.33071	High
68	PIM1	6YKD	1.86	Testing	411	22	165	0	4458	0.0921938	0.00493495	0.0370121	0	2.26759e+07	63668.3	-72210	208608	211472	-46826.8	216837	-117213	74108.8	96246.6	2498	1372	17	1.23907	High
65	DYRK1A	7A4O	1.9	Testing	508	22	187	0	5490	0.0925319	0.00400729	0.0340619	0	4.49195e+06	8515.96	266547	-130861	-138439	-185889	448932	82529.4	-326488	257896	1047	275	6	2.18182	High
65	DYRK1A	7A51	1.9	Testing	474	24	197	0	5405	0.0876966	0.00444033	0.0364477	0	4.49195e+06	8515.96	266547	-130861	-138439	-185889	448932	82529.4	-326488	257896	1047	275	6	2.18182	High
65	DYRK1A	7A5D	1.8	Testing	473	24	196	0	5414	0.0873661	0.00443295	0.0362024	0	4.49195e+06	8515.96	266547	-130861	-138439	-185889	448932	82529.4	-326488	257896	1047	275	6	2.18182	High
65	DYRK1A	7AKA	1.9	Testing	473	20	188	0	5414	0.0873661	0.00369413	0.0347248	0	4.49195e+06	8515.96	266547	-130861	-138439	-185889	448932	82529.4	-326488	257896	1047	275	6	2.18182	High
65	DYRK1A	7AKL	2	Testing	468	20	192	0	5357	0.0873623	0.00373343	0.035841	0	4.49195e+06	8515.96	266547	-130861	-138439	-185889	448932	82529.4	-326488	257896	1047	275	6	2.18182	High
72	MAPK1 (ERK2)	7AUV	1.76	Testing	481	20	197	0	5664	0.0849223	0.00353107	0.0347811	0	2.04671e+07	262607	-55173.9	-110890	188883	47476.3	-236069	-49133.5	340819	-72597.4	1653	387	2	0.516796	Low
54	PAK4	7CP4	2.5	Testing	420	30	166	2	4663	0.0900708	0.00643363	0.0355994	0.000428908	1.23805e+07	-146575	173058	-39470.2	21664	-101743	-246981	-29698.2	71411.7	-250796	1197	354	0	0	NO
72	MAPK1 (ERK2)	7NR9	1.91	Testing	474	16	181	0	5483	0.086449	0.00291811	0.0330111	0	2.04671e+07	262607	-55173.9	-110890	188883	47476.3	-236069	-49133.5	340819	-72597.4	1653	387	2	0.516796	Low
21	MAPKAPK3 (3pK)	7NRB	1.9	Testing	395	24	159	0	4396	0.0898544	0.00545951	0.0361692	0	2.01741e+07	42072.3	86850.1	-109673	-129392	-2578.78	43271.1	-66310.3	169504	339576	737	192	0	0	NO
65	DYRK1A	7O7K	1.82	Testing	490	27	189	0	5655	0.086649	0.00477454	0.0334218	0	4.49195e+06	8515.96	266547	-130861	-138439	-185889	448932	82529.4	-326488	257896	1047	275	6	2.18182	High

## Sheet: GFI 
SM8: GFI results for Protr-based PCA-descriptors (10) and 3D-descriptors (8).
Feature	RF Global Importance
PCA dimension 9	1.67706
PCA dimension 6	1.40827
PCA dimension 5	1.27141
PCA dimension 8	0.993011
PCA dimension 7	0.952103
PCA dimension 2	0.780054
PCA dimension 1	0.695887
PCA dimension 4	0.525468
PCA dimension 3	0.442587
Hydrophobic interactions	0.358234
PCA dimension 0	0.354236
H-bonds	0.200325
N. electrostatic interactions	0.143806
N. H-bonds	0.107892
electrostatic interactions	0.0991497
N. Hydrophobic interactions	0.0962936
bumps	0.0357143
N. bumps	0.00735294
