# Supplementary material for: Protein characteristics substantially influence the propensity of activity cliffs among kinase inhibitors
Source: Sci Rep. 2024 Apr 20;14:9058. doi: 10.1038/s41598-024-59501-w (PMC11032345; doi:10.1038/s41598-024-59501-w)
Supplement: Supplementary file 1 — Supplementary Information. [file 41598_2024_59501_MOESM1_ESM.zip › Supporting_revised/SM9-kinases families and domains of signifcant tripeptides .xlsx]

## Sheet: ورقة1
SM9: The information regarding the families and subfamilies of the collected protein kinases, along with the specific domains where each of the tripeptides in the successful ML models is situated within their corresponding kinases.
	Target	Family	Subfamily	FTA	VME	YDG	GTT	EFV	VQH	DPS	EMY
1	ABL1	Tyr protein kinase family	ABL subfamily
2	ACK1(TNK2)	Tyr protein kinase family	None
3	AKT2	AGC Ser/Thr protein kinase family	RAC subfamily	*/AGC-kinase C-terminal	**/Protein Kinase
4	ALK	Tyr protein kinase family	Insulin receptor subfamily		*/EGF-like			*/Protein Kinase		*/Protein Kinase
5	AURKA (AuroraA)	Ser/Thr protein kinase family	Aurora subfamily
6	AXL (UFO)	Tyr protein kinase family	AXL/UFO subfamily		*/Protein Kinase
7	BRK(PTK6)	Tyr protein kinase family	BRK/PTK6/SIK subfamily
8	BTK	Tyr protein kinase family	TEC subfamily								*/SH3
9	CAMK2D	CAMK Ser/Thr protein kinase family	CaMK subfamily
10	CDK2	CMGC Ser/Thr protein kinase family	CDC2/CDKX subfamily
11	CHK1(CHEK1)	CAMK Ser/Thr protein kinase family	NIM1 subfamily
12	CHK2(CHEK2)	CAMK Ser/Thr protein kinase family	CHK2 subfamily
13	CLK2	CMGC Ser/Thr protein kinase family	Lammer subfamily
14	CLK4	CMGC Ser/Thr protein kinase family	Lammer subfamily
15	CNK(PLK3)	Ser/Thr protein kinase family	CDC5/Polo subfamily
16	CSF1R(FMS)	Tyr protein kinase family	CSF-1/PDGF receptor subfamily
17	CSNK1A1(CK1α1)	CK1 Ser/Thr protein kinase family	Casein kinase I subfamily
18	CSNK1D	CK1 Ser/Thr protein kinase family	Casein kinase I subfamily		*/Protein Kinase
19	CSNK2A1 (CK2α1)	Ser/Thr protein kinase family	CK2 subfamily
20	cTAK1(MARK3)	CAMK Ser/Thr protein kinase family	SNF1 subfamily			*/Protein Kinase
21	DAPK3 (ZIPK)	CAMK Ser/Thr protein kinase family	DAP kinase subfamily					*/Activation segment
22	DCLK1	CAMK Ser/Thr protein kinase family	CaMK subfamily		*/Protein Kinase
23	DYRK1A	CMGC Ser/Thr protein kinase family	MNB/DYRK subfamily	*/Disordered			*/Disordered
24	EGFR (ErbB1)	Tyr protein kinase family	EGF receptor subfamily			*/Protein Kinase		*/Approximate		*/Approximate
25	EPHA2(ECK)	Tyr protein kinase family	Ephrin receptor subfamily
26	FAK1(PTK2)	Tyr protein kinase family	FAK subfamily							*/Protein Kinase
27	FES	Tyr protein kinase family	Fes/fps subfamily		*/Protein Kinase			*/Protein Kinase	*/Not Defined
28	FGFR1	Tyr protein kinase family	Fibroblast growth factor receptor subfamily
29	FGFR3(JTK4)	Tyr protein kinase family	Fibroblast growth factor receptor subfamily		*/Ig-like C2-type 2
30	FLT1	Tyr protein kinase family	CSF-1/PDGF receptor subfamily								*/Not Defined
31	FLT3	Tyr protein kinase family	CSF-1/PDGF receptor subfamily
32	FYN	Tyr protein kinase family	SRC subfamily	*/Protein Kinase					*/SH2
33	GSK3B(GSK3beta)	CMGC Ser/Thr protein kinase family	GSK-3 subfamily
34	HCCS-4	STE Ser/Thr protein kinase family	MAP kinase kinase kinase subfamily		*/Not Defined
35	HER2(erbB2)	Tyr protein kinase family	EGF receptor subfamily			*/Protein Kinase				*/Disordered
36	HER4(ErbB4)	Tyr protein kinase family	EGF receptor subfamily			*/Protein Kinase
37	HIPK2	CMGC Ser/Thr protein kinase family	HIPK subfamily						***/Transcriptional corepression, Interaction with DAZAP2, Autoinhibitory domain	*/Protein Kinase
38	IGF1R	Tyr protein kinase family	Insulin receptor subfamily		*/Protein Kinase	*/Not Defined				*/Disordered
39	INSR	Tyr protein kinase family	Insulin receptor subfamily		*/Protein Kinase
40	IRAK4	TKL Ser/Thr protein kinase family	Pelle subfamily	*/Not defined			*/Death
41	ITK	Tyr protein kinase family	TEC subfamily							*/Protein Kinase
42	JAK2	Tyr protein kinase family	JAK subfamily				*/Protein Kinase 1	*/Protein Kinase 1
43	KDR (VEGFR2)	Tyr protein kinase family	CSF-1/PDGF receptor subfamily				*/Ig-like C2-type 5	*/Protein Kinase			*/Protein Kinase
44	KIT(SCFR)	Tyr protein kinase family	CSF-1/PDGF receptor subfamily								*/Protein Kinase
45	KRS1(MST2)	STE Ser/Thr protein kinase family	STE20 subfamily		*/Protein Kinase
46	LCK	Tyr protein kinase family	SRC subfamily	*/Protein Kinase
47	LIMK1	TKL Ser/Thr protein kinase family	None			*/LIM zinc-binding 1
48	LYN	Tyr protein kinase family	SRC subfamily			*/SH3
49	MAP4K4 (HGK)	STE Ser/Thr protein kinase family	STE20 subfamily		*/Protein kinase		**/ Acidic residues, Mediates interaction with RAP2A
50	MAPK1 (ERK2)	CMGC Ser/Thr protein kinase family	MAP kinase subfamily							*/Cytoplasmic retention motif
51	MAPK13(SAPK4)	CMGC Ser/Thr protein kinase family	MAP kinase subfamily					*/ Protein kinase
52	MAPK8 (JNK1)	CMGC Ser/Thr protein kinase family	MAP kinase subfamily		*/Protein kinase					*/Not defined
53	MAPKAPK3 (3PK)	CAMK Ser/Thr protein kinase family	None
54	MARK2(EMK1)	CAMK Ser/Thr protein kinase family	SNF1 subfamily		*/Protein kinase	*/ Protein kinase
55	MELK(PK38)	CAMK Ser/Thr protein kinase family	SNF1 subfamily
56	MET	Tyr protein kinase family	None	*/ Sema			*/ IPT/TIG 1		*/Not Defined
57	NEK2	NEK Ser/Thr protein kinase family	NIMA subfamily	*/Protein kinase	*/Protein kinase			*/Protein kinase
58	NTRK1 (TRKA)	Tyr protein kinase family	Insulin receptor subfamily
59	NTRK2 (TRKB)	Tyr protein kinase family	Insulin receptor subfamily						*/Not Defined	*/LRRNT
60	NTRK3 (TRKC)	Tyr protein kinase family	Insulin receptor subfamily					*/ Ig-like C2-type 2	*/Not Defined
61	PAK1	STE Ser/Thr protein kinase family	STE20 subfamily		*/Not Defined
62	PAK4	STE Ser/Thr protein kinase family	STE20 subfamily		*/Protein kinase						*/Protein kinase
63	PDK1	PDK/BCKDK protein kinase family	None
64	PHKG2(PSK-C3)	CAMK Ser/Thr protein kinase family	None
65	PI3K-alpha	PI3/PI4-kinase family	None
66	PIM1	CAMK Ser/Thr protein kinase family	PIM subfamily
67	PIM2	CAMK Ser/Thr protein kinase family	PIM subfamily
68	PKN2(PRKCL2)	AGC Ser/Thr protein kinase family	PKC subfamily		*/ Protein kinase
69	PLK1	Ser/Thr protein kinase family	CDC5/Polo subfamily			*/Protein kinase				*/Not defined
70	PRKACA (PKA)	AGC Ser/Thr protein kinase family	cAMP subfamily		*/Protein kinase
71	PRKCI (PKCiota)	AGC Ser/Thr protein kinase family	PKC subfamily
72	PYK2(FAK2)	Tyr protein kinase family	FAK subfamily		*/Interaction with TGFB1I1					*/Protein kinase
73	RET	Tyr protein kinase family	None								*/Protein kinase
74	ROCK1	AGC Ser/Thr protein kinase family	None		*/Protein kinase
75	RPS6KA3 (RSK2)	Tyr protein kinase family	Ephrin receptor subfamily	*/ AGC-kinase C-terminal						*/Protein Kinase 1
76	RPS6KB1 (S6K1)	AGC Ser/Thr protein kinase family	S6 kinase subfamily
77	SRC	Tyr protein kinase family	SRC subfamily				*/ Protein kinase
78	SRPK1	CMGC Ser/Thr protein kinase family	None
79	SYK	Tyr protein kinase family	SYK/ZAP-70 subfamily
80	TYK2	Tyr protein kinase family	JAK subfamily		*/Protein kinase 2			*/FERM		*/Protein kinase 1
				* indicates the number of instances the particular tripeptide appear in a particular protein kinase.
				One * means it appeared once, **two times, ***three times
