# Supplementary material for: Protein characteristics substantially influence the propensity of activity cliffs among kinase inhibitors
Source: Sci Rep. 2024 Apr 20;14:9058. doi: 10.1038/s41598-024-59501-w (PMC11032345; doi:10.1038/s41598-024-59501-w)
Supplement: Supplementary file 1 — Supplementary Information. [file 41598_2024_59501_MOESM1_ESM.zip › Supporting_revised/Supporting folder 2_Scrambling/RF_default_GA selected features.xlsx]

## Sheet: 1000 Scrambling
Y-scrambling based on GA feature selection for RF model at default definition.
TruePositives	FalsePositives	TrueNegatives	FalseNegatives	Recall	Precision	Sensitivity	Specificity	F-measure	Accuracy	Cohen's kappa	Iteration
8	18	17	21	0.275862	0.307692	0.275862	0.485714	0.290909			0
3	10	42	9	0.25	0.230769	0.25	0.807692	0.24			0
5	20	21	18	0.217391	0.2	0.217391	0.512195	0.208333			0
									0.25	-0.176561	0
6	12	29	17	0.26087	0.333333	0.26087	0.707317	0.292683			1
18	15	20	11	0.62069	0.545455	0.62069	0.571429	0.580645			1
2	11	41	10	0.166667	0.153846	0.166667	0.788462	0.16			1
									0.40625	0.0533281	1
2	5	47	10	0.166667	0.285714	0.166667	0.903846	0.210526			2
15	14	21	14	0.517241	0.517241	0.517241	0.6	0.517241			2
9	19	22	14	0.391304	0.321429	0.391304	0.536585	0.352941			2
									0.40625	0.037594	2
2	13	39	10	0.166667	0.133333	0.166667	0.75	0.148148			3
6	19	22	17	0.26087	0.24	0.26087	0.536585	0.25			3
11	13	22	18	0.37931	0.458333	0.37931	0.628571	0.415094			3
									0.296875	-0.0888469	3
16	22	13	13	0.551724	0.421053	0.551724	0.371429	0.477612			4
1	7	45	11	0.0833333	0.125	0.0833333	0.865385	0.1			4
9	9	32	14	0.391304	0.5	0.391304	0.780488	0.439024			4
									0.40625	0.020934	4
4	6	46	8	0.333333	0.4	0.333333	0.884615	0.363636			5
18	18	17	11	0.62069	0.5	0.62069	0.485714	0.553846			5
8	10	31	15	0.347826	0.444444	0.347826	0.756098	0.390244			5
									0.46875	0.135822	5
9	15	26	14	0.391304	0.375	0.391304	0.634146	0.382979			6
0	11	41	12	0	0	0	0.788462				6
14	15	20	15	0.482759	0.482759	0.482759	0.571429	0.482759			6
									0.359375	-0.0206145	6
1	9	43	11	0.0833333	0.1	0.0833333	0.826923	0.0909091			7
15	20	15	14	0.517241	0.428571	0.517241	0.428571	0.46875			7
9	10	31	14	0.391304	0.473684	0.391304	0.756098	0.428571			7
									0.390625	0.0110935	7
11	20	15	18	0.37931	0.354839	0.37931	0.428571	0.366667			8
1	10	42	11	0.0833333	0.0909091	0.0833333	0.807692	0.0869565			8
8	14	27	15	0.347826	0.363636	0.347826	0.658537	0.355556			8
									0.3125	-0.10043	8
17	18	17	12	0.586207	0.485714	0.586207	0.485714	0.53125			9
2	11	41	10	0.166667	0.153846	0.166667	0.788462	0.16			9
8	8	33	15	0.347826	0.5	0.347826	0.804878	0.410256			9
									0.421875	0.0739147	9
3	11	41	9	0.25	0.214286	0.25	0.788462	0.230769			10
11	22	13	18	0.37931	0.333333	0.37931	0.371429	0.354839			10
4	13	28	19	0.173913	0.235294	0.173913	0.682927	0.2			10
									0.28125	-0.141085	10
6	15	26	17	0.26087	0.285714	0.26087	0.634146	0.272727			11
3	3	49	9	0.25	0.5	0.25	0.942308	0.333333			11
16	21	14	13	0.551724	0.432432	0.551724	0.4	0.484848			11
									0.390625	-0.0113452	11
15	23	12	14	0.517241	0.394737	0.517241	0.342857	0.447761			12
4	16	25	19	0.173913	0.2	0.173913	0.609756	0.186047			12
1	5	47	11	0.0833333	0.166667	0.0833333	0.903846	0.111111			12
									0.3125	-0.143786	12
13	13	22	16	0.448276	0.5	0.448276	0.628571	0.472727			13
3	9	43	9	0.25	0.25	0.25	0.826923	0.25			13
14	12	29	9	0.608696	0.538462	0.608696	0.707317	0.571429			13
									0.46875	0.163077	13
9	9	32	14	0.391304	0.5	0.391304	0.780488	0.439024			14
3	5	47	9	0.25	0.375	0.25	0.903846	0.3			14
20	18	17	9	0.689655	0.526316	0.689655	0.485714	0.597015			14
									0.5	0.175523	14
11	11	30	12	0.478261	0.5	0.478261	0.731707	0.488889			15
16	18	17	13	0.551724	0.470588	0.551724	0.485714	0.507937			15
0	8	44	12	0	0	0	0.846154				15
									0.421875	0.0558214	15
9	17	24	14	0.391304	0.346154	0.391304	0.585366	0.367347			16
16	15	20	13	0.551724	0.516129	0.551724	0.571429	0.533333			16
1	6	46	11	0.0833333	0.142857	0.0833333	0.884615	0.105263			16
									0.40625	0.033002	16
14	19	16	15	0.482759	0.424242	0.482759	0.457143	0.451613			17
9	16	25	14	0.391304	0.36	0.391304	0.609756	0.375			17
0	6	46	12	0	0	0	0.884615				17
									0.359375	-0.0529695	17
4	10	31	19	0.173913	0.285714	0.173913	0.756098	0.216216			18
20	18	17	9	0.689655	0.526316	0.689655	0.485714	0.597015			18
1	11	41	11	0.0833333	0.0833333	0.0833333	0.788462	0.0833333			18
									0.390625	0.0126582	18
17	18	17	12	0.586207	0.485714	0.586207	0.485714	0.53125			19
2	9	43	10	0.166667	0.181818	0.166667	0.826923	0.173913			19
3	15	26	20	0.130435	0.166667	0.130435	0.634146	0.146341			19
									0.34375	-0.060355	19
9	13	28	14	0.391304	0.409091	0.391304	0.682927	0.4			20
3	10	42	9	0.25	0.230769	0.25	0.807692	0.24			20
15	14	21	14	0.517241	0.517241	0.517241	0.6	0.517241			20
									0.421875	0.0867721	20
2	12	29	21	0.0869565	0.142857	0.0869565	0.707317	0.108108			21
13	27	8	16	0.448276	0.325	0.448276	0.228571	0.376812			21
2	8	44	10	0.166667	0.2	0.166667	0.846154	0.181818			21
									0.265625	-0.206095	21
3	12	29	20	0.130435	0.2	0.130435	0.707317	0.157895			22
3	10	42	9	0.25	0.230769	0.25	0.807692	0.24			22
14	22	13	15	0.482759	0.388889	0.482759	0.371429	0.430769			22
									0.3125	-0.103881	22
8	19	22	15	0.347826	0.296296	0.347826	0.536585	0.32			23
1	7	45	11	0.0833333	0.125	0.0833333	0.865385	0.1			23
14	15	20	15	0.482759	0.482759	0.482759	0.571429	0.482759			23
									0.359375	-0.0338849	23
8	10	31	15	0.347826	0.444444	0.347826	0.756098	0.390244			24
15	19	16	14	0.517241	0.441176	0.517241	0.457143	0.47619			24
5	7	45	7	0.416667	0.416667	0.416667	0.865385	0.416667			24
									0.4375	0.0971787	24
20	12	23	9	0.689655	0.625	0.689655	0.657143	0.655738			25
13	10	31	10	0.565217	0.565217	0.565217	0.756098	0.565217			25
3	6	46	9	0.25	0.333333	0.25	0.884615	0.285714			25
									0.5625	0.291979	25
16	22	13	13	0.551724	0.421053	0.551724	0.371429	0.477612			26
3	5	47	9	0.25	0.375	0.25	0.903846	0.3			26
5	13	28	18	0.217391	0.277778	0.217391	0.682927	0.243902			26
									0.375	-0.0305958	26
6	13	28	17	0.26087	0.315789	0.26087	0.682927	0.285714			27
16	16	19	13	0.551724	0.5	0.551724	0.542857	0.52459			27
1	12	40	11	0.0833333	0.0769231	0.0833333	0.769231	0.08			27
									0.359375	-0.0190291	27
9	18	17	20	0.310345	0.333333	0.310345	0.485714	0.321429			28
4	17	24	19	0.173913	0.190476	0.173913	0.585366	0.181818			28
2	14	38	10	0.166667	0.125	0.166667	0.730769	0.142857			28
									0.234375	-0.188779	28
16	20	15	13	0.551724	0.444444	0.551724	0.428571	0.492308			29
3	6	46	9	0.25	0.333333	0.25	0.884615	0.285714			29
7	12	29	16	0.304348	0.368421	0.304348	0.707317	0.333333			29
									0.40625	0.0299162	29
12	11	24	17	0.413793	0.521739	0.413793	0.685714	0.461538			30
1	16	36	11	0.0833333	0.0588235	0.0833333	0.692308	0.0689655			30
8	16	25	15	0.347826	0.333333	0.347826	0.609756	0.340426			30
									0.328125	-0.0295548	30
9	14	27	14	0.391304	0.391304	0.391304	0.658537	0.391304			31
15	19	16	14	0.517241	0.441176	0.517241	0.457143	0.47619			31
0	7	45	12	0	0	0	0.865385				31
									0.375	-0.0252303	31
19	17	18	10	0.655172	0.527778	0.655172	0.514286	0.584615			32
9	5	36	14	0.391304	0.642857	0.391304	0.878049	0.486486			32
2	12	40	10	0.166667	0.142857	0.166667	0.769231	0.153846			32
									0.46875	0.150664	32
6	16	25	17	0.26087	0.272727	0.26087	0.609756	0.266667			33
17	13	22	12	0.586207	0.566667	0.586207	0.628571	0.576271			33
0	12	40	12	0	0	0	0.769231				33
									0.359375	-0.0186335	33
16	17	18	13	0.551724	0.484848	0.551724	0.514286	0.516129			34
7	16	25	16	0.304348	0.304348	0.304348	0.609756	0.304348			34
0	8	44	12	0	0	0	0.846154				34
									0.359375	-0.043755	34
18	17	18	11	0.62069	0.514286	0.62069	0.514286	0.5625			35
5	8	33	18	0.217391	0.384615	0.217391	0.804878	0.277778			35
1	15	37	11	0.0833333	0.0625	0.0833333	0.711538	0.0714286			35
									0.375	0.011583	35
16	19	16	13	0.551724	0.457143	0.551724	0.457143	0.5			36
8	14	27	15	0.347826	0.363636	0.347826	0.658537	0.355556			36
4	3	49	8	0.333333	0.571429	0.333333	0.942308	0.421053			36
									0.4375	0.0750703	36
0	6	46	12	0	0	0	0.884615				37
9	14	27	14	0.391304	0.391304	0.391304	0.658537	0.391304			37
16	19	16	13	0.551724	0.457143	0.551724	0.457143	0.5			37
									0.390625	-0.00645161	37
17	24	11	12	0.586207	0.414634	0.586207	0.314286	0.485714			38
6	8	33	17	0.26087	0.428571	0.26087	0.804878	0.324324			38
0	9	43	12	0	0	0	0.826923				38
									0.359375	-0.059346	38
3	10	42	9	0.25	0.230769	0.25	0.807692	0.24			39
8	11	30	15	0.347826	0.421053	0.347826	0.731707	0.380952			39
19	13	22	10	0.655172	0.59375	0.655172	0.628571	0.622951			39
									0.46875	0.154951	39
16	22	13	13	0.551724	0.421053	0.551724	0.371429	0.477612			40
5	11	30	18	0.217391	0.3125	0.217391	0.731707	0.25641			40
2	8	44	10	0.166667	0.2	0.166667	0.846154	0.181818			40
									0.359375	-0.047087	40
7	14	27	16	0.304348	0.333333	0.304348	0.658537	0.318182			41
17	20	15	12	0.586207	0.459459	0.586207	0.428571	0.515152			41
0	6	46	12	0	0	0	0.884615				41
									0.375	-0.0372771	41
19	20	15	10	0.655172	0.487179	0.655172	0.428571	0.558824			42
6	8	33	17	0.26087	0.428571	0.26087	0.804878	0.324324			42
1	10	42	11	0.0833333	0.0909091	0.0833333	0.807692	0.0869565			42
									0.40625	0.0314616	42
7	9	32	16	0.304348	0.4375	0.304348	0.780488	0.358974			43
18	24	11	11	0.62069	0.428571	0.62069	0.314286	0.507042			43
0	6	46	12	0	0	0	0.884615				43
									0.390625	-0.02379	43
6	13	28	17	0.26087	0.315789	0.26087	0.682927	0.285714			44
19	17	18	10	0.655172	0.527778	0.655172	0.514286	0.584615			44
4	5	47	8	0.333333	0.444444	0.333333	0.903846	0.380952			44
									0.453125	0.106502	44
6	9	32	17	0.26087	0.4	0.26087	0.780488	0.315789			45
18	20	15	11	0.62069	0.473684	0.62069	0.428571	0.537313			45
1	10	42	11	0.0833333	0.0909091	0.0833333	0.807692	0.0869565			45
									0.390625	0.00834327	45
18	21	14	11	0.62069	0.461538	0.62069	0.4	0.529412			46
10	11	30	13	0.434783	0.47619	0.434783	0.731707	0.454545			46
0	4	48	12	0	0	0	0.923077				46
									0.4375	0.05341	46
15	17	18	14	0.517241	0.46875	0.517241	0.514286	0.491803			47
5	10	42	7	0.416667	0.333333	0.416667	0.807692	0.37037			47
6	11	30	17	0.26087	0.352941	0.26087	0.731707	0.3			47
									0.40625	0.0635348	47
9	13	28	14	0.391304	0.409091	0.391304	0.682927	0.4			48
14	19	16	15	0.482759	0.424242	0.482759	0.457143	0.451613			48
2	7	45	10	0.166667	0.222222	0.166667	0.865385	0.190476			48
									0.390625	0.0114851	48
3	6	46	9	0.25	0.333333	0.25	0.884615	0.285714			49
11	14	27	12	0.478261	0.44	0.478261	0.658537	0.458333			49
15	15	20	14	0.517241	0.5	0.517241	0.571429	0.508475			49
									0.453125	0.119151	49
17	16	19	12	0.586207	0.515152	0.586207	0.542857	0.548387			50
3	10	42	9	0.25	0.230769	0.25	0.807692	0.24			50
10	8	33	13	0.434783	0.555556	0.434783	0.804878	0.487805			50
									0.46875	0.152978	50
0	7	45	12	0	0	0	0.865385				51
16	24	11	13	0.551724	0.4	0.551724	0.314286	0.463768			51
5	12	29	18	0.217391	0.294118	0.217391	0.707317	0.25			51
									0.328125	-0.118245	51
17	19	16	12	0.586207	0.472222	0.586207	0.457143	0.523077			52
8	9	32	15	0.347826	0.470588	0.347826	0.780488	0.4			52
2	9	43	10	0.166667	0.181818	0.166667	0.826923	0.173913			52
									0.421875	0.0636615	52
15	21	14	14	0.517241	0.416667	0.517241	0.4	0.461538			53
1	6	46	11	0.0833333	0.142857	0.0833333	0.884615	0.105263			53
3	18	23	20	0.130435	0.142857	0.130435	0.560976	0.136364			53
									0.296875	-0.158954	53
11	22	13	18	0.37931	0.333333	0.37931	0.371429	0.354839			54
0	6	46	12	0	0	0	0.884615				54
8	17	24	15	0.347826	0.32	0.347826	0.585366	0.333333			54
									0.296875	-0.155698	54
13	24	11	16	0.448276	0.351351	0.448276	0.314286	0.393939			55
7	14	27	16	0.304348	0.333333	0.304348	0.658537	0.318182			55
0	6	46	12	0	0	0	0.884615				55
									0.3125	-0.141005	55
15	22	13	14	0.517241	0.405405	0.517241	0.371429	0.454545			56
6	12	29	17	0.26087	0.333333	0.26087	0.707317	0.292683			56
2	7	45	10	0.166667	0.222222	0.166667	0.865385	0.190476			56
									0.359375	-0.0491803	56
19	20	15	10	0.655172	0.487179	0.655172	0.428571	0.558824			57
10	10	31	13	0.434783	0.5	0.434783	0.756098	0.465116			57
3	2	50	9	0.25	0.6	0.25	0.961538	0.352941			57
									0.5	0.162372	57
14	20	15	15	0.482759	0.411765	0.482759	0.428571	0.444444			58
6	15	26	17	0.26087	0.285714	0.26087	0.634146	0.272727			58
0	9	43	12	0	0	0	0.826923				58
									0.3125	-0.117904	58
7	9	32	16	0.304348	0.4375	0.304348	0.780488	0.358974			59
1	6	46	11	0.0833333	0.142857	0.0833333	0.884615	0.105263			59
20	21	14	9	0.689655	0.487805	0.689655	0.4	0.571429			59
									0.4375	0.0615071	59
7	5	36	16	0.304348	0.583333	0.304348	0.878049	0.4			60
20	20	15	9	0.689655	0.5	0.689655	0.428571	0.57971			60
5	7	45	7	0.416667	0.416667	0.416667	0.865385	0.416667			60
									0.5	0.18601	60
0	8	44	12	0	0	0	0.846154				61
11	24	11	18	0.37931	0.314286	0.37931	0.314286	0.34375			61
4	17	24	19	0.173913	0.190476	0.173913	0.585366	0.181818			61
									0.234375	-0.253397	61
2	8	44	10	0.166667	0.2	0.166667	0.846154	0.181818			62
8	12	29	15	0.347826	0.4	0.347826	0.707317	0.372093			62
16	18	17	13	0.551724	0.470588	0.551724	0.485714	0.507937			62
									0.40625	0.0387352	62
3	19	22	20	0.130435	0.136364	0.130435	0.536585	0.133333			63
14	17	18	15	0.482759	0.451613	0.482759	0.514286	0.466667			63
3	8	44	9	0.25	0.272727	0.25	0.846154	0.26087			63
									0.3125	-0.10043	63
20	18	17	9	0.689655	0.526316	0.689655	0.485714	0.597015			64
9	8	33	14	0.391304	0.529412	0.391304	0.804878	0.45			64
1	8	44	11	0.0833333	0.111111	0.0833333	0.846154	0.0952381			64
									0.46875	0.127856	64
3	9	43	9	0.25	0.25	0.25	0.826923	0.25			65
7	9	32	16	0.304348	0.4375	0.304348	0.780488	0.358974			65
18	18	17	11	0.62069	0.5	0.62069	0.485714	0.553846			65
									0.4375	0.0929134	65
12	27	8	17	0.413793	0.307692	0.413793	0.228571	0.352941			66
1	8	44	11	0.0833333	0.111111	0.0833333	0.846154	0.0952381			66
4	12	29	19	0.173913	0.25	0.173913	0.707317	0.205128			66
									0.265625	-0.208517	66
18	21	14	11	0.62069	0.461538	0.62069	0.4	0.529412			67
10	12	29	13	0.434783	0.454545	0.434783	0.707317	0.444444			67
0	3	49	12	0	0	0	0.942308				67
									0.4375	0.0491127	67
15	14	21	14	0.517241	0.517241	0.517241	0.6	0.517241			68
0	9	43	12	0	0	0	0.826923				68
9	17	24	14	0.391304	0.346154	0.391304	0.585366	0.367347			68
									0.375	-0.00431542	68
11	11	30	12	0.478261	0.5	0.478261	0.731707	0.488889			69
19	20	15	10	0.655172	0.487179	0.655172	0.428571	0.558824			69
1	2	50	11	0.0833333	0.333333	0.0833333	0.961538	0.133333			69
									0.484375	0.128353	69
6	15	26	17	0.26087	0.285714	0.26087	0.634146	0.272727			70
2	6	46	10	0.166667	0.25	0.166667	0.884615	0.2			70
16	19	16	13	0.551724	0.457143	0.551724	0.457143	0.5			70
									0.375	-0.0231815	70
8	21	14	21	0.275862	0.275862	0.275862	0.4	0.275862			71
0	12	40	12	0	0	0	0.769231				71
7	16	25	16	0.304348	0.304348	0.304348	0.609756	0.304348			71
									0.234375	-0.214562	71
15	16	19	14	0.517241	0.483871	0.517241	0.542857	0.5			72
10	14	27	13	0.434783	0.416667	0.434783	0.658537	0.425532			72
4	5	47	8	0.333333	0.444444	0.333333	0.903846	0.380952			72
									0.453125	0.117067	72
19	19	16	10	0.655172	0.5	0.655172	0.457143	0.567164			73
0	7	45	12	0	0	0	0.865385				73
7	12	29	16	0.304348	0.368421	0.304348	0.707317	0.333333			73
									0.40625	0.0165791	73
17	20	15	12	0.586207	0.459459	0.586207	0.428571	0.515152			74
5	13	28	18	0.217391	0.277778	0.217391	0.682927	0.243902			74
1	8	44	11	0.0833333	0.111111	0.0833333	0.846154	0.0952381			74
									0.359375	-0.0491803	74
17	19	16	12	0.586207	0.472222	0.586207	0.457143	0.523077			75
8	10	31	15	0.347826	0.444444	0.347826	0.756098	0.390244			75
5	5	47	7	0.416667	0.5	0.416667	0.903846	0.454545			75
									0.46875	0.135822	75
5	11	30	18	0.217391	0.3125	0.217391	0.731707	0.25641			76
21	18	17	8	0.724138	0.538462	0.724138	0.485714	0.617647			76
2	7	45	10	0.166667	0.222222	0.166667	0.865385	0.190476			76
									0.4375	0.074327	76
2	19	22	21	0.0869565	0.0952381	0.0869565	0.536585	0.0909091			77
9	23	12	20	0.310345	0.28125	0.310345	0.342857	0.295082			77
1	10	42	11	0.0833333	0.0909091	0.0833333	0.807692	0.0869565			77
									0.1875	-0.303564	77
3	14	27	20	0.130435	0.176471	0.130435	0.658537	0.15			78
14	24	11	15	0.482759	0.368421	0.482759	0.314286	0.41791			78
3	6	46	9	0.25	0.333333	0.25	0.884615	0.285714			78
									0.3125	-0.128657	78
5	15	26	18	0.217391	0.25	0.217391	0.634146	0.232558			79
16	21	14	13	0.551724	0.432432	0.551724	0.4	0.484848			79
0	7	45	12	0	0	0	0.865385				79
									0.328125	-0.110125	79
16	16	19	13	0.551724	0.5	0.551724	0.542857	0.52459			80
1	8	44	11	0.0833333	0.111111	0.0833333	0.846154	0.0952381			80
8	15	26	15	0.347826	0.347826	0.347826	0.634146	0.347826			80
									0.390625	0.0138285	80
0	7	45	12	0	0	0	0.865385				81
4	18	23	19	0.173913	0.181818	0.173913	0.560976	0.177778			81
11	24	11	18	0.37931	0.314286	0.37931	0.314286	0.34375			81
									0.234375	-0.258932	81
15	21	14	14	0.517241	0.416667	0.517241	0.4	0.461538			82
6	12	29	17	0.26087	0.333333	0.26087	0.707317	0.292683			82
1	9	43	11	0.0833333	0.1	0.0833333	0.826923	0.0909091			82
									0.34375	-0.0675139	82
0	9	43	12	0	0	0	0.826923				83
19	17	18	10	0.655172	0.527778	0.655172	0.514286	0.584615			83
6	13	28	17	0.26087	0.315789	0.26087	0.682927	0.285714			83
									0.390625	0.00438771	83
3	5	47	9	0.25	0.375	0.25	0.903846	0.3			84
13	23	12	16	0.448276	0.361111	0.448276	0.342857	0.4			84
6	14	27	17	0.26087	0.3	0.26087	0.658537	0.27907			84
									0.34375	-0.0769231	84
19	18	17	10	0.655172	0.513514	0.655172	0.485714	0.575758			85
8	14	27	15	0.347826	0.363636	0.347826	0.658537	0.355556			85
1	4	48	11	0.0833333	0.2	0.0833333	0.923077	0.117647			85
									0.4375	0.0622711	85
14	21	14	15	0.482759	0.4	0.482759	0.4	0.4375			86
5	16	25	18	0.217391	0.238095	0.217391	0.609756	0.227273			86
0	8	44	12	0	0	0	0.846154				86
									0.296875	-0.151079	86
16	18	17	13	0.551724	0.470588	0.551724	0.485714	0.507937			87
7	15	26	16	0.304348	0.318182	0.304348	0.634146	0.311111			87
2	6	46	10	0.166667	0.25	0.166667	0.884615	0.2			87
									0.390625	0.00478469	87
1	10	42	11	0.0833333	0.0909091	0.0833333	0.807692	0.0869565			88
14	13	22	15	0.482759	0.518519	0.482759	0.628571	0.5			88
6	20	21	17	0.26087	0.230769	0.26087	0.512195	0.244898			88
									0.328125	-0.0654278	88
14	19	16	15	0.482759	0.424242	0.482759	0.457143	0.451613			89
2	10	42	10	0.166667	0.166667	0.166667	0.807692	0.166667			89
4	15	26	19	0.173913	0.210526	0.173913	0.634146	0.190476			89
									0.3125	-0.10086	89
15	24	11	14	0.517241	0.384615	0.517241	0.314286	0.441176			90
6	12	29	17	0.26087	0.333333	0.26087	0.707317	0.292683			90
0	7	45	12	0	0	0	0.865385				90
									0.328125	-0.115525	90
13	17	18	16	0.448276	0.433333	0.448276	0.514286	0.440678			91
2	15	37	10	0.166667	0.117647	0.166667	0.711538	0.137931			91
8	9	32	15	0.347826	0.470588	0.347826	0.780488	0.4			91
									0.359375	0.00266059	91
5	13	28	18	0.217391	0.277778	0.217391	0.682927	0.243902			92
0	6	46	12	0	0	0	0.884615				92
13	27	8	16	0.448276	0.325	0.448276	0.228571	0.376812			92
									0.28125	-0.201633	92
4	12	29	19	0.173913	0.25	0.173913	0.707317	0.205128			93
12	25	10	17	0.413793	0.324324	0.413793	0.285714	0.363636			93
2	9	43	10	0.166667	0.181818	0.166667	0.826923	0.173913			93
									0.28125	-0.166865	93
16	15	20	13	0.551724	0.516129	0.551724	0.571429	0.533333			94
3	10	42	9	0.25	0.230769	0.25	0.807692	0.24			94
6	14	27	17	0.26087	0.3	0.26087	0.658537	0.27907			94
									0.390625	0.032933	94
0	16	36	12	0	0	0	0.692308				95
14	21	14	15	0.482759	0.4	0.482759	0.4	0.4375			95
5	8	33	18	0.217391	0.384615	0.217391	0.804878	0.277778			95
									0.296875	-0.111969	95
9	12	29	14	0.391304	0.428571	0.391304	0.707317	0.409091			96
16	16	19	13	0.551724	0.5	0.551724	0.542857	0.52459			96
2	9	43	10	0.166667	0.181818	0.166667	0.826923	0.173913			96
									0.421875	0.0724638	96
8	8	33	15	0.347826	0.5	0.347826	0.804878	0.410256			97
5	7	45	7	0.416667	0.416667	0.416667	0.865385	0.416667			97
21	15	20	8	0.724138	0.583333	0.724138	0.571429	0.646154			97
									0.53125	0.244094	97
16	17	18	13	0.551724	0.484848	0.551724	0.514286	0.516129			98
5	12	29	18	0.217391	0.294118	0.217391	0.707317	0.25			98
3	11	41	9	0.25	0.214286	0.25	0.788462	0.230769			98
									0.375	0.00775194	98
2	5	47	10	0.166667	0.285714	0.166667	0.903846	0.210526			99
18	13	22	11	0.62069	0.580645	0.62069	0.628571	0.6			99
12	14	27	11	0.521739	0.461538	0.521739	0.658537	0.489796			99
									0.5	0.185686	99
12	17	24	11	0.521739	0.413793	0.521739	0.585366	0.461538			100
11	14	21	18	0.37931	0.44	0.37931	0.6	0.407407			100
1	9	43	11	0.0833333	0.1	0.0833333	0.826923	0.0909091			100
									0.375	0.00928793	100
2	9	43	10	0.166667	0.181818	0.166667	0.826923	0.173913			101
14	27	8	15	0.482759	0.341463	0.482759	0.228571	0.4			101
1	11	30	22	0.0434783	0.0833333	0.0434783	0.731707	0.0571429			101
									0.265625	-0.203681	101
7	11	30	16	0.304348	0.388889	0.304348	0.731707	0.341463			102
14	18	17	15	0.482759	0.4375	0.482759	0.485714	0.459016			102
2	12	40	10	0.166667	0.142857	0.166667	0.769231	0.153846			102
									0.359375	-0.0146945	102
16	21	14	13	0.551724	0.432432	0.551724	0.4	0.484848			103
9	12	29	14	0.391304	0.428571	0.391304	0.707317	0.409091			103
2	4	48	10	0.166667	0.333333	0.166667	0.923077	0.222222			103
									0.421875	0.0405186	103
17	18	17	12	0.586207	0.485714	0.586207	0.485714	0.53125			104
1	12	40	11	0.0833333	0.0769231	0.0833333	0.769231	0.08			104
6	10	31	17	0.26087	0.375	0.26087	0.756098	0.307692			104
									0.375	-0.00117325	104
16	19	16	13	0.551724	0.457143	0.551724	0.457143	0.5			105
1	10	42	11	0.0833333	0.0909091	0.0833333	0.807692	0.0869565			105
8	10	31	15	0.347826	0.444444	0.347826	0.756098	0.390244			105
									0.390625	0.0153846	105
15	16	19	14	0.517241	0.483871	0.517241	0.542857	0.5			106
10	15	26	13	0.434783	0.4	0.434783	0.634146	0.416667			106
0	8	44	12	0	0	0	0.846154				106
									0.390625	0.0118765	106
17	21	14	12	0.586207	0.447368	0.586207	0.4	0.507463			107
8	10	31	15	0.347826	0.444444	0.347826	0.756098	0.390244			107
4	4	48	8	0.333333	0.5	0.333333	0.923077	0.4			107
									0.453125	0.0982287	107
7	18	23	16	0.304348	0.28	0.304348	0.560976	0.291667			108
13	17	18	16	0.448276	0.433333	0.448276	0.514286	0.440678			108
0	9	43	12	0	0	0	0.826923				108
									0.3125	-0.107354	108
0	9	43	12	0	0	0	0.826923				109
15	19	16	14	0.517241	0.441176	0.517241	0.457143	0.47619			109
6	15	26	17	0.26087	0.285714	0.26087	0.634146	0.272727			109
									0.328125	-0.092497	109
5	10	31	18	0.217391	0.333333	0.217391	0.756098	0.263158			110
1	10	42	11	0.0833333	0.0909091	0.0833333	0.807692	0.0869565			110
17	21	14	12	0.586207	0.447368	0.586207	0.4	0.507463			110
									0.359375	-0.0425109	110
9	11	30	14	0.391304	0.45	0.391304	0.731707	0.418605			111
8	7	45	4	0.666667	0.533333	0.666667	0.865385	0.592593			111
15	14	21	14	0.517241	0.517241	0.517241	0.6	0.517241			111
									0.5	0.216826	111
1	9	43	11	0.0833333	0.1	0.0833333	0.826923	0.0909091			112
6	9	32	17	0.26087	0.4	0.26087	0.780488	0.315789			112
19	20	15	10	0.655172	0.487179	0.655172	0.428571	0.558824			112
									0.40625	0.0272	112
0	9	43	12	0	0	0	0.826923				113
14	21	14	15	0.482759	0.4	0.482759	0.4	0.4375			113
7	13	28	16	0.304348	0.35	0.304348	0.682927	0.325581			113
									0.328125	-0.0951055	113
8	12	29	15	0.347826	0.4	0.347826	0.707317	0.372093			114
15	21	14	14	0.517241	0.416667	0.517241	0.4	0.461538			114
0	8	44	12	0	0	0	0.846154				114
									0.359375	-0.0512821	114
12	25	10	17	0.413793	0.324324	0.413793	0.285714	0.363636			115
0	7	45	12	0	0	0	0.865385				115
4	16	25	19	0.173913	0.2	0.173913	0.609756	0.186047			115
									0.25	-0.239209	115
13	19	16	16	0.448276	0.40625	0.448276	0.457143	0.42623			116
10	13	28	13	0.434783	0.434783	0.434783	0.682927	0.434783			116
1	8	44	11	0.0833333	0.111111	0.0833333	0.846154	0.0952381			116
									0.375	-0.0114579	116
0	5	47	12	0	0	0	0.903846				117
17	23	12	12	0.586207	0.425	0.586207	0.342857	0.492754			117
7	12	29	16	0.304348	0.368421	0.304348	0.707317	0.333333			117
									0.375	-0.0496105	117
3	10	42	9	0.25	0.230769	0.25	0.807692	0.24			118
12	20	15	17	0.413793	0.375	0.413793	0.428571	0.393443			118
6	13	28	17	0.26087	0.315789	0.26087	0.682927	0.285714			118
									0.328125	-0.0687379	118
2	6	46	10	0.166667	0.25	0.166667	0.884615	0.2			119
15	25	10	14	0.517241	0.375	0.517241	0.285714	0.434783			119
6	10	31	17	0.26087	0.375	0.26087	0.756098	0.307692			119
									0.359375	-0.0614887	119
7	17	24	16	0.304348	0.291667	0.304348	0.585366	0.297872			120
14	17	18	15	0.482759	0.451613	0.482759	0.514286	0.466667			120
3	6	46	9	0.25	0.333333	0.25	0.884615	0.285714			120
									0.375	-0.00906583	120
5	10	42	7	0.416667	0.333333	0.416667	0.807692	0.37037			121
11	16	19	18	0.37931	0.407407	0.37931	0.542857	0.392857			121
10	12	29	13	0.434783	0.454545	0.434783	0.707317	0.444444			121
									0.40625	0.0742292	121
16	18	17	13	0.551724	0.470588	0.551724	0.485714	0.507937			122
7	16	25	16	0.304348	0.304348	0.304348	0.609756	0.304348			122
0	7	45	12	0	0	0	0.865385				122
									0.359375	-0.050861	122
0	11	41	12	0	0	0	0.788462				123
14	18	17	15	0.482759	0.4375	0.482759	0.485714	0.459016			123
8	13	28	15	0.347826	0.380952	0.347826	0.682927	0.363636			123
									0.34375	-0.052879	123
18	14	21	11	0.62069	0.5625	0.62069	0.6	0.590164			124
11	13	28	12	0.478261	0.458333	0.478261	0.682927	0.468085			124
0	8	44	12	0	0	0	0.846154				124
									0.453125	0.111111	124
5	13	28	18	0.217391	0.277778	0.217391	0.682927	0.243902			125
17	20	15	12	0.586207	0.459459	0.586207	0.428571	0.515152			125
1	8	44	11	0.0833333	0.111111	0.0833333	0.846154	0.0952381			125
									0.359375	-0.0491803	125
5	22	19	18	0.217391	0.185185	0.217391	0.463415	0.2			126
8	22	13	21	0.275862	0.266667	0.275862	0.371429	0.271186			126
1	6	46	11	0.0833333	0.142857	0.0833333	0.884615	0.105263			126
									0.21875	-0.269338	126
15	22	13	14	0.517241	0.405405	0.517241	0.371429	0.454545			127
5	8	33	18	0.217391	0.384615	0.217391	0.804878	0.277778			127
4	10	42	8	0.333333	0.285714	0.333333	0.807692	0.307692			127
									0.375	-0.00156495	127
13	25	10	16	0.448276	0.342105	0.448276	0.285714	0.38806			128
5	10	31	18	0.217391	0.333333	0.217391	0.756098	0.263158			128
3	8	44	9	0.25	0.272727	0.25	0.846154	0.26087			128
									0.328125	-0.0933651	128
2	5	47	10	0.166667	0.285714	0.166667	0.903846	0.210526			129
11	19	16	18	0.37931	0.366667	0.37931	0.457143	0.372881			129
11	16	25	12	0.478261	0.407407	0.478261	0.609756	0.44			129
									0.375	-0.0154701	129
10	14	27	13	0.434783	0.416667	0.434783	0.658537	0.425532			130
4	7	45	8	0.333333	0.363636	0.333333	0.865385	0.347826			130
16	13	22	13	0.551724	0.551724	0.551724	0.628571	0.551724			130
									0.46875	0.153637	130
8	11	30	15	0.347826	0.421053	0.347826	0.731707	0.380952			131
17	21	14	12	0.586207	0.447368	0.586207	0.4	0.507463			131
0	7	45	12	0	0	0	0.865385				131
									0.390625	-0.00930044	131
8	13	28	15	0.347826	0.380952	0.347826	0.682927	0.363636			132
2	4	48	10	0.166667	0.333333	0.166667	0.923077	0.222222			132
17	20	15	12	0.586207	0.459459	0.586207	0.428571	0.515152			132
									0.421875	0.0405186	132
16	18	17	13	0.551724	0.470588	0.551724	0.485714	0.507937			133
3	9	43	9	0.25	0.25	0.25	0.826923	0.25			133
5	13	28	18	0.217391	0.277778	0.217391	0.682927	0.243902			133
									0.375	-0.0031348	133
15	22	13	14	0.517241	0.405405	0.517241	0.371429	0.454545			134
0	8	44	12	0	0	0	0.846154				134
7	12	29	16	0.304348	0.368421	0.304348	0.707317	0.333333			134
									0.34375	-0.0795181	134
17	19	16	12	0.586207	0.472222	0.586207	0.457143	0.523077			135
9	12	29	14	0.391304	0.428571	0.391304	0.707317	0.409091			135
1	6	46	11	0.0833333	0.142857	0.0833333	0.884615	0.105263			135
									0.421875	0.0470825	135
14	18	17	15	0.482759	0.4375	0.482759	0.485714	0.459016			136
7	14	27	16	0.304348	0.333333	0.304348	0.658537	0.318182			136
1	10	42	11	0.0833333	0.0909091	0.0833333	0.807692	0.0869565			136
									0.34375	-0.052879	136
9	13	28	14	0.391304	0.409091	0.391304	0.682927	0.4			137
0	10	42	12	0	0	0	0.807692				137
18	14	21	11	0.62069	0.5625	0.62069	0.6	0.590164			137
									0.421875	0.06845	137
1	7	45	11	0.0833333	0.125	0.0833333	0.865385	0.1			138
8	15	26	15	0.347826	0.347826	0.347826	0.634146	0.347826			138
15	18	17	14	0.517241	0.454545	0.517241	0.485714	0.483871			138
									0.375	-0.0182975	138
3	5	47	9	0.25	0.375	0.25	0.903846	0.3			139
14	24	11	15	0.482759	0.368421	0.482759	0.314286	0.41791			139
7	11	30	16	0.304348	0.388889	0.304348	0.731707	0.341463			139
									0.375	-0.0305958	139
21	18	17	8	0.724138	0.538462	0.724138	0.485714	0.617647			140
10	9	32	13	0.434783	0.526316	0.434783	0.780488	0.47619			140
1	5	47	11	0.0833333	0.166667	0.0833333	0.903846	0.111111			140
									0.5	0.166124	140
12	18	17	17	0.413793	0.4	0.413793	0.485714	0.40678			141
8	19	22	15	0.347826	0.296296	0.347826	0.536585	0.32			141
3	4	48	9	0.25	0.428571	0.25	0.923077	0.315789			141
									0.359375	-0.0408568	141
12	22	13	17	0.413793	0.352941	0.413793	0.371429	0.380952			142
2	5	47	10	0.166667	0.285714	0.166667	0.903846	0.210526			142
4	19	22	19	0.173913	0.173913	0.173913	0.536585	0.173913			142
									0.28125	-0.179015	142
16	22	13	13	0.551724	0.421053	0.551724	0.371429	0.477612			143
7	10	31	16	0.304348	0.411765	0.304348	0.756098	0.35			143
1	8	44	11	0.0833333	0.111111	0.0833333	0.846154	0.0952381			143
									0.375	-0.0260521	143
12	21	14	17	0.413793	0.363636	0.413793	0.4	0.387097			144
7	14	27	16	0.304348	0.333333	0.304348	0.658537	0.318182			144
2	8	44	10	0.166667	0.2	0.166667	0.846154	0.181818			144
									0.328125	-0.0851735	144
1	3	49	11	0.0833333	0.25	0.0833333	0.942308	0.125			145
7	14	27	16	0.304348	0.333333	0.304348	0.658537	0.318182			145
18	21	14	11	0.62069	0.461538	0.62069	0.4	0.529412			145
									0.40625	0.000821693	145
16	16	19	13	0.551724	0.5	0.551724	0.542857	0.52459			146
0	11	41	12	0	0	0	0.788462				146
7	14	27	16	0.304348	0.333333	0.304348	0.658537	0.318182			146
									0.359375	-0.0278104	146
0	5	47	12	0	0	0	0.903846				147
18	22	13	11	0.62069	0.45	0.62069	0.371429	0.521739			147
4	15	26	19	0.173913	0.210526	0.173913	0.634146	0.190476			147
									0.34375	-0.102091	147
12	18	17	17	0.413793	0.4	0.413793	0.485714	0.40678			148
5	14	27	18	0.217391	0.263158	0.217391	0.658537	0.238095			148
1	14	38	11	0.0833333	0.0666667	0.0833333	0.730769	0.0740741			148
									0.28125	-0.128402	148
2	6	46	10	0.166667	0.25	0.166667	0.884615	0.2			149
12	20	15	17	0.413793	0.375	0.413793	0.428571	0.393443			149
10	14	27	13	0.434783	0.416667	0.434783	0.658537	0.425532			149
									0.375	-0.015873	149
14	20	15	15	0.482759	0.411765	0.482759	0.428571	0.444444			150
3	14	27	20	0.130435	0.176471	0.130435	0.658537	0.15			150
1	12	40	11	0.0833333	0.0769231	0.0833333	0.769231	0.08			150
									0.28125	-0.148654	150
12	20	15	17	0.413793	0.375	0.413793	0.428571	0.393443			151
9	12	29	14	0.391304	0.428571	0.391304	0.707317	0.409091			151
4	7	45	8	0.333333	0.363636	0.333333	0.865385	0.347826			151
									0.390625	0.0223267	151
15	18	17	14	0.517241	0.454545	0.517241	0.485714	0.483871			152
1	13	39	11	0.0833333	0.0714286	0.0833333	0.75	0.0769231			152
7	10	31	16	0.304348	0.411765	0.304348	0.756098	0.35			152
									0.359375	-0.0170543	152
9	11	30	14	0.391304	0.45	0.391304	0.731707	0.418605			153
1	11	41	11	0.0833333	0.0833333	0.0833333	0.788462	0.0833333			153
13	19	16	16	0.448276	0.40625	0.448276	0.457143	0.42623			153
									0.359375	-0.0234009	153
15	19	16	14	0.517241	0.441176	0.517241	0.457143	0.47619			154
8	13	28	15	0.347826	0.380952	0.347826	0.682927	0.363636			154
2	7	45	10	0.166667	0.222222	0.166667	0.865385	0.190476			154
									0.390625	0.00913061	154
8	20	15	21	0.275862	0.285714	0.275862	0.428571	0.280702			155
5	23	18	18	0.217391	0.178571	0.217391	0.439024	0.196078			155
1	7	45	11	0.0833333	0.125	0.0833333	0.865385	0.1			155
									0.21875	-0.257862	155
7	15	26	16	0.304348	0.318182	0.304348	0.634146	0.311111			156
14	19	16	15	0.482759	0.424242	0.482759	0.457143	0.451613			156
2	7	45	10	0.166667	0.222222	0.166667	0.865385	0.190476			156
									0.359375	-0.0392079	156
1	9	43	11	0.0833333	0.1	0.0833333	0.826923	0.0909091			157
17	17	18	12	0.586207	0.5	0.586207	0.514286	0.539683			157
5	15	26	18	0.217391	0.25	0.217391	0.634146	0.232558			157
									0.359375	-0.0371542	157
5	11	30	18	0.217391	0.3125	0.217391	0.731707	0.25641			158
2	7	45	10	0.166667	0.222222	0.166667	0.865385	0.190476			158
17	22	13	12	0.586207	0.435897	0.586207	0.371429	0.5			158
									0.375	-0.0285255	158
15	24	11	14	0.517241	0.384615	0.517241	0.314286	0.441176			159
2	5	47	10	0.166667	0.285714	0.166667	0.903846	0.210526			159
7	11	30	16	0.304348	0.388889	0.304348	0.731707	0.341463			159
									0.375	-0.0376976	159
11	18	17	18	0.37931	0.37931	0.37931	0.485714	0.37931			160
7	15	26	16	0.304348	0.318182	0.304348	0.634146	0.311111			160
4	9	43	8	0.333333	0.307692	0.333333	0.826923	0.32			160
									0.34375	-0.0366371	160
15	20	15	14	0.517241	0.428571	0.517241	0.428571	0.46875			161
6	14	27	17	0.26087	0.3	0.26087	0.658537	0.27907			161
4	5	47	8	0.333333	0.444444	0.333333	0.903846	0.380952			161
									0.390625	0.00676482	161
7	15	26	16	0.304348	0.318182	0.304348	0.634146	0.311111			162
11	16	19	18	0.37931	0.407407	0.37931	0.542857	0.392857			162
4	11	41	8	0.333333	0.266667	0.333333	0.788462	0.296296			162
									0.34375	-0.0232204	162
7	14	27	16	0.304348	0.333333	0.304348	0.658537	0.318182			163
17	15	20	12	0.586207	0.53125	0.586207	0.571429	0.557377			163
2	9	43	10	0.166667	0.181818	0.166667	0.826923	0.173913			163
									0.40625	0.0473952	163
17	16	19	12	0.586207	0.515152	0.586207	0.542857	0.548387			164
6	16	25	17	0.26087	0.272727	0.26087	0.609756	0.266667			164
1	8	44	11	0.0833333	0.111111	0.0833333	0.846154	0.0952381			164
									0.375	-0.0138614	164
16	22	13	13	0.551724	0.421053	0.551724	0.371429	0.477612			165
3	12	29	20	0.130435	0.2	0.130435	0.707317	0.157895			165
3	8	44	9	0.25	0.272727	0.25	0.846154	0.26087			165
									0.34375	-0.067938	165
8	13	28	15	0.347826	0.380952	0.347826	0.682927	0.363636			166
16	20	15	13	0.551724	0.444444	0.551724	0.428571	0.492308			166
1	6	46	11	0.0833333	0.142857	0.0833333	0.884615	0.105263			166
									0.390625	-0.00442656	166
7	13	28	16	0.304348	0.35	0.304348	0.682927	0.325581			167
17	20	15	12	0.586207	0.459459	0.586207	0.428571	0.515152			167
3	4	48	9	0.25	0.428571	0.25	0.923077	0.315789			167
									0.421875	0.0447761	167
18	17	18	11	0.62069	0.514286	0.62069	0.514286	0.5625			168
5	8	33	18	0.217391	0.384615	0.217391	0.804878	0.277778			168
6	10	42	6	0.5	0.375	0.5	0.807692	0.428571			168
									0.453125	0.135135	168
15	19	16	14	0.517241	0.441176	0.517241	0.457143	0.47619			169
6	16	25	17	0.26087	0.272727	0.26087	0.609756	0.266667			169
3	5	47	9	0.25	0.375	0.25	0.903846	0.3			169
									0.375	-0.0207337	169
4	17	24	19	0.173913	0.190476	0.173913	0.585366	0.181818			170
10	26	9	19	0.344828	0.277778	0.344828	0.257143	0.307692			170
1	6	46	11	0.0833333	0.142857	0.0833333	0.884615	0.105263			170
									0.234375	-0.261972	170
15	17	18	14	0.517241	0.46875	0.517241	0.514286	0.491803			171
1	9	43	11	0.0833333	0.1	0.0833333	0.826923	0.0909091			171
8	14	27	15	0.347826	0.363636	0.347826	0.658537	0.355556			171
									0.375	-0.00708104	171
7	16	25	16	0.304348	0.304348	0.304348	0.609756	0.304348			172
15	16	19	14	0.517241	0.483871	0.517241	0.542857	0.5			172
3	7	45	9	0.25	0.3	0.25	0.865385	0.272727			172
									0.390625	0.0204082	172
8	17	24	15	0.347826	0.32	0.347826	0.585366	0.333333			173
13	20	15	16	0.448276	0.393939	0.448276	0.428571	0.419355			173
0	6	46	12	0	0	0	0.884615				173
									0.328125	-0.104334	173
18	14	21	11	0.62069	0.5625	0.62069	0.6	0.590164			174
2	8	44	10	0.166667	0.2	0.166667	0.846154	0.181818			174
9	13	28	14	0.391304	0.409091	0.391304	0.682927	0.4			174
									0.453125	0.118804	174
1	6	46	11	0.0833333	0.142857	0.0833333	0.884615	0.105263			175
19	20	15	10	0.655172	0.487179	0.655172	0.428571	0.558824			175
9	9	32	14	0.391304	0.5	0.391304	0.780488	0.439024			175
									0.453125	0.0920146	175
13	15	20	16	0.448276	0.464286	0.448276	0.571429	0.45614			176
1	7	45	11	0.0833333	0.125	0.0833333	0.865385	0.1			176
11	17	24	12	0.478261	0.392857	0.478261	0.585366	0.431373			176
									0.390625	0.0188679	176
17	15	20	12	0.586207	0.53125	0.586207	0.571429	0.557377			177
9	14	27	14	0.391304	0.391304	0.391304	0.658537	0.391304			177
1	8	44	11	0.0833333	0.111111	0.0833333	0.846154	0.0952381			177
									0.421875	0.0644014	177
8	9	32	15	0.347826	0.470588	0.347826	0.780488	0.4			178
19	17	18	10	0.655172	0.527778	0.655172	0.514286	0.584615			178
3	8	44	9	0.25	0.272727	0.25	0.846154	0.26087			178
									0.46875	0.139581	178
3	7	45	9	0.25	0.3	0.25	0.865385	0.272727			179
13	10	31	10	0.565217	0.565217	0.565217	0.756098	0.565217			179
20	11	24	9	0.689655	0.645161	0.689655	0.685714	0.666667			179
									0.5625	0.296703	179
17	20	15	12	0.586207	0.459459	0.586207	0.428571	0.515152			180
5	14	27	18	0.217391	0.263158	0.217391	0.658537	0.238095			180
3	5	47	9	0.25	0.375	0.25	0.903846	0.3			180
									0.390625	-0.00240964	180
7	9	32	16	0.304348	0.4375	0.304348	0.780488	0.358974			181
17	20	15	12	0.586207	0.459459	0.586207	0.428571	0.515152			181
4	7	45	8	0.333333	0.363636	0.333333	0.865385	0.347826			181
									0.4375	0.0868014	181
14	20	15	15	0.482759	0.411765	0.482759	0.428571	0.444444			182
9	11	30	14	0.391304	0.45	0.391304	0.731707	0.418605			182
1	9	43	11	0.0833333	0.1	0.0833333	0.826923	0.0909091			182
									0.375	-0.0118577	182
7	15	26	16	0.304348	0.318182	0.304348	0.634146	0.311111			183
16	18	17	13	0.551724	0.470588	0.551724	0.485714	0.507937			183
4	4	48	8	0.333333	0.5	0.333333	0.923077	0.4			183
									0.421875	0.0558214	183
6	7	45	6	0.5	0.461538	0.5	0.865385	0.48			184
10	10	31	13	0.434783	0.5	0.434783	0.756098	0.465116			184
16	15	20	13	0.551724	0.516129	0.551724	0.571429	0.533333			184
									0.5	0.206509	184
1	7	45	11	0.0833333	0.125	0.0833333	0.865385	0.1			185
9	12	29	14	0.391304	0.428571	0.391304	0.707317	0.409091			185
15	20	15	14	0.517241	0.428571	0.517241	0.428571	0.46875			185
									0.390625	0.00239808	185
3	4	48	9	0.25	0.428571	0.25	0.923077	0.315789			186
17	23	12	12	0.586207	0.425	0.586207	0.342857	0.492754			186
4	13	28	19	0.173913	0.235294	0.173913	0.682927	0.2			186
									0.375	-0.0402275	186
9	7	34	14	0.391304	0.5625	0.391304	0.829268	0.461538			187
17	21	14	12	0.586207	0.447368	0.586207	0.4	0.507463			187
2	8	44	10	0.166667	0.2	0.166667	0.846154	0.181818			187
									0.4375	0.0806065	187
13	21	14	16	0.448276	0.382353	0.448276	0.4	0.412698			188
3	5	47	9	0.25	0.375	0.25	0.903846	0.3			188
7	15	26	16	0.304348	0.318182	0.304348	0.634146	0.311111			188
									0.359375	-0.046252	188
8	14	27	15	0.347826	0.363636	0.347826	0.658537	0.355556			189
16	17	18	13	0.551724	0.484848	0.551724	0.514286	0.516129			189
1	8	44	11	0.0833333	0.111111	0.0833333	0.846154	0.0952381			189
									0.390625	0.0114851	189
4	11	30	19	0.173913	0.266667	0.173913	0.731707	0.210526			190
17	24	11	12	0.586207	0.414634	0.586207	0.314286	0.485714			190
1	7	45	11	0.0833333	0.125	0.0833333	0.865385	0.1			190
									0.34375	-0.0900243	190
18	13	22	11	0.62069	0.580645	0.62069	0.628571	0.6			191
9	13	28	14	0.391304	0.409091	0.391304	0.682927	0.4			191
3	8	44	9	0.25	0.272727	0.25	0.846154	0.26087			191
									0.46875	0.149668	191
16	18	17	13	0.551724	0.470588	0.551724	0.485714	0.507937			192
8	15	26	15	0.347826	0.347826	0.347826	0.634146	0.347826			192
1	6	46	11	0.0833333	0.142857	0.0833333	0.884615	0.105263			192
									0.390625	0.000400481	192
18	17	18	11	0.62069	0.514286	0.62069	0.514286	0.5625			193
11	9	32	12	0.478261	0.55	0.478261	0.780488	0.511628			193
1	8	44	11	0.0833333	0.111111	0.0833333	0.846154	0.0952381			193
									0.46875	0.134103	193
21	15	20	8	0.724138	0.583333	0.724138	0.571429	0.646154			194
7	9	43	5	0.583333	0.4375	0.583333	0.826923	0.5			194
6	6	35	17	0.26087	0.5	0.26087	0.853659	0.342857			194
									0.53125	0.256966	194
15	14	21	14	0.517241	0.517241	0.517241	0.6	0.517241			195
11	14	27	12	0.478261	0.44	0.478261	0.658537	0.458333			195
2	8	44	10	0.166667	0.2	0.166667	0.846154	0.181818			195
									0.4375	0.1	195
1	6	46	11	0.0833333	0.142857	0.0833333	0.884615	0.105263			196
9	11	30	14	0.391304	0.45	0.391304	0.731707	0.418605			196
18	19	16	11	0.62069	0.486486	0.62069	0.457143	0.545455			196
									0.4375	0.070593	196
15	22	13	14	0.517241	0.405405	0.517241	0.371429	0.454545			197
9	13	28	14	0.391304	0.409091	0.391304	0.682927	0.4			197
2	3	49	10	0.166667	0.4	0.166667	0.942308	0.235294			197
									0.40625	0.010175	197
4	12	29	19	0.173913	0.25	0.173913	0.707317	0.205128			198
1	12	40	11	0.0833333	0.0769231	0.0833333	0.769231	0.08			198
17	18	17	12	0.586207	0.485714	0.586207	0.485714	0.53125			198
									0.34375	-0.0512319	198
18	17	18	11	0.62069	0.514286	0.62069	0.514286	0.5625			199
7	13	28	16	0.304348	0.35	0.304348	0.682927	0.325581			199
3	6	46	9	0.25	0.333333	0.25	0.884615	0.285714			199
									0.4375	0.0831675	199
1	6	46	11	0.0833333	0.142857	0.0833333	0.884615	0.105263			200
17	16	19	12	0.586207	0.515152	0.586207	0.542857	0.548387			200
7	17	24	16	0.304348	0.291667	0.304348	0.585366	0.297872			200
									0.390625	0.00279664	200
18	12	23	11	0.62069	0.6	0.62069	0.657143	0.610169			201
10	11	30	13	0.434783	0.47619	0.434783	0.731707	0.454545			201
1	12	40	11	0.0833333	0.0769231	0.0833333	0.769231	0.08			201
									0.453125	0.134132	201
14	22	13	15	0.482759	0.388889	0.482759	0.371429	0.430769			202
0	6	46	12	0	0	0	0.884615				202
7	15	26	16	0.304348	0.318182	0.304348	0.634146	0.311111			202
									0.328125	-0.112369	202
6	19	22	17	0.26087	0.24	0.26087	0.536585	0.25			203
12	16	19	17	0.413793	0.428571	0.413793	0.542857	0.421053			203
3	8	44	9	0.25	0.272727	0.25	0.846154	0.26087			203
									0.328125	-0.0679084	203
6	12	29	17	0.26087	0.333333	0.26087	0.707317	0.292683			204
15	22	13	14	0.517241	0.405405	0.517241	0.371429	0.454545			204
1	8	44	11	0.0833333	0.111111	0.0833333	0.846154	0.0952381			204
									0.34375	-0.0747701	204
5	12	29	18	0.217391	0.294118	0.217391	0.707317	0.25			205
16	24	11	13	0.551724	0.4	0.551724	0.314286	0.463768			205
2	5	47	10	0.166667	0.285714	0.166667	0.903846	0.210526			205
									0.359375	-0.0662332	205
18	20	15	11	0.62069	0.473684	0.62069	0.428571	0.537313			206
2	9	43	10	0.166667	0.181818	0.166667	0.826923	0.173913			206
7	8	33	16	0.304348	0.466667	0.304348	0.804878	0.368421			206
									0.421875	0.0591975	206
16	18	17	13	0.551724	0.470588	0.551724	0.485714	0.507937			207
7	11	30	16	0.304348	0.388889	0.304348	0.731707	0.341463			207
3	9	43	9	0.25	0.25	0.25	0.826923	0.25			207
									0.40625	0.0470219	207
17	17	18	12	0.586207	0.5	0.586207	0.514286	0.539683			208
6	14	27	17	0.26087	0.3	0.26087	0.658537	0.27907			208
4	6	46	8	0.333333	0.4	0.333333	0.884615	0.363636			208
									0.421875	0.0640316	208
16	17	18	13	0.551724	0.484848	0.551724	0.514286	0.516129			209
8	17	24	15	0.347826	0.32	0.347826	0.585366	0.333333			209
1	5	47	11	0.0833333	0.166667	0.0833333	0.903846	0.111111			209
									0.390625	-0.00160514	209
14	13	22	15	0.482759	0.518519	0.482759	0.628571	0.5			210
10	17	24	13	0.434783	0.37037	0.434783	0.585366	0.4			210
0	10	42	12	0	0	0	0.807692				210
									0.375	0.00466563	210
16	19	16	13	0.551724	0.457143	0.551724	0.457143	0.5			211
7	14	27	16	0.304348	0.333333	0.304348	0.658537	0.318182			211
0	8	44	12	0	0	0	0.846154				211
									0.359375	-0.048761	211
16	16	19	13	0.551724	0.5	0.551724	0.542857	0.52459			212
7	16	25	16	0.304348	0.304348	0.304348	0.609756	0.304348			212
2	7	45	10	0.166667	0.222222	0.166667	0.865385	0.190476			212
									0.390625	0.0138285	212
15	23	12	14	0.517241	0.394737	0.517241	0.342857	0.447761			213
0	8	44	12	0	0	0	0.846154				213
4	14	27	19	0.173913	0.222222	0.173913	0.658537	0.195122			213
									0.296875	-0.15942	213
16	17	18	13	0.551724	0.484848	0.551724	0.514286	0.516129			214
10	15	26	13	0.434783	0.4	0.434783	0.634146	0.416667			214
0	6	46	12	0	0	0	0.884615				214
									0.40625	0.024077	214
17	17	18	12	0.586207	0.5	0.586207	0.514286	0.539683			215
4	8	44	8	0.333333	0.333333	0.333333	0.846154	0.333333			215
5	13	28	18	0.217391	0.277778	0.217391	0.682927	0.243902			215
									0.40625	0.0470219	215
9	11	30	14	0.391304	0.45	0.391304	0.731707	0.418605			216
13	21	14	16	0.448276	0.382353	0.448276	0.4	0.412698			216
0	10	42	12	0	0	0	0.807692				216
									0.34375	-0.0624506	216
15	15	20	14	0.517241	0.5	0.517241	0.571429	0.508475			217
1	7	45	11	0.0833333	0.125	0.0833333	0.865385	0.1			217
10	16	25	13	0.434783	0.384615	0.434783	0.609756	0.408163			217
									0.40625	0.0394945	217
18	21	14	11	0.62069	0.461538	0.62069	0.4	0.529412			218
4	15	26	19	0.173913	0.210526	0.173913	0.634146	0.190476			218
1	5	47	11	0.0833333	0.166667	0.0833333	0.903846	0.111111			218
									0.359375	-0.0684039	218
6	11	30	17	0.26087	0.352941	0.26087	0.731707	0.3			219
15	23	12	14	0.517241	0.394737	0.517241	0.342857	0.447761			219
0	9	43	12	0	0	0	0.826923				219
									0.328125	-0.103006	219
15	16	19	14	0.517241	0.483871	0.517241	0.542857	0.5			220
11	12	29	12	0.478261	0.478261	0.478261	0.707317	0.478261			220
0	10	42	12	0	0	0	0.807692				220
									0.40625	0.0455259	220
19	19	16	10	0.655172	0.5	0.655172	0.457143	0.567164			221
1	12	40	11	0.0833333	0.0769231	0.0833333	0.769231	0.08			221
3	10	31	20	0.130435	0.230769	0.130435	0.756098	0.166667			221
									0.359375	-0.0334777	221
17	15	20	12	0.586207	0.53125	0.586207	0.571429	0.557377			222
0	9	43	12	0	0	0	0.826923				222
6	17	24	17	0.26087	0.26087	0.26087	0.585366	0.26087			222
									0.359375	-0.0367444	222
5	19	22	18	0.217391	0.208333	0.217391	0.536585	0.212766			223
12	21	14	17	0.413793	0.363636	0.413793	0.4	0.387097			223
1	6	46	11	0.0833333	0.142857	0.0833333	0.884615	0.105263			223
									0.28125	-0.176189	223
7	12	29	16	0.304348	0.368421	0.304348	0.707317	0.333333			224
2	8	44	10	0.166667	0.2	0.166667	0.846154	0.181818			224
16	19	16	13	0.551724	0.457143	0.551724	0.457143	0.5			224
									0.390625	0.0110935	224
16	16	19	13	0.551724	0.5	0.551724	0.542857	0.52459			225
11	9	32	12	0.478261	0.55	0.478261	0.780488	0.511628			225
1	11	41	11	0.0833333	0.0833333	0.0833333	0.788462	0.0833333			225
									0.4375	0.101404	225
2	9	43	10	0.166667	0.181818	0.166667	0.826923	0.173913			226
8	20	21	15	0.347826	0.285714	0.347826	0.512195	0.313725			226
13	12	23	16	0.448276	0.52	0.448276	0.657143	0.481481			226
									0.359375	-0.0111753	226
4	10	31	19	0.173913	0.285714	0.173913	0.756098	0.216216			227
2	6	46	10	0.166667	0.25	0.166667	0.884615	0.2			227
20	22	13	9	0.689655	0.47619	0.689655	0.371429	0.56338			227
									0.40625	0.0113821	227
13	13	22	16	0.448276	0.5	0.448276	0.628571	0.472727			228
15	14	27	8	0.652174	0.517241	0.652174	0.658537	0.576923			228
5	4	48	7	0.416667	0.555556	0.416667	0.923077	0.47619			228
									0.515625	0.227113	228
14	18	17	15	0.482759	0.4375	0.482759	0.485714	0.459016			229
3	7	45	9	0.25	0.3	0.25	0.865385	0.272727			229
9	13	28	14	0.391304	0.409091	0.391304	0.682927	0.4			229
									0.40625	0.043273	229
25	12	23	4	0.862069	0.675676	0.862069	0.657143	0.757576			230
12	9	32	11	0.521739	0.571429	0.521739	0.780488	0.545455			230
3	3	49	9	0.25	0.5	0.25	0.942308	0.333333			230
									0.625	0.377634	230
15	25	10	14	0.517241	0.375	0.517241	0.285714	0.434783			231
3	13	28	20	0.130435	0.1875	0.130435	0.682927	0.153846			231
0	8	44	12	0	0	0	0.846154				231
									0.28125	-0.190939	231
14	21	14	15	0.482759	0.4	0.482759	0.4	0.4375			232
4	14	27	19	0.173913	0.222222	0.173913	0.658537	0.195122			232
3	8	44	9	0.25	0.272727	0.25	0.846154	0.26087			232
									0.328125	-0.0856016	232
4	10	31	19	0.173913	0.285714	0.173913	0.756098	0.216216			233
22	22	13	7	0.758621	0.5	0.758621	0.371429	0.60274			233
0	6	46	12	0	0	0	0.884615				233
									0.40625	-0.00247321	233
14	20	15	15	0.482759	0.411765	0.482759	0.428571	0.444444			234
2	5	47	10	0.166667	0.285714	0.166667	0.903846	0.210526			234
7	16	25	16	0.304348	0.304348	0.304348	0.609756	0.304348			234
									0.359375	-0.050861	234
20	19	16	9	0.689655	0.512821	0.689655	0.457143	0.588235			235
9	8	33	14	0.391304	0.529412	0.391304	0.804878	0.45			235
2	6	46	10	0.166667	0.25	0.166667	0.884615	0.2			235
									0.484375	0.1477	235
6	8	33	17	0.26087	0.428571	0.26087	0.804878	0.324324			236
0	11	41	12	0	0	0	0.788462				236
21	18	17	8	0.724138	0.538462	0.724138	0.485714	0.617647			236
									0.421875	0.0569494	236
3	20	21	20	0.130435	0.130435	0.130435	0.512195	0.130435			237
6	21	14	23	0.206897	0.222222	0.206897	0.4	0.214286			237
2	12	40	10	0.166667	0.142857	0.166667	0.769231	0.153846			237
									0.171875	-0.296636	237
16	21	14	13	0.551724	0.432432	0.551724	0.4	0.484848			238
5	7	34	18	0.217391	0.416667	0.217391	0.829268	0.285714			238
3	12	40	9	0.25	0.2	0.25	0.769231	0.222222			238
									0.375	0.00272692	238
1	15	37	11	0.0833333	0.0625	0.0833333	0.711538	0.0714286			239
14	20	15	15	0.482759	0.411765	0.482759	0.428571	0.444444			239
1	13	28	22	0.0434783	0.0714286	0.0434783	0.682927	0.0540541			239
									0.25	-0.183359	239
20	18	17	9	0.689655	0.526316	0.689655	0.485714	0.597015			240
1	3	49	11	0.0833333	0.25	0.0833333	0.942308	0.125			240
6	16	25	17	0.26087	0.272727	0.26087	0.609756	0.266667			240
									0.421875	0.0295082	240
14	22	13	15	0.482759	0.388889	0.482759	0.371429	0.430769			241
6	15	26	17	0.26087	0.285714	0.26087	0.634146	0.272727			241
0	7	45	12	0	0	0	0.865385				241
									0.3125	-0.133199	241
15	21	14	14	0.517241	0.416667	0.517241	0.4	0.461538			242
1	6	46	11	0.0833333	0.142857	0.0833333	0.884615	0.105263			242
9	12	29	14	0.391304	0.428571	0.391304	0.707317	0.409091			242
									0.390625	-0.00442656	242
9	19	22	14	0.391304	0.321429	0.391304	0.536585	0.352941			243
16	14	21	13	0.551724	0.533333	0.551724	0.6	0.542373			243
1	5	47	11	0.0833333	0.166667	0.0833333	0.903846	0.111111			243
									0.40625	0.0310757	243
0	4	48	12	0	0	0	0.923077				244
20	22	13	9	0.689655	0.47619	0.689655	0.371429	0.56338			244
10	8	33	13	0.434783	0.555556	0.434783	0.804878	0.487805			244
									0.46875	0.0993377	244
6	16	25	17	0.26087	0.272727	0.26087	0.609756	0.266667			245
13	17	18	16	0.448276	0.433333	0.448276	0.514286	0.440678			245
1	11	41	11	0.0833333	0.0833333	0.0833333	0.788462	0.0833333			245
									0.3125	-0.0931677	245
15	14	21	14	0.517241	0.517241	0.517241	0.6	0.517241			246
0	15	37	12	0	0	0	0.711538				246
10	10	31	13	0.434783	0.5	0.434783	0.756098	0.465116			246
									0.390625	0.0455067	246
8	17	24	15	0.347826	0.32	0.347826	0.585366	0.333333			247
1	6	46	11	0.0833333	0.142857	0.0833333	0.884615	0.105263			247
16	16	19	13	0.551724	0.5	0.551724	0.542857	0.52459			247
									0.390625	0.00518135	247
5	9	32	18	0.217391	0.357143	0.217391	0.780488	0.27027			248
2	10	42	10	0.166667	0.166667	0.166667	0.807692	0.166667			248
17	21	14	12	0.586207	0.447368	0.586207	0.4	0.507463			248
									0.375	-0.0126582	248
18	18	17	11	0.62069	0.5	0.62069	0.485714	0.553846			249
4	9	43	8	0.333333	0.307692	0.333333	0.826923	0.32			249
7	8	33	16	0.304348	0.466667	0.304348	0.804878	0.368421			249
									0.453125	0.121913	249
4	8	44	8	0.333333	0.333333	0.333333	0.846154	0.333333			250
19	21	14	10	0.655172	0.475	0.655172	0.4	0.550725			250
5	7	34	18	0.217391	0.416667	0.217391	0.829268	0.285714			250
									0.4375	0.0842607	250
16	22	13	13	0.551724	0.421053	0.551724	0.371429	0.477612			251
4	13	28	19	0.173913	0.235294	0.173913	0.682927	0.2			251
1	8	44	11	0.0833333	0.111111	0.0833333	0.846154	0.0952381			251
									0.328125	-0.103006	251
1	8	44	11	0.0833333	0.111111	0.0833333	0.846154	0.0952381			252
15	23	12	14	0.517241	0.394737	0.517241	0.342857	0.447761			252
5	12	29	18	0.217391	0.294118	0.217391	0.707317	0.25			252
									0.328125	-0.103006	252
0	6	46	12	0	0	0	0.884615				253
17	14	21	12	0.586207	0.548387	0.586207	0.6	0.566667			253
9	18	23	14	0.391304	0.333333	0.391304	0.560976	0.36			253
									0.40625	0.028754	253
18	21	14	11	0.62069	0.461538	0.62069	0.4	0.529412			254
10	10	31	13	0.434783	0.5	0.434783	0.756098	0.465116			254
0	5	47	12	0	0	0	0.903846				254
									0.4375	0.0576687	254
12	11	30	11	0.521739	0.521739	0.521739	0.731707	0.521739			255
0	8	44	12	0	0	0	0.846154				255
19	14	21	10	0.655172	0.575758	0.655172	0.6	0.612903			255
									0.484375	0.159905	255
2	10	42	10	0.166667	0.166667	0.166667	0.807692	0.166667			256
17	17	18	12	0.586207	0.5	0.586207	0.514286	0.539683			256
7	11	30	16	0.304348	0.388889	0.304348	0.731707	0.341463			256
									0.40625	0.0470219	256
13	18	17	16	0.448276	0.419355	0.448276	0.485714	0.433333			257
9	15	26	14	0.391304	0.375	0.391304	0.634146	0.382979			257
2	7	45	10	0.166667	0.222222	0.166667	0.865385	0.190476			257
									0.375	-0.00906583	257
11	17	18	18	0.37931	0.392857	0.37931	0.514286	0.385965			258
11	14	27	12	0.478261	0.44	0.478261	0.658537	0.458333			258
1	10	42	11	0.0833333	0.0909091	0.0833333	0.807692	0.0869565			258
									0.359375	-0.0182383	258
22	21	14	7	0.758621	0.511628	0.758621	0.4	0.611111			259
1	7	45	11	0.0833333	0.125	0.0833333	0.865385	0.1			259
8	5	36	15	0.347826	0.615385	0.347826	0.878049	0.444444			259
									0.484375	0.139364	259
6	20	21	17	0.26087	0.230769	0.26087	0.512195	0.244898			260
0	7	45	12	0	0	0	0.865385				260
13	18	17	16	0.448276	0.419355	0.448276	0.485714	0.433333			260
									0.296875	-0.145129	260
6	20	21	17	0.26087	0.230769	0.26087	0.512195	0.244898			261
12	17	18	17	0.413793	0.413793	0.413793	0.514286	0.413793			261
1	8	44	11	0.0833333	0.111111	0.0833333	0.846154	0.0952381			261
									0.296875	-0.129855	261
5	18	23	18	0.217391	0.217391	0.217391	0.560976	0.217391			262
12	19	16	17	0.413793	0.387097	0.413793	0.457143	0.4			262
0	10	42	12	0	0	0	0.807692				262
									0.265625	-0.180534	262
11	8	33	12	0.478261	0.578947	0.478261	0.804878	0.52381			263
20	17	18	9	0.689655	0.540541	0.689655	0.514286	0.606061			263
3	5	47	9	0.25	0.375	0.25	0.903846	0.3			263
									0.53125	0.228916	263
1	8	44	11	0.0833333	0.111111	0.0833333	0.846154	0.0952381			264
11	11	30	12	0.478261	0.5	0.478261	0.731707	0.488889			264
13	20	15	16	0.448276	0.393939	0.448276	0.428571	0.419355			264
									0.390625	0.0114851	264
11	24	11	18	0.37931	0.314286	0.37931	0.314286	0.34375			265
1	5	47	11	0.0833333	0.166667	0.0833333	0.903846	0.111111			265
5	18	23	18	0.217391	0.217391	0.217391	0.560976	0.217391			265
									0.265625	-0.212903	265
7	15	26	16	0.304348	0.318182	0.304348	0.634146	0.311111			266
14	19	16	15	0.482759	0.424242	0.482759	0.457143	0.451613			266
3	6	46	9	0.25	0.333333	0.25	0.884615	0.285714			266
									0.375	-0.0138614	266
18	12	23	11	0.62069	0.6	0.62069	0.657143	0.610169			267
4	8	44	8	0.333333	0.333333	0.333333	0.846154	0.333333			267
11	11	30	12	0.478261	0.5	0.478261	0.731707	0.488889			267
									0.515625	0.229814	267
10	13	28	13	0.434783	0.434783	0.434783	0.682927	0.434783			268
18	20	15	11	0.62069	0.473684	0.62069	0.428571	0.537313			268
1	2	50	11	0.0833333	0.333333	0.0833333	0.961538	0.133333			268
									0.453125	0.0778098	268
16	21	14	13	0.551724	0.432432	0.551724	0.4	0.484848			269
4	10	31	19	0.173913	0.285714	0.173913	0.756098	0.216216			269
3	10	42	9	0.25	0.230769	0.25	0.807692	0.24			269
									0.359375	-0.0310413	269
4	11	30	19	0.173913	0.266667	0.173913	0.731707	0.210526			270
5	6	46	7	0.416667	0.454545	0.416667	0.884615	0.434783			270
18	20	15	11	0.62069	0.473684	0.62069	0.428571	0.537313			270
									0.421875	0.0591975	270
21	19	16	8	0.724138	0.525	0.724138	0.457143	0.608696			271
5	11	30	18	0.217391	0.3125	0.217391	0.731707	0.25641			271
0	8	44	12	0	0	0	0.846154				271
									0.40625	0.0161812	271
4	10	42	8	0.333333	0.285714	0.333333	0.807692	0.307692			272
13	20	15	16	0.448276	0.393939	0.448276	0.428571	0.419355			272
7	10	31	16	0.304348	0.411765	0.304348	0.756098	0.35			272
									0.375	0.00775194	272
12	16	19	17	0.413793	0.428571	0.413793	0.542857	0.421053			273
9	16	25	14	0.391304	0.36	0.391304	0.609756	0.375			273
3	8	44	9	0.25	0.272727	0.25	0.846154	0.26087			273
									0.375	0.00659682	273
7	14	27	16	0.304348	0.333333	0.304348	0.658537	0.318182			274
17	19	16	12	0.586207	0.472222	0.586207	0.457143	0.523077			274
1	6	46	11	0.0833333	0.142857	0.0833333	0.884615	0.105263			274
									0.390625	-0.00442656	274
1	6	46	11	0.0833333	0.142857	0.0833333	0.884615	0.105263			275
17	20	15	12	0.586207	0.459459	0.586207	0.428571	0.515152			275
8	12	29	15	0.347826	0.4	0.347826	0.707317	0.372093			275
									0.40625	0.0189593	275
14	17	18	15	0.482759	0.451613	0.482759	0.514286	0.466667			276
1	11	41	11	0.0833333	0.0833333	0.0833333	0.788462	0.0833333			276
7	14	27	16	0.304348	0.333333	0.304348	0.658537	0.318182			276
									0.34375	-0.0459144	276
13	24	11	16	0.448276	0.351351	0.448276	0.314286	0.393939			277
7	12	29	16	0.304348	0.368421	0.304348	0.707317	0.333333			277
1	7	45	11	0.0833333	0.125	0.0833333	0.865385	0.1			277
									0.328125	-0.105221	277
17	21	14	12	0.586207	0.447368	0.586207	0.4	0.507463			278
9	9	32	14	0.391304	0.5	0.391304	0.780488	0.439024			278
2	6	46	10	0.166667	0.25	0.166667	0.884615	0.2			278
									0.4375	0.0724638	278
4	10	31	19	0.173913	0.285714	0.173913	0.756098	0.216216			279
13	21	14	16	0.448276	0.382353	0.448276	0.4	0.412698			279
3	13	39	9	0.25	0.1875	0.25	0.75	0.214286			279
									0.3125	-0.0847458	279
11	12	29	12	0.478261	0.478261	0.478261	0.707317	0.478261			280
1	9	43	11	0.0833333	0.1	0.0833333	0.826923	0.0909091			280
19	12	23	10	0.655172	0.612903	0.655172	0.657143	0.633333			280
									0.484375	0.171115	280
5	8	44	7	0.416667	0.384615	0.416667	0.846154	0.4			281
19	12	23	10	0.655172	0.612903	0.655172	0.657143	0.633333			281
12	8	33	11	0.521739	0.6	0.521739	0.804878	0.55814			281
									0.5625	0.305695	281
2	9	43	10	0.166667	0.181818	0.166667	0.826923	0.173913			282
3	16	25	20	0.130435	0.157895	0.130435	0.609756	0.142857			282
12	22	13	17	0.413793	0.352941	0.413793	0.371429	0.380952			282
									0.265625	-0.183786	282
1	8	44	11	0.0833333	0.111111	0.0833333	0.846154	0.0952381			283
11	22	13	18	0.37931	0.333333	0.37931	0.371429	0.354839			283
7	15	26	16	0.304348	0.318182	0.304348	0.634146	0.311111			283
									0.296875	-0.140594	283
1	7	45	11	0.0833333	0.125	0.0833333	0.865385	0.1			284
21	16	19	8	0.724138	0.567568	0.724138	0.542857	0.636364			284
7	12	29	16	0.304348	0.368421	0.304348	0.707317	0.333333			284
									0.453125	0.100402	284
10	18	17	19	0.344828	0.357143	0.344828	0.485714	0.350877			285
4	21	20	19	0.173913	0.16	0.173913	0.487805	0.166667			285
0	11	41	12	0	0	0	0.788462				285
									0.21875	-0.241754	285
14	13	22	15	0.482759	0.518519	0.482759	0.628571	0.5			286
2	9	43	10	0.166667	0.181818	0.166667	0.826923	0.173913			286
12	14	27	11	0.521739	0.461538	0.521739	0.658537	0.489796			286
									0.4375	0.108014	286
6	12	29	17	0.26087	0.333333	0.26087	0.707317	0.292683			287
16	22	13	13	0.551724	0.421053	0.551724	0.371429	0.477612			287
2	6	46	10	0.166667	0.25	0.166667	0.884615	0.2			287
									0.375	-0.0305958	287
8	17	24	15	0.347826	0.32	0.347826	0.585366	0.333333			288
13	14	21	16	0.448276	0.481481	0.448276	0.6	0.464286			288
4	8	44	8	0.333333	0.333333	0.333333	0.846154	0.333333			288
									0.390625	0.0377795	288
17	21	14	12	0.586207	0.447368	0.586207	0.4	0.507463			289
0	7	45	12	0	0	0	0.865385				289
5	14	27	18	0.217391	0.263158	0.217391	0.658537	0.238095			289
									0.34375	-0.0869389	289
15	20	15	14	0.517241	0.428571	0.517241	0.428571	0.46875			290
9	15	26	14	0.391304	0.375	0.391304	0.634146	0.382979			290
0	5	47	12	0	0	0	0.903846				290
									0.375	-0.036857	290
3	10	31	20	0.130435	0.230769	0.130435	0.756098	0.166667			291
16	21	14	13	0.551724	0.432432	0.551724	0.4	0.484848			291
2	12	40	10	0.166667	0.142857	0.166667	0.769231	0.153846			291
									0.328125	-0.0766823	291
4	14	27	19	0.173913	0.222222	0.173913	0.658537	0.195122			292
15	18	17	14	0.517241	0.454545	0.517241	0.485714	0.483871			292
3	10	42	9	0.25	0.230769	0.25	0.807692	0.24			292
									0.34375	-0.0463215	292
6	16	25	17	0.26087	0.272727	0.26087	0.609756	0.266667			293
15	18	17	14	0.517241	0.454545	0.517241	0.485714	0.483871			293
2	7	45	10	0.166667	0.222222	0.166667	0.865385	0.190476			293
									0.359375	-0.0392079	293
0	12	40	12	0	0	0	0.769231				294
15	20	15	14	0.517241	0.428571	0.517241	0.428571	0.46875			294
7	10	31	16	0.304348	0.411765	0.304348	0.756098	0.35			294
									0.34375	-0.0557738	294
14	16	19	15	0.482759	0.466667	0.482759	0.542857	0.474576			295
10	16	25	13	0.434783	0.384615	0.434783	0.609756	0.408163			295
2	6	46	10	0.166667	0.25	0.166667	0.884615	0.2			295
									0.40625	0.0394945	295
2	7	45	10	0.166667	0.222222	0.166667	0.865385	0.190476			296
17	18	17	12	0.586207	0.485714	0.586207	0.485714	0.53125			296
6	14	27	17	0.26087	0.3	0.26087	0.658537	0.27907			296
									0.390625	0.00676482	296
5	3	49	7	0.416667	0.625	0.416667	0.942308	0.5			297
7	13	28	16	0.304348	0.35	0.304348	0.682927	0.325581			297
18	18	17	11	0.62069	0.5	0.62069	0.485714	0.553846			297
									0.46875	0.128205	297
8	12	29	15	0.347826	0.4	0.347826	0.707317	0.372093			298
1	9	43	11	0.0833333	0.1	0.0833333	0.826923	0.0909091			298
19	15	20	10	0.655172	0.558824	0.655172	0.571429	0.603175			298
									0.4375	0.0893281	298
19	17	18	10	0.655172	0.527778	0.655172	0.514286	0.584615			299
9	11	30	14	0.391304	0.45	0.391304	0.731707	0.418605			299
1	7	45	11	0.0833333	0.125	0.0833333	0.865385	0.1			299
									0.453125	0.102564	299
12	15	26	11	0.521739	0.444444	0.521739	0.634146	0.48			300
13	16	19	16	0.448276	0.448276	0.448276	0.542857	0.448276			300
3	5	47	9	0.25	0.375	0.25	0.903846	0.3			300
									0.4375	0.0921986	300
15	13	22	14	0.517241	0.535714	0.517241	0.628571	0.526316			301
10	15	26	13	0.434783	0.4	0.434783	0.634146	0.416667			301
1	10	42	11	0.0833333	0.0909091	0.0833333	0.807692	0.0869565			301
									0.40625	0.056267	301
5	11	30	18	0.217391	0.3125	0.217391	0.731707	0.25641			302
16	19	16	13	0.551724	0.457143	0.551724	0.457143	0.5			302
2	11	41	10	0.166667	0.153846	0.166667	0.788462	0.16			302
									0.359375	-0.0262026	302
0	5	47	12	0	0	0	0.903846				303
16	26	9	13	0.551724	0.380952	0.551724	0.257143	0.450704			303
4	13	28	19	0.173913	0.235294	0.173913	0.682927	0.2			303
									0.3125	-0.16028	303
2	2	50	10	0.166667	0.5	0.166667	0.961538	0.25			304
21	12	23	8	0.724138	0.636364	0.724138	0.657143	0.677419			304
13	14	27	10	0.565217	0.481481	0.565217	0.658537	0.52			304
									0.5625	0.274494	304
5	12	29	18	0.217391	0.294118	0.217391	0.707317	0.25			305
18	19	16	11	0.62069	0.486486	0.62069	0.457143	0.545455			305
2	8	44	10	0.166667	0.2	0.166667	0.846154	0.181818			305
									0.390625	0.00636943	305
1	8	44	11	0.0833333	0.111111	0.0833333	0.846154	0.0952381			306
9	11	30	14	0.391304	0.45	0.391304	0.731707	0.418605			306
16	19	16	13	0.551724	0.457143	0.551724	0.457143	0.5			306
									0.40625	0.0322324	306
15	16	19	14	0.517241	0.483871	0.517241	0.542857	0.5			307
1	10	42	11	0.0833333	0.0909091	0.0833333	0.807692	0.0869565			307
9	13	28	14	0.391304	0.409091	0.391304	0.682927	0.4			307
									0.390625	0.024619	307
16	16	19	13	0.551724	0.5	0.551724	0.542857	0.52459			308
3	5	47	9	0.25	0.375	0.25	0.903846	0.3			308
7	17	24	16	0.304348	0.291667	0.304348	0.585366	0.297872			308
									0.40625	0.0349206	308
2	5	47	10	0.166667	0.285714	0.166667	0.903846	0.210526			309
13	19	16	16	0.448276	0.40625	0.448276	0.457143	0.42623			309
7	18	23	16	0.304348	0.28	0.304348	0.560976	0.291667			309
									0.34375	-0.0713432	309
9	13	28	14	0.391304	0.409091	0.391304	0.682927	0.4			310
17	19	16	12	0.586207	0.472222	0.586207	0.457143	0.523077			310
1	5	47	11	0.0833333	0.166667	0.0833333	0.903846	0.111111			310
									0.421875	0.0428456	310
17	23	12	12	0.586207	0.425	0.586207	0.342857	0.492754			311
5	15	26	18	0.217391	0.25	0.217391	0.634146	0.232558			311
0	4	48	12	0	0	0	0.923077				311
									0.34375	-0.107084	311
14	15	20	15	0.482759	0.482759	0.482759	0.571429	0.482759			312
2	13	39	10	0.166667	0.133333	0.166667	0.75	0.148148			312
8	12	29	15	0.347826	0.4	0.347826	0.707317	0.372093			312
									0.375	0.0210325	312
21	16	19	8	0.724138	0.567568	0.724138	0.542857	0.636364			313
12	7	34	11	0.521739	0.631579	0.521739	0.829268	0.571429			313
1	7	45	11	0.0833333	0.125	0.0833333	0.865385	0.1			313
									0.53125	0.228916	313
0	10	42	12	0	0	0	0.807692				314
13	21	14	16	0.448276	0.382353	0.448276	0.4	0.412698			314
6	14	27	17	0.26087	0.3	0.26087	0.658537	0.27907			314
									0.296875	-0.13834	314
4	15	26	19	0.173913	0.210526	0.173913	0.634146	0.190476			315
13	19	16	16	0.448276	0.40625	0.448276	0.457143	0.42623			315
3	10	42	9	0.25	0.230769	0.25	0.807692	0.24			315
									0.3125	-0.0935922	315
15	21	14	14	0.517241	0.416667	0.517241	0.4	0.461538			316
9	10	31	14	0.391304	0.473684	0.391304	0.756098	0.428571			316
3	6	46	9	0.25	0.333333	0.25	0.884615	0.285714			316
									0.421875	0.0554448	316
6	14	27	17	0.26087	0.3	0.26087	0.658537	0.27907			317
3	12	40	9	0.25	0.2	0.25	0.769231	0.222222			317
10	19	16	19	0.344828	0.344828	0.344828	0.457143	0.344828			317
									0.296875	-0.101338	317
10	15	26	13	0.434783	0.4	0.434783	0.634146	0.416667			318
12	16	19	17	0.413793	0.428571	0.413793	0.542857	0.421053			318
5	6	46	7	0.416667	0.454545	0.416667	0.884615	0.434783			318
									0.421875	0.0811021	318
9	7	34	14	0.391304	0.5625	0.391304	0.829268	0.461538			319
20	19	16	9	0.689655	0.512821	0.689655	0.457143	0.588235			319
2	7	45	10	0.166667	0.222222	0.166667	0.865385	0.190476			319
									0.484375	0.151466	319
7	16	25	16	0.304348	0.304348	0.304348	0.609756	0.304348			320
3	8	44	9	0.25	0.272727	0.25	0.846154	0.26087			320
14	16	19	15	0.482759	0.466667	0.482759	0.542857	0.474576			320
									0.375	0.00194932	320
18	17	18	11	0.62069	0.514286	0.62069	0.514286	0.5625			321
7	13	28	16	0.304348	0.35	0.304348	0.682927	0.325581			321
1	8	44	11	0.0833333	0.111111	0.0833333	0.846154	0.0952381			321
									0.40625	0.0322324	321
1	7	45	11	0.0833333	0.125	0.0833333	0.865385	0.1			322
14	15	20	15	0.482759	0.482759	0.482759	0.571429	0.482759			322
10	17	24	13	0.434783	0.37037	0.434783	0.585366	0.4			322
									0.390625	0.0165485	322
8	15	26	15	0.347826	0.347826	0.347826	0.634146	0.347826			323
13	13	22	16	0.448276	0.5	0.448276	0.628571	0.472727			323
3	12	40	9	0.25	0.2	0.25	0.769231	0.222222			323
									0.375	0.027725	323
9	11	30	14	0.391304	0.45	0.391304	0.731707	0.418605			324
18	16	19	11	0.62069	0.529412	0.62069	0.542857	0.571429			324
1	9	43	11	0.0833333	0.1	0.0833333	0.826923	0.0909091			324
									0.4375	0.0893281	324
12	23	12	17	0.413793	0.342857	0.413793	0.342857	0.375			325
2	18	23	21	0.0869565	0.1	0.0869565	0.560976	0.0930233			325
2	7	45	10	0.166667	0.222222	0.166667	0.865385	0.190476			325
									0.25	-0.222443	325
18	22	13	11	0.62069	0.45	0.62069	0.371429	0.521739			326
7	9	32	16	0.304348	0.4375	0.304348	0.780488	0.358974			326
0	8	44	12	0	0	0	0.846154				326
									0.390625	-0.00970874	326
14	23	12	15	0.482759	0.378378	0.482759	0.342857	0.424242			327
8	13	28	15	0.347826	0.380952	0.347826	0.682927	0.363636			327
0	6	46	12	0	0	0	0.884615				327
									0.34375	-0.089141	327
14	20	15	15	0.482759	0.411765	0.482759	0.428571	0.444444			328
5	17	24	18	0.217391	0.227273	0.217391	0.585366	0.222222			328
2	6	46	10	0.166667	0.25	0.166667	0.884615	0.2			328
									0.328125	-0.0972887	328
2	12	29	21	0.0869565	0.142857	0.0869565	0.707317	0.108108			329
15	25	10	14	0.517241	0.375	0.517241	0.285714	0.434783			329
1	9	43	11	0.0833333	0.1	0.0833333	0.826923	0.0909091			329
									0.28125	-0.180433	329
3	7	45	9	0.25	0.3	0.25	0.865385	0.272727			330
19	20	15	10	0.655172	0.487179	0.655172	0.428571	0.558824			330
7	8	33	16	0.304348	0.466667	0.304348	0.804878	0.368421			330
									0.453125	0.104	330
4	5	47	8	0.333333	0.444444	0.333333	0.903846	0.380952			331
6	11	30	17	0.26087	0.352941	0.26087	0.731707	0.3			331
16	22	13	13	0.551724	0.421053	0.551724	0.371429	0.477612			331
									0.40625	0.0252505	331
0	11	41	12	0	0	0	0.788462				332
10	12	29	13	0.434783	0.454545	0.434783	0.707317	0.444444			332
13	18	17	16	0.448276	0.419355	0.448276	0.485714	0.433333			332
									0.359375	-0.0254005	332
20	18	17	9	0.689655	0.526316	0.689655	0.485714	0.597015			333
9	13	28	14	0.391304	0.409091	0.391304	0.682927	0.4			333
2	2	50	10	0.166667	0.5	0.166667	0.961538	0.25			333
									0.484375	0.134426	333
0	5	47	12	0	0	0	0.903846				334
19	24	11	10	0.655172	0.44186	0.655172	0.314286	0.527778			334
6	10	31	17	0.26087	0.375	0.26087	0.756098	0.307692			334
									0.390625	-0.0309789	334
7	18	23	16	0.304348	0.28	0.304348	0.560976	0.291667			335
1	11	41	11	0.0833333	0.0833333	0.0833333	0.788462	0.0833333			335
12	15	20	17	0.413793	0.444444	0.413793	0.571429	0.428571			335
									0.3125	-0.0855821	335
4	13	28	19	0.173913	0.235294	0.173913	0.682927	0.2			336
2	6	46	10	0.166667	0.25	0.166667	0.884615	0.2			336
20	19	16	9	0.689655	0.512821	0.689655	0.457143	0.588235			336
									0.40625	0.0185634	336
4	18	23	19	0.173913	0.181818	0.173913	0.560976	0.177778			337
14	16	19	15	0.482759	0.466667	0.482759	0.542857	0.474576			337
0	12	40	12	0	0	0	0.769231				337
									0.28125	-0.142857	337
9	15	20	20	0.310345	0.375	0.310345	0.571429	0.339623			338
1	9	43	11	0.0833333	0.1	0.0833333	0.826923	0.0909091			338
7	23	18	16	0.304348	0.233333	0.304348	0.439024	0.264151			338
									0.265625	-0.16139	338
8	14	27	15	0.347826	0.363636	0.347826	0.658537	0.355556			339
15	17	18	14	0.517241	0.46875	0.517241	0.514286	0.491803			339
2	8	44	10	0.166667	0.2	0.166667	0.846154	0.181818			339
									0.390625	0.018096	339
6	11	30	17	0.26087	0.352941	0.26087	0.731707	0.3			340
20	22	13	9	0.689655	0.47619	0.689655	0.371429	0.56338			340
0	5	47	12	0	0	0	0.903846				340
									0.40625	-0.00206016	340
14	16	19	15	0.482759	0.466667	0.482759	0.542857	0.474576			341
10	15	26	13	0.434783	0.4	0.434783	0.634146	0.416667			341
2	7	45	10	0.166667	0.222222	0.166667	0.865385	0.190476			341
									0.40625	0.0436492	341
17	17	18	12	0.586207	0.5	0.586207	0.514286	0.539683			342
8	13	28	15	0.347826	0.380952	0.347826	0.682927	0.363636			342
1	8	44	11	0.0833333	0.111111	0.0833333	0.846154	0.0952381			342
									0.40625	0.0345375	342
15	20	15	14	0.517241	0.428571	0.517241	0.428571	0.46875			343
3	7	45	9	0.25	0.3	0.25	0.865385	0.272727			343
10	9	32	13	0.434783	0.526316	0.434783	0.780488	0.47619			343
									0.4375	0.0871632	343
11	13	28	12	0.478261	0.458333	0.478261	0.682927	0.468085			344
1	7	45	11	0.0833333	0.125	0.0833333	0.865385	0.1			344
13	19	16	16	0.448276	0.40625	0.448276	0.457143	0.42623			344
									0.390625	0.00952381	344
14	19	16	15	0.482759	0.424242	0.482759	0.457143	0.451613			345
2	10	42	10	0.166667	0.166667	0.166667	0.807692	0.166667			345
8	11	30	15	0.347826	0.421053	0.347826	0.731707	0.380952			345
									0.375	-0.000781861	345
10	17	24	13	0.434783	0.37037	0.434783	0.585366	0.4			346
0	8	44	12	0	0	0	0.846154				346
13	16	19	16	0.448276	0.448276	0.448276	0.542857	0.448276			346
									0.359375	-0.0338849	346
0	7	45	12	0	0	0	0.865385				347
10	18	23	13	0.434783	0.357143	0.434783	0.560976	0.392157			347
12	17	18	17	0.413793	0.413793	0.413793	0.514286	0.413793			347
									0.34375	-0.0637119	347
13	13	22	16	0.448276	0.5	0.448276	0.628571	0.472727			348
6	10	42	6	0.5	0.375	0.5	0.807692	0.428571			348
7	15	26	16	0.304348	0.318182	0.304348	0.634146	0.311111			348
									0.40625	0.0801815	348
13	19	16	16	0.448276	0.40625	0.448276	0.457143	0.42623			349
9	14	27	14	0.391304	0.391304	0.391304	0.658537	0.391304			349
1	8	44	11	0.0833333	0.111111	0.0833333	0.846154	0.0952381			349
									0.359375	-0.0367444	349
1	13	39	11	0.0833333	0.0714286	0.0833333	0.75	0.0769231			350
14	17	18	15	0.482759	0.451613	0.482759	0.514286	0.466667			350
4	15	26	19	0.173913	0.210526	0.173913	0.634146	0.190476			350
									0.296875	-0.111111	350
15	18	17	14	0.517241	0.454545	0.517241	0.485714	0.483871			351
5	15	26	18	0.217391	0.25	0.217391	0.634146	0.232558			351
3	8	44	9	0.25	0.272727	0.25	0.846154	0.26087			351
									0.359375	-0.0302316	351
15	23	12	14	0.517241	0.394737	0.517241	0.342857	0.447761			352
1	9	43	11	0.0833333	0.1	0.0833333	0.826923	0.0909091			352
7	9	32	16	0.304348	0.4375	0.304348	0.780488	0.358974			352
									0.359375	-0.047087	352
15	18	17	14	0.517241	0.454545	0.517241	0.485714	0.483871			353
10	10	31	13	0.434783	0.5	0.434783	0.756098	0.465116			353
0	11	41	12	0	0	0	0.788462				353
									0.390625	0.0200236	353
17	25	10	12	0.586207	0.404762	0.586207	0.285714	0.478873			354
3	3	49	9	0.25	0.5	0.25	0.942308	0.333333			354
3	13	28	20	0.130435	0.1875	0.130435	0.682927	0.153846			354
									0.359375	-0.076292	354
7	7	34	16	0.304348	0.5	0.304348	0.829268	0.378378			355
2	7	45	10	0.166667	0.222222	0.166667	0.865385	0.190476			355
18	23	12	11	0.62069	0.439024	0.62069	0.342857	0.514286			355
									0.421875	0.0440048	355
1	2	50	11	0.0833333	0.333333	0.0833333	0.961538	0.133333			356
21	20	15	8	0.724138	0.512195	0.724138	0.428571	0.6			356
8	12	29	15	0.347826	0.4	0.347826	0.707317	0.372093			356
									0.46875	0.0974699	356
10	23	12	19	0.344828	0.30303	0.344828	0.342857	0.322581			357
5	17	24	18	0.217391	0.227273	0.217391	0.585366	0.222222			357
1	8	44	11	0.0833333	0.111111	0.0833333	0.846154	0.0952381			357
									0.25	-0.216634	357
20	19	16	9	0.689655	0.512821	0.689655	0.457143	0.588235			358
1	12	40	11	0.0833333	0.0769231	0.0833333	0.769231	0.08			358
8	4	37	15	0.347826	0.666667	0.347826	0.902439	0.457143			358
									0.453125	0.115673	358
13	18	17	16	0.448276	0.419355	0.448276	0.485714	0.433333			359
8	14	27	15	0.347826	0.363636	0.347826	0.658537	0.355556			359
2	9	43	10	0.166667	0.181818	0.166667	0.826923	0.173913			359
									0.359375	-0.0254005	359
2	9	43	10	0.166667	0.181818	0.166667	0.826923	0.173913			360
8	13	28	15	0.347826	0.380952	0.347826	0.682927	0.363636			360
16	16	19	13	0.551724	0.5	0.551724	0.542857	0.52459			360
									0.40625	0.0473952	360
6	14	27	17	0.26087	0.3	0.26087	0.658537	0.27907			361
0	8	44	12	0	0	0	0.846154				361
13	23	12	16	0.448276	0.361111	0.448276	0.342857	0.4			361
									0.296875	-0.153846	361
13	16	19	16	0.448276	0.448276	0.448276	0.542857	0.448276			362
5	18	23	18	0.217391	0.217391	0.217391	0.560976	0.217391			362
1	11	41	11	0.0833333	0.0833333	0.0833333	0.788462	0.0833333			362
									0.296875	-0.115414	362
10	19	16	19	0.344828	0.344828	0.344828	0.457143	0.344828			363
0	8	44	12	0	0	0	0.846154				363
8	19	22	15	0.347826	0.296296	0.347826	0.536585	0.32			363
									0.28125	-0.159968	363
1	7	45	11	0.0833333	0.125	0.0833333	0.865385	0.1			364
9	19	22	14	0.391304	0.321429	0.391304	0.536585	0.352941			364
10	18	17	19	0.344828	0.357143	0.344828	0.485714	0.350877			364
									0.3125	-0.106918	364
17	27	8	12	0.586207	0.386364	0.586207	0.228571	0.465753			365
0	6	46	12	0	0	0	0.884615				365
4	10	31	19	0.173913	0.285714	0.173913	0.756098	0.216216			365
									0.328125	-0.134378	365
14	23	12	15	0.482759	0.378378	0.482759	0.342857	0.424242			366
3	20	21	20	0.130435	0.130435	0.130435	0.512195	0.130435			366
1	3	49	11	0.0833333	0.25	0.0833333	0.942308	0.125			366
									0.28125	-0.203598	366
17	17	18	12	0.586207	0.5	0.586207	0.514286	0.539683			367
1	7	45	11	0.0833333	0.125	0.0833333	0.865385	0.1			367
9	13	28	14	0.391304	0.409091	0.391304	0.682927	0.4			367
									0.421875	0.0558214	367
0	12	40	12	0	0	0	0.769231				368
10	12	29	13	0.434783	0.454545	0.434783	0.707317	0.444444			368
14	16	19	15	0.482759	0.466667	0.482759	0.542857	0.474576			368
									0.375	0.00621118	368
9	11	30	14	0.391304	0.45	0.391304	0.731707	0.418605			369
4	6	46	8	0.333333	0.4	0.333333	0.884615	0.363636			369
19	15	20	10	0.655172	0.558824	0.655172	0.571429	0.603175			369
									0.5	0.190514	369
17	17	18	12	0.586207	0.5	0.586207	0.514286	0.539683			370
8	13	28	15	0.347826	0.380952	0.347826	0.682927	0.363636			370
1	8	44	11	0.0833333	0.111111	0.0833333	0.846154	0.0952381			370
									0.40625	0.0345375	370
9	13	28	14	0.391304	0.409091	0.391304	0.682927	0.4			371
13	18	17	16	0.448276	0.419355	0.448276	0.485714	0.433333			371
4	7	45	8	0.333333	0.363636	0.333333	0.865385	0.347826			371
									0.40625	0.0496288	371
15	13	22	14	0.517241	0.535714	0.517241	0.628571	0.526316			372
3	7	45	9	0.25	0.3	0.25	0.865385	0.272727			372
12	14	27	11	0.521739	0.461538	0.521739	0.658537	0.489796			372
									0.46875	0.151988	372
1	8	44	11	0.0833333	0.111111	0.0833333	0.846154	0.0952381			373
5	6	35	18	0.217391	0.454545	0.217391	0.853659	0.294118			373
20	24	11	9	0.689655	0.454545	0.689655	0.314286	0.547945			373
									0.40625	0.0109801	373
6	16	25	17	0.26087	0.272727	0.26087	0.609756	0.266667			374
4	12	40	8	0.333333	0.25	0.333333	0.769231	0.285714			374
15	11	24	14	0.517241	0.576923	0.517241	0.685714	0.545455			374
									0.390625	0.0559758	374
1	4	48	11	0.0833333	0.2	0.0833333	0.923077	0.117647			375
20	25	10	9	0.689655	0.444444	0.689655	0.285714	0.540541			375
4	10	31	19	0.173913	0.285714	0.173913	0.756098	0.216216			375
									0.390625	-0.0361146	375
16	18	17	13	0.551724	0.470588	0.551724	0.485714	0.507937			376
8	15	26	15	0.347826	0.347826	0.347826	0.634146	0.347826			376
4	3	49	8	0.333333	0.571429	0.333333	0.942308	0.421053			376
									0.4375	0.0772928	376
9	14	27	14	0.391304	0.391304	0.391304	0.658537	0.391304			377
15	16	19	14	0.517241	0.483871	0.517241	0.542857	0.5			377
0	10	42	12	0	0	0	0.807692				377
									0.375	-0.00470958	377
10	17	18	19	0.344828	0.37037	0.344828	0.514286	0.357143			378
11	11	30	12	0.478261	0.5	0.478261	0.731707	0.488889			378
0	15	37	12	0	0	0	0.711538				378
									0.328125	-0.0475828	378
8	13	28	15	0.347826	0.380952	0.347826	0.682927	0.363636			379
0	7	45	12	0	0	0	0.865385				379
16	20	15	13	0.551724	0.444444	0.551724	0.428571	0.492308			379
									0.375	-0.0301811	379
10	18	17	19	0.344828	0.357143	0.344828	0.485714	0.350877			380
1	7	45	11	0.0833333	0.125	0.0833333	0.865385	0.1			380
10	18	23	13	0.434783	0.357143	0.434783	0.560976	0.392157			380
									0.328125	-0.081761	380
7	15	26	16	0.304348	0.318182	0.304348	0.634146	0.311111			381
12	22	13	17	0.413793	0.352941	0.413793	0.371429	0.380952			381
0	8	44	12	0	0	0	0.846154				381
									0.296875	-0.148325	381
8	9	32	15	0.347826	0.470588	0.347826	0.780488	0.4			382
15	19	16	14	0.517241	0.441176	0.517241	0.457143	0.47619			382
1	12	40	11	0.0833333	0.0769231	0.0833333	0.769231	0.08			382
									0.375	0.0011705	382
19	18	17	10	0.655172	0.513514	0.655172	0.485714	0.575758			383
8	11	30	15	0.347826	0.421053	0.347826	0.731707	0.380952			383
0	8	44	12	0	0	0	0.846154				383
									0.421875	0.048996	383
14	18	17	15	0.482759	0.4375	0.482759	0.485714	0.459016			384
2	8	44	10	0.166667	0.2	0.166667	0.846154	0.181818			384
10	12	29	13	0.434783	0.454545	0.434783	0.707317	0.444444			384
									0.40625	0.043273	384
2	9	43	10	0.166667	0.181818	0.166667	0.826923	0.173913			385
15	18	17	14	0.517241	0.454545	0.517241	0.485714	0.483871			385
9	11	30	14	0.391304	0.45	0.391304	0.731707	0.418605			385
									0.40625	0.0451512	385
4	6	46	8	0.333333	0.4	0.333333	0.884615	0.363636			386
17	20	15	12	0.586207	0.459459	0.586207	0.428571	0.515152			386
3	14	27	20	0.130435	0.176471	0.130435	0.658537	0.15			386
									0.375	-0.0191083	386
1	6	46	11	0.0833333	0.142857	0.0833333	0.884615	0.105263			387
9	12	29	14	0.391304	0.428571	0.391304	0.707317	0.409091			387
18	18	17	11	0.62069	0.5	0.62069	0.485714	0.553846			387
									0.4375	0.072837	387
11	15	26	12	0.478261	0.423077	0.478261	0.634146	0.44898			388
15	20	15	14	0.517241	0.428571	0.517241	0.428571	0.46875			388
0	3	49	12	0	0	0	0.942308				388
									0.40625	0.00612996	388
6	10	31	17	0.26087	0.375	0.26087	0.756098	0.307692			389
16	28	7	13	0.551724	0.363636	0.551724	0.2	0.438356			389
0	4	48	12	0	0	0	0.923077				389
									0.34375	-0.118136	389
17	20	15	12	0.586207	0.459459	0.586207	0.428571	0.515152			390
2	8	44	10	0.166667	0.2	0.166667	0.846154	0.181818			390
6	11	30	17	0.26087	0.352941	0.26087	0.731707	0.3			390
									0.390625	0.00636943	390
8	22	13	21	0.275862	0.266667	0.275862	0.371429	0.271186			391
7	17	24	16	0.304348	0.291667	0.304348	0.585366	0.297872			391
0	10	42	12	0	0	0	0.807692				391
									0.234375	-0.227878	391
11	8	33	12	0.478261	0.578947	0.478261	0.804878	0.52381			392
1	8	44	11	0.0833333	0.111111	0.0833333	0.846154	0.0952381			392
17	19	16	12	0.586207	0.472222	0.586207	0.457143	0.523077			392
									0.453125	0.106502	392
14	22	13	15	0.482759	0.388889	0.482759	0.371429	0.430769			393
5	17	24	18	0.217391	0.227273	0.217391	0.585366	0.222222			393
2	4	48	10	0.166667	0.333333	0.166667	0.923077	0.222222			393
									0.328125	-0.112369	393
18	21	14	11	0.62069	0.461538	0.62069	0.4	0.529412			394
1	8	44	11	0.0833333	0.111111	0.0833333	0.846154	0.0952381			394
4	12	29	19	0.173913	0.25	0.173913	0.707317	0.205128			394
									0.359375	-0.0542387	394
19	16	19	10	0.655172	0.542857	0.655172	0.542857	0.59375			395
13	5	36	10	0.565217	0.722222	0.565217	0.878049	0.634146			395
5	6	46	7	0.416667	0.454545	0.416667	0.884615	0.434783			395
									0.578125	0.318343	395
5	14	27	18	0.217391	0.263158	0.217391	0.658537	0.238095			396
16	19	16	13	0.551724	0.457143	0.551724	0.457143	0.5			396
3	7	45	9	0.25	0.3	0.25	0.865385	0.272727			396
									0.375	-0.0142631	396
10	16	19	19	0.344828	0.384615	0.344828	0.542857	0.363636			397
0	12	40	12	0	0	0	0.769231				397
5	21	20	18	0.217391	0.192308	0.217391	0.487805	0.204082			397
									0.234375	-0.206154	397
6	16	25	17	0.26087	0.272727	0.26087	0.609756	0.266667			398
15	16	19	14	0.517241	0.483871	0.517241	0.542857	0.5			398
5	6	46	7	0.416667	0.454545	0.416667	0.884615	0.434783			398
									0.40625	0.0496288	398
19	19	16	10	0.655172	0.5	0.655172	0.457143	0.567164			399
11	7	34	12	0.478261	0.611111	0.478261	0.829268	0.536585			399
1	7	45	11	0.0833333	0.125	0.0833333	0.865385	0.1			399
									0.484375	0.149758	399
3	11	41	9	0.25	0.214286	0.25	0.788462	0.230769			400
14	14	21	15	0.482759	0.5	0.482759	0.6	0.491228			400
7	15	26	16	0.304348	0.318182	0.304348	0.634146	0.311111			400
									0.375	0.0191571	400
15	22	13	14	0.517241	0.405405	0.517241	0.371429	0.454545			401
5	16	25	18	0.217391	0.238095	0.217391	0.609756	0.227273			401
2	4	48	10	0.166667	0.333333	0.166667	0.923077	0.222222			401
									0.34375	-0.089141	401
17	18	17	12	0.586207	0.485714	0.586207	0.485714	0.53125			402
10	15	26	13	0.434783	0.4	0.434783	0.634146	0.416667			402
0	4	48	12	0	0	0	0.923077				402
									0.421875	0.0366151	402
6	12	29	17	0.26087	0.333333	0.26087	0.707317	0.292683			403
18	20	15	11	0.62069	0.473684	0.62069	0.428571	0.537313			403
1	7	45	11	0.0833333	0.125	0.0833333	0.865385	0.1			403
									0.390625	-0.00483092	403
23	18	17	6	0.793103	0.560976	0.793103	0.485714	0.657143			404
5	4	48	7	0.416667	0.555556	0.416667	0.923077	0.47619			404
9	5	36	14	0.391304	0.642857	0.391304	0.878049	0.486486			404
									0.578125	0.302382	404
9	18	23	14	0.391304	0.333333	0.391304	0.560976	0.36			405
12	20	15	17	0.413793	0.375	0.413793	0.428571	0.393443			405
0	5	47	12	0	0	0	0.903846				405
									0.328125	-0.106554	405
9	11	30	14	0.391304	0.45	0.391304	0.731707	0.418605			406
18	19	16	11	0.62069	0.486486	0.62069	0.457143	0.545455			406
0	7	45	12	0	0	0	0.865385				406
									0.421875	0.0447761	406
1	8	33	22	0.0434783	0.111111	0.0434783	0.804878	0.0625			407
1	8	44	11	0.0833333	0.111111	0.0833333	0.846154	0.0952381			407
20	26	9	9	0.689655	0.434783	0.689655	0.257143	0.533333			407
									0.34375	-0.0984879	407
10	17	24	13	0.434783	0.37037	0.434783	0.585366	0.4			408
11	16	19	18	0.37931	0.407407	0.37931	0.542857	0.392857			408
4	6	46	8	0.333333	0.4	0.333333	0.884615	0.363636			408
									0.390625	0.029549	408
16	22	13	13	0.551724	0.421053	0.551724	0.371429	0.477612			409
2	4	48	10	0.166667	0.333333	0.166667	0.923077	0.222222			409
7	13	28	16	0.304348	0.35	0.304348	0.682927	0.325581			409
									0.390625	-0.0138099	409
16	23	12	13	0.551724	0.410256	0.551724	0.342857	0.470588			410
5	12	29	18	0.217391	0.294118	0.217391	0.707317	0.25			410
2	6	46	10	0.166667	0.25	0.166667	0.884615	0.2			410
									0.359375	-0.0589185	410
2	11	30	21	0.0869565	0.153846	0.0869565	0.731707	0.111111			411
3	8	44	9	0.25	0.272727	0.25	0.846154	0.26087			411
19	21	14	10	0.655172	0.475	0.655172	0.4	0.550725			411
									0.375	-0.0219561	411
3	9	43	9	0.25	0.25	0.25	0.826923	0.25			412
7	12	29	16	0.304348	0.368421	0.304348	0.707317	0.333333			412
15	18	17	14	0.517241	0.454545	0.517241	0.485714	0.483871			412
									0.390625	0.0242377	412
3	9	43	9	0.25	0.25	0.25	0.826923	0.25			413
14	21	14	15	0.482759	0.4	0.482759	0.4	0.4375			413
6	11	30	17	0.26087	0.352941	0.26087	0.731707	0.3			413
									0.359375	-0.0306363	413
18	15	20	11	0.62069	0.545455	0.62069	0.571429	0.580645			414
0	10	42	12	0	0	0	0.807692				414
10	11	30	13	0.434783	0.47619	0.434783	0.731707	0.454545			414
									0.4375	0.0914826	414
8	14	27	15	0.347826	0.363636	0.347826	0.658537	0.355556			415
17	22	13	12	0.586207	0.435897	0.586207	0.371429	0.5			415
0	3	49	12	0	0	0	0.942308				415
									0.390625	-0.0301279	415
8	14	27	15	0.347826	0.363636	0.347826	0.658537	0.355556			416
12	21	14	17	0.413793	0.363636	0.413793	0.4	0.387097			416
1	8	44	11	0.0833333	0.111111	0.0833333	0.846154	0.0952381			416
									0.328125	-0.089901	416
5	18	23	18	0.217391	0.217391	0.217391	0.560976	0.217391			417
16	18	17	13	0.551724	0.470588	0.551724	0.485714	0.507937			417
2	5	47	10	0.166667	0.285714	0.166667	0.903846	0.210526			417
									0.359375	-0.050861	417
8	19	16	21	0.275862	0.296296	0.275862	0.457143	0.285714			418
6	19	22	17	0.26087	0.24	0.26087	0.536585	0.25			418
1	11	41	11	0.0833333	0.0833333	0.0833333	0.788462	0.0833333			418
									0.234375	-0.208944	418
14	17	18	15	0.482759	0.451613	0.482759	0.514286	0.466667			419
8	18	23	15	0.347826	0.307692	0.347826	0.560976	0.326531			419
2	5	47	10	0.166667	0.285714	0.166667	0.903846	0.210526			419
									0.375	-0.0178926	419
15	17	18	14	0.517241	0.46875	0.517241	0.514286	0.491803			420
3	11	41	9	0.25	0.214286	0.25	0.788462	0.230769			420
10	8	33	13	0.434783	0.555556	0.434783	0.804878	0.487805			420
									0.4375	0.109049	420
21	19	16	8	0.724138	0.525	0.724138	0.457143	0.608696			421
6	7	34	17	0.26087	0.461538	0.26087	0.829268	0.333333			421
4	7	45	8	0.333333	0.363636	0.333333	0.865385	0.347826			421
									0.484375	0.156886	421
0	10	42	12	0	0	0	0.807692				422
14	14	21	15	0.482759	0.5	0.482759	0.6	0.491228			422
7	19	22	16	0.304348	0.269231	0.304348	0.536585	0.285714			422
									0.328125	-0.0724864	422
13	14	21	16	0.448276	0.481481	0.448276	0.6	0.464286			423
7	22	19	16	0.304348	0.241379	0.304348	0.463415	0.269231			423
0	8	44	12	0	0	0	0.846154				423
									0.3125	-0.104314	423
2	6	46	10	0.166667	0.25	0.166667	0.884615	0.2			424
16	19	16	13	0.551724	0.457143	0.551724	0.457143	0.5			424
5	16	25	18	0.217391	0.238095	0.217391	0.609756	0.227273			424
									0.359375	-0.048761	424
2	13	39	10	0.166667	0.133333	0.166667	0.75	0.148148			425
10	14	27	13	0.434783	0.416667	0.434783	0.658537	0.425532			425
12	13	22	17	0.413793	0.48	0.413793	0.628571	0.444444			425
									0.375	0.0299356	425
8	7	34	15	0.347826	0.533333	0.347826	0.829268	0.421053			426
23	20	15	6	0.793103	0.534884	0.793103	0.428571	0.638889			426
2	4	48	10	0.166667	0.333333	0.166667	0.923077	0.222222			426
									0.515625	0.184211	426
12	16	25	11	0.521739	0.428571	0.521739	0.609756	0.470588			427
13	15	20	16	0.448276	0.464286	0.448276	0.571429	0.45614			427
1	7	45	11	0.0833333	0.125	0.0833333	0.865385	0.1			427
									0.40625	0.0440252	427
4	14	27	19	0.173913	0.222222	0.173913	0.658537	0.195122			428
16	21	14	13	0.551724	0.432432	0.551724	0.4	0.484848			428
1	8	44	11	0.0833333	0.111111	0.0833333	0.846154	0.0952381			428
									0.328125	-0.10036	428
2	9	43	10	0.166667	0.181818	0.166667	0.826923	0.173913			429
7	15	26	16	0.304348	0.318182	0.304348	0.634146	0.311111			429
13	18	17	16	0.448276	0.419355	0.448276	0.485714	0.433333			429
									0.34375	-0.0504103	429
5	13	28	18	0.217391	0.277778	0.217391	0.682927	0.243902			430
12	24	11	17	0.413793	0.333333	0.413793	0.314286	0.369231			430
1	9	43	11	0.0833333	0.1	0.0833333	0.826923	0.0909091			430
									0.28125	-0.169182	430
12	23	12	17	0.413793	0.342857	0.413793	0.342857	0.375			431
6	18	23	17	0.26087	0.25	0.26087	0.560976	0.255319			431
0	5	47	12	0	0	0	0.903846				431
									0.28125	-0.192386	431
1	10	42	11	0.0833333	0.0909091	0.0833333	0.807692	0.0869565			432
14	23	12	15	0.482759	0.378378	0.482759	0.342857	0.424242			432
5	11	30	18	0.217391	0.3125	0.217391	0.731707	0.25641			432
									0.3125	-0.116132	432
0	8	44	12	0	0	0	0.846154				433
18	23	12	11	0.62069	0.439024	0.62069	0.342857	0.514286			433
6	9	32	17	0.26087	0.4	0.26087	0.780488	0.315789			433
									0.375	-0.0381184	433
15	24	11	14	0.517241	0.384615	0.517241	0.314286	0.441176			434
4	15	26	19	0.173913	0.210526	0.173913	0.634146	0.190476			434
1	5	47	11	0.0833333	0.166667	0.0833333	0.903846	0.111111			434
									0.3125	-0.14658	434
20	16	19	9	0.689655	0.555556	0.689655	0.542857	0.615385			435
9	14	27	14	0.391304	0.391304	0.391304	0.658537	0.391304			435
0	5	47	12	0	0	0	0.903846				435
									0.453125	0.09054	435
12	15	20	17	0.413793	0.444444	0.413793	0.571429	0.428571			436
8	19	22	15	0.347826	0.296296	0.347826	0.536585	0.32			436
0	10	42	12	0	0	0	0.807692				436
									0.3125	-0.0948678	436
8	9	32	15	0.347826	0.470588	0.347826	0.780488	0.4			437
14	22	13	15	0.482759	0.388889	0.482759	0.371429	0.430769			437
2	9	43	10	0.166667	0.181818	0.166667	0.826923	0.173913			437
									0.375	-0.0122578	437
7	14	27	16	0.304348	0.333333	0.304348	0.658537	0.318182			438
20	14	21	9	0.689655	0.588235	0.689655	0.6	0.634921			438
2	7	45	10	0.166667	0.222222	0.166667	0.865385	0.190476			438
									0.453125	0.110758	438
16	15	20	13	0.551724	0.516129	0.551724	0.571429	0.533333			439
9	18	23	14	0.391304	0.333333	0.391304	0.560976	0.36			439
1	5	47	11	0.0833333	0.166667	0.0833333	0.903846	0.111111			439
									0.40625	0.028754	439
1	7	45	11	0.0833333	0.125	0.0833333	0.865385	0.1			440
9	13	28	14	0.391304	0.409091	0.391304	0.682927	0.4			440
20	14	21	9	0.689655	0.588235	0.689655	0.6	0.634921			440
									0.46875	0.132376	440
15	13	22	14	0.517241	0.535714	0.517241	0.628571	0.526316			441
11	10	31	12	0.478261	0.52381	0.478261	0.756098	0.5			441
4	11	41	8	0.333333	0.266667	0.333333	0.788462	0.296296			441
									0.46875	0.169783	441
0	7	45	12	0	0	0	0.865385				442
14	22	13	15	0.482759	0.388889	0.482759	0.371429	0.430769			442
5	16	25	18	0.217391	0.238095	0.217391	0.609756	0.227273			442
									0.296875	-0.158954	442
9	14	27	14	0.391304	0.391304	0.391304	0.658537	0.391304			443
14	14	21	15	0.482759	0.5	0.482759	0.6	0.491228			443
2	11	41	10	0.166667	0.153846	0.166667	0.788462	0.16			443
									0.390625	0.0396306	443
3	8	44	9	0.25	0.272727	0.25	0.846154	0.26087			444
16	18	17	13	0.551724	0.470588	0.551724	0.485714	0.507937			444
3	16	25	20	0.130435	0.157895	0.130435	0.609756	0.142857			444
									0.34375	-0.0578512	444
4	12	29	19	0.173913	0.25	0.173913	0.707317	0.205128			445
2	12	40	10	0.166667	0.142857	0.166667	0.769231	0.153846			445
13	21	14	16	0.448276	0.382353	0.448276	0.4	0.412698			445
									0.296875	-0.118881	445
12	25	10	17	0.413793	0.324324	0.413793	0.285714	0.363636			446
4	14	27	19	0.173913	0.222222	0.173913	0.658537	0.195122			446
1	8	44	11	0.0833333	0.111111	0.0833333	0.846154	0.0952381			446
									0.265625	-0.202719	446
16	16	19	13	0.551724	0.5	0.551724	0.542857	0.52459			447
3	11	41	9	0.25	0.214286	0.25	0.788462	0.230769			447
6	12	29	17	0.26087	0.333333	0.26087	0.707317	0.292683			447
									0.390625	0.0348028	447
16	18	17	13	0.551724	0.470588	0.551724	0.485714	0.507937			448
10	12	29	13	0.434783	0.454545	0.434783	0.707317	0.444444			448
0	8	44	12	0	0	0	0.846154				448
									0.40625	0.030303	448
11	24	11	18	0.37931	0.314286	0.37931	0.314286	0.34375			449
0	3	49	12	0	0	0	0.942308				449
4	22	19	19	0.173913	0.153846	0.173913	0.463415	0.163265			449
									0.234375	-0.281569	449
17	16	19	12	0.586207	0.515152	0.586207	0.542857	0.548387			450
11	9	32	12	0.478261	0.55	0.478261	0.780488	0.511628			450
2	9	43	10	0.166667	0.181818	0.166667	0.826923	0.173913			450
									0.46875	0.145662	450
16	18	17	13	0.551724	0.470588	0.551724	0.485714	0.507937			451
9	15	26	14	0.391304	0.375	0.391304	0.634146	0.382979			451
0	6	46	12	0	0	0	0.884615				451
									0.390625	-0.00402253	451
5	15	26	18	0.217391	0.25	0.217391	0.634146	0.232558			452
0	10	42	12	0	0	0	0.807692				452
16	18	17	13	0.551724	0.470588	0.551724	0.485714	0.507937			452
									0.328125	-0.087747	452
8	19	16	21	0.275862	0.296296	0.275862	0.457143	0.285714			453
8	16	25	15	0.347826	0.333333	0.347826	0.609756	0.340426			453
1	12	40	11	0.0833333	0.0769231	0.0833333	0.769231	0.08			453
									0.265625	-0.154702	453
16	20	15	13	0.551724	0.444444	0.551724	0.428571	0.492308			454
6	13	28	17	0.26087	0.315789	0.26087	0.682927	0.285714			454
3	6	46	9	0.25	0.333333	0.25	0.884615	0.285714			454
									0.390625	0.00438771	454
2	10	42	10	0.166667	0.166667	0.166667	0.807692	0.166667			455
15	13	22	14	0.517241	0.535714	0.517241	0.628571	0.526316			455
8	16	25	15	0.347826	0.333333	0.347826	0.609756	0.340426			455
									0.390625	0.0355487	455
2	5	47	10	0.166667	0.285714	0.166667	0.903846	0.210526			456
7	13	28	16	0.304348	0.35	0.304348	0.682927	0.325581			456
17	20	15	12	0.586207	0.459459	0.586207	0.428571	0.515152			456
									0.40625	0.0189593	456
11	11	30	12	0.478261	0.5	0.478261	0.731707	0.488889			457
18	17	18	11	0.62069	0.514286	0.62069	0.514286	0.5625			457
1	6	46	11	0.0833333	0.142857	0.0833333	0.884615	0.105263			457
									0.46875	0.126455	457
14	17	18	15	0.482759	0.451613	0.482759	0.514286	0.466667			458
8	15	26	15	0.347826	0.347826	0.347826	0.634146	0.347826			458
3	7	45	9	0.25	0.3	0.25	0.865385	0.272727			458
									0.390625	0.0204082	458
14	18	17	15	0.482759	0.4375	0.482759	0.485714	0.459016			459
13	13	28	10	0.565217	0.5	0.565217	0.682927	0.530612			459
1	5	47	11	0.0833333	0.166667	0.0833333	0.903846	0.111111			459
									0.4375	0.0776621	459
11	16	19	18	0.37931	0.407407	0.37931	0.542857	0.392857			460
10	17	24	13	0.434783	0.37037	0.434783	0.585366	0.4			460
2	8	44	10	0.166667	0.2	0.166667	0.846154	0.181818			460
									0.359375	-0.0202177	460
1	7	45	11	0.0833333	0.125	0.0833333	0.865385	0.1			461
13	15	20	16	0.448276	0.464286	0.448276	0.571429	0.45614			461
11	17	24	12	0.478261	0.392857	0.478261	0.585366	0.431373			461
									0.390625	0.0188679	461
15	21	14	14	0.517241	0.416667	0.517241	0.4	0.461538			462
1	2	50	11	0.0833333	0.333333	0.0833333	0.961538	0.133333			462
7	18	23	16	0.304348	0.28	0.304348	0.560976	0.291667			462
									0.359375	-0.0749693	462
9	24	11	20	0.310345	0.272727	0.310345	0.314286	0.290323			463
4	20	21	19	0.173913	0.166667	0.173913	0.512195	0.170213			463
0	7	45	12	0	0	0	0.865385				463
									0.203125	-0.304035	463
1	8	44	11	0.0833333	0.111111	0.0833333	0.846154	0.0952381			464
9	17	24	14	0.391304	0.346154	0.391304	0.585366	0.367347			464
11	18	17	18	0.37931	0.37931	0.37931	0.485714	0.37931			464
									0.328125	-0.0796391	464
6	11	30	17	0.26087	0.352941	0.26087	0.731707	0.3			465
17	19	16	12	0.586207	0.472222	0.586207	0.457143	0.523077			465
3	8	44	9	0.25	0.272727	0.25	0.846154	0.26087			465
									0.40625	0.0383551	465
18	17	18	11	0.62069	0.514286	0.62069	0.514286	0.5625			466
11	10	31	12	0.478261	0.52381	0.478261	0.756098	0.5			466
0	8	44	12	0	0	0	0.846154				466
									0.453125	0.104716	466
5	13	28	18	0.217391	0.277778	0.217391	0.682927	0.243902			467
14	21	14	15	0.482759	0.4	0.482759	0.4	0.4375			467
2	9	43	10	0.166667	0.181818	0.166667	0.826923	0.173913			467
									0.328125	-0.0856016	467
5	8	44	7	0.416667	0.384615	0.416667	0.846154	0.4			468
7	16	25	16	0.304348	0.304348	0.304348	0.609756	0.304348			468
14	14	21	15	0.482759	0.5	0.482759	0.6	0.491228			468
									0.40625	0.0642555	468
10	20	15	19	0.344828	0.333333	0.344828	0.428571	0.338983			469
6	18	23	17	0.26087	0.25	0.26087	0.560976	0.255319			469
1	9	43	11	0.0833333	0.1	0.0833333	0.826923	0.0909091			469
									0.265625	-0.17776	469
4	11	30	19	0.173913	0.266667	0.173913	0.731707	0.210526			470
16	21	14	13	0.551724	0.432432	0.551724	0.4	0.484848			470
4	8	44	8	0.333333	0.333333	0.333333	0.846154	0.333333			470
									0.375	-0.0102605	470
5	12	29	18	0.217391	0.294118	0.217391	0.707317	0.25			471
13	18	17	16	0.448276	0.419355	0.448276	0.485714	0.433333			471
0	16	36	12	0	0	0	0.692308				471
									0.28125	-0.126243	471
12	11	30	11	0.521739	0.521739	0.521739	0.731707	0.521739			472
19	13	22	10	0.655172	0.59375	0.655172	0.628571	0.622951			472
2	7	45	10	0.166667	0.222222	0.166667	0.865385	0.190476			472
									0.515625	0.21612	472
17	18	17	12	0.586207	0.485714	0.586207	0.485714	0.53125			473
4	14	27	19	0.173913	0.222222	0.173913	0.658537	0.195122			473
1	10	42	11	0.0833333	0.0909091	0.0833333	0.807692	0.0869565			473
									0.34375	-0.060355	473
12	14	21	17	0.413793	0.461538	0.413793	0.6	0.436364			474
2	10	42	10	0.166667	0.166667	0.166667	0.807692	0.166667			474
15	11	30	8	0.652174	0.576923	0.652174	0.731707	0.612245			474
									0.453125	0.138462	474
2	7	45	10	0.166667	0.222222	0.166667	0.865385	0.190476			475
16	20	15	13	0.551724	0.444444	0.551724	0.428571	0.492308			475
6	13	28	17	0.26087	0.315789	0.26087	0.682927	0.285714			475
									0.375	-0.0211408	475
10	18	17	19	0.344828	0.357143	0.344828	0.485714	0.350877			476
7	17	24	16	0.304348	0.291667	0.304348	0.585366	0.297872			476
3	9	43	9	0.25	0.25	0.25	0.826923	0.25			476
									0.3125	-0.0880989	476
14	17	18	15	0.482759	0.451613	0.482759	0.514286	0.466667			477
13	10	31	10	0.565217	0.565217	0.565217	0.756098	0.565217			477
2	8	44	10	0.166667	0.2	0.166667	0.846154	0.181818			477
									0.453125	0.120879	477
3	3	49	9	0.25	0.5	0.25	0.942308	0.333333			478
17	17	18	12	0.586207	0.5	0.586207	0.514286	0.539683			478
7	17	24	16	0.304348	0.291667	0.304348	0.585366	0.297872			478
									0.421875	0.0474658	478
11	30	5	18	0.37931	0.268293	0.37931	0.142857	0.314286			479
2	11	30	21	0.0869565	0.153846	0.0869565	0.731707	0.111111			479
1	9	43	11	0.0833333	0.1	0.0833333	0.826923	0.0909091			479
									0.21875	-0.286174	479
3	6	46	9	0.25	0.333333	0.25	0.884615	0.285714			480
17	21	14	12	0.586207	0.447368	0.586207	0.4	0.507463			480
6	11	30	17	0.26087	0.352941	0.26087	0.731707	0.3			480
									0.40625	0.0252505	480
9	15	26	14	0.391304	0.375	0.391304	0.634146	0.382979			481
2	10	42	10	0.166667	0.166667	0.166667	0.807692	0.166667			481
12	16	19	17	0.413793	0.428571	0.413793	0.542857	0.421053			481
									0.359375	-0.0139104	481
4	11	30	19	0.173913	0.266667	0.173913	0.731707	0.210526			482
2	8	44	10	0.166667	0.2	0.166667	0.846154	0.181818			482
21	18	17	8	0.724138	0.538462	0.724138	0.485714	0.617647			482
									0.421875	0.0528	482
1	6	46	11	0.0833333	0.142857	0.0833333	0.884615	0.105263			483
10	14	27	13	0.434783	0.416667	0.434783	0.658537	0.425532			483
15	18	17	14	0.517241	0.454545	0.517241	0.485714	0.483871			483
									0.40625	0.028366	483
17	18	17	12	0.586207	0.485714	0.586207	0.485714	0.53125			484
3	7	45	9	0.25	0.3	0.25	0.865385	0.272727			484
10	9	32	13	0.434783	0.526316	0.434783	0.780488	0.47619			484
									0.46875	0.137876	484
13	24	11	16	0.448276	0.351351	0.448276	0.314286	0.393939			485
5	19	22	18	0.217391	0.208333	0.217391	0.536585	0.212766			485
0	3	49	12	0	0	0	0.942308				485
									0.28125	-0.209035	485
5	17	24	18	0.217391	0.227273	0.217391	0.585366	0.222222			486
1	8	44	11	0.0833333	0.111111	0.0833333	0.846154	0.0952381			486
15	18	17	14	0.517241	0.454545	0.517241	0.485714	0.483871			486
									0.328125	-0.089901	486
7	11	30	16	0.304348	0.388889	0.304348	0.731707	0.341463			487
17	22	13	12	0.586207	0.435897	0.586207	0.371429	0.5			487
2	5	47	10	0.166667	0.285714	0.166667	0.903846	0.210526			487
									0.40625	0.0141873	487
7	9	32	16	0.304348	0.4375	0.304348	0.780488	0.358974			488
17	20	15	12	0.586207	0.459459	0.586207	0.428571	0.515152			488
2	9	43	10	0.166667	0.181818	0.166667	0.826923	0.173913			488
									0.40625	0.0360682	488
9	14	27	14	0.391304	0.391304	0.391304	0.658537	0.391304			489
0	12	40	12	0	0	0	0.769231				489
11	18	17	18	0.37931	0.37931	0.37931	0.485714	0.37931			489
									0.3125	-0.0906274	489
10	7	34	13	0.434783	0.588235	0.434783	0.829268	0.5			490
18	17	18	11	0.62069	0.514286	0.62069	0.514286	0.5625			490
6	6	46	6	0.5	0.5	0.5	0.884615	0.5			490
									0.53125	0.245876	490
16	16	19	13	0.551724	0.5	0.551724	0.542857	0.52459			491
6	14	27	17	0.26087	0.3	0.26087	0.658537	0.27907			491
0	12	40	12	0	0	0	0.769231				491
									0.34375	-0.0483619	491
3	11	30	20	0.130435	0.214286	0.130435	0.731707	0.162162			492
18	16	19	11	0.62069	0.529412	0.62069	0.542857	0.571429			492
4	12	40	8	0.333333	0.25	0.333333	0.769231	0.285714			492
									0.390625	0.0385208	492
8	17	24	15	0.347826	0.32	0.347826	0.585366	0.333333			493
0	9	43	12	0	0	0	0.826923				493
18	12	23	11	0.62069	0.6	0.62069	0.657143	0.610169			493
									0.40625	0.0436492	493
18	21	14	11	0.62069	0.461538	0.62069	0.4	0.529412			494
9	10	31	14	0.391304	0.473684	0.391304	0.756098	0.428571			494
2	4	48	10	0.166667	0.333333	0.166667	0.923077	0.222222			494
									0.453125	0.0879479	494
11	11	30	12	0.478261	0.5	0.478261	0.731707	0.488889			495
16	22	13	13	0.551724	0.421053	0.551724	0.371429	0.477612			495
1	3	49	11	0.0833333	0.25	0.0833333	0.942308	0.125			495
									0.4375	0.0557377	495
2	7	45	10	0.166667	0.222222	0.166667	0.865385	0.190476			496
16	20	15	13	0.551724	0.444444	0.551724	0.428571	0.492308			496
10	9	32	13	0.434783	0.526316	0.434783	0.780488	0.47619			496
									0.4375	0.0809733	496
11	22	13	18	0.37931	0.333333	0.37931	0.371429	0.354839			497
6	16	25	17	0.26087	0.272727	0.26087	0.609756	0.266667			497
0	9	43	12	0	0	0	0.826923				497
									0.265625	-0.191287	497
14	18	17	15	0.482759	0.4375	0.482759	0.485714	0.459016			498
0	8	44	12	0	0	0	0.846154				498
11	13	28	12	0.478261	0.458333	0.478261	0.682927	0.468085			498
									0.390625	0.00952381	498
19	20	15	10	0.655172	0.487179	0.655172	0.428571	0.558824			499
3	3	49	9	0.25	0.5	0.25	0.942308	0.333333			499
[truncated: 2,002 more rows]

## Sheet: Statistical 
Accuracy	Cohen's kappa	Iteration
0.625	0.377634	230
0.578125	0.318343	395
0.5625	0.305695	281
0.578125	0.302382	404
0.5625	0.296703	179			Average
0.5625	0.291979	25			Accuracy	Cohen's kappa
0.5625	0.283487	872			0.376281	-0.0135208
0.5625	0.274494	304
0.5625	0.269168	667
0.546875	0.264368	641
0.53125	0.256966	194
0.53125	0.245876	490
0.53125	0.244094	97
0.53125	0.242902	767
0.515625	0.229814	267
0.53125	0.228916	263
0.53125	0.228916	313
0.515625	0.227113	228
0.515625	0.224697	878
0.53125	0.221727	913
0.515625	0.217357	735
0.5	0.216826	111
0.515625	0.21612	472
0.5	0.206509	184
0.515625	0.20481	625
0.515625	0.20161	828
0.484375	0.199393	961
0.5	0.198121	765
0.484375	0.194815	553
0.515625	0.192182	686
0.5	0.190514	369
0.5	0.190194	500
0.5	0.189232	811
0.5	0.188911	748
0.5	0.188911	949
0.515625	0.188216	514
0.5	0.187624	593
0.5	0.187624	897
0.5	0.18601	60
0.5	0.185686	99
0.5	0.185686	850
0.515625	0.184211	426
0.5	0.181455	749
0.5	0.180144	510
0.5	0.175523	14
0.5	0.171521	976
0.484375	0.171115	280
0.5	0.170514	734
0.46875	0.169783	441
0.484375	0.167849	561
0.5	0.166124	140
0.484375	0.163233	947
0.46875	0.163077	13
0.5	0.162372	57
0.484375	0.159905	255
0.484375	0.156886	421
0.484375	0.156213	683
0.46875	0.154951	39
0.46875	0.153637	130
0.484375	0.153168	595
0.46875	0.152978	50
0.484375	0.152828	903
0.46875	0.151988	372
0.484375	0.151466	319
0.46875	0.150664	32
0.484375	0.149758	399
0.46875	0.149668	191
0.484375	0.148387	793
0.484375	0.1477	235
0.46875	0.145662	450
0.453125	0.145364	998
0.484375	0.144246	651
0.484375	0.142857	509
0.46875	0.142294	587
0.484375	0.140765	792
0.484375	0.140065	911
0.484375	0.139715	618
0.46875	0.139581	178
0.484375	0.139364	259
0.46875	0.138559	927
0.453125	0.138462	474
0.46875	0.138218	639
0.46875	0.137876	484
0.46875	0.135822	5
0.46875	0.135822	75
0.46875	0.135822	775
0.453125	0.135135	168
0.484375	0.134426	333
0.453125	0.134132	201
0.46875	0.134103	193
0.46875	0.132376	440
0.484375	0.128353	69
0.46875	0.128205	297
0.46875	0.128205	533
0.46875	0.127856	64
0.46875	0.126455	457
0.46875	0.126104	945
0.46875	0.123994	971
0.46875	0.123641	508
0.46875	0.122934	791
0.46875	0.122227	923
0.453125	0.121913	249
0.453125	0.120879	477
0.453125	0.120534	613
0.453125	0.119151	49
0.453125	0.119151	932
0.453125	0.118804	174
0.46875	0.117241	670
0.453125	0.117067	72
0.453125	0.117067	507
0.453125	0.115673	358
0.453125	0.114625	652
0.46875	0.111474	868
0.453125	0.111111	124
0.4375	0.111111	511
0.453125	0.111111	603
0.453125	0.111111	989
0.453125	0.110758	438
0.453125	0.110758	880
0.4375	0.109049	420
0.453125	0.10899	527
0.453125	0.10899	806
0.453125	0.108635	540
0.4375	0.108014	286
0.4375	0.107668	544
0.453125	0.107214	805
0.453125	0.106502	44
0.453125	0.106502	392
0.453125	0.104716	466
0.453125	0.104716	626
0.453125	0.104	330
0.453125	0.102564	299
0.453125	0.102204	895
0.4375	0.101404	225
0.4375	0.101404	980
0.453125	0.100763	555
0.453125	0.100402	284
0.4375	0.1	195
0.46875	0.0993377	244
0.453125	0.0982287	107
0.46875	0.0974699	356
0.4375	0.0971787	24
0.4375	0.0961161	615
0.421875	0.0951471	714
0.453125	0.0945837	504
0.453125	0.0942175	701
0.4375	0.0929134	65
0.4375	0.0921986	300
0.453125	0.0920146	175
0.4375	0.0914826	414
0.453125	0.09054	435
0.453125	0.09054	685
0.4375	0.0900474	647
0.4375	0.0896879	601
0.4375	0.0893281	298
0.4375	0.0893281	324
0.453125	0.0879479	494
0.453125	0.0879479	499
0.453125	0.0879479	630
0.4375	0.0871632	343
0.4375	0.0868014	181
0.421875	0.0867721	20
0.421875	0.0867721	902
0.421875	0.0864198	747
0.4375	0.0849881	917
0.421875	0.084654	583
0.421875	0.0843001	693
0.4375	0.0842607	250
0.4375	0.0835322	733
0.421875	0.0832365	931
0.4375	0.0831675	199
0.421875	0.0828815	909
0.421875	0.0825262	512
0.421875	0.0825262	943
0.453125	0.0815908	516
0.421875	0.0811021	318
0.4375	0.0809733	496
0.4375	0.0809733	715
0.4375	0.0806065	187
0.4375	0.0806065	643
0.40625	0.0801815	348
0.453125	0.0778098	268
0.4375	0.0776621	459
0.4375	0.0776621	992
0.4375	0.0772928	376
0.421875	0.0764431	722
0.4375	0.0750703	36
0.4375	0.0750703	522
0.421875	0.075	574
0.4375	0.0746988	725
0.4375	0.074327	76
0.4375	0.074327	849
0.421875	0.0742768	978
0.40625	0.0742292	121
0.421875	0.0739147	9
0.421875	0.0735524	633
0.4375	0.072837	387
0.4375	0.072837	549
0.421875	0.0724638	96
0.4375	0.0724638	278
0.4375	0.0724638	759
0.421875	0.0721003	677
0.421875	0.0721003	963
0.421875	0.0713725	702
0.421875	0.0710082	771
0.4375	0.0709677	513
0.4375	0.070593	196
0.421875	0.0688164	712
0.421875	0.06845	137
0.421875	0.0666141	660
0.4375	0.0664506	935
0.421875	0.0647709	584
0.421875	0.0644014	177
0.421875	0.0644014	809
0.40625	0.0642555	468
0.4375	0.0641755	568
0.421875	0.0640316	208
0.421875	0.0636615	52
0.40625	0.0635348	47
0.4375	0.0630338	675
0.4375	0.0622711	85
0.421875	0.0621782	703
0.421875	0.0618067	738
0.4375	0.0615071	59
0.421875	0.0610626	732
0.421875	0.0606902	676
0.40625	0.0602782	856
0.40625	0.059915	501
0.421875	0.0591975	206
0.421875	0.0591975	270
0.40625	0.0584592	986
0.421875	0.0584493	830
0.421875	0.0577	783
0.4375	0.0576687	254
0.40625	0.0573643	780
0.421875	0.0569494	236
0.421875	0.0565737	563
0.40625	0.056267	301
0.421875	0.0561977	727
0.390625	0.0559758	374
0.421875	0.0558214	15
0.421875	0.0558214	183
0.421875	0.0558214	367
0.4375	0.0557377	495
0.40625	0.055534	826
0.421875	0.0554448	316
0.421875	0.0554448	821
0.421875	0.0554448	825
0.421875	0.0554448	845
0.421875	0.0535572	580
0.4375	0.05341	46
0.40625	0.0533281	1
0.4375	0.053021	985
0.421875	0.0528	482
0.421875	0.051662	576
0.40625	0.0514821	926
0.40625	0.0496288	371
0.40625	0.0496288	398
0.390625	0.049505	979
0.4375	0.0491127	67
0.421875	0.048996	383
0.40625	0.0485133	571
0.421875	0.0478488	605
0.421875	0.0474658	478
0.421875	0.0474658	797
0.40625	0.0473952	163
0.40625	0.0473952	360
0.421875	0.0470825	135
0.40625	0.0470219	207
0.40625	0.0470219	215
0.40625	0.0470219	256
0.421875	0.0466989	560
0.40625	0.0455259	220
0.390625	0.0455067	246
0.40625	0.0451512	385
0.40625	0.0451512	863
0.421875	0.0447761	167
0.421875	0.0447761	406
0.421875	0.0443906	674
0.40625	0.0440252	427
0.421875	0.0440048	355
0.40625	0.0436492	341
0.40625	0.0436492	493
0.40625	0.043273	229
0.40625	0.043273	384
0.40625	0.043273	706
0.40625	0.0428965	984
0.421875	0.0428456	310
0.40625	0.0425197	956
0.40625	0.0421426	570
0.390625	0.0414747	691
0.40625	0.0410095	535
0.40625	0.0410095	834
0.421875	0.0409072	914
0.40625	0.0406312	705
0.421875	0.0405186	103
0.421875	0.0405186	132
0.421875	0.0405186	610
0.390625	0.0396306	443
0.390625	0.0396306	804
0.40625	0.0394945	217
0.40625	0.0394945	295
0.390625	0.039261	753
0.40625	0.039115	620
0.390625	0.038891	541
0.40625	0.0387352	62
0.40625	0.0387352	887
0.421875	0.0385708	646
0.390625	0.0385208	492
0.40625	0.0383551	465
0.40625	0.0383551	737
0.40625	0.0383551	873
0.390625	0.0381503	638
0.390625	0.0377795	288
0.40625	0.037594	2
0.40625	0.037213	519
0.421875	0.0370069	635
0.421875	0.0366151	402
0.421875	0.036223	912
0.40625	0.0360682	488
0.390625	0.0355487	455
0.390625	0.0351759	768
0.40625	0.0349206	308
0.40625	0.0349206	724
0.390625	0.0348028	447
0.40625	0.0345375	342
0.40625	0.0345375	370
0.40625	0.033002	16
0.390625	0.032933	94
0.4375	0.0327456	654
0.40625	0.0322324	306
0.40625	0.0322324	321
0.40625	0.0322324	577
0.40625	0.0322324	671
0.40625	0.0314616	42
0.40625	0.0310757	243
0.40625	0.0310757	543
0.390625	0.0310559	628
0.390625	0.0310559	704
0.40625	0.0306895	521
0.40625	0.030303	448
0.40625	0.030303	590
0.421875	0.030303	766
0.40625	0.030303	954
0.375	0.0299356	425
0.40625	0.0299162	29
0.390625	0.029549	408
0.421875	0.0295082	240
0.390625	0.0291715	655
0.40625	0.028754	253
0.40625	0.028754	439
0.40625	0.028366	483
0.40625	0.028366	634
0.375	0.027725	323
0.390625	0.0276587	669
0.40625	0.0272	112
0.390625	0.0265211	505
0.40625	0.0260312	708
0.40625	0.025641	698
0.40625	0.0252505	331
0.40625	0.0252505	480
0.40625	0.0252505	617
0.390625	0.024619	307
0.40625	0.0244685	977
0.390625	0.0242377	412
0.40625	0.024077	214
0.40625	0.0232932	622
0.40625	0.0232932	815
0.40625	0.0229008	776
0.390625	0.0223267	151
0.40625	0.0217216	562
0.375	0.0210325	312
0.40625	0.020934	4
0.390625	0.0204082	172
0.390625	0.0204082	458
0.390625	0.0200236	353
0.375	0.0191571	400
0.40625	0.0189593	275
0.40625	0.0189593	456
0.390625	0.0188679	176
0.390625	0.0188679	461
0.40625	0.0185634	336
0.40625	0.0185634	731
0.390625	0.0184821	761
0.390625	0.0184821	952
0.390625	0.018096	339
0.390625	0.018096	959
0.40625	0.0177706	627
0.40625	0.0177706	756
0.40625	0.0165791	73
0.390625	0.0165485	322
0.390625	0.0165485	586
0.40625	0.0161812	271
0.390625	0.0161608	877
0.390625	0.0157729	582
0.390625	0.0153846	105
0.390625	0.0153846	824
0.390625	0.0153846	965
0.40625	0.0145867	870
0.359375	0.014275	869
0.375	0.0142472	818
0.40625	0.0141873	487
0.40625	0.0141873	837
0.390625	0.0138285	80
0.390625	0.0138285	212
0.390625	0.0134387	637
0.390625	0.0126582	18
0.40625	0.0121852	930
0.390625	0.0118765	106
0.375	0.011583	35
0.390625	0.0114851	48
0.390625	0.0114851	189
0.390625	0.0114851	264
0.40625	0.0113821	227
0.390625	0.0110935	7
0.390625	0.0110935	224
0.40625	0.0109801	373
0.390625	0.0107015	795
0.40625	0.010175	197
0.390625	0.00952381	344
0.390625	0.00952381	498
0.390625	0.00952381	517
0.390625	0.00952381	974
0.375	0.00928793	100
0.390625	0.00913061	154
0.390625	0.00913061	564
0.390625	0.00873709	904
0.375	0.00852053	900
0.390625	0.00834327	45
0.390625	0.00794913	847
0.359375	0.00793951	794
0.375	0.00775194	98
0.375	0.00775194	272
0.40625	0.00775194	862
0.390625	0.0071599	710
0.390625	0.00676482	161
0.390625	0.00676482	296
0.390625	0.00676482	673
0.375	0.00659682	273
0.390625	0.00636943	305
0.390625	0.00636943	390
0.375	0.00621118	368
0.40625	0.00612996	388
0.390625	0.00518135	247
0.390625	0.00478469	87
0.390625	0.00478469	623
0.375	0.00466563	210
0.390625	0.00438771	83
0.390625	0.00438771	454
0.390625	0.00438771	552
0.390625	0.00399042	893
0.40625	0.00287003	939
0.390625	0.00279664	200
0.375	0.00272692	238
0.359375	0.00266059	91
0.390625	0.00239808	185
0.375	0.00194932	320
0.375	0.0011705	382
0.40625	0.000821693	145
0.40625	0.000821693	874
0.40625	0.000821693	875
0.390625	0.000400481	192
0.40625	0	681
0.390625	0	729
0.390625	0	933
0.375	-0.000781861	345
0.375	-0.000781861	719
0.375	-0.00117325	104
0.375	-0.00156495	127
0.390625	-0.00160514	209
0.40625	-0.00206016	340
0.390625	-0.00240964	180
0.40625	-0.00247321	233
0.375	-0.0031348	133
0.375	-0.00392157	937
0.390625	-0.00402253	451
0.390625	-0.00402253	600
0.375	-0.00431542	68
0.375	-0.00431542	857
0.390625	-0.00442656	166
0.390625	-0.00442656	242
0.390625	-0.00442656	274
0.375	-0.00470958	377
0.375	-0.00470958	754
0.390625	-0.00483092	403
0.359375	-0.00497894	929
0.375	-0.00510404	762
0.390625	-0.00645161	37
0.390625	-0.0068576	799
0.375	-0.00708104	171
0.375	-0.00787402	886
0.375	-0.00906583	120
0.375	-0.00906583	257
0.375	-0.00906583	566
0.390625	-0.00930044	131
0.375	-0.00946372	785
0.390625	-0.00970874	326
0.375	-0.0102605	470
0.390625	-0.0109356	755
0.359375	-0.0111753	226
0.390625	-0.0113452	11
0.390625	-0.0113452	616
0.375	-0.0114579	116
0.359375	-0.0115652	967
0.375	-0.0118577	182
0.375	-0.0122578	437
0.375	-0.0126582	248
0.375	-0.0126582	906
0.375	-0.013059	629
0.34375	-0.0131926	539
0.390625	-0.0138099	409
0.390625	-0.0138099	813
0.375	-0.0138614	164
0.375	-0.0138614	266
0.359375	-0.0139104	481
0.359375	-0.0139104	668
0.390625	-0.0142219	807
0.375	-0.0142631	396
0.390625	-0.0146341	707
0.375	-0.0146651	919
0.359375	-0.0146945	102
0.375	-0.0154701	129
0.375	-0.015873	149
0.390625	-0.015873	682
0.375	-0.0162763	608
0.390625	-0.0162866	921
0.40625	-0.0167224	796
0.359375	-0.0170543	152
0.359375	-0.0170543	661
0.375	-0.0170838	687
0.375	-0.0178926	419
0.359375	-0.0182383	258
0.375	-0.0182975	138
0.359375	-0.0186335	33
0.375	-0.0187027	769
0.359375	-0.0190291	27
0.359375	-0.0190291	699
0.359375	-0.0190291	950
0.375	-0.0191083	386
0.390625	-0.0200245	934
0.359375	-0.0202177	460
0.359375	-0.0206145	6
0.375	-0.0207337	169
0.375	-0.0207337	607
0.375	-0.0207337	860
0.375	-0.0211408	475
0.375	-0.0219561	411
0.359375	-0.0222049	621
0.375	-0.0227727	982
0.359375	-0.0230019	594
0.375	-0.0231815	70
0.34375	-0.0232204	162
0.390625	-0.0233702	551
0.359375	-0.0234009	153
0.359375	-0.0234009	611
0.375	-0.0235906	822
0.390625	-0.02379	43
0.375	-0.0252303	31
0.375	-0.0252303	575
0.359375	-0.0254005	332
0.359375	-0.0254005	359
0.375	-0.025641	969
0.375	-0.025641	981
0.375	-0.0260521	143
0.359375	-0.0262026	302
0.359375	-0.0262026	711
0.359375	-0.0278104	146
0.375	-0.0281124	786
0.375	-0.0285255	158
0.375	-0.0285255	692
0.34375	-0.0290965	632
0.328125	-0.0295548	30
0.390625	-0.0301279	415
0.375	-0.0301811	379
0.359375	-0.0302316	351
0.359375	-0.0302316	858
0.375	-0.0305958	26
0.375	-0.0305958	139
0.375	-0.0305958	287
0.359375	-0.0306363	413
0.359375	-0.0306363	720
0.359375	-0.0306363	774
0.390625	-0.0309789	334
0.359375	-0.0310413	269
0.359375	-0.0322581	820
0.359375	-0.0326643	920
0.359375	-0.0334777	221
0.375	-0.0335083	782
0.359375	-0.0338849	23
0.359375	-0.0338849	346
0.359375	-0.0338849	836
0.359375	-0.0342925	772
0.390625	-0.0348259	736
0.390625	-0.0361146	375
0.359375	-0.0363349	853
0.34375	-0.0366371	160
0.34375	-0.0366371	592
0.34375	-0.0366371	779
0.359375	-0.0367444	222
0.359375	-0.0367444	349
0.375	-0.036857	290
0.359375	-0.0371542	157
0.375	-0.0372771	41
0.375	-0.0376976	159
0.375	-0.0376976	558
0.375	-0.0381184	433
0.34375	-0.0390414	831
0.359375	-0.0392079	156
0.359375	-0.0392079	293
0.359375	-0.0392079	721
0.375	-0.0402275	186
0.375	-0.0402275	662
0.375	-0.0402275	746
0.359375	-0.0408568	141
0.359375	-0.0412698	883
0.375	-0.0414972	741
0.359375	-0.0425109	110
0.359375	-0.043755	34
0.359375	-0.0441703	751
0.375	-0.0444716	579
0.34375	-0.0459144	276
0.359375	-0.046252	188
0.359375	-0.046252	851
0.34375	-0.0463215	292
0.375	-0.0466067	529
0.359375	-0.047087	40
0.359375	-0.047087	352
0.328125	-0.0475828	378
0.34375	-0.0479532	697
0.34375	-0.0479532	812
0.34375	-0.0479532	894
0.34375	-0.0483619	491
0.359375	-0.048761	211
0.359375	-0.048761	424
0.359375	-0.0491803	56
0.359375	-0.0491803	74
0.359375	-0.0491803	125
0.359375	-0.0491803	572
0.359375	-0.0496	599
0.375	-0.0496105	117
0.375	-0.050041	777
0.34375	-0.0504103	429
0.34375	-0.0504103	924
0.34375	-0.050821	844
0.359375	-0.050861	122
0.359375	-0.050861	234
0.359375	-0.050861	417
0.34375	-0.0512319	198
0.359375	-0.0512821	114
0.359375	-0.0512821	960
0.359375	-0.0512821	993
0.34375	-0.052879	123
0.34375	-0.052879	136
0.34375	-0.052879	556
0.359375	-0.0529695	17
0.359375	-0.0533922	840
0.359375	-0.0538153	694
0.359375	-0.0542387	394
0.359375	-0.0542387	548
0.375	-0.0548002	891
0.359375	-0.0555109	631
0.359375	-0.0555109	728
0.34375	-0.0557738	294
0.34375	-0.0557738	538
0.328125	-0.0568356	991
0.34375	-0.0570193	597
0.34375	-0.0574351	716
0.34375	-0.0578512	444
0.34375	-0.0578512	743
0.359375	-0.0580645	557
0.34375	-0.0582677	968
0.359375	-0.0584913	532
0.359375	-0.0584913	666
0.359375	-0.0584913	758
0.359375	-0.0584913	760
0.359375	-0.0584913	907
0.359375	-0.0589185	410
0.359375	-0.059346	38
0.34375	-0.060355	19
0.34375	-0.060355	473
0.359375	-0.0614887	119
0.34375	-0.0620308	690
0.34375	-0.0624506	216
0.34375	-0.0624506	966
0.34375	-0.0632911	619
0.34375	-0.0637119	347
0.328125	-0.0637804	839
0.328125	-0.0641918	854
0.34375	-0.0645545	808
0.34375	-0.0649762	591
0.328125	-0.0654278	88
0.359375	-0.0658002	962
0.359375	-0.0662332	205
0.328125	-0.0662534	726
0.328125	-0.0670803	803
0.34375	-0.0675139	82
0.328125	-0.0679084	203
0.328125	-0.0679084	918
0.34375	-0.067938	165
0.359375	-0.0684039	218
0.328125	-0.0687379	118
0.34375	-0.0692124	740
0.359375	-0.0697106	781
0.34375	-0.0713432	309
0.34375	-0.0713432	640
0.359375	-0.0714577	890
0.3125	-0.0715373	892
0.3125	-0.0719452	523
0.328125	-0.0724864	422
0.328125	-0.0729045	871
0.328125	-0.0733229	832
0.3125	-0.0743991	881
0.375	-0.0747271	695
0.34375	-0.0747701	204
0.34375	-0.0747701	596
0.359375	-0.0749693	462
0.328125	-0.0754201	567
0.3125	-0.0760413	581
0.359375	-0.076292	354
0.34375	-0.0764918	757
0.328125	-0.0766823	291
0.34375	-0.0769231	84
0.34375	-0.0769231	951
0.328125	-0.0779475	941
0.34375	-0.0795181	134
0.34375	-0.0795181	814
0.328125	-0.0796391	464
0.328125	-0.0796391	889
0.328125	-0.0800628	602
0.359375	-0.0807249	642
0.34375	-0.0808203	802
0.34375	-0.0816901	763
0.34375	-0.0816901	790
0.328125	-0.081761	380
0.3125	-0.0818287	784
0.34375	-0.0825614	876
0.328125	-0.0826121	928
0.328125	-0.0826121	987
0.328125	-0.0826121	997
0.3125	-0.0847458	279
0.328125	-0.0847458	528
0.328125	-0.0847458	764
0.34375	-0.0847458	994
0.328125	-0.0851735	144
0.3125	-0.0855821	335
0.328125	-0.0856016	232
0.328125	-0.0856016	467
0.328125	-0.0856016	636
0.328125	-0.0856016	644
0.34375	-0.0869389	289
0.328125	-0.087747	452
0.3125	-0.0880989	476
0.34375	-0.0882591	569
0.34375	-0.0886999	659
0.296875	-0.0888469	3
0.3125	-0.0889404	679
0.34375	-0.089141	327
0.34375	-0.089141	401
0.328125	-0.089901	416
0.328125	-0.089901	486
0.34375	-0.0900243	190
0.328125	-0.0903328	525
0.328125	-0.0903328	770
0.3125	-0.0906274	489
0.328125	-0.0911975	908
0.328125	-0.0920635	865
0.328125	-0.0920635	995
0.328125	-0.092497	109
0.328125	-0.092497	867
0.3125	-0.0927435	745
0.3125	-0.0931677	245
0.328125	-0.0933651	128
0.3125	-0.0935922	315
0.3125	-0.0940171	645
0.34375	-0.0940171	936
0.328125	-0.0942346	752
0.328125	-0.0942346	866
0.3125	-0.0948678	436
0.328125	-0.0951055	113
0.328125	-0.0951055	718
0.328125	-0.0955414	739
0.328125	-0.0959777	901
0.3125	-0.0961464	565
0.3125	-0.0965732	653
0.328125	-0.0968513	955
0.3125	-0.0970004	842
0.328125	-0.0972887	328
0.328125	-0.0972887	604
0.328125	-0.0981644	957
0.34375	-0.0984879	407
0.328125	-0.10036	428
0.3125	-0.10043	8
0.3125	-0.10043	63
0.3125	-0.10043	537
0.3125	-0.10086	89
0.296875	-0.101338	317
0.34375	-0.102091	147
0.3125	-0.102153	678
0.3125	-0.102153	958
0.296875	-0.102603	750
0.328125	-0.103006	219
0.328125	-0.103006	251
0.328125	-0.103006	252
0.328125	-0.103006	700
0.3125	-0.103881	22
0.3125	-0.104314	423
0.328125	-0.104334	173
0.328125	-0.104334	910
0.328125	-0.104777	787
0.328125	-0.105221	277
0.328125	-0.105221	606
0.328125	-0.105221	730
0.328125	-0.106109	882
0.28125	-0.106351	520
0.328125	-0.106554	405
0.3125	-0.106918	364
0.328125	-0.106999	526
0.328125	-0.106999	546
0.34375	-0.107084	311
0.3125	-0.107354	108
0.328125	-0.10789	884
0.34375	-0.108911	689
0.328125	-0.109677	916
0.3125	-0.109972	810
0.328125	-0.110125	79
0.296875	-0.110254	940
0.328125	-0.110573	948
0.296875	-0.111111	350
0.328125	-0.111919	648
0.296875	-0.111969	95
0.328125	-0.112369	202
0.328125	-0.112369	393
0.296875	-0.112399	829
0.3125	-0.112604	536
0.3125	-0.113043	585
0.3125	-0.113043	942
0.296875	-0.115414	362
0.328125	-0.115525	90
0.328125	-0.115977	990
0.3125	-0.116132	432
0.3125	-0.116132	531
0.3125	-0.116132	713
0.3125	-0.117904	58
0.34375	-0.118136	389
0.328125	-0.118245	51
0.296875	-0.118447	975
0.296875	-0.118881	445
0.3125	-0.119682	896
0.328125	-0.120065	972
0.3125	-0.120573	999
0.328125	-0.122807	922
0.296875	-0.125	578
0.3125	-0.12505	946
0.28125	-0.126243	471
0.296875	-0.127643	542
0.3125	-0.127753	506
0.28125	-0.128402	148
0.3125	-0.128657	78
0.328125	-0.128794	524
0.328125	-0.128794	664
0.296875	-0.129412	614
0.296875	-0.129855	261
0.3125	-0.130016	905
0.296875	-0.130742	773
0.296875	-0.130742	848
0.3125	-0.133199	241
0.328125	-0.134378	365
0.3125	-0.134569	545
0.3125	-0.134569	798
0.296875	-0.135199	534
0.296875	-0.136095	898
0.328125	-0.13719	663
0.296875	-0.13834	314
0.28125	-0.138438	915
0.296875	-0.139691	554
0.296875	-0.140594	283
0.265625	-0.14069	588
0.3125	-0.141005	55
0.28125	-0.141085	10
0.28125	-0.141528	843
0.28125	-0.142857	337
0.296875	-0.142857	559
0.3125	-0.143786	12
0.296875	-0.144219	658
0.28125	-0.14508	859
0.296875	-0.145129	260
0.3125	-0.145647	612
0.296875	-0.146497	996
0.3125	-0.14658	434
0.28125	-0.148206	925
0.296875	-0.148325	381
0.28125	-0.148654	150
0.3125	-0.148919	970
0.328125	-0.150021	988
0.296875	-0.150619	503
0.296875	-0.150619	742
0.28125	-0.150899	816
0.296875	-0.151079	86
0.265625	-0.151167	827
0.28125	-0.15225	530
0.296875	-0.153846	361
0.28125	-0.154057	518
0.3125	-0.154098	973
0.265625	-0.154702	453
0.28125	-0.155416	665
0.296875	-0.155698	54
0.296875	-0.157556	515
0.28125	-0.158143	547
0.28125	-0.158143	833
0.296875	-0.158488	589
0.296875	-0.158954	53
0.296875	-0.158954	442
0.296875	-0.15942	213
0.28125	-0.159968	363
0.265625	-0.160046	944
0.3125	-0.16028	303
0.28125	-0.160883	841
0.265625	-0.16139	338
0.3125	-0.163636	656
0.296875	-0.164577	788
0.28125	-0.166865	93
0.28125	-0.166865	838
0.296875	-0.168831	684
0.3125	-0.16895	885
0.28125	-0.169182	430
0.296875	-0.169306	778
0.296875	-0.171208	861
0.28125	-0.171975	650
0.265625	-0.17271	879
0.265625	-0.173625	852
0.28125	-0.176189	223
0.25	-0.176561	0
0.25	-0.177463	938
0.265625	-0.17776	469
0.28125	-0.179015	142
0.28125	-0.179487	657
0.28125	-0.179487	823
0.28125	-0.180433	329
0.265625	-0.180534	262
0.28125	-0.18138	864
0.25	-0.181538	964
0.25	-0.181993	609
0.25	-0.183359	239
0.265625	-0.183786	282
0.265625	-0.185652	817
0.234375	-0.188779	28
0.25	-0.189315	696
0.296875	-0.190083	649
0.28125	-0.190939	231
0.265625	-0.191287	497
0.265625	-0.191287	598
0.296875	-0.192053	846
0.28125	-0.192386	431
0.25	-0.195331	744
0.28125	-0.201633	92
0.265625	-0.202719	446
0.28125	-0.203598	366
0.265625	-0.203681	101
0.265625	-0.206095	21
0.234375	-0.206154	397
0.265625	-0.208517	66
0.234375	-0.208944	418
0.28125	-0.209035	485
0.234375	-0.211747	573
0.265625	-0.212903	265
0.234375	-0.214562	71
0.25	-0.216634	357
0.25	-0.217598	789
0.25	-0.219048	709
0.25	-0.222443	325
0.265625	-0.224756	800
0.234375	-0.227878	391
0.265625	-0.230769	717
0.25	-0.23324	680
0.25	-0.233735	502
0.203125	-0.23496	835
0.25	-0.239209	115
0.25	-0.241212	672
0.21875	-0.241754	285
0.234375	-0.244444	801
0.21875	-0.25	723
0.234375	-0.253397	61
0.234375	-0.255404	819
0.21875	-0.257862	155
0.234375	-0.258932	81
0.234375	-0.261972	170
0.21875	-0.269338	126
0.203125	-0.269545	983
0.234375	-0.269636	688
0.234375	-0.27015	888
0.203125	-0.277995	550
0.234375	-0.281569	449
0.21875	-0.286174	479
0.203125	-0.296267	855
0.171875	-0.296636	237
0.1875	-0.303564	77
0.203125	-0.304035	463
0.171875	-0.354633	953
0.15625	-0.365468	899
0.140625	-0.393508	624
