# Supplementary material for: Protein characteristics substantially influence the propensity of activity cliffs among kinase inhibitors
Source: Sci Rep. 2024 Apr 20;14:9058. doi: 10.1038/s41598-024-59501-w (PMC11032345; doi:10.1038/s41598-024-59501-w)
Supplement: Supplementary file 1 — Supplementary Information. [file 41598_2024_59501_MOESM1_ESM.zip › Supporting_revised/Supporting folder 2_Scrambling/RF_default_GFI selected features.xlsx]

## Sheet: 1000 Scrambling
Y-scrambling based on GFI feature selection for RF model at default definition.
TruePositives	FalsePositives	TrueNegatives	FalseNegatives	Recall	Precision	Sensitivity	Specificity	F-measure	Accuracy	Cohen's kappa	Iteration
16	26	9	13	0.551724	0.380952	0.551724	0.257143	0.450704			0
6	13	28	17	0.26087	0.315789	0.26087	0.682927	0.285714			0
0	3	49	12	0	0	0	0.942308				0
									0.34375	-0.117672	0
10	15	26	13	0.434783	0.4	0.434783	0.634146	0.416667			1
0	6	46	12	0	0	0	0.884615				1
18	15	20	11	0.62069	0.545455	0.62069	0.571429	0.580645			1
									0.4375	0.0754414	1
16	22	13	13	0.551724	0.421053	0.551724	0.371429	0.477612			2
0	8	44	12	0	0	0	0.846154				2
5	13	28	18	0.217391	0.277778	0.217391	0.682927	0.243902			2
									0.328125	-0.10789	2
19	23	12	10	0.655172	0.452381	0.655172	0.342857	0.535211			3
7	13	28	16	0.304348	0.35	0.304348	0.682927	0.325581			3
0	2	50	12	0	0	0	0.961538				3
									0.40625	-0.015873	3
2	3	49	10	0.166667	0.4	0.166667	0.942308	0.235294			4
12	10	31	11	0.521739	0.545455	0.521739	0.756098	0.533333			4
22	15	20	7	0.758621	0.594595	0.758621	0.571429	0.666667			4
									0.5625	0.270655	4
14	29	6	15	0.482759	0.325581	0.482759	0.171429	0.388889			5
4	14	27	19	0.173913	0.222222	0.173913	0.658537	0.195122			5
1	2	50	11	0.0833333	0.333333	0.0833333	0.961538	0.133333			5
									0.296875	-0.2005	5
0	4	48	12	0	0	0	0.923077				6
7	18	23	16	0.304348	0.28	0.304348	0.560976	0.291667			6
14	21	14	15	0.482759	0.4	0.482759	0.4	0.4375			6
									0.328125	-0.119609	6
12	26	9	17	0.413793	0.315789	0.413793	0.257143	0.358209			7
4	20	21	19	0.173913	0.166667	0.173913	0.512195	0.170213			7
0	2	50	12	0	0	0	0.961538				7
									0.25	-0.270471	7
18	18	17	11	0.62069	0.5	0.62069	0.485714	0.553846			8
10	15	26	13	0.434783	0.4	0.434783	0.634146	0.416667			8
1	2	50	11	0.0833333	0.333333	0.0833333	0.961538	0.133333			8
									0.453125	0.0823433	8
6	10	31	17	0.26087	0.375	0.26087	0.756098	0.307692			9
19	24	11	10	0.655172	0.44186	0.655172	0.314286	0.527778			9
0	5	47	12	0	0	0	0.903846				9
									0.390625	-0.0309789	9
15	22	13	14	0.517241	0.405405	0.517241	0.371429	0.454545			10
6	14	27	17	0.26087	0.3	0.26087	0.658537	0.27907			10
2	5	47	10	0.166667	0.285714	0.166667	0.903846	0.210526			10
									0.359375	-0.0584913	10
16	28	7	13	0.551724	0.363636	0.551724	0.2	0.438356			11
5	12	29	18	0.217391	0.294118	0.217391	0.707317	0.25			11
0	3	49	12	0	0	0	0.942308				11
									0.328125	-0.150021	11
24	21	14	5	0.827586	0.533333	0.827586	0.4	0.648649			12
6	6	35	17	0.26087	0.5	0.26087	0.853659	0.342857			12
1	6	46	11	0.0833333	0.142857	0.0833333	0.884615	0.105263			12
									0.484375	0.131222	12
1	2	50	11	0.0833333	0.333333	0.0833333	0.961538	0.133333			13
21	24	11	8	0.724138	0.466667	0.724138	0.314286	0.567568			13
8	8	33	15	0.347826	0.5	0.347826	0.804878	0.410256			13
									0.46875	0.0883955	13
12	12	29	11	0.521739	0.5	0.521739	0.707317	0.510638			14
23	17	18	6	0.793103	0.575	0.793103	0.514286	0.666667			14
0	0	52	12	0		0	1				14
									0.546875	0.221477	14
17	20	15	12	0.586207	0.459459	0.586207	0.428571	0.515152			15
5	16	25	18	0.217391	0.238095	0.217391	0.609756	0.227273			15
1	5	47	11	0.0833333	0.166667	0.0833333	0.903846	0.111111			15
									0.359375	-0.0632091	15
2	18	23	21	0.0869565	0.1	0.0869565	0.560976	0.0930233			16
12	26	9	17	0.413793	0.315789	0.413793	0.257143	0.358209			16
0	6	46	12	0	0	0	0.884615				16
									0.21875	-0.299756	16
19	17	18	10	0.655172	0.527778	0.655172	0.514286	0.584615			17
9	13	28	14	0.391304	0.409091	0.391304	0.682927	0.4			17
2	4	48	10	0.166667	0.333333	0.166667	0.923077	0.222222			17
									0.46875	0.120453	17
12	23	12	17	0.413793	0.342857	0.413793	0.342857	0.375			18
4	19	22	19	0.173913	0.173913	0.173913	0.536585	0.173913			18
2	4	48	10	0.166667	0.333333	0.166667	0.923077	0.222222			18
									0.28125	-0.187097	18
4	20	21	19	0.173913	0.166667	0.173913	0.512195	0.170213			19
13	21	14	16	0.448276	0.382353	0.448276	0.4	0.412698			19
1	5	47	11	0.0833333	0.166667	0.0833333	0.903846	0.111111			19
									0.28125	-0.184232	19
18	24	11	11	0.62069	0.428571	0.62069	0.314286	0.507042			20
4	10	31	19	0.173913	0.285714	0.173913	0.756098	0.216216			20
1	7	45	11	0.0833333	0.125	0.0833333	0.865385	0.1			20
									0.359375	-0.0666667	20
0	3	49	12	0	0	0	0.942308				21
19	28	7	10	0.655172	0.404255	0.655172	0.2	0.5			21
3	11	30	20	0.130435	0.214286	0.130435	0.731707	0.162162			21
									0.34375	-0.131789	21
7	9	32	16	0.304348	0.4375	0.304348	0.780488	0.358974			22
18	25	10	11	0.62069	0.418605	0.62069	0.285714	0.5			22
0	5	47	12	0	0	0	0.903846				22
									0.390625	-0.0309789	22
5	15	26	18	0.217391	0.25	0.217391	0.634146	0.232558			23
0	8	44	12	0	0	0	0.846154				23
14	22	13	15	0.482759	0.388889	0.482759	0.371429	0.430769			23
									0.296875	-0.153846	23
9	13	28	14	0.391304	0.409091	0.391304	0.682927	0.4			24
16	18	17	13	0.551724	0.470588	0.551724	0.485714	0.507937			24
1	7	45	11	0.0833333	0.125	0.0833333	0.865385	0.1			24
									0.40625	0.030303	24
18	23	12	11	0.62069	0.439024	0.62069	0.342857	0.514286			25
1	1	51	11	0.0833333	0.5	0.0833333	0.980769	0.142857			25
5	16	25	18	0.217391	0.238095	0.217391	0.609756	0.227273			25
									0.375	-0.0666667	25
16	24	11	13	0.551724	0.4	0.551724	0.314286	0.463768			26
0	11	41	12	0	0	0	0.788462				26
2	11	30	21	0.0869565	0.153846	0.0869565	0.731707	0.111111			26
									0.28125	-0.17525	26
8	13	28	15	0.347826	0.380952	0.347826	0.682927	0.363636			27
22	20	15	7	0.758621	0.52381	0.758621	0.428571	0.619718			27
0	1	51	12	0	0	0	0.980769				27
									0.46875	0.0868653	27
15	21	14	14	0.517241	0.416667	0.517241	0.4	0.461538			28
6	13	28	17	0.26087	0.315789	0.26087	0.682927	0.285714			28
1	8	44	11	0.0833333	0.111111	0.0833333	0.846154	0.0952381			28
									0.34375	-0.0721978	28
5	13	28	18	0.217391	0.277778	0.217391	0.682927	0.243902			29
1	10	42	11	0.0833333	0.0909091	0.0833333	0.807692	0.0869565			29
14	21	14	15	0.482759	0.4	0.482759	0.4	0.4375			29
									0.3125	-0.110848	29
12	19	16	17	0.413793	0.387097	0.413793	0.457143	0.4			30
0	6	46	12	0	0	0	0.884615				30
12	15	26	11	0.521739	0.444444	0.521739	0.634146	0.48			30
									0.375	-0.0223642	30
15	22	13	14	0.517241	0.405405	0.517241	0.371429	0.454545			31
0	6	46	12	0	0	0	0.884615				31
7	14	27	16	0.304348	0.333333	0.304348	0.658537	0.318182			31
									0.34375	-0.089141	31
23	20	15	6	0.793103	0.534884	0.793103	0.428571	0.638889			32
6	10	31	17	0.26087	0.375	0.26087	0.756098	0.307692			32
1	4	48	11	0.0833333	0.2	0.0833333	0.923077	0.117647			32
									0.46875	0.101198	32
21	27	8	8	0.724138	0.4375	0.724138	0.228571	0.545455			33
0	4	48	12	0	0	0	0.923077				33
4	8	33	19	0.173913	0.333333	0.173913	0.804878	0.228571			33
									0.390625	-0.0487395	33
15	27	8	14	0.517241	0.357143	0.517241	0.228571	0.422535			34
2	18	23	21	0.0869565	0.1	0.0869565	0.560976	0.0930233			34
1	1	51	11	0.0833333	0.5	0.0833333	0.980769	0.142857			34
									0.28125	-0.229741	34
14	14	27	9	0.608696	0.5	0.608696	0.658537	0.54902			35
17	15	20	12	0.586207	0.53125	0.586207	0.571429	0.557377			35
0	4	48	12	0	0	0	0.923077				35
									0.484375	0.147011	35
9	16	25	14	0.391304	0.36	0.391304	0.609756	0.375			36
16	18	17	13	0.551724	0.470588	0.551724	0.485714	0.507937			36
2	3	49	10	0.166667	0.4	0.166667	0.942308	0.235294			36
									0.421875	0.0432323	36
18	25	10	11	0.62069	0.418605	0.62069	0.285714	0.5			37
1	7	45	11	0.0833333	0.125	0.0833333	0.865385	0.1			37
4	9	32	19	0.173913	0.307692	0.173913	0.780488	0.222222			37
									0.359375	-0.0692747	37
6	22	19	17	0.26087	0.214286	0.26087	0.463415	0.235294			38
12	18	17	17	0.413793	0.4	0.413793	0.485714	0.40678			38
1	5	47	11	0.0833333	0.166667	0.0833333	0.903846	0.111111			38
									0.296875	-0.14741	38
22	24	11	7	0.758621	0.478261	0.758621	0.314286	0.586667			39
4	10	31	19	0.173913	0.285714	0.173913	0.756098	0.216216			39
0	4	48	12	0	0	0	0.923077				39
									0.40625	-0.0167224	39
18	29	6	11	0.62069	0.382979	0.62069	0.171429	0.473684			40
0	6	46	12	0	0	0	0.884615				40
3	8	33	20	0.130435	0.272727	0.130435	0.804878	0.176471			40
									0.328125	-0.142857	40
9	20	21	14	0.391304	0.310345	0.391304	0.512195	0.346154			41
15	19	16	14	0.517241	0.441176	0.517241	0.457143	0.47619			41
1	0	52	11	0.0833333	1	0.0833333	1	0.153846			41
									0.390625	-0.026738	41
3	14	27	20	0.130435	0.176471	0.130435	0.658537	0.15			42
14	28	7	15	0.482759	0.333333	0.482759	0.2	0.394366			42
2	3	49	10	0.166667	0.4	0.166667	0.942308	0.235294			42
									0.296875	-0.18665	42
0	5	47	12	0	0	0	0.903846				43
10	7	34	13	0.434783	0.588235	0.434783	0.829268	0.5			43
21	21	14	8	0.724138	0.5	0.724138	0.4	0.591549			43
									0.484375	0.12979	43
4	14	27	19	0.173913	0.222222	0.173913	0.658537	0.195122			44
1	3	49	11	0.0833333	0.25	0.0833333	0.942308	0.125			44
18	24	11	11	0.62069	0.428571	0.62069	0.314286	0.507042			44
									0.359375	-0.0860927	44
0	4	48	12	0	0	0	0.923077				45
17	23	12	12	0.586207	0.425	0.586207	0.342857	0.492754			45
6	14	27	17	0.26087	0.3	0.26087	0.658537	0.27907			45
									0.359375	-0.0807249	45
19	21	14	10	0.655172	0.475	0.655172	0.4	0.550725			46
2	5	47	10	0.166667	0.285714	0.166667	0.903846	0.210526			46
8	9	32	15	0.347826	0.470588	0.347826	0.780488	0.4			46
									0.453125	0.0898009	46
17	21	14	12	0.586207	0.447368	0.586207	0.4	0.507463			47
7	12	29	16	0.304348	0.368421	0.304348	0.707317	0.333333			47
3	4	48	9	0.25	0.428571	0.25	0.923077	0.315789			47
									0.421875	0.0424586	47
17	25	10	12	0.586207	0.404762	0.586207	0.285714	0.478873			48
5	13	28	18	0.217391	0.277778	0.217391	0.682927	0.243902			48
0	4	48	12	0	0	0	0.923077				48
									0.34375	-0.112583	48
16	26	9	13	0.551724	0.380952	0.551724	0.257143	0.450704			49
2	3	49	10	0.166667	0.4	0.166667	0.942308	0.235294			49
6	11	30	17	0.26087	0.352941	0.26087	0.731707	0.3			49
									0.375	-0.0548002	49
19	24	11	10	0.655172	0.44186	0.655172	0.314286	0.527778			50
5	12	29	18	0.217391	0.294118	0.217391	0.707317	0.25			50
0	4	48	12	0	0	0	0.923077				50
									0.375	-0.0622407	50
4	9	32	19	0.173913	0.307692	0.173913	0.780488	0.222222			51
23	27	8	6	0.793103	0.46	0.793103	0.228571	0.582278			51
0	1	51	12	0	0	0	0.980769				51
									0.421875	-0.0141328	51
18	20	15	11	0.62069	0.473684	0.62069	0.428571	0.537313			52
1	3	49	11	0.0833333	0.25	0.0833333	0.942308	0.125			52
8	14	27	15	0.347826	0.363636	0.347826	0.658537	0.355556			52
									0.421875	0.0295082	52
22	21	14	7	0.758621	0.511628	0.758621	0.4	0.611111			53
0	3	49	12	0	0	0	0.942308				53
9	9	32	14	0.391304	0.5	0.391304	0.780488	0.439024			53
									0.484375	0.119633	53
15	23	12	14	0.517241	0.394737	0.517241	0.342857	0.447761			54
1	6	46	11	0.0833333	0.142857	0.0833333	0.884615	0.105263			54
6	13	28	17	0.26087	0.315789	0.26087	0.682927	0.285714			54
									0.34375	-0.0869389	54
7	11	30	16	0.304348	0.388889	0.304348	0.731707	0.341463			55
17	24	11	12	0.586207	0.414634	0.586207	0.314286	0.485714			55
1	4	48	11	0.0833333	0.2	0.0833333	0.923077	0.117647			55
									0.390625	-0.025894	55
7	9	32	16	0.304348	0.4375	0.304348	0.780488	0.358974			56
19	24	11	10	0.655172	0.44186	0.655172	0.314286	0.527778			56
1	4	48	11	0.0833333	0.2	0.0833333	0.923077	0.117647			56
									0.421875	0.0218918	56
9	14	27	14	0.391304	0.391304	0.391304	0.658537	0.391304			57
1	1	51	11	0.0833333	0.5	0.0833333	0.980769	0.142857			57
19	20	15	10	0.655172	0.487179	0.655172	0.428571	0.558824			57
									0.453125	0.0713101	57
10	14	27	13	0.434783	0.416667	0.434783	0.658537	0.425532			58
3	6	46	9	0.25	0.333333	0.25	0.884615	0.285714			58
12	19	16	17	0.413793	0.387097	0.413793	0.457143	0.4			58
									0.390625	0.0161608	58
20	24	11	9	0.689655	0.454545	0.689655	0.314286	0.547945			59
0	7	45	12	0	0	0	0.865385				59
7	6	35	16	0.304348	0.538462	0.304348	0.853659	0.388889			59
									0.421875	0.0283135	59
18	22	13	11	0.62069	0.45	0.62069	0.371429	0.521739			60
8	13	28	15	0.347826	0.380952	0.347826	0.682927	0.363636			60
0	3	49	12	0	0	0	0.942308				60
									0.40625	-0.00620604	60
0	4	48	12	0	0	0	0.923077				61
16	23	12	13	0.551724	0.410256	0.551724	0.342857	0.470588			61
4	17	24	19	0.173913	0.190476	0.173913	0.585366	0.181818			61
									0.3125	-0.156943	61
6	11	30	17	0.26087	0.352941	0.26087	0.731707	0.3			62
18	26	9	11	0.62069	0.409091	0.62069	0.257143	0.493151			62
1	2	50	11	0.0833333	0.333333	0.0833333	0.961538	0.133333			62
									0.390625	-0.0430422	62
3	0	52	9	0.25	1	0.25	1	0.4			63
18	25	10	11	0.62069	0.418605	0.62069	0.285714	0.5			63
7	11	30	16	0.304348	0.388889	0.304348	0.731707	0.341463			63
									0.4375	0.0395998	63
20	24	11	9	0.689655	0.454545	0.689655	0.314286	0.547945			64
0	7	45	12	0	0	0	0.865385				64
4	9	32	19	0.173913	0.307692	0.173913	0.780488	0.222222			64
									0.375	-0.0504719	64
20	23	12	9	0.689655	0.465116	0.689655	0.342857	0.555556			65
7	5	36	16	0.304348	0.583333	0.304348	0.878049	0.4			65
2	7	45	10	0.166667	0.222222	0.166667	0.865385	0.190476			65
									0.453125	0.0912779	65
5	15	26	18	0.217391	0.25	0.217391	0.634146	0.232558			66
1	6	46	11	0.0833333	0.142857	0.0833333	0.884615	0.105263			66
15	22	13	14	0.517241	0.405405	0.517241	0.371429	0.454545			66
									0.328125	-0.110125	66
8	17	24	15	0.347826	0.32	0.347826	0.585366	0.333333			67
0	6	46	12	0	0	0	0.884615				67
16	17	18	13	0.551724	0.484848	0.551724	0.514286	0.516129			67
									0.375	-0.0272873	67
9	15	26	14	0.391304	0.375	0.391304	0.634146	0.382979			68
16	19	16	13	0.551724	0.457143	0.551724	0.457143	0.5			68
1	4	48	11	0.0833333	0.2	0.0833333	0.923077	0.117647			68
									0.40625	0.0149858	68
16	20	15	13	0.551724	0.444444	0.551724	0.428571	0.492308			69
1	5	47	11	0.0833333	0.166667	0.0833333	0.903846	0.111111			69
8	14	27	15	0.347826	0.363636	0.347826	0.658537	0.355556			69
									0.390625	-0.00889248	69
2	5	47	10	0.166667	0.285714	0.166667	0.903846	0.210526			70
18	22	13	11	0.62069	0.45	0.62069	0.371429	0.521739			70
3	14	27	20	0.130435	0.176471	0.130435	0.658537	0.15			70
									0.359375	-0.0662332	70
14	25	10	15	0.482759	0.358974	0.482759	0.285714	0.411765			71
4	17	24	19	0.173913	0.190476	0.173913	0.585366	0.181818			71
1	3	49	11	0.0833333	0.25	0.0833333	0.942308	0.125			71
									0.296875	-0.183237	71
3	19	22	20	0.130435	0.136364	0.130435	0.536585	0.133333			72
13	24	11	16	0.448276	0.351351	0.448276	0.314286	0.393939			72
1	4	48	11	0.0833333	0.2	0.0833333	0.923077	0.117647			72
									0.265625	-0.224257	72
21	22	13	8	0.724138	0.488372	0.724138	0.371429	0.583333			73
7	6	35	16	0.304348	0.538462	0.304348	0.853659	0.388889			73
1	7	45	11	0.0833333	0.125	0.0833333	0.865385	0.1			73
									0.453125	0.0872046	73
14	22	13	15	0.482759	0.388889	0.482759	0.371429	0.430769			74
12	13	28	11	0.521739	0.48	0.521739	0.682927	0.5			74
0	3	49	12	0	0	0	0.942308				74
									0.40625	0.00368701	74
5	14	27	18	0.217391	0.263158	0.217391	0.658537	0.238095			75
1	4	48	11	0.0833333	0.2	0.0833333	0.923077	0.117647			75
16	24	11	13	0.551724	0.4	0.551724	0.314286	0.463768			75
									0.34375	-0.102091	75
18	20	15	11	0.62069	0.473684	0.62069	0.428571	0.537313			76
6	15	26	17	0.26087	0.285714	0.26087	0.634146	0.272727			76
2	3	49	10	0.166667	0.4	0.166667	0.942308	0.235294			76
									0.40625	0.00775194	76
9	15	26	14	0.391304	0.375	0.391304	0.634146	0.382979			77
14	18	17	15	0.482759	0.4375	0.482759	0.485714	0.459016			77
2	6	46	10	0.166667	0.25	0.166667	0.884615	0.2			77
									0.390625	0.00952381	77
0	2	50	12	0	0	0	0.961538				78
10	12	29	13	0.434783	0.454545	0.434783	0.707317	0.444444			78
19	21	14	10	0.655172	0.475	0.655172	0.4	0.550725			78
									0.453125	0.0689942	78
2	6	46	10	0.166667	0.25	0.166667	0.884615	0.2			79
5	9	32	18	0.217391	0.357143	0.217391	0.780488	0.27027			79
19	23	12	10	0.655172	0.452381	0.655172	0.342857	0.535211			79
									0.40625	0.0113821	79
13	16	19	16	0.448276	0.448276	0.448276	0.542857	0.448276			80
1	8	44	11	0.0833333	0.111111	0.0833333	0.846154	0.0952381			80
8	18	23	15	0.347826	0.307692	0.347826	0.560976	0.326531			80
									0.34375	-0.0545312	80
2	14	27	21	0.0869565	0.125	0.0869565	0.658537	0.102564			81
0	6	46	12	0	0	0	0.884615				81
16	26	9	13	0.551724	0.380952	0.551724	0.257143	0.450704			81
									0.28125	-0.207547	81
12	16	25	11	0.521739	0.428571	0.521739	0.609756	0.470588			82
2	4	48	10	0.166667	0.333333	0.166667	0.923077	0.222222			82
14	16	19	15	0.482759	0.466667	0.482759	0.542857	0.474576			82
									0.4375	0.0820717	82
17	23	12	12	0.586207	0.425	0.586207	0.342857	0.492754			83
0	6	46	12	0	0	0	0.884615				83
9	9	32	14	0.391304	0.5	0.391304	0.780488	0.439024			83
									0.40625	0.00734694	83
5	13	28	18	0.217391	0.277778	0.217391	0.682927	0.243902			84
2	6	46	10	0.166667	0.25	0.166667	0.884615	0.2			84
15	23	12	14	0.517241	0.394737	0.517241	0.342857	0.447761			84
									0.34375	-0.0821256	84
1	2	50	11	0.0833333	0.333333	0.0833333	0.961538	0.133333			85
21	19	16	8	0.724138	0.525	0.724138	0.457143	0.608696			85
8	13	28	15	0.347826	0.380952	0.347826	0.682927	0.363636			85
									0.46875	0.0997104	85
7	18	23	16	0.304348	0.28	0.304348	0.560976	0.291667			86
15	19	16	14	0.517241	0.441176	0.517241	0.457143	0.47619			86
1	4	48	11	0.0833333	0.2	0.0833333	0.923077	0.117647			86
									0.359375	-0.060202	86
11	17	24	12	0.478261	0.392857	0.478261	0.585366	0.431373			87
15	17	18	14	0.517241	0.46875	0.517241	0.514286	0.491803			87
0	4	48	12	0	0	0	0.923077				87
									0.40625	0.0177706	87
16	25	10	13	0.551724	0.390244	0.551724	0.285714	0.457143			88
5	15	26	18	0.217391	0.25	0.217391	0.634146	0.232558			88
0	3	49	12	0	0	0	0.942308				88
									0.328125	-0.141435	88
19	22	13	10	0.655172	0.463415	0.655172	0.371429	0.542857			89
0	6	46	12	0	0	0	0.884615				89
4	13	28	19	0.173913	0.235294	0.173913	0.682927	0.2			89
									0.359375	-0.0736498	89
1	6	46	11	0.0833333	0.142857	0.0833333	0.884615	0.105263			90
7	14	27	16	0.304348	0.333333	0.304348	0.658537	0.318182			90
16	20	15	13	0.551724	0.444444	0.551724	0.428571	0.492308			90
									0.375	-0.0301811	90
7	7	34	16	0.304348	0.5	0.304348	0.829268	0.378378			91
1	8	44	11	0.0833333	0.111111	0.0833333	0.846154	0.0952381			91
19	22	13	10	0.655172	0.463415	0.655172	0.371429	0.542857			91
									0.421875	0.0440048	91
18	23	12	11	0.62069	0.439024	0.62069	0.342857	0.514286			92
9	6	35	14	0.391304	0.6	0.391304	0.853659	0.473684			92
1	7	45	11	0.0833333	0.125	0.0833333	0.865385	0.1			92
									0.4375	0.0656934	92
11	24	11	18	0.37931	0.314286	0.37931	0.314286	0.34375			93
0	9	43	12	0	0	0	0.826923				93
5	15	26	18	0.217391	0.25	0.217391	0.634146	0.232558			93
									0.25	-0.222443	93
17	25	10	12	0.586207	0.404762	0.586207	0.285714	0.478873			94
1	1	51	11	0.0833333	0.5	0.0833333	0.980769	0.142857			94
6	14	27	17	0.26087	0.3	0.26087	0.658537	0.27907			94
									0.375	-0.06934	94
15	24	11	14	0.517241	0.384615	0.517241	0.314286	0.441176			95
4	15	26	19	0.173913	0.210526	0.173913	0.634146	0.190476			95
0	6	46	12	0	0	0	0.884615				95
									0.296875	-0.172638	95
5	14	27	18	0.217391	0.263158	0.217391	0.658537	0.238095			96
18	21	14	11	0.62069	0.461538	0.62069	0.4	0.529412			96
1	5	47	11	0.0833333	0.166667	0.0833333	0.903846	0.111111			96
									0.375	-0.0423453	96
7	14	27	16	0.304348	0.333333	0.304348	0.658537	0.318182			97
3	5	47	9	0.25	0.375	0.25	0.903846	0.3			97
17	18	17	12	0.586207	0.485714	0.586207	0.485714	0.53125			97
									0.421875	0.0535572	97
18	24	11	11	0.62069	0.428571	0.62069	0.314286	0.507042			98
6	15	26	17	0.26087	0.285714	0.26087	0.634146	0.272727			98
0	1	51	12	0	0	0	0.980769				98
									0.375	-0.0742761	98
10	13	28	13	0.434783	0.434783	0.434783	0.682927	0.434783			99
20	16	19	9	0.689655	0.555556	0.689655	0.542857	0.615385			99
1	4	48	11	0.0833333	0.2	0.0833333	0.923077	0.117647			99
									0.484375	0.142509	99
14	21	14	15	0.482759	0.4	0.482759	0.4	0.4375			100
7	15	26	16	0.304348	0.318182	0.304348	0.634146	0.311111			100
3	4	48	9	0.25	0.428571	0.25	0.923077	0.315789			100
									0.375	-0.0276997	100
3	5	47	9	0.25	0.375	0.25	0.903846	0.3			101
7	9	32	16	0.304348	0.4375	0.304348	0.780488	0.358974			101
19	21	14	10	0.655172	0.475	0.655172	0.4	0.550725			101
									0.453125	0.0938511	101
6	16	25	17	0.26087	0.272727	0.26087	0.609756	0.266667			102
2	2	50	10	0.166667	0.5	0.166667	0.961538	0.25			102
16	22	13	13	0.551724	0.421053	0.551724	0.371429	0.477612			102
									0.375	-0.0491803	102
19	24	11	10	0.655172	0.44186	0.655172	0.314286	0.527778			103
7	9	32	16	0.304348	0.4375	0.304348	0.780488	0.358974			103
1	4	48	11	0.0833333	0.2	0.0833333	0.923077	0.117647			103
									0.421875	0.0218918	103
4	13	28	19	0.173913	0.235294	0.173913	0.682927	0.2			104
0	11	41	12	0	0	0	0.788462				104
15	21	14	14	0.517241	0.416667	0.517241	0.4	0.461538			104
									0.296875	-0.13879	104
21	22	13	8	0.724138	0.488372	0.724138	0.371429	0.583333			105
1	5	47	11	0.0833333	0.166667	0.0833333	0.903846	0.111111			105
4	11	30	19	0.173913	0.266667	0.173913	0.731707	0.210526			105
									0.40625	0	105
9	14	27	14	0.391304	0.391304	0.391304	0.658537	0.391304			106
18	21	14	11	0.62069	0.461538	0.62069	0.4	0.529412			106
1	1	51	11	0.0833333	0.5	0.0833333	0.980769	0.142857			106
									0.4375	0.0447761	106
14	23	12	15	0.482759	0.378378	0.482759	0.342857	0.424242			107
0	6	46	12	0	0	0	0.884615				107
6	15	26	17	0.26087	0.285714	0.26087	0.634146	0.272727			107
									0.3125	-0.141005	107
6	7	34	17	0.26087	0.461538	0.26087	0.829268	0.333333			108
22	24	11	7	0.758621	0.478261	0.758621	0.314286	0.586667			108
2	3	49	10	0.166667	0.4	0.166667	0.942308	0.235294			108
									0.46875	0.0944653	108
6	5	36	17	0.26087	0.545455	0.26087	0.878049	0.352941			109
24	26	9	5	0.827586	0.48	0.827586	0.257143	0.607595			109
0	3	49	12	0	0	0	0.942308				109
									0.46875	0.0767925	109
0	6	46	12	0	0	0	0.884615				110
21	25	10	8	0.724138	0.456522	0.724138	0.285714	0.56			110
4	8	33	19	0.173913	0.333333	0.173913	0.804878	0.228571			110
									0.390625	-0.0339685	110
0	4	48	12	0	0	0	0.923077				111
15	20	15	14	0.517241	0.428571	0.517241	0.428571	0.46875			111
6	19	22	17	0.26087	0.24	0.26087	0.536585	0.25			111
									0.328125	-0.119609	111
16	25	10	13	0.551724	0.390244	0.551724	0.285714	0.457143			112
2	4	48	10	0.166667	0.333333	0.166667	0.923077	0.222222			112
5	12	29	18	0.217391	0.294118	0.217391	0.707317	0.25			112
									0.359375	-0.0736498	112
17	22	13	12	0.586207	0.435897	0.586207	0.371429	0.5			113
7	18	23	16	0.304348	0.28	0.304348	0.560976	0.291667			113
0	0	52	12	0		0	1				113
									0.375	-0.0711297	113
5	13	28	18	0.217391	0.277778	0.217391	0.682927	0.243902			114
2	4	48	10	0.166667	0.333333	0.166667	0.923077	0.222222			114
15	25	10	14	0.517241	0.375	0.517241	0.285714	0.434783			114
									0.34375	-0.0971429	114
0	2	50	12	0	0	0	0.961538				115
6	11	30	17	0.26087	0.352941	0.26087	0.731707	0.3			115
18	27	8	11	0.62069	0.4	0.62069	0.228571	0.486486			115
									0.375	-0.0774411	115
18	25	10	11	0.62069	0.418605	0.62069	0.285714	0.5			116
4	10	31	19	0.173913	0.285714	0.173913	0.756098	0.216216			116
0	7	45	12	0	0	0	0.865385				116
									0.34375	-0.100287	116
20	24	11	9	0.689655	0.454545	0.689655	0.314286	0.547945			117
4	9	32	19	0.173913	0.307692	0.173913	0.780488	0.222222			117
4	3	49	8	0.333333	0.571429	0.333333	0.942308	0.421053			117
									0.4375	0.0545753	117
6	9	32	17	0.26087	0.4	0.26087	0.780488	0.315789			118
18	23	12	11	0.62069	0.439024	0.62069	0.342857	0.514286			118
3	5	47	9	0.25	0.375	0.25	0.903846	0.3			118
									0.421875	0.0397405	118
2	7	45	10	0.166667	0.222222	0.166667	0.865385	0.190476			119
13	20	15	16	0.448276	0.393939	0.448276	0.428571	0.419355			119
8	14	27	15	0.347826	0.363636	0.347826	0.658537	0.355556			119
									0.359375	-0.0392079	119
10	12	29	13	0.434783	0.454545	0.434783	0.707317	0.444444			120
22	19	16	7	0.758621	0.536585	0.758621	0.457143	0.628571			120
0	1	51	12	0	0	0	0.980769				120
									0.5	0.142738	120
17	23	12	12	0.586207	0.425	0.586207	0.342857	0.492754			121
3	12	29	20	0.130435	0.2	0.130435	0.707317	0.157895			121
2	7	45	10	0.166667	0.222222	0.166667	0.865385	0.190476			121
									0.34375	-0.0825614	121
20	27	8	9	0.689655	0.425532	0.689655	0.228571	0.526316			122
1	9	32	22	0.0434783	0.1	0.0434783	0.780488	0.0606061			122
1	6	46	11	0.0833333	0.142857	0.0833333	0.884615	0.105263			122
									0.34375	-0.111203	122
18	23	12	11	0.62069	0.439024	0.62069	0.342857	0.514286			123
6	10	31	17	0.26087	0.375	0.26087	0.756098	0.307692			123
0	7	45	12	0	0	0	0.865385				123
									0.375	-0.0427699	123
19	23	12	10	0.655172	0.452381	0.655172	0.342857	0.535211			124
8	10	31	15	0.347826	0.444444	0.347826	0.756098	0.390244			124
1	3	49	11	0.0833333	0.25	0.0833333	0.942308	0.125			124
									0.4375	0.0463576	124
4	10	31	19	0.173913	0.285714	0.173913	0.756098	0.216216			125
1	5	47	11	0.0833333	0.166667	0.0833333	0.903846	0.111111			125
21	23	12	8	0.724138	0.477273	0.724138	0.342857	0.575342			125
									0.40625	-0.00247321	125
8	9	32	15	0.347826	0.470588	0.347826	0.780488	0.4			126
23	19	16	6	0.793103	0.547619	0.793103	0.457143	0.647887			126
0	5	47	12	0	0	0	0.903846				126
									0.484375	0.12979	126
4	13	28	19	0.173913	0.235294	0.173913	0.682927	0.2			127
17	23	12	12	0.586207	0.425	0.586207	0.342857	0.492754			127
0	7	45	12	0	0	0	0.865385				127
									0.328125	-0.118245	127
21	26	9	8	0.724138	0.446809	0.724138	0.257143	0.552632			128
1	1	51	11	0.0833333	0.5	0.0833333	0.980769	0.142857			128
2	13	28	21	0.0869565	0.133333	0.0869565	0.682927	0.105263			128
									0.375	-0.0829103	128
1	1	51	11	0.0833333	0.5	0.0833333	0.980769	0.142857			129
17	20	15	12	0.586207	0.459459	0.586207	0.428571	0.515152			129
10	15	26	13	0.434783	0.4	0.434783	0.634146	0.416667			129
									0.4375	0.049505	129
0	5	47	12	0	0	0	0.903846				130
6	12	29	17	0.26087	0.333333	0.26087	0.707317	0.292683			130
17	24	11	12	0.586207	0.414634	0.586207	0.314286	0.485714			130
									0.359375	-0.0785039	130
4	17	24	19	0.173913	0.190476	0.173913	0.585366	0.181818			131
1	7	45	11	0.0833333	0.125	0.0833333	0.865385	0.1			131
15	20	15	14	0.517241	0.428571	0.517241	0.428571	0.46875			131
									0.3125	-0.1255	131
23	24	11	6	0.793103	0.489362	0.793103	0.314286	0.605263			132
7	9	32	16	0.304348	0.4375	0.304348	0.780488	0.358974			132
0	1	51	12	0	0	0	0.980769				132
									0.46875	0.0752231	132
16	27	8	13	0.551724	0.372093	0.551724	0.228571	0.444444			133
3	16	25	20	0.130435	0.157895	0.130435	0.609756	0.142857			133
0	2	50	12	0	0	0	0.961538				133
									0.296875	-0.20603	133
6	12	29	17	0.26087	0.333333	0.26087	0.707317	0.292683			134
19	22	13	10	0.655172	0.463415	0.655172	0.371429	0.542857			134
0	5	47	12	0	0	0	0.903846				134
									0.390625	-0.025894	134
12	10	31	11	0.521739	0.545455	0.521739	0.756098	0.533333			135
22	14	21	7	0.758621	0.611111	0.758621	0.6	0.676923			135
1	5	47	11	0.0833333	0.166667	0.0833333	0.903846	0.111111			135
									0.546875	0.249798	135
21	24	11	8	0.724138	0.466667	0.724138	0.314286	0.567568			136
6	7	34	17	0.26087	0.461538	0.26087	0.829268	0.333333			136
1	5	47	11	0.0833333	0.166667	0.0833333	0.903846	0.111111			136
									0.4375	0.0479339	136
2	21	20	21	0.0869565	0.0869565	0.0869565	0.487805	0.0869565			137
1	5	47	11	0.0833333	0.166667	0.0833333	0.903846	0.111111			137
12	23	12	17	0.413793	0.342857	0.413793	0.342857	0.375			137
									0.234375	-0.264516	137
0	5	47	12	0	0	0	0.903846				138
6	15	26	17	0.26087	0.285714	0.26087	0.634146	0.272727			138
17	21	14	12	0.586207	0.447368	0.586207	0.4	0.507463			138
									0.359375	-0.0705834	138
0	6	46	12	0	0	0	0.884615				139
7	15	26	16	0.304348	0.318182	0.304348	0.634146	0.311111			139
12	24	11	17	0.413793	0.333333	0.413793	0.314286	0.369231			139
									0.296875	-0.164107	139
6	12	29	17	0.26087	0.333333	0.26087	0.707317	0.292683			140
21	23	12	8	0.724138	0.477273	0.724138	0.342857	0.575342			140
0	2	50	12	0	0	0	0.961538				140
									0.421875	0.00587741	140
12	14	27	11	0.521739	0.461538	0.521739	0.658537	0.489796			141
0	2	50	12	0	0	0	0.961538				141
16	20	15	13	0.551724	0.444444	0.551724	0.428571	0.492308			141
									0.4375	0.0518519	141
0	3	49	12	0	0	0	0.942308				142
4	12	29	19	0.173913	0.25	0.173913	0.707317	0.205128			142
19	26	9	10	0.655172	0.422222	0.655172	0.257143	0.513514			142
									0.359375	-0.0992878	142
6	12	29	17	0.26087	0.333333	0.26087	0.707317	0.292683			143
18	24	11	11	0.62069	0.428571	0.62069	0.314286	0.507042			143
0	4	48	12	0	0	0	0.923077				143
									0.375	-0.0596026	143
4	7	34	19	0.173913	0.363636	0.173913	0.829268	0.235294			144
22	29	6	7	0.758621	0.431373	0.758621	0.171429	0.55			144
0	2	50	12	0	0	0	0.961538				144
									0.40625	-0.0393162	144
19	19	16	10	0.655172	0.5	0.655172	0.457143	0.567164			145
7	16	25	16	0.304348	0.304348	0.304348	0.609756	0.304348			145
0	3	49	12	0	0	0	0.942308				145
									0.40625	-0.00123508	145
16	23	12	13	0.551724	0.410256	0.551724	0.342857	0.470588			146
6	15	26	17	0.26087	0.285714	0.26087	0.634146	0.272727			146
1	3	49	11	0.0833333	0.25	0.0833333	0.942308	0.125			146
									0.359375	-0.0780608	146
20	24	11	9	0.689655	0.454545	0.689655	0.314286	0.547945			147
8	11	30	15	0.347826	0.421053	0.347826	0.731707	0.380952			147
0	1	51	12	0	0	0	0.980769				147
									0.4375	0.0282581	147
16	30	5	13	0.551724	0.347826	0.551724	0.142857	0.426667			148
0	4	48	12	0	0	0	0.923077				148
3	11	30	20	0.130435	0.214286	0.130435	0.731707	0.162162			148
									0.296875	-0.204013	148
1	2	50	11	0.0833333	0.333333	0.0833333	0.961538	0.133333			149
18	23	12	11	0.62069	0.439024	0.62069	0.342857	0.514286			149
8	12	29	15	0.347826	0.4	0.347826	0.707317	0.372093			149
									0.421875	0.0178349	149
0	4	48	12	0	0	0	0.923077				150
7	12	29	16	0.304348	0.368421	0.304348	0.707317	0.333333			150
20	21	14	9	0.689655	0.487805	0.689655	0.4	0.571429			150
									0.421875	0.0222956	150
17	22	13	12	0.586207	0.435897	0.586207	0.371429	0.5			151
2	5	47	10	0.166667	0.285714	0.166667	0.903846	0.210526			151
5	13	28	18	0.217391	0.277778	0.217391	0.682927	0.243902			151
									0.375	-0.0376976	151
22	25	10	7	0.758621	0.468085	0.758621	0.285714	0.578947			152
1	12	29	22	0.0434783	0.0769231	0.0434783	0.707317	0.0555556			152
1	3	49	11	0.0833333	0.25	0.0833333	0.942308	0.125			152
									0.375	-0.0729254	152
5	10	31	18	0.217391	0.333333	0.217391	0.756098	0.263158			153
18	26	9	11	0.62069	0.409091	0.62069	0.257143	0.493151			153
0	5	47	12	0	0	0	0.903846				153
									0.359375	-0.0865424	153
19	26	9	10	0.655172	0.422222	0.655172	0.257143	0.513514			154
6	10	31	17	0.26087	0.375	0.26087	0.756098	0.307692			154
0	3	49	12	0	0	0	0.942308				154
									0.390625	-0.045664	154
2	11	30	21	0.0869565	0.153846	0.0869565	0.731707	0.111111			155
21	26	9	8	0.724138	0.446809	0.724138	0.257143	0.552632			155
0	4	48	12	0	0	0	0.923077				155
									0.359375	-0.0997485	155
20	26	9	9	0.689655	0.434783	0.689655	0.257143	0.533333			156
4	11	30	19	0.173913	0.266667	0.173913	0.731707	0.210526			156
0	3	49	12	0	0	0	0.942308				156
									0.375	-0.0751785	156
7	14	27	16	0.304348	0.333333	0.304348	0.658537	0.318182			157
16	21	14	13	0.551724	0.432432	0.551724	0.4	0.484848			157
0	6	46	12	0	0	0	0.884615				157
									0.359375	-0.0632091	157
7	13	28	16	0.304348	0.35	0.304348	0.682927	0.325581			158
19	20	15	10	0.655172	0.487179	0.655172	0.428571	0.558824			158
2	3	49	10	0.166667	0.4	0.166667	0.942308	0.235294			158
									0.4375	0.0576687	158
15	17	18	14	0.517241	0.46875	0.517241	0.514286	0.491803			159
0	11	41	12	0	0	0	0.788462				159
7	14	27	16	0.304348	0.333333	0.304348	0.658537	0.318182			159
									0.34375	-0.052879	159
10	13	28	13	0.434783	0.434783	0.434783	0.682927	0.434783			160
16	19	16	13	0.551724	0.457143	0.551724	0.457143	0.5			160
1	5	47	11	0.0833333	0.166667	0.0833333	0.903846	0.111111			160
									0.421875	0.0451613	160
8	14	27	15	0.347826	0.363636	0.347826	0.658537	0.355556			161
18	22	13	11	0.62069	0.45	0.62069	0.371429	0.521739			161
0	2	50	12	0	0	0	0.961538				161
									0.40625	-0.0108063	161
8	16	25	15	0.347826	0.333333	0.347826	0.609756	0.340426			162
18	17	18	11	0.62069	0.514286	0.62069	0.514286	0.5625			162
0	5	47	12	0	0	0	0.903846				162
									0.40625	0.0149858	162
8	8	33	15	0.347826	0.5	0.347826	0.804878	0.410256			163
1	7	45	11	0.0833333	0.125	0.0833333	0.865385	0.1			163
18	22	13	11	0.62069	0.45	0.62069	0.371429	0.521739			163
									0.421875	0.0420712	163
4	13	28	19	0.173913	0.235294	0.173913	0.682927	0.2			164
1	2	50	11	0.0833333	0.333333	0.0833333	0.961538	0.133333			164
17	27	8	12	0.586207	0.386364	0.586207	0.228571	0.465753			164
									0.34375	-0.123276	164
14	27	8	15	0.482759	0.341463	0.482759	0.228571	0.4			165
5	15	26	18	0.217391	0.25	0.217391	0.634146	0.232558			165
0	3	49	12	0	0	0	0.942308				165
									0.296875	-0.194525	165
7	9	32	16	0.304348	0.4375	0.304348	0.780488	0.358974			166
21	20	15	8	0.724138	0.512195	0.724138	0.428571	0.6			166
4	3	49	8	0.333333	0.571429	0.333333	0.942308	0.421053			166
									0.5	0.165784	166
2	3	49	10	0.166667	0.4	0.166667	0.942308	0.235294			167
20	23	12	9	0.689655	0.465116	0.689655	0.342857	0.555556			167
5	11	30	18	0.217391	0.3125	0.217391	0.731707	0.25641			167
									0.421875	0.0218918	167
1	3	49	11	0.0833333	0.25	0.0833333	0.942308	0.125			168
17	21	14	12	0.586207	0.447368	0.586207	0.4	0.507463			168
5	17	24	18	0.217391	0.227273	0.217391	0.585366	0.222222			168
									0.359375	-0.0754098	168
14	17	18	15	0.482759	0.451613	0.482759	0.514286	0.466667			169
7	17	24	16	0.304348	0.291667	0.304348	0.585366	0.297872			169
1	8	44	11	0.0833333	0.111111	0.0833333	0.846154	0.0952381			169
									0.34375	-0.0595191	169
21	27	8	8	0.724138	0.4375	0.724138	0.228571	0.545455			170
6	7	34	17	0.26087	0.461538	0.26087	0.829268	0.333333			170
0	3	49	12	0	0	0	0.942308				170
									0.421875	0.000422119	170
6	14	27	17	0.26087	0.3	0.26087	0.658537	0.27907			171
15	23	12	14	0.517241	0.394737	0.517241	0.342857	0.447761			171
0	6	46	12	0	0	0	0.884615				171
									0.328125	-0.11779	171
15	22	13	14	0.517241	0.405405	0.517241	0.371429	0.454545			172
0	7	45	12	0	0	0	0.865385				172
8	12	29	15	0.347826	0.4	0.347826	0.707317	0.372093			172
									0.359375	-0.0584913	172
1	7	45	11	0.0833333	0.125	0.0833333	0.865385	0.1			173
6	11	30	17	0.26087	0.352941	0.26087	0.731707	0.3			173
21	18	17	8	0.724138	0.538462	0.724138	0.485714	0.617647			173
									0.4375	0.0702179	173
5	16	25	18	0.217391	0.238095	0.217391	0.609756	0.227273			174
16	21	14	13	0.551724	0.432432	0.551724	0.4	0.484848			174
2	4	48	10	0.166667	0.333333	0.166667	0.923077	0.222222			174
									0.359375	-0.0632091	174
7	11	30	16	0.304348	0.388889	0.304348	0.731707	0.341463			175
1	7	45	11	0.0833333	0.125	0.0833333	0.865385	0.1			175
17	21	14	12	0.586207	0.447368	0.586207	0.4	0.507463			175
									0.390625	-0.00483092	175
13	21	14	16	0.448276	0.382353	0.448276	0.4	0.412698			176
7	19	22	16	0.304348	0.269231	0.304348	0.536585	0.285714			176
0	4	48	12	0	0	0	0.923077				176
									0.3125	-0.142857	176
1	7	45	11	0.0833333	0.125	0.0833333	0.865385	0.1			177
4	13	28	19	0.173913	0.235294	0.173913	0.682927	0.2			177
16	23	12	13	0.551724	0.410256	0.551724	0.342857	0.470588			177
									0.328125	-0.110573	177
20	25	10	9	0.689655	0.444444	0.689655	0.285714	0.540541			178
7	9	32	16	0.304348	0.4375	0.304348	0.780488	0.358974			178
0	3	49	12	0	0	0	0.942308				178
									0.421875	0.00795978	178
7	9	32	16	0.304348	0.4375	0.304348	0.780488	0.358974			179
2	4	48	10	0.166667	0.333333	0.166667	0.923077	0.222222			179
20	22	13	9	0.689655	0.47619	0.689655	0.371429	0.56338			179
									0.453125	0.0812141	179
1	3	49	11	0.0833333	0.25	0.0833333	0.942308	0.125			180
17	23	12	12	0.586207	0.425	0.586207	0.342857	0.492754			180
6	14	27	17	0.26087	0.3	0.26087	0.658537	0.27907			180
									0.375	-0.0543657	180
14	24	11	15	0.482759	0.368421	0.482759	0.314286	0.41791			181
1	1	51	11	0.0833333	0.5	0.0833333	0.980769	0.142857			181
5	19	22	18	0.217391	0.208333	0.217391	0.536585	0.212766			181
									0.3125	-0.164599	181
6	11	30	17	0.26087	0.352941	0.26087	0.731707	0.3			182
1	8	44	11	0.0833333	0.111111	0.0833333	0.846154	0.0952381			182
16	22	13	13	0.551724	0.421053	0.551724	0.371429	0.477612			182
									0.359375	-0.0517034	182
2	8	44	10	0.166667	0.2	0.166667	0.846154	0.181818			183
7	14	27	16	0.304348	0.333333	0.304348	0.658537	0.318182			183
13	20	15	16	0.448276	0.393939	0.448276	0.428571	0.419355			183
									0.34375	-0.0599369	183
12	19	16	17	0.413793	0.387097	0.413793	0.457143	0.4			184
8	18	23	15	0.347826	0.307692	0.347826	0.560976	0.326531			184
1	6	46	11	0.0833333	0.142857	0.0833333	0.884615	0.105263			184
									0.328125	-0.0942346	184
22	23	12	7	0.758621	0.488889	0.758621	0.342857	0.594595			185
0	4	48	12	0	0	0	0.923077				185
5	10	31	18	0.217391	0.333333	0.217391	0.756098	0.263158			185
									0.421875	0.0125104	185
6	13	28	17	0.26087	0.315789	0.26087	0.682927	0.285714			186
16	22	13	13	0.551724	0.421053	0.551724	0.371429	0.477612			186
1	6	46	11	0.0833333	0.142857	0.0833333	0.884615	0.105263			186
									0.359375	-0.0610594	186
9	11	30	14	0.391304	0.45	0.391304	0.731707	0.418605			187
17	22	13	12	0.586207	0.435897	0.586207	0.371429	0.5			187
0	5	47	12	0	0	0	0.903846				187
									0.40625	0.00531697	187
0	5	47	12	0	0	0	0.903846				188
6	10	31	17	0.26087	0.375	0.26087	0.756098	0.307692			188
19	24	11	10	0.655172	0.44186	0.655172	0.314286	0.527778			188
									0.390625	-0.0309789	188
10	13	28	13	0.434783	0.434783	0.434783	0.682927	0.434783			189
0	3	49	12	0	0	0	0.942308				189
16	22	13	13	0.551724	0.421053	0.551724	0.371429	0.477612			189
									0.40625	-0.00123508	189
11	17	24	12	0.478261	0.392857	0.478261	0.585366	0.431373			190
19	15	20	10	0.655172	0.558824	0.655172	0.571429	0.603175			190
0	2	50	12	0	0	0	0.961538				190
									0.46875	0.108927	190
0	6	46	12	0	0	0	0.884615				191
19	21	14	10	0.655172	0.475	0.655172	0.4	0.550725			191
4	14	27	19	0.173913	0.222222	0.173913	0.658537	0.195122			191
									0.359375	-0.0710204	191
6	8	33	17	0.26087	0.428571	0.26087	0.804878	0.324324			192
24	21	14	5	0.827586	0.533333	0.827586	0.4	0.648649			192
0	5	47	12	0	0	0	0.903846				192
									0.46875	0.0967206	192
22	26	9	7	0.758621	0.458333	0.758621	0.257143	0.571429			193
4	8	33	19	0.173913	0.333333	0.173913	0.804878	0.228571			193
1	3	49	11	0.0833333	0.25	0.0833333	0.942308	0.125			193
									0.421875	0.00504202	193
8	8	33	15	0.347826	0.5	0.347826	0.804878	0.410256			194
0	6	46	12	0	0	0	0.884615				194
19	23	12	10	0.655172	0.452381	0.655172	0.342857	0.535211			194
									0.421875	0.0287121	194
13	25	10	16	0.448276	0.342105	0.448276	0.285714	0.38806			195
6	16	25	17	0.26087	0.272727	0.26087	0.609756	0.266667			195
0	4	48	12	0	0	0	0.923077				195
									0.296875	-0.180328	195
0	6	46	12	0	0	0	0.884615				196
4	9	32	19	0.173913	0.307692	0.173913	0.780488	0.222222			196
19	26	9	10	0.655172	0.422222	0.655172	0.257143	0.513514			196
									0.359375	-0.0842975	196
0	8	44	12	0	0	0	0.846154				197
19	26	9	10	0.655172	0.422222	0.655172	0.257143	0.513514			197
5	6	35	18	0.217391	0.454545	0.217391	0.853659	0.294118			197
									0.375	-0.048321	197
7	10	31	16	0.304348	0.411765	0.304348	0.756098	0.35			198
16	27	8	13	0.551724	0.372093	0.551724	0.228571	0.444444			198
0	4	48	12	0	0	0	0.923077				198
									0.359375	-0.0887967	198
8	8	33	15	0.347826	0.5	0.347826	0.804878	0.410256			199
21	20	15	8	0.724138	0.512195	0.724138	0.428571	0.6			199
2	5	47	10	0.166667	0.285714	0.166667	0.903846	0.210526			199
									0.484375	0.139715	199
7	17	24	16	0.304348	0.291667	0.304348	0.585366	0.297872			200
18	19	16	11	0.62069	0.486486	0.62069	0.457143	0.545455			200
1	2	50	11	0.0833333	0.333333	0.0833333	0.961538	0.133333			200
									0.40625	0.00123203	200
23	24	11	6	0.793103	0.489362	0.793103	0.314286	0.605263			201
3	8	33	20	0.130435	0.272727	0.130435	0.804878	0.176471			201
2	4	48	10	0.166667	0.333333	0.166667	0.923077	0.222222			201
									0.4375	0.0431894	201
4	13	28	19	0.173913	0.235294	0.173913	0.682927	0.2			202
18	24	11	11	0.62069	0.428571	0.62069	0.314286	0.507042			202
2	3	49	10	0.166667	0.4	0.166667	0.942308	0.235294			202
									0.375	-0.0548002	202
7	8	33	16	0.304348	0.466667	0.304348	0.804878	0.368421			203
5	5	47	7	0.416667	0.5	0.416667	0.903846	0.454545			203
19	20	15	10	0.655172	0.487179	0.655172	0.428571	0.558824			203
									0.484375	0.1552	203
16	22	13	13	0.551724	0.421053	0.551724	0.371429	0.477612			204
6	17	24	17	0.26087	0.26087	0.26087	0.585366	0.26087			204
0	3	49	12	0	0	0	0.942308				204
									0.34375	-0.106628	204
10	10	31	13	0.434783	0.5	0.434783	0.756098	0.465116			205
21	16	19	8	0.724138	0.567568	0.724138	0.542857	0.636364			205
1	6	46	11	0.0833333	0.142857	0.0833333	0.884615	0.105263			205
									0.5	0.17386	205
0	6	46	12	0	0	0	0.884615				206
17	25	10	12	0.586207	0.404762	0.586207	0.285714	0.478873			206
4	12	29	19	0.173913	0.25	0.173913	0.707317	0.205128			206
									0.328125	-0.128794	206
4	8	33	19	0.173913	0.333333	0.173913	0.804878	0.228571			207
21	24	11	8	0.724138	0.466667	0.724138	0.314286	0.567568			207
1	6	46	11	0.0833333	0.142857	0.0833333	0.884615	0.105263			207
									0.40625	-0.000411353	207
8	15	26	15	0.347826	0.347826	0.347826	0.634146	0.347826			208
13	21	14	16	0.448276	0.382353	0.448276	0.4	0.412698			208
1	6	46	11	0.0833333	0.142857	0.0833333	0.884615	0.105263			208
									0.34375	-0.0764918	208
7	10	31	16	0.304348	0.411765	0.304348	0.756098	0.35			209
0	4	48	12	0	0	0	0.923077				209
18	25	10	11	0.62069	0.418605	0.62069	0.285714	0.5			209
									0.390625	-0.0356846	209
18	20	15	11	0.62069	0.473684	0.62069	0.428571	0.537313			210
6	17	24	17	0.26087	0.26087	0.26087	0.585366	0.26087			210
0	3	49	12	0	0	0	0.942308				210
									0.375	-0.0539317	210
9	8	33	14	0.391304	0.529412	0.391304	0.804878	0.45			211
0	5	47	12	0	0	0	0.903846				211
18	24	11	11	0.62069	0.428571	0.62069	0.314286	0.507042			211
									0.421875	0.0243098	211
9	7	34	14	0.391304	0.5625	0.391304	0.829268	0.461538			212
26	20	15	3	0.896552	0.565217	0.896552	0.428571	0.693333			212
0	2	50	12	0	0	0	0.961538				212
									0.546875	0.216878	212
18	24	11	11	0.62069	0.428571	0.62069	0.314286	0.507042			213
0	6	46	12	0	0	0	0.884615				213
4	12	29	19	0.173913	0.25	0.173913	0.707317	0.205128			213
									0.34375	-0.102543	213
21	20	15	8	0.724138	0.512195	0.724138	0.428571	0.6			214
0	7	45	12	0	0	0	0.865385				214
8	8	33	15	0.347826	0.5	0.347826	0.804878	0.410256			214
									0.453125	0.0875764	214
17	23	12	12	0.586207	0.425	0.586207	0.342857	0.492754			215
1	5	47	11	0.0833333	0.166667	0.0833333	0.903846	0.111111			215
8	10	31	15	0.347826	0.444444	0.347826	0.756098	0.390244			215
									0.40625	0.00734694	215
9	17	24	14	0.391304	0.346154	0.391304	0.585366	0.367347			216
2	4	48	10	0.166667	0.333333	0.166667	0.923077	0.222222			216
14	18	17	15	0.482759	0.4375	0.482759	0.485714	0.459016			216
									0.390625	0.000800641	216
0	2	50	12	0	0	0	0.961538				217
6	15	26	17	0.26087	0.285714	0.26087	0.634146	0.272727			217
17	24	11	12	0.586207	0.414634	0.586207	0.314286	0.485714			217
									0.359375	-0.0933333	217
1	5	47	11	0.0833333	0.166667	0.0833333	0.903846	0.111111			218
17	17	18	12	0.586207	0.5	0.586207	0.514286	0.539683			218
7	17	24	16	0.304348	0.291667	0.304348	0.585366	0.297872			218
									0.390625	-0.00402253	218
19	27	8	10	0.655172	0.413043	0.655172	0.228571	0.506667			219
3	11	30	20	0.130435	0.214286	0.130435	0.731707	0.162162			219
1	3	49	11	0.0833333	0.25	0.0833333	0.942308	0.125			219
									0.359375	-0.09699	219
0	3	49	12	0	0	0	0.942308				220
14	23	12	15	0.482759	0.378378	0.482759	0.342857	0.424242			220
7	17	24	16	0.304348	0.291667	0.304348	0.585366	0.297872			220
									0.328125	-0.130185	220
16	18	17	13	0.551724	0.470588	0.551724	0.485714	0.507937			221
8	14	27	15	0.347826	0.363636	0.347826	0.658537	0.355556			221
1	7	45	11	0.0833333	0.125	0.0833333	0.865385	0.1			221
									0.390625	0.00478469	221
4	18	23	19	0.173913	0.181818	0.173913	0.560976	0.177778			222
18	21	14	11	0.62069	0.461538	0.62069	0.4	0.529412			222
0	3	49	12	0	0	0	0.942308				222
									0.34375	-0.109369	222
8	13	28	15	0.347826	0.380952	0.347826	0.682927	0.363636			223
1	3	49	11	0.0833333	0.25	0.0833333	0.942308	0.125			223
19	20	15	10	0.655172	0.487179	0.655172	0.428571	0.558824			223
									0.4375	0.05341	223
5	13	28	18	0.217391	0.277778	0.217391	0.682927	0.243902			224
0	4	48	12	0	0	0	0.923077				224
17	25	10	12	0.586207	0.404762	0.586207	0.285714	0.478873			224
									0.34375	-0.112583	224
11	15	26	12	0.478261	0.423077	0.478261	0.634146	0.44898			225
17	20	15	12	0.586207	0.459459	0.586207	0.428571	0.515152			225
0	1	51	12	0	0	0	0.980769				225
									0.4375	0.045172	225
9	17	24	14	0.391304	0.346154	0.391304	0.585366	0.367347			226
4	4	48	8	0.333333	0.5	0.333333	0.923077	0.4			226
14	16	19	15	0.482759	0.466667	0.482759	0.542857	0.474576			226
									0.421875	0.0647709	226
1	2	50	11	0.0833333	0.333333	0.0833333	0.961538	0.133333			227
6	12	29	17	0.26087	0.333333	0.26087	0.707317	0.292683			227
19	24	11	10	0.655172	0.44186	0.655172	0.314286	0.527778			227
									0.40625	-0.0137557	227
19	25	10	10	0.655172	0.431818	0.655172	0.285714	0.520548			228
4	9	32	19	0.173913	0.307692	0.173913	0.780488	0.222222			228
1	6	46	11	0.0833333	0.142857	0.0833333	0.884615	0.105263			228
									0.375	-0.0504719	228
6	16	25	17	0.26087	0.272727	0.26087	0.609756	0.266667			229
15	25	10	14	0.517241	0.375	0.517241	0.285714	0.434783			229
0	2	50	12	0	0	0	0.961538				229
									0.328125	-0.143807	229
21	18	17	8	0.724138	0.538462	0.724138	0.485714	0.617647			230
1	2	50	11	0.0833333	0.333333	0.0833333	0.961538	0.133333			230
13	9	32	10	0.565217	0.590909	0.565217	0.780488	0.577778			230
									0.546875	0.234007	230
1	4	48	11	0.0833333	0.2	0.0833333	0.923077	0.117647			231
13	21	14	16	0.448276	0.382353	0.448276	0.4	0.412698			231
8	17	24	15	0.347826	0.32	0.347826	0.585366	0.333333			231
									0.34375	-0.0860606	231
7	14	27	16	0.304348	0.333333	0.304348	0.658537	0.318182			232
18	21	14	11	0.62069	0.461538	0.62069	0.4	0.529412			232
0	4	48	12	0	0	0	0.923077				232
									0.390625	-0.0254725	232
0	3	49	12	0	0	0	0.942308				233
10	12	29	13	0.434783	0.454545	0.434783	0.707317	0.444444			233
19	20	15	10	0.655172	0.487179	0.655172	0.428571	0.558824			233
									0.453125	0.0755262	233
18	26	9	11	0.62069	0.409091	0.62069	0.257143	0.493151			234
5	14	27	18	0.217391	0.263158	0.217391	0.658537	0.238095			234
0	1	51	12	0	0	0	0.980769				234
									0.359375	-0.106706	234
15	22	13	14	0.517241	0.405405	0.517241	0.371429	0.454545			235
6	16	25	17	0.26087	0.272727	0.26087	0.609756	0.266667			235
0	5	47	12	0	0	0	0.903846				235
									0.328125	-0.120065	235
16	21	14	13	0.551724	0.432432	0.551724	0.4	0.484848			236
6	13	28	17	0.26087	0.315789	0.26087	0.682927	0.285714			236
2	6	46	10	0.166667	0.25	0.166667	0.884615	0.2			236
									0.375	-0.0281124	236
4	14	27	19	0.173913	0.222222	0.173913	0.658537	0.195122			237
1	7	45	11	0.0833333	0.125	0.0833333	0.865385	0.1			237
18	20	15	11	0.62069	0.473684	0.62069	0.428571	0.537313			237
									0.359375	-0.0563607	237
9	10	31	14	0.391304	0.473684	0.391304	0.756098	0.428571			238
20	16	19	9	0.689655	0.555556	0.689655	0.542857	0.615385			238
2	7	45	10	0.166667	0.222222	0.166667	0.865385	0.190476			238
									0.484375	0.157559	238
0	5	47	12	0	0	0	0.903846				239
24	21	14	5	0.827586	0.533333	0.827586	0.4	0.648649			239
3	11	30	20	0.130435	0.214286	0.130435	0.731707	0.162162			239
									0.421875	0.0170195	239
16	29	6	13	0.551724	0.355556	0.551724	0.171429	0.432432			240
3	14	27	20	0.130435	0.176471	0.130435	0.658537	0.15			240
1	1	51	11	0.0833333	0.5	0.0833333	0.980769	0.142857			240
									0.3125	-0.185185	240
7	9	32	16	0.304348	0.4375	0.304348	0.780488	0.358974			241
17	25	10	12	0.586207	0.404762	0.586207	0.285714	0.478873			241
1	5	47	11	0.0833333	0.166667	0.0833333	0.903846	0.111111			241
									0.390625	-0.02379	241
17	16	19	12	0.586207	0.515152	0.586207	0.542857	0.548387			242
0	6	46	12	0	0	0	0.884615				242
11	14	27	12	0.478261	0.44	0.478261	0.658537	0.458333			242
									0.4375	0.0754414	242
2	4	48	10	0.166667	0.333333	0.166667	0.923077	0.222222			243
14	25	10	15	0.482759	0.358974	0.482759	0.285714	0.411765			243
4	15	26	19	0.173913	0.210526	0.173913	0.634146	0.190476			243
									0.3125	-0.14658	243
17	23	12	12	0.586207	0.425	0.586207	0.342857	0.492754			244
3	15	26	20	0.130435	0.166667	0.130435	0.634146	0.146341			244
2	4	48	10	0.166667	0.333333	0.166667	0.923077	0.222222			244
									0.34375	-0.0971429	244
18	29	6	11	0.62069	0.382979	0.62069	0.171429	0.473684			245
3	8	33	20	0.130435	0.272727	0.130435	0.804878	0.176471			245
0	6	46	12	0	0	0	0.884615				245
									0.328125	-0.142857	245
18	23	12	11	0.62069	0.439024	0.62069	0.342857	0.514286			246
8	12	29	15	0.347826	0.4	0.347826	0.707317	0.372093			246
0	3	49	12	0	0	0	0.942308				246
									0.40625	-0.00871008	246
19	18	17	10	0.655172	0.513514	0.655172	0.485714	0.575758			247
11	15	26	12	0.478261	0.423077	0.478261	0.634146	0.44898			247
0	1	51	12	0	0	0	0.980769				247
									0.46875	0.098218	247
6	15	26	17	0.26087	0.285714	0.26087	0.634146	0.272727			248
17	20	15	12	0.586207	0.459459	0.586207	0.428571	0.515152			248
2	4	48	10	0.166667	0.333333	0.166667	0.923077	0.222222			248
									0.390625	-0.0113452	248
17	20	15	12	0.586207	0.459459	0.586207	0.428571	0.515152			249
1	9	43	11	0.0833333	0.1	0.0833333	0.826923	0.0909091			249
7	10	31	16	0.304348	0.411765	0.304348	0.756098	0.35			249
									0.390625	0.00636943	249
12	22	13	17	0.413793	0.352941	0.413793	0.371429	0.380952			250
7	13	28	16	0.304348	0.35	0.304348	0.682927	0.325581			250
1	9	43	11	0.0833333	0.1	0.0833333	0.826923	0.0909091			250
									0.3125	-0.113043	250
16	21	14	13	0.551724	0.432432	0.551724	0.4	0.484848			251
2	7	45	10	0.166667	0.222222	0.166667	0.865385	0.190476			251
6	12	29	17	0.26087	0.333333	0.26087	0.707317	0.292683			251
									0.375	-0.0235906	251
18	18	17	11	0.62069	0.5	0.62069	0.485714	0.553846			252
1	3	49	11	0.0833333	0.25	0.0833333	0.942308	0.125			252
9	15	26	14	0.391304	0.375	0.391304	0.634146	0.382979			252
									0.4375	0.0603589	252
4	11	30	19	0.173913	0.266667	0.173913	0.731707	0.210526			253
19	25	10	10	0.655172	0.431818	0.655172	0.285714	0.520548			253
0	5	47	12	0	0	0	0.903846				253
									0.359375	-0.0865424	253
0	3	49	12	0	0	0	0.942308				254
8	13	28	15	0.347826	0.380952	0.347826	0.682927	0.363636			254
19	21	14	10	0.655172	0.475	0.655172	0.4	0.550725			254
									0.421875	0.0202731	254
20	22	13	9	0.689655	0.47619	0.689655	0.371429	0.56338			255
6	10	31	17	0.26087	0.375	0.26087	0.756098	0.307692			255
0	6	46	12	0	0	0	0.884615				255
									0.40625	0.00246103	255
9	15	26	14	0.391304	0.375	0.391304	0.634146	0.382979			256
16	21	14	13	0.551724	0.432432	0.551724	0.4	0.484848			256
1	2	50	11	0.0833333	0.333333	0.0833333	0.961538	0.133333			256
									0.40625	0.00123203	256
10	7	34	13	0.434783	0.588235	0.434783	0.829268	0.5			257
1	4	48	11	0.0833333	0.2	0.0833333	0.923077	0.117647			257
20	22	13	9	0.689655	0.47619	0.689655	0.371429	0.56338			257
									0.484375	0.12979	257
6	12	29	17	0.26087	0.333333	0.26087	0.707317	0.292683			258
1	7	45	11	0.0833333	0.125	0.0833333	0.865385	0.1			258
17	21	14	12	0.586207	0.447368	0.586207	0.4	0.507463			258
									0.375	-0.0305958	258
23	30	5	6	0.793103	0.433962	0.793103	0.142857	0.560976			259
0	1	51	12	0	0	0	0.980769				259
4	6	35	19	0.173913	0.4	0.173913	0.853659	0.242424			259
									0.421875	-0.0220112	259
8	11	30	15	0.347826	0.421053	0.347826	0.731707	0.380952			260
19	21	14	10	0.655172	0.475	0.655172	0.4	0.550725			260
0	5	47	12	0	0	0	0.903846				260
									0.421875	0.0291103	260
8	11	30	15	0.347826	0.421053	0.347826	0.731707	0.380952			261
0	2	50	12	0	0	0	0.961538				261
18	25	10	11	0.62069	0.418605	0.62069	0.285714	0.5			261
									0.40625	-0.0184255	261
6	6	35	17	0.26087	0.5	0.26087	0.853659	0.342857			262
21	28	7	8	0.724138	0.428571	0.724138	0.2	0.538462			262
0	3	49	12	0	0	0	0.942308				262
									0.421875	-0.00211595	262
13	24	11	16	0.448276	0.351351	0.448276	0.314286	0.393939			263
2	5	47	10	0.166667	0.285714	0.166667	0.903846	0.210526			263
6	14	27	17	0.26087	0.3	0.26087	0.658537	0.27907			263
									0.328125	-0.110125	263
19	24	11	10	0.655172	0.44186	0.655172	0.314286	0.527778			264
7	12	29	16	0.304348	0.368421	0.304348	0.707317	0.333333			264
0	2	50	12	0	0	0	0.961538				264
									0.40625	-0.0184255	264
20	15	20	9	0.689655	0.571429	0.689655	0.571429	0.625			265
2	3	49	10	0.166667	0.4	0.166667	0.942308	0.235294			265
10	14	27	13	0.434783	0.416667	0.434783	0.658537	0.425532			265
									0.5	0.170514	265
7	6	35	16	0.304348	0.538462	0.304348	0.853659	0.388889			266
22	25	10	7	0.758621	0.468085	0.758621	0.285714	0.578947			266
0	4	48	12	0	0	0	0.923077				266
									0.453125	0.0611903	266
6	14	27	17	0.26087	0.3	0.26087	0.658537	0.27907			267
19	20	15	10	0.655172	0.487179	0.655172	0.428571	0.558824			267
1	4	48	11	0.0833333	0.2	0.0833333	0.923077	0.117647			267
									0.40625	0.00531697	267
0	2	50	12	0	0	0	0.961538				268
8	14	27	15	0.347826	0.363636	0.347826	0.658537	0.355556			268
17	23	12	12	0.586207	0.425	0.586207	0.342857	0.492754			268
									0.390625	-0.0374065	268
7	10	31	16	0.304348	0.411765	0.304348	0.756098	0.35			269
17	24	11	12	0.586207	0.414634	0.586207	0.314286	0.485714			269
0	6	46	12	0	0	0	0.884615				269
									0.375	-0.0474632	269
0	6	46	12	0	0	0	0.884615				270
17	21	14	12	0.586207	0.447368	0.586207	0.4	0.507463			270
8	12	29	15	0.347826	0.4	0.347826	0.707317	0.372093			270
									0.390625	-0.0138099	270
3	14	27	20	0.130435	0.176471	0.130435	0.658537	0.15			271
16	27	8	13	0.551724	0.372093	0.551724	0.228571	0.444444			271
1	3	49	11	0.0833333	0.25	0.0833333	0.942308	0.125			271
									0.3125	-0.168465	271
17	22	13	12	0.586207	0.435897	0.586207	0.371429	0.5			272
6	11	30	17	0.26087	0.352941	0.26087	0.731707	0.3			272
1	7	45	11	0.0833333	0.125	0.0833333	0.865385	0.1			272
									0.375	-0.0330912	272
5	15	26	18	0.217391	0.25	0.217391	0.634146	0.232558			273
20	19	16	9	0.689655	0.512821	0.689655	0.457143	0.588235			273
1	4	48	11	0.0833333	0.2	0.0833333	0.923077	0.117647			273
									0.40625	0.00531697	273
16	24	11	13	0.551724	0.4	0.551724	0.314286	0.463768			274
9	11	30	14	0.391304	0.45	0.391304	0.731707	0.418605			274
0	4	48	12	0	0	0	0.923077				274
									0.390625	-0.0280066	274
20	21	14	9	0.689655	0.487805	0.689655	0.4	0.571429			275
2	4	48	10	0.166667	0.333333	0.166667	0.923077	0.222222			275
9	8	33	14	0.391304	0.529412	0.391304	0.804878	0.45			275
									0.484375	0.135843	275
8	12	29	15	0.347826	0.4	0.347826	0.707317	0.372093			276
1	7	45	11	0.0833333	0.125	0.0833333	0.865385	0.1			276
18	18	17	11	0.62069	0.5	0.62069	0.485714	0.553846			276
									0.421875	0.0512821	276
17	25	10	12	0.586207	0.404762	0.586207	0.285714	0.478873			277
0	2	50	12	0	0	0	0.961538				277
6	14	27	17	0.26087	0.3	0.26087	0.658537	0.27907			277
									0.359375	-0.0960735	277
12	9	32	11	0.521739	0.571429	0.521739	0.780488	0.545455			278
21	19	16	8	0.724138	0.525	0.724138	0.457143	0.608696			278
1	2	50	11	0.0833333	0.333333	0.0833333	0.961538	0.133333			278
									0.53125	0.205627	278
21	23	12	8	0.724138	0.477273	0.724138	0.342857	0.575342			279
0	4	48	12	0	0	0	0.923077				279
7	9	32	16	0.304348	0.4375	0.304348	0.780488	0.358974			279
									0.4375	0.0415973	279
17	20	15	12	0.586207	0.459459	0.586207	0.428571	0.515152			280
9	14	27	14	0.391304	0.391304	0.391304	0.658537	0.391304			280
2	2	50	10	0.166667	0.5	0.166667	0.961538	0.25			280
									0.4375	0.058054	280
11	21	14	18	0.37931	0.34375	0.37931	0.4	0.360656			281
0	5	47	12	0	0	0	0.903846				281
7	20	21	16	0.304348	0.259259	0.304348	0.512195	0.28			281
									0.28125	-0.183756	281
22	26	9	7	0.758621	0.458333	0.758621	0.257143	0.571429			282
1	4	48	11	0.0833333	0.2	0.0833333	0.923077	0.117647			282
3	8	33	20	0.130435	0.272727	0.130435	0.804878	0.176471			282
									0.40625	-0.0171476	282
0	8	44	12	0	0	0	0.846154				283
19	21	14	10	0.655172	0.475	0.655172	0.4	0.550725			283
4	12	29	19	0.173913	0.25	0.173913	0.707317	0.205128			283
									0.359375	-0.0614887	283
0	5	47	12	0	0	0	0.903846				284
22	27	8	7	0.758621	0.44898	0.758621	0.228571	0.564103			284
6	4	37	17	0.26087	0.6	0.26087	0.902439	0.363636			284
									0.4375	0.0339623	284
7	9	32	16	0.304348	0.4375	0.304348	0.780488	0.358974			285
22	23	12	7	0.758621	0.488889	0.758621	0.342857	0.594595			285
1	2	50	11	0.0833333	0.333333	0.0833333	0.961538	0.133333			285
									0.46875	0.0883955	285
17	23	12	12	0.586207	0.425	0.586207	0.342857	0.492754			286
8	12	29	15	0.347826	0.4	0.347826	0.707317	0.372093			286
1	3	49	11	0.0833333	0.25	0.0833333	0.942308	0.125			286
									0.40625	-0.00164745	286
16	26	9	13	0.551724	0.380952	0.551724	0.257143	0.450704			287
5	11	30	18	0.217391	0.3125	0.217391	0.731707	0.25641			287
0	6	46	12	0	0	0	0.884615				287
									0.328125	-0.128794	287
18	26	9	11	0.62069	0.409091	0.62069	0.257143	0.493151			288
6	12	29	17	0.26087	0.333333	0.26087	0.707317	0.292683			288
0	2	50	12	0	0	0	0.961538				288
									0.375	-0.0747271	288
6	9	32	17	0.26087	0.4	0.26087	0.780488	0.315789			289
20	22	13	9	0.689655	0.47619	0.689655	0.371429	0.56338			289
1	6	46	11	0.0833333	0.142857	0.0833333	0.884615	0.105263			289
									0.421875	0.0330747	289
11	11	30	12	0.478261	0.5	0.478261	0.731707	0.488889			290
19	17	18	10	0.655172	0.527778	0.655172	0.514286	0.584615			290
1	5	47	11	0.0833333	0.166667	0.0833333	0.903846	0.111111			290
									0.484375	0.146322	290
13	23	12	16	0.448276	0.361111	0.448276	0.342857	0.4			291
10	15	26	13	0.434783	0.4	0.434783	0.634146	0.416667			291
0	3	49	12	0	0	0	0.942308				291
									0.359375	-0.0749693	291
18	26	9	11	0.62069	0.409091	0.62069	0.257143	0.493151			292
1	5	47	11	0.0833333	0.166667	0.0833333	0.903846	0.111111			292
4	10	31	19	0.173913	0.285714	0.173913	0.756098	0.216216			292
									0.359375	-0.0816158	292
19	22	13	10	0.655172	0.463415	0.655172	0.371429	0.542857			293
0	4	48	12	0	0	0	0.923077				293
8	11	30	15	0.347826	0.421053	0.347826	0.731707	0.380952			293
									0.421875	0.0222956	293
4	9	32	19	0.173913	0.307692	0.173913	0.780488	0.222222			294
23	23	12	6	0.793103	0.5	0.793103	0.342857	0.613333			294
0	5	47	12	0	0	0	0.903846				294
									0.421875	0.0145651	294
3	7	34	20	0.130435	0.3	0.130435	0.829268	0.181818			295
22	27	8	7	0.758621	0.44898	0.758621	0.228571	0.564103			295
0	5	47	12	0	0	0	0.903846				295
									0.390625	-0.0465409	295
3	4	48	9	0.25	0.428571	0.25	0.923077	0.315789			296
7	13	28	16	0.304348	0.35	0.304348	0.682927	0.325581			296
17	20	15	12	0.586207	0.459459	0.586207	0.428571	0.515152			296
									0.421875	0.0447761	296
11	13	28	12	0.478261	0.458333	0.478261	0.682927	0.468085			297
15	17	18	14	0.517241	0.46875	0.517241	0.514286	0.491803			297
0	8	44	12	0	0	0	0.846154				297
									0.40625	0.0349206	297
18	24	11	11	0.62069	0.428571	0.62069	0.314286	0.507042			298
6	12	29	17	0.26087	0.333333	0.26087	0.707317	0.292683			298
0	4	48	12	0	0	0	0.923077				298
									0.375	-0.0596026	298
20	26	9	9	0.689655	0.434783	0.689655	0.257143	0.533333			299
5	10	31	18	0.217391	0.333333	0.217391	0.756098	0.263158			299
0	3	49	12	0	0	0	0.942308				299
									0.390625	-0.048299	299
17	24	11	12	0.586207	0.414634	0.586207	0.314286	0.485714			300
6	15	26	17	0.26087	0.285714	0.26087	0.634146	0.272727			300
0	2	50	12	0	0	0	0.961538				300
									0.359375	-0.0933333	300
8	13	28	15	0.347826	0.380952	0.347826	0.682927	0.363636			301
19	23	12	10	0.655172	0.452381	0.655172	0.342857	0.535211			301
0	1	51	12	0	0	0	0.980769				301
									0.421875	0.00629459	301
0	3	49	12	0	0	0	0.942308				302
0	14	27	23	0	0	0	0.658537				302
15	32	3	14	0.517241	0.319149	0.517241	0.0857143	0.394737			302
									0.234375	-0.320421	302
17	22	13	12	0.586207	0.435897	0.586207	0.371429	0.5			303
4	15	26	19	0.173913	0.210526	0.173913	0.634146	0.190476			303
0	6	46	12	0	0	0	0.884615				303
									0.328125	-0.120521	303
16	19	16	13	0.551724	0.457143	0.551724	0.457143	0.5			304
6	16	25	17	0.26087	0.272727	0.26087	0.609756	0.266667			304
1	6	46	11	0.0833333	0.142857	0.0833333	0.884615	0.105263			304
									0.359375	-0.0533922	304
19	28	7	10	0.655172	0.404255	0.655172	0.2	0.5			305
0	3	49	12	0	0	0	0.942308				305
3	11	30	20	0.130435	0.214286	0.130435	0.731707	0.162162			305
									0.34375	-0.131789	305
18	19	16	11	0.62069	0.486486	0.62069	0.457143	0.545455			306
9	9	32	14	0.391304	0.5	0.391304	0.780488	0.439024			306
2	7	45	10	0.166667	0.222222	0.166667	0.865385	0.190476			306
									0.453125	0.104358	306
3	7	34	20	0.130435	0.3	0.130435	0.829268	0.181818			307
0	10	42	12	0	0	0	0.807692				307
17	27	8	12	0.586207	0.386364	0.586207	0.228571	0.465753			307
									0.3125	-0.140081	307
10	12	29	13	0.434783	0.454545	0.434783	0.707317	0.444444			308
1	5	47	11	0.0833333	0.166667	0.0833333	0.903846	0.111111			308
17	19	16	12	0.586207	0.472222	0.586207	0.457143	0.523077			308
									0.4375	0.0687146	308
18	25	10	11	0.62069	0.418605	0.62069	0.285714	0.5			309
0	3	49	12	0	0	0	0.942308				309
6	12	29	17	0.26087	0.333333	0.26087	0.707317	0.292683			309
									0.375	-0.0671113	309
1	4	48	11	0.0833333	0.2	0.0833333	0.923077	0.117647			310
5	9	32	18	0.217391	0.357143	0.217391	0.780488	0.27027			310
23	22	13	6	0.793103	0.511111	0.793103	0.371429	0.621622			310
									0.453125	0.0701536	310
8	13	28	15	0.347826	0.380952	0.347826	0.682927	0.363636			311
15	25	10	14	0.517241	0.375	0.517241	0.285714	0.434783			311
0	3	49	12	0	0	0	0.942308				311
									0.359375	-0.0856434	311
6	12	29	17	0.26087	0.333333	0.26087	0.707317	0.292683			312
15	24	11	14	0.517241	0.384615	0.517241	0.314286	0.441176			312
1	6	46	11	0.0833333	0.142857	0.0833333	0.884615	0.105263			312
									0.34375	-0.0895825	312
2	12	29	21	0.0869565	0.142857	0.0869565	0.707317	0.108108			313
20	28	7	9	0.689655	0.416667	0.689655	0.2	0.519481			313
0	2	50	12	0	0	0	0.961538				313
									0.34375	-0.139949	313
0	4	48	12	0	0	0	0.923077				314
18	23	12	11	0.62069	0.439024	0.62069	0.342857	0.514286			314
6	13	28	17	0.26087	0.315789	0.26087	0.682927	0.285714			314
									0.375	-0.0569777	314
18	23	12	11	0.62069	0.439024	0.62069	0.342857	0.514286			315
7	14	27	16	0.304348	0.333333	0.304348	0.658537	0.318182			315
0	2	50	12	0	0	0	0.961538				315
									0.390625	-0.04	315
11	10	31	12	0.478261	0.52381	0.478261	0.756098	0.5			316
1	7	45	11	0.0833333	0.125	0.0833333	0.865385	0.1			316
17	18	17	12	0.586207	0.485714	0.586207	0.485714	0.53125			316
									0.453125	0.104716	316
18	23	12	11	0.62069	0.439024	0.62069	0.342857	0.514286			317
0	6	46	12	0	0	0	0.884615				317
6	11	30	17	0.26087	0.352941	0.26087	0.731707	0.3			317
									0.375	-0.0474632	317
0	6	46	12	0	0	0	0.884615				318
21	26	9	8	0.724138	0.446809	0.724138	0.257143	0.552632			318
4	7	34	19	0.173913	0.363636	0.173913	0.829268	0.235294			318
									0.390625	-0.0365449	318
15	22	13	14	0.517241	0.405405	0.517241	0.371429	0.454545			319
0	2	50	12	0	0	0	0.961538				319
8	17	24	15	0.347826	0.32	0.347826	0.585366	0.333333			319
									0.359375	-0.0825083	319
0	4	48	12	0	0	0	0.923077				320
7	5	36	16	0.304348	0.583333	0.304348	0.878049	0.4			320
24	24	11	5	0.827586	0.5	0.827586	0.314286	0.623377			320
									0.484375	0.112605	320
24	24	11	5	0.827586	0.5	0.827586	0.314286	0.623377			321
7	6	35	16	0.304348	0.538462	0.304348	0.853659	0.388889			321
0	3	49	12	0	0	0	0.942308				321
									0.484375	0.108485	321
19	18	17	10	0.655172	0.513514	0.655172	0.485714	0.575758			322
3	4	48	9	0.25	0.428571	0.25	0.923077	0.315789			322
7	13	28	16	0.304348	0.35	0.304348	0.682927	0.325581			322
									0.453125	0.0964098	322
1	7	45	11	0.0833333	0.125	0.0833333	0.865385	0.1			323
8	16	25	15	0.347826	0.333333	0.347826	0.609756	0.340426			323
12	20	15	17	0.413793	0.375	0.413793	0.428571	0.393443			323
									0.328125	-0.0920635	323
2	8	44	10	0.166667	0.2	0.166667	0.846154	0.181818			324
17	22	13	12	0.586207	0.435897	0.586207	0.371429	0.5			324
3	12	29	20	0.130435	0.2	0.130435	0.707317	0.157895			324
									0.34375	-0.0752	324
22	24	11	7	0.758621	0.478261	0.758621	0.314286	0.586667			325
5	11	30	18	0.217391	0.3125	0.217391	0.731707	0.25641			325
1	1	51	11	0.0833333	0.5	0.0833333	0.980769	0.142857			325
									0.4375	0.0278481	325
6	11	30	17	0.26087	0.352941	0.26087	0.731707	0.3			326
17	23	12	12	0.586207	0.425	0.586207	0.342857	0.492754			326
1	6	46	11	0.0833333	0.142857	0.0833333	0.884615	0.105263			326
									0.375	-0.0402275	326
17	24	11	12	0.586207	0.414634	0.586207	0.314286	0.485714			327
7	14	27	16	0.304348	0.333333	0.304348	0.658537	0.318182			327
1	1	51	11	0.0833333	0.5	0.0833333	0.980769	0.142857			327
									0.390625	-0.04	327
7	10	31	16	0.304348	0.411765	0.304348	0.756098	0.35			328
19	24	11	10	0.655172	0.44186	0.655172	0.314286	0.527778			328
2	2	50	10	0.166667	0.5	0.166667	0.961538	0.25			328
									0.4375	0.0439834	328
18	21	14	11	0.62069	0.461538	0.62069	0.4	0.529412			329
7	15	26	16	0.304348	0.318182	0.304348	0.634146	0.311111			329
1	2	50	11	0.0833333	0.333333	0.0833333	0.961538	0.133333			329
									0.40625	-0.0037144	329
0	6	46	12	0	0	0	0.884615				330
24	16	19	5	0.827586	0.6	0.827586	0.542857	0.695652			330
12	6	35	11	0.521739	0.666667	0.521739	0.853659	0.585366			330
									0.5625	0.268571	330
6	14	27	17	0.26087	0.3	0.26087	0.658537	0.27907			331
0	5	47	12	0	0	0	0.903846				331
15	24	11	14	0.517241	0.384615	0.517241	0.314286	0.441176			331
									0.328125	-0.125562	331
18	18	17	11	0.62069	0.5	0.62069	0.485714	0.553846			332
8	13	28	15	0.347826	0.380952	0.347826	0.682927	0.363636			332
1	6	46	11	0.0833333	0.142857	0.0833333	0.884615	0.105263			332
									0.421875	0.0470825	332
0	3	49	12	0	0	0	0.942308				333
14	23	12	15	0.482759	0.378378	0.482759	0.342857	0.424242			333
8	16	25	15	0.347826	0.333333	0.347826	0.609756	0.340426			333
									0.34375	-0.103901	333
8	16	25	15	0.347826	0.333333	0.347826	0.609756	0.340426			334
14	16	19	15	0.482759	0.466667	0.482759	0.542857	0.474576			334
3	7	45	9	0.25	0.3	0.25	0.865385	0.272727			334
									0.390625	0.0227095	334
5	9	32	18	0.217391	0.357143	0.217391	0.780488	0.27027			335
22	22	13	7	0.758621	0.5	0.758621	0.371429	0.60274			335
2	4	48	10	0.166667	0.333333	0.166667	0.923077	0.222222			335
									0.453125	0.0766694	335
21	25	10	8	0.724138	0.456522	0.724138	0.285714	0.56			336
0	3	49	12	0	0	0	0.942308				336
7	8	33	16	0.304348	0.466667	0.304348	0.804878	0.368421			336
									0.4375	0.0323394	336
19	21	14	10	0.655172	0.475	0.655172	0.4	0.550725			337
0	3	49	12	0	0	0	0.942308				337
8	13	28	15	0.347826	0.380952	0.347826	0.682927	0.363636			337
									0.421875	0.0202731	337
8	13	28	15	0.347826	0.380952	0.347826	0.682927	0.363636			338
0	4	48	12	0	0	0	0.923077				338
20	19	16	9	0.689655	0.512821	0.689655	0.457143	0.588235			338
									0.4375	0.05341	338
5	5	36	18	0.217391	0.5	0.217391	0.878049	0.30303			339
23	24	11	6	0.793103	0.489362	0.793103	0.314286	0.605263			339
0	7	45	12	0	0	0	0.865385				339
									0.4375	0.0475403	339
16	24	11	13	0.551724	0.4	0.551724	0.314286	0.463768			340
4	17	24	19	0.173913	0.190476	0.173913	0.585366	0.181818			340
0	3	49	12	0	0	0	0.942308				340
									0.3125	-0.165081	340
22	23	12	7	0.758621	0.488889	0.758621	0.342857	0.594595			341
7	9	32	16	0.304348	0.4375	0.304348	0.780488	0.358974			341
0	3	49	12	0	0	0	0.942308				341
									0.453125	0.0615836	341
2	3	49	10	0.166667	0.4	0.166667	0.942308	0.235294			342
2	14	27	21	0.0869565	0.125	0.0869565	0.658537	0.102564			342
18	25	10	11	0.62069	0.418605	0.62069	0.285714	0.5			342
									0.34375	-0.110285	342
19	25	10	10	0.655172	0.431818	0.655172	0.285714	0.520548			343
8	9	32	15	0.347826	0.470588	0.347826	0.780488	0.4			343
1	2	50	11	0.0833333	0.333333	0.0833333	0.961538	0.133333			343
									0.4375	0.0371918	343
5	15	26	18	0.217391	0.25	0.217391	0.634146	0.232558			344
0	5	47	12	0	0	0	0.903846				344
13	26	9	16	0.448276	0.333333	0.448276	0.257143	0.382353			344
									0.28125	-0.20409	344
8	12	29	15	0.347826	0.4	0.347826	0.707317	0.372093			345
15	23	12	14	0.517241	0.394737	0.517241	0.342857	0.447761			345
2	4	48	10	0.166667	0.333333	0.166667	0.923077	0.222222			345
									0.390625	-0.0138099	345
0	5	47	12	0	0	0	0.903846				346
18	28	7	11	0.62069	0.391304	0.62069	0.2	0.48			346
5	8	33	18	0.217391	0.384615	0.217391	0.804878	0.277778			346
									0.359375	-0.0919684	346
18	22	13	11	0.62069	0.45	0.62069	0.371429	0.521739			347
7	10	31	16	0.304348	0.411765	0.304348	0.756098	0.35			347
1	6	46	11	0.0833333	0.142857	0.0833333	0.884615	0.105263			347
									0.40625	0.0117838	347
19	20	15	10	0.655172	0.487179	0.655172	0.428571	0.558824			348
9	11	30	14	0.391304	0.45	0.391304	0.731707	0.418605			348
1	4	48	11	0.0833333	0.2	0.0833333	0.923077	0.117647			348
									0.453125	0.0838446	348
9	11	30	14	0.391304	0.45	0.391304	0.731707	0.418605			349
0	9	43	12	0	0	0	0.826923				349
18	17	18	11	0.62069	0.514286	0.62069	0.514286	0.5625			349
									0.421875	0.0577	349
16	19	16	13	0.551724	0.457143	0.551724	0.457143	0.5			350
6	18	23	17	0.26087	0.25	0.26087	0.560976	0.255319			350
0	5	47	12	0	0	0	0.903846				350
									0.34375	-0.0886999	350
14	24	11	15	0.482759	0.368421	0.482759	0.314286	0.41791			351
6	15	26	17	0.26087	0.285714	0.26087	0.634146	0.272727			351
0	5	47	12	0	0	0	0.903846				351
									0.3125	-0.148919	351
3	14	27	20	0.130435	0.176471	0.130435	0.658537	0.15			352
16	28	7	13	0.551724	0.363636	0.551724	0.2	0.438356			352
2	1	51	10	0.166667	0.666667	0.166667	0.980769	0.266667			352
									0.328125	-0.150021	352
18	21	14	11	0.62069	0.461538	0.62069	0.4	0.529412			353
9	12	29	14	0.391304	0.428571	0.391304	0.707317	0.409091			353
1	3	49	11	0.0833333	0.25	0.0833333	0.942308	0.125			353
									0.4375	0.05341	353
2	4	48	10	0.166667	0.333333	0.166667	0.923077	0.222222			354
6	12	29	17	0.26087	0.333333	0.26087	0.707317	0.292683			354
18	22	13	11	0.62069	0.45	0.62069	0.371429	0.521739			354
									0.40625	0.00734694	354
6	7	34	17	0.26087	0.461538	0.26087	0.829268	0.333333			355
20	24	11	9	0.689655	0.454545	0.689655	0.314286	0.547945			355
2	5	47	10	0.166667	0.285714	0.166667	0.903846	0.210526			355
									0.4375	0.0545753	355
6	9	32	17	0.26087	0.4	0.26087	0.780488	0.315789			356
2	4	48	10	0.166667	0.333333	0.166667	0.923077	0.222222			356
20	23	12	9	0.689655	0.465116	0.689655	0.342857	0.555556			356
									0.4375	0.0526316	356
20	26	9	9	0.689655	0.434783	0.689655	0.257143	0.533333			357
1	4	48	11	0.0833333	0.2	0.0833333	0.923077	0.117647			357
1	12	29	22	0.0434783	0.0769231	0.0434783	0.707317	0.0555556			357
									0.34375	-0.118602	357
20	22	13	9	0.689655	0.47619	0.689655	0.371429	0.56338			358
8	8	33	15	0.347826	0.5	0.347826	0.804878	0.410256			358
3	3	49	9	0.25	0.5	0.25	0.942308	0.333333			358
									0.484375	0.133716	358
0	2	50	12	0	0	0	0.961538				359
24	27	8	5	0.827586	0.470588	0.827586	0.228571	0.6			359
4	7	34	19	0.173913	0.363636	0.173913	0.829268	0.235294			359
									0.4375	0.0153846	359
7	14	27	16	0.304348	0.333333	0.304348	0.658537	0.318182			360
19	18	17	10	0.655172	0.513514	0.655172	0.485714	0.575758			360
1	5	47	11	0.0833333	0.166667	0.0833333	0.903846	0.111111			360
									0.421875	0.0405186	360
6	13	28	17	0.26087	0.315789	0.26087	0.682927	0.285714			361
1	1	51	11	0.0833333	0.5	0.0833333	0.980769	0.142857			361
18	25	10	11	0.62069	0.418605	0.62069	0.285714	0.5			361
									0.390625	-0.0452261	361
16	25	10	13	0.551724	0.390244	0.551724	0.285714	0.457143			362
5	13	28	18	0.217391	0.277778	0.217391	0.682927	0.243902			362
1	4	48	11	0.0833333	0.2	0.0833333	0.923077	0.117647			362
									0.34375	-0.104809	362
6	11	30	17	0.26087	0.352941	0.26087	0.731707	0.3			363
18	23	12	11	0.62069	0.439024	0.62069	0.342857	0.514286			363
1	5	47	11	0.0833333	0.166667	0.0833333	0.903846	0.111111			363
									0.390625	-0.0212766	363
0	1	51	12	0	0	0	0.980769				364
6	15	26	17	0.26087	0.285714	0.26087	0.634146	0.272727			364
17	25	10	12	0.586207	0.404762	0.586207	0.285714	0.478873			364
									0.359375	-0.101133	364
6	16	25	17	0.26087	0.272727	0.26087	0.609756	0.266667			365
13	23	12	16	0.448276	0.361111	0.448276	0.342857	0.4			365
0	6	46	12	0	0	0	0.884615				365
									0.296875	-0.164107	365
21	19	16	8	0.724138	0.525	0.724138	0.457143	0.608696			366
7	10	31	16	0.304348	0.411765	0.304348	0.756098	0.35			366
2	5	47	10	0.166667	0.285714	0.166667	0.903846	0.210526			366
									0.46875	0.115807	366
13	9	32	10	0.565217	0.590909	0.565217	0.780488	0.577778			367
3	5	47	9	0.25	0.375	0.25	0.903846	0.3			367
20	14	21	9	0.689655	0.588235	0.689655	0.6	0.634921			367
									0.5625	0.285486	367
6	9	32	17	0.26087	0.4	0.26087	0.780488	0.315789			368
23	23	12	6	0.793103	0.5	0.793103	0.342857	0.613333			368
0	3	49	12	0	0	0	0.942308				368
									0.453125	0.0592188	368
8	15	26	15	0.347826	0.347826	0.347826	0.634146	0.347826			369
16	20	15	13	0.551724	0.444444	0.551724	0.428571	0.492308			369
1	4	48	11	0.0833333	0.2	0.0833333	0.923077	0.117647			369
									0.390625	-0.0133983	369
10	21	14	19	0.344828	0.322581	0.344828	0.4	0.333333			370
8	19	22	15	0.347826	0.296296	0.347826	0.536585	0.32			370
0	6	46	12	0	0	0	0.884615				370
									0.28125	-0.175719	370
7	13	28	16	0.304348	0.35	0.304348	0.682927	0.325581			371
20	19	16	9	0.689655	0.512821	0.689655	0.457143	0.588235			371
1	4	48	11	0.0833333	0.2	0.0833333	0.923077	0.117647			371
									0.4375	0.0576687	371
5	15	26	18	0.217391	0.25	0.217391	0.634146	0.232558			372
16	24	11	13	0.551724	0.4	0.551724	0.314286	0.463768			372
0	4	48	12	0	0	0	0.923077				372
									0.328125	-0.133443	372
8	9	32	15	0.347826	0.470588	0.347826	0.780488	0.4			373
20	15	20	9	0.689655	0.571429	0.689655	0.571429	0.625			373
3	9	43	9	0.25	0.25	0.25	0.826923	0.25			373
									0.484375	0.170463	373
20	21	14	9	0.689655	0.487805	0.689655	0.4	0.571429			374
1	4	48	11	0.0833333	0.2	0.0833333	0.923077	0.117647			374
8	10	31	15	0.347826	0.444444	0.347826	0.756098	0.390244			374
									0.453125	0.0793259	374
1	3	49	11	0.0833333	0.25	0.0833333	0.942308	0.125			375
17	16	19	12	0.586207	0.515152	0.586207	0.542857	0.548387			375
12	15	26	11	0.521739	0.444444	0.521739	0.634146	0.48			375
									0.46875	0.119028	375
6	7	34	17	0.26087	0.461538	0.26087	0.829268	0.333333			376
22	23	12	7	0.758621	0.488889	0.758621	0.342857	0.594595			376
1	5	47	11	0.0833333	0.166667	0.0833333	0.903846	0.111111			376
									0.453125	0.0743802	376
20	21	14	9	0.689655	0.487805	0.689655	0.4	0.571429			377
0	6	46	12	0	0	0	0.884615				377
8	9	32	15	0.347826	0.470588	0.347826	0.780488	0.4			377
									0.4375	0.0572831	377
6	11	30	17	0.26087	0.352941	0.26087	0.731707	0.3			378
16	26	9	13	0.551724	0.380952	0.551724	0.257143	0.450704			378
0	5	47	12	0	0	0	0.903846				378
									0.34375	-0.10754	378
6	16	25	17	0.26087	0.272727	0.26087	0.609756	0.266667			379
18	20	15	11	0.62069	0.473684	0.62069	0.428571	0.537313			379
0	4	48	12	0	0	0	0.923077				379
									0.375	-0.0491803	379
16	23	12	13	0.551724	0.410256	0.551724	0.342857	0.470588			380
4	14	27	19	0.173913	0.222222	0.173913	0.658537	0.195122			380
2	5	47	10	0.166667	0.285714	0.166667	0.903846	0.210526			380
									0.34375	-0.0895825	380
20	15	20	9	0.689655	0.571429	0.689655	0.571429	0.625			381
11	9	32	12	0.478261	0.55	0.478261	0.780488	0.511628			381
2	7	45	10	0.166667	0.222222	0.166667	0.865385	0.190476			381
									0.515625	0.210505	381
10	13	28	13	0.434783	0.434783	0.434783	0.682927	0.434783			382
18	21	14	11	0.62069	0.461538	0.62069	0.4	0.529412			382
0	2	50	12	0	0	0	0.961538				382
									0.4375	0.0447761	382
2	16	25	21	0.0869565	0.111111	0.0869565	0.609756	0.097561			383
18	27	8	11	0.62069	0.4	0.62069	0.228571	0.486486			383
0	1	51	12	0	0	0	0.980769				383
									0.3125	-0.190698	383
0	5	47	12	0	0	0	0.903846				384
20	24	11	9	0.689655	0.454545	0.689655	0.314286	0.547945			384
5	10	31	18	0.217391	0.333333	0.217391	0.756098	0.263158			384
									0.390625	-0.0335404	384
2	4	48	10	0.166667	0.333333	0.166667	0.923077	0.222222			385
7	16	25	16	0.304348	0.304348	0.304348	0.609756	0.304348			385
15	20	15	14	0.517241	0.428571	0.517241	0.428571	0.46875			385
									0.375	-0.0322581	385
0	6	46	12	0	0	0	0.884615				386
19	22	13	10	0.655172	0.463415	0.655172	0.371429	0.542857			386
7	10	31	16	0.304348	0.411765	0.304348	0.756098	0.35			386
									0.40625	0.00490998	386
6	11	30	17	0.26087	0.352941	0.26087	0.731707	0.3			387
17	24	11	12	0.586207	0.414634	0.586207	0.314286	0.485714			387
1	5	47	11	0.0833333	0.166667	0.0833333	0.903846	0.111111			387
									0.375	-0.0474632	387
17	23	12	12	0.586207	0.425	0.586207	0.342857	0.492754			388
4	12	29	19	0.173913	0.25	0.173913	0.707317	0.205128			388
2	6	46	10	0.166667	0.25	0.166667	0.884615	0.2			388
									0.359375	-0.0614887	388
0	5	47	12	0	0	0	0.903846				389
7	10	31	16	0.304348	0.411765	0.304348	0.756098	0.35			389
21	21	14	8	0.724138	0.5	0.724138	0.4	0.591549			389
									0.4375	0.0506799	389
20	26	9	9	0.689655	0.434783	0.689655	0.257143	0.533333			390
1	9	43	11	0.0833333	0.1	0.0833333	0.826923	0.0909091			390
6	2	39	17	0.26087	0.75	0.26087	0.95122	0.387097			390
									0.421875	0.0366151	390
14	25	10	15	0.482759	0.358974	0.482759	0.285714	0.411765			391
5	14	27	18	0.217391	0.263158	0.217391	0.658537	0.238095			391
0	6	46	12	0	0	0	0.884615				391
									0.296875	-0.172638	391
1	2	50	11	0.0833333	0.333333	0.0833333	0.961538	0.133333			392
20	23	12	9	0.689655	0.465116	0.689655	0.342857	0.555556			392
9	9	32	14	0.391304	0.5	0.391304	0.780488	0.439024			392
									0.46875	0.0929554	392
8	13	28	15	0.347826	0.380952	0.347826	0.682927	0.363636			393
16	19	16	13	0.551724	0.457143	0.551724	0.457143	0.5			393
1	7	45	11	0.0833333	0.125	0.0833333	0.865385	0.1			393
									0.390625	0.00239808	393
1	3	49	11	0.0833333	0.25	0.0833333	0.942308	0.125			394
7	12	29	16	0.304348	0.368421	0.304348	0.707317	0.333333			394
18	23	12	11	0.62069	0.439024	0.62069	0.342857	0.514286			394
									0.40625	-0.00412882	394
21	26	9	8	0.724138	0.446809	0.724138	0.257143	0.552632			395
5	11	30	18	0.217391	0.3125	0.217391	0.731707	0.25641			395
0	1	51	12	0	0	0	0.980769				395
									0.40625	-0.0335742	395
3	9	43	9	0.25	0.25	0.25	0.826923	0.25			396
14	22	13	15	0.482759	0.388889	0.482759	0.371429	0.430769			396
5	11	30	18	0.217391	0.3125	0.217391	0.731707	0.25641			396
									0.34375	-0.0582677	396
16	18	17	13	0.551724	0.470588	0.551724	0.485714	0.507937			397
0	4	48	12	0	0	0	0.923077				397
10	16	25	13	0.434783	0.384615	0.434783	0.609756	0.408163			397
									0.40625	0.012987	397
8	13	28	15	0.347826	0.380952	0.347826	0.682927	0.363636			398
2	4	48	10	0.166667	0.333333	0.166667	0.923077	0.222222			398
17	20	15	12	0.586207	0.459459	0.586207	0.428571	0.515152			398
									0.421875	0.0405186	398
18	25	10	11	0.62069	0.418605	0.62069	0.285714	0.5			399
6	11	30	17	0.26087	0.352941	0.26087	0.731707	0.3			399
0	4	48	12	0	0	0	0.923077				399
									0.375	-0.0622407	399
20	20	15	9	0.689655	0.5	0.689655	0.428571	0.57971			400
5	15	26	18	0.217391	0.25	0.217391	0.634146	0.232558			400
0	4	48	12	0	0	0	0.923077				400
									0.390625	-0.0280066	400
5	12	29	18	0.217391	0.294118	0.217391	0.707317	0.25			401
18	24	11	11	0.62069	0.428571	0.62069	0.314286	0.507042			401
2	3	49	10	0.166667	0.4	0.166667	0.942308	0.235294			401
									0.390625	-0.0284302	401
1	4	48	11	0.0833333	0.2	0.0833333	0.923077	0.117647			402
3	13	28	20	0.130435	0.1875	0.130435	0.682927	0.153846			402
22	21	14	7	0.758621	0.511628	0.758621	0.4	0.611111			402
									0.40625	-0.00454358	402
12	15	26	11	0.521739	0.444444	0.521739	0.634146	0.48			403
1	7	45	11	0.0833333	0.125	0.0833333	0.865385	0.1			403
16	13	22	13	0.551724	0.551724	0.551724	0.628571	0.551724			403
									0.453125	0.117415	403
6	20	21	17	0.26087	0.230769	0.26087	0.512195	0.244898			404
12	22	13	17	0.413793	0.352941	0.413793	0.371429	0.380952			404
0	4	48	12	0	0	0	0.923077				404
									0.28125	-0.194805	404
17	31	4	12	0.586207	0.354167	0.586207	0.114286	0.441558			405
2	1	51	10	0.166667	0.666667	0.166667	0.980769	0.266667			405
1	12	29	22	0.0434783	0.0769231	0.0434783	0.707317	0.0555556			405
									0.3125	-0.188687	405
8	15	26	15	0.347826	0.347826	0.347826	0.634146	0.347826			406
15	22	13	14	0.517241	0.405405	0.517241	0.371429	0.454545			406
1	3	49	11	0.0833333	0.25	0.0833333	0.942308	0.125			406
									0.375	-0.0466067	406
17	26	9	12	0.586207	0.395349	0.586207	0.257143	0.472222			407
1	4	48	11	0.0833333	0.2	0.0833333	0.923077	0.117647			407
5	11	30	18	0.217391	0.3125	0.217391	0.731707	0.25641			407
									0.359375	-0.0838496	407
21	19	16	8	0.724138	0.525	0.724138	0.457143	0.608696			408
11	8	33	12	0.478261	0.578947	0.478261	0.804878	0.52381			408
1	4	48	11	0.0833333	0.2	0.0833333	0.923077	0.117647			408
									0.515625	0.186552	408
20	20	15	9	0.689655	0.5	0.689655	0.428571	0.57971			409
8	11	30	15	0.347826	0.421053	0.347826	0.731707	0.380952			409
1	4	48	11	0.0833333	0.2	0.0833333	0.923077	0.117647			409
									0.453125	0.0815908	409
2	5	47	10	0.166667	0.285714	0.166667	0.903846	0.210526			410
9	14	27	14	0.391304	0.391304	0.391304	0.658537	0.391304			410
14	20	15	15	0.482759	0.411765	0.482759	0.428571	0.444444			410
									0.390625	0.000400481	410
19	23	12	10	0.655172	0.452381	0.655172	0.342857	0.535211			411
6	11	30	17	0.26087	0.352941	0.26087	0.731707	0.3			411
1	4	48	11	0.0833333	0.2	0.0833333	0.923077	0.117647			411
									0.40625	-0.00206016	411
15	26	9	14	0.517241	0.365854	0.517241	0.257143	0.428571			412
3	15	26	20	0.130435	0.166667	0.130435	0.634146	0.146341			412
0	5	47	12	0	0	0	0.903846				412
									0.28125	-0.210029	412
6	11	30	17	0.26087	0.352941	0.26087	0.731707	0.3			413
22	19	16	7	0.758621	0.536585	0.758621	0.457143	0.628571			413
0	6	46	12	0	0	0	0.884615				413
									0.4375	0.0572831	413
19	19	16	10	0.655172	0.5	0.655172	0.457143	0.567164			414
0	4	48	12	0	0	0	0.923077				414
7	15	26	16	0.304348	0.318182	0.304348	0.634146	0.311111			414
									0.40625	0.00327869	414
15	20	15	14	0.517241	0.428571	0.517241	0.428571	0.46875			415
0	10	42	12	0	0	0	0.807692				415
4	15	26	19	0.173913	0.210526	0.173913	0.634146	0.190476			415
									0.296875	-0.141046	415
6	10	31	17	0.26087	0.375	0.26087	0.756098	0.307692			416
19	21	14	10	0.655172	0.475	0.655172	0.4	0.550725			416
2	6	46	10	0.166667	0.25	0.166667	0.884615	0.2			416
									0.421875	0.0420712	416
7	9	32	16	0.304348	0.4375	0.304348	0.780488	0.358974			417
21	21	14	8	0.724138	0.5	0.724138	0.4	0.591549			417
2	4	48	10	0.166667	0.333333	0.166667	0.923077	0.222222			417
									0.46875	0.107465	417
17	19	16	12	0.586207	0.472222	0.586207	0.457143	0.523077			418
1	3	49	11	0.0833333	0.25	0.0833333	0.942308	0.125			418
11	13	28	12	0.478261	0.458333	0.478261	0.682927	0.468085			418
									0.453125	0.08646	418
0	4	48	12	0	0	0	0.923077				419
8	17	24	15	0.347826	0.32	0.347826	0.585366	0.333333			419
12	23	12	17	0.413793	0.342857	0.413793	0.342857	0.375			419
									0.3125	-0.145647	419
1	6	46	11	0.0833333	0.142857	0.0833333	0.884615	0.105263			420
15	22	13	14	0.517241	0.405405	0.517241	0.371429	0.454545			420
6	14	27	17	0.26087	0.3	0.26087	0.658537	0.27907			420
									0.34375	-0.0843082	420
15	22	13	14	0.517241	0.405405	0.517241	0.371429	0.454545			421
9	15	26	14	0.391304	0.375	0.391304	0.634146	0.382979			421
0	3	49	12	0	0	0	0.942308				421
									0.375	-0.0513347	421
18	23	12	11	0.62069	0.439024	0.62069	0.342857	0.514286			422
0	5	47	12	0	0	0	0.903846				422
6	12	29	17	0.26087	0.333333	0.26087	0.707317	0.292683			422
									0.375	-0.0521989	422
15	25	10	14	0.517241	0.375	0.517241	0.285714	0.434783			423
6	13	28	17	0.26087	0.315789	0.26087	0.682927	0.285714			423
0	5	47	12	0	0	0	0.903846				423
									0.328125	-0.128331	423
18	24	11	11	0.62069	0.428571	0.62069	0.314286	0.507042			424
6	13	28	17	0.26087	0.315789	0.26087	0.682927	0.285714			424
0	3	49	12	0	0	0	0.942308				424
									0.375	-0.0644491	424
3	8	33	20	0.130435	0.272727	0.130435	0.804878	0.176471			425
23	24	11	6	0.793103	0.489362	0.793103	0.314286	0.605263			425
0	6	46	12	0	0	0	0.884615				425
									0.40625	-0.00996678	425
1	2	50	11	0.0833333	0.333333	0.0833333	0.961538	0.133333			426
8	18	23	15	0.347826	0.307692	0.347826	0.560976	0.326531			426
13	22	13	16	0.448276	0.371429	0.448276	0.371429	0.40625			426
									0.34375	-0.0984879	426
19	23	12	10	0.655172	0.452381	0.655172	0.342857	0.535211			427
6	12	29	17	0.26087	0.333333	0.26087	0.707317	0.292683			427
1	3	49	11	0.0833333	0.25	0.0833333	0.942308	0.125			427
									0.40625	-0.00662252	427
5	23	18	18	0.217391	0.178571	0.217391	0.439024	0.196078			428
9	22	13	20	0.310345	0.290323	0.310345	0.371429	0.3			428
1	4	48	11	0.0833333	0.2	0.0833333	0.923077	0.117647			428
									0.234375	-0.257922	428
1	4	48	11	0.0833333	0.2	0.0833333	0.923077	0.117647			429
15	25	10	14	0.517241	0.375	0.517241	0.285714	0.434783			429
3	16	25	20	0.130435	0.157895	0.130435	0.609756	0.142857			429
									0.296875	-0.180812	429
4	10	31	19	0.173913	0.285714	0.173913	0.756098	0.216216			430
19	26	9	10	0.655172	0.422222	0.655172	0.257143	0.513514			430
2	3	49	10	0.166667	0.4	0.166667	0.942308	0.235294			430
									0.390625	-0.0361146	430
20	28	7	9	0.689655	0.416667	0.689655	0.2	0.519481			431
4	8	33	19	0.173913	0.333333	0.173913	0.804878	0.228571			431
0	4	48	12	0	0	0	0.923077				431
									0.375	-0.0756303	431
26	24	11	3	0.896552	0.52	0.896552	0.314286	0.658228			432
5	8	33	18	0.217391	0.384615	0.217391	0.804878	0.277778			432
0	1	51	12	0	0	0	0.980769				432
									0.484375	0.0955032	432
0	1	51	12	0	0	0	0.980769				433
6	14	27	17	0.26087	0.3	0.26087	0.658537	0.27907			433
19	24	11	10	0.655172	0.44186	0.655172	0.314286	0.527778			433
									0.390625	-0.0500631	433
4	8	33	19	0.173913	0.333333	0.173913	0.804878	0.228571			434
0	7	45	12	0	0	0	0.865385				434
20	25	10	9	0.689655	0.444444	0.689655	0.285714	0.540541			434
									0.375	-0.0530646	434
2	11	30	21	0.0869565	0.153846	0.0869565	0.731707	0.111111			435
19	25	10	10	0.655172	0.431818	0.655172	0.285714	0.520548			435
0	7	45	12	0	0	0	0.865385				435
									0.328125	-0.129257	435
17	21	14	12	0.586207	0.447368	0.586207	0.4	0.507463			436
5	14	27	18	0.217391	0.263158	0.217391	0.658537	0.238095			436
2	5	47	10	0.166667	0.285714	0.166667	0.903846	0.210526			436
									0.375	-0.0351799	436
9	9	32	14	0.391304	0.5	0.391304	0.780488	0.439024			437
21	18	17	8	0.724138	0.538462	0.724138	0.485714	0.617647			437
1	6	46	11	0.0833333	0.142857	0.0833333	0.884615	0.105263			437
									0.484375	0.143899	437
2	5	47	10	0.166667	0.285714	0.166667	0.903846	0.210526			438
6	12	29	17	0.26087	0.333333	0.26087	0.707317	0.292683			438
17	22	13	12	0.586207	0.435897	0.586207	0.371429	0.5			438
									0.390625	-0.0117552	438
0	6	46	12	0	0	0	0.884615				439
12	26	9	17	0.413793	0.315789	0.413793	0.257143	0.358209			439
4	16	25	19	0.173913	0.2	0.173913	0.609756	0.186047			439
									0.25	-0.247766	439
14	26	9	15	0.482759	0.35	0.482759	0.257143	0.405797			440
0	6	46	12	0	0	0	0.884615				440
5	13	28	18	0.217391	0.277778	0.217391	0.682927	0.243902			440
									0.296875	-0.17551	440
15	28	7	14	0.517241	0.348837	0.517241	0.2	0.416667			441
3	14	27	20	0.130435	0.176471	0.130435	0.658537	0.15			441
1	3	49	11	0.0833333	0.25	0.0833333	0.942308	0.125			441
									0.296875	-0.195021	441
16	23	12	13	0.551724	0.410256	0.551724	0.342857	0.470588			442
8	14	27	15	0.347826	0.363636	0.347826	0.658537	0.355556			442
0	3	49	12	0	0	0	0.942308				442
									0.375	-0.0565415	442
12	24	11	17	0.413793	0.333333	0.413793	0.314286	0.369231			443
6	17	24	17	0.26087	0.26087	0.26087	0.585366	0.26087			443
0	5	47	12	0	0	0	0.903846				443
									0.28125	-0.19529	443
20	21	14	9	0.689655	0.487805	0.689655	0.4	0.571429			444
1	4	48	11	0.0833333	0.2	0.0833333	0.923077	0.117647			444
8	10	31	15	0.347826	0.444444	0.347826	0.756098	0.390244			444
									0.453125	0.0793259	444
7	14	27	16	0.304348	0.333333	0.304348	0.658537	0.318182			445
19	21	14	10	0.655172	0.475	0.655172	0.4	0.550725			445
1	2	50	11	0.0833333	0.333333	0.0833333	0.961538	0.133333			445
									0.421875	0.0202731	445
4	11	30	19	0.173913	0.266667	0.173913	0.731707	0.210526			446
0	3	49	12	0	0	0	0.942308				446
20	26	9	9	0.689655	0.434783	0.689655	0.257143	0.533333			446
									0.375	-0.0751785	446
9	21	20	14	0.391304	0.3	0.391304	0.487805	0.339623			447
14	20	15	15	0.482759	0.411765	0.482759	0.428571	0.444444			447
0	0	52	12	0		0	1				447
									0.359375	-0.0842975	447
9	13	28	14	0.391304	0.409091	0.391304	0.682927	0.4			448
17	22	13	12	0.586207	0.435897	0.586207	0.371429	0.5			448
0	3	49	12	0	0	0	0.942308				448
									0.40625	-0.0037144	448
4	8	33	19	0.173913	0.333333	0.173913	0.804878	0.228571			449
22	23	12	7	0.758621	0.488889	0.758621	0.342857	0.594595			449
3	4	48	9	0.25	0.428571	0.25	0.923077	0.315789			449
									0.453125	0.0785685	449
19	20	15	10	0.655172	0.487179	0.655172	0.428571	0.558824			450
0	6	46	12	0	0	0	0.884615				450
9	10	31	14	0.391304	0.473684	0.391304	0.756098	0.428571			450
									0.4375	0.0618893	450
16	17	18	13	0.551724	0.484848	0.551724	0.514286	0.516129			451
0	7	45	12	0	0	0	0.865385				451
8	16	25	15	0.347826	0.333333	0.347826	0.609756	0.340426			451
									0.375	-0.0227727	451
5	14	27	18	0.217391	0.263158	0.217391	0.658537	0.238095			452
1	4	48	11	0.0833333	0.2	0.0833333	0.923077	0.117647			452
17	23	12	12	0.586207	0.425	0.586207	0.342857	0.492754			452
									0.359375	-0.0758508	452
17	27	8	12	0.586207	0.386364	0.586207	0.228571	0.465753			453
1	8	44	11	0.0833333	0.111111	0.0833333	0.846154	0.0952381			453
3	8	33	20	0.130435	0.272727	0.130435	0.804878	0.176471			453
									0.328125	-0.119154	453
17	28	7	12	0.586207	0.377778	0.586207	0.2	0.459459			454
4	12	29	19	0.173913	0.25	0.173913	0.707317	0.205128			454
0	3	49	12	0	0	0	0.942308				454
									0.328125	-0.152912	454
14	24	11	15	0.482759	0.368421	0.482759	0.314286	0.41791			455
8	17	24	15	0.347826	0.32	0.347826	0.585366	0.333333			455
0	1	51	12	0	0	0	0.980769				455
									0.34375	-0.116743	455
21	18	17	8	0.724138	0.538462	0.724138	0.485714	0.617647			456
0	3	49	12	0	0	0	0.942308				456
10	12	29	13	0.434783	0.454545	0.434783	0.707317	0.444444			456
									0.484375	0.128353	456
17	23	12	12	0.586207	0.425	0.586207	0.342857	0.492754			457
6	13	28	17	0.26087	0.315789	0.26087	0.682927	0.285714			457
1	4	48	11	0.0833333	0.2	0.0833333	0.923077	0.117647			457
									0.375	-0.0496105	457
9	13	28	14	0.391304	0.409091	0.391304	0.682927	0.4			458
16	18	17	13	0.551724	0.470588	0.551724	0.485714	0.507937			458
2	6	46	10	0.166667	0.25	0.166667	0.884615	0.2			458
									0.421875	0.0558214	458
22	18	17	7	0.758621	0.55	0.758621	0.485714	0.637681			459
1	5	47	11	0.0833333	0.166667	0.0833333	0.903846	0.111111			459
7	11	30	16	0.304348	0.388889	0.304348	0.731707	0.341463			459
									0.46875	0.111837	459
3	2	50	9	0.25	0.6	0.25	0.961538	0.352941			460
18	20	15	11	0.62069	0.473684	0.62069	0.428571	0.537313			460
7	14	27	16	0.304348	0.333333	0.304348	0.658537	0.318182			460
									0.4375	0.0599755	460
4	4	48	8	0.333333	0.5	0.333333	0.923077	0.4			461
23	21	14	6	0.793103	0.522727	0.793103	0.4	0.630137			461
4	8	33	19	0.173913	0.333333	0.173913	0.804878	0.228571			461
									0.484375	0.137255	461
6	16	25	17	0.26087	0.272727	0.26087	0.609756	0.266667			462
1	4	48	11	0.0833333	0.2	0.0833333	0.923077	0.117647			462
18	19	16	11	0.62069	0.486486	0.62069	0.457143	0.545455			462
									0.390625	-0.015873	462
8	12	29	15	0.347826	0.4	0.347826	0.707317	0.372093			463
15	22	13	14	0.517241	0.405405	0.517241	0.371429	0.454545			463
2	5	47	10	0.166667	0.285714	0.166667	0.903846	0.210526			463
									0.390625	-0.0068576	463
15	17	18	14	0.517241	0.46875	0.517241	0.514286	0.491803			464
7	16	25	16	0.304348	0.304348	0.304348	0.609756	0.304348			464
1	8	44	11	0.0833333	0.111111	0.0833333	0.846154	0.0952381			464
									0.359375	-0.0367444	464
8	14	27	15	0.347826	0.363636	0.347826	0.658537	0.355556			465
19	20	15	10	0.655172	0.487179	0.655172	0.428571	0.558824			465
1	2	50	11	0.0833333	0.333333	0.0833333	0.961538	0.133333			465
									0.4375	0.0491127	465
2	2	50	10	0.166667	0.5	0.166667	0.961538	0.25			466
21	18	17	8	0.724138	0.538462	0.724138	0.485714	0.617647			466
11	10	31	12	0.478261	0.52381	0.478261	0.756098	0.5			466
									0.53125	0.211175	466
1	2	50	11	0.0833333	0.333333	0.0833333	0.961538	0.133333			467
5	9	32	18	0.217391	0.357143	0.217391	0.780488	0.27027			467
19	28	7	10	0.655172	0.404255	0.655172	0.2	0.5			467
									0.390625	-0.0509474	467
4	17	24	19	0.173913	0.190476	0.173913	0.585366	0.181818			468
10	28	7	19	0.344828	0.263158	0.344828	0.2	0.298507			468
0	5	47	12	0	0	0	0.903846				468
									0.21875	-0.30559	468
23	24	11	6	0.793103	0.489362	0.793103	0.314286	0.605263			469
1	2	50	11	0.0833333	0.333333	0.0833333	0.961538	0.133333			469
6	8	33	17	0.26087	0.428571	0.26087	0.804878	0.324324			469
									0.46875	0.0837895	469
3	13	28	20	0.130435	0.1875	0.130435	0.682927	0.153846			470
1	3	49	11	0.0833333	0.25	0.0833333	0.942308	0.125			470
18	26	9	11	0.62069	0.409091	0.62069	0.257143	0.493151			470
									0.34375	-0.118136	470
4	10	31	19	0.173913	0.285714	0.173913	0.756098	0.216216			471
19	23	12	10	0.655172	0.452381	0.655172	0.342857	0.535211			471
1	7	45	11	0.0833333	0.125	0.0833333	0.865385	0.1			471
									0.375	-0.0406504	471
0	2	50	12	0	0	0	0.961538				472
16	28	7	13	0.551724	0.363636	0.551724	0.2	0.438356			472
5	13	28	18	0.217391	0.277778	0.217391	0.682927	0.243902			472
									0.328125	-0.155332	472
3	13	28	20	0.130435	0.1875	0.130435	0.682927	0.153846			473
0	5	47	12	0	0	0	0.903846				473
22	21	14	7	0.758621	0.511628	0.758621	0.4	0.611111			473
									0.390625	-0.0309789	473
6	20	21	17	0.26087	0.230769	0.26087	0.512195	0.244898			474
13	22	13	16	0.448276	0.371429	0.448276	0.371429	0.40625			474
0	3	49	12	0	0	0	0.942308				474
									0.296875	-0.176951	474
4	12	29	19	0.173913	0.25	0.173913	0.707317	0.205128			475
0	7	45	12	0	0	0	0.865385				475
18	23	12	11	0.62069	0.439024	0.62069	0.342857	0.514286			475
									0.34375	-0.0949084	475
4	16	25	19	0.173913	0.2	0.173913	0.609756	0.186047			476
13	21	14	16	0.448276	0.382353	0.448276	0.4	0.412698			476
3	7	45	9	0.25	0.3	0.25	0.865385	0.272727			476
									0.3125	-0.113043	476
22	26	9	7	0.758621	0.458333	0.758621	0.257143	0.571429			477
1	2	50	11	0.0833333	0.333333	0.0833333	0.961538	0.133333			477
6	7	34	17	0.26087	0.461538	0.26087	0.829268	0.333333			477
									0.453125	0.0544534	477
0	2	50	12	0	0	0	0.961538				478
21	26	9	8	0.724138	0.446809	0.724138	0.257143	0.552632			478
5	10	31	18	0.217391	0.333333	0.217391	0.756098	0.263158			478
									0.40625	-0.0287648	478
7	8	33	16	0.304348	0.466667	0.304348	0.804878	0.368421			479
18	25	10	11	0.62069	0.418605	0.62069	0.285714	0.5			479
3	3	49	9	0.25	0.5	0.25	0.942308	0.333333			479
									0.4375	0.0526316	479
0	4	48	12	0	0	0	0.923077				480
19	27	8	10	0.655172	0.413043	0.655172	0.228571	0.506667			480
3	11	30	20	0.130435	0.214286	0.130435	0.731707	0.162162			480
									0.34375	-0.123746	480
0	3	49	12	0	0	0	0.942308				481
16	19	16	13	0.551724	0.457143	0.551724	0.457143	0.5			481
10	16	25	13	0.434783	0.384615	0.434783	0.609756	0.408163			481
									0.40625	0.00612996	481
13	24	11	16	0.448276	0.351351	0.448276	0.314286	0.393939			482
1	6	46	11	0.0833333	0.142857	0.0833333	0.884615	0.105263			482
6	14	27	17	0.26087	0.3	0.26087	0.658537	0.27907			482
									0.3125	-0.135942	482
4	14	27	19	0.173913	0.222222	0.173913	0.658537	0.195122			483
18	24	11	11	0.62069	0.428571	0.62069	0.314286	0.507042			483
0	4	48	12	0	0	0	0.923077				483
									0.34375	-0.112583	483
11	20	15	18	0.37931	0.354839	0.37931	0.428571	0.366667			484
1	4	48	11	0.0833333	0.2	0.0833333	0.923077	0.117647			484
9	19	22	14	0.391304	0.321429	0.391304	0.536585	0.352941			484
									0.328125	-0.103891	484
19	16	19	10	0.655172	0.542857	0.655172	0.542857	0.59375			485
11	14	27	12	0.478261	0.44	0.478261	0.658537	0.458333			485
2	2	50	10	0.166667	0.5	0.166667	0.961538	0.25			485
									0.5	0.166802	485
0	3	49	12	0	0	0	0.942308				486
8	14	27	15	0.347826	0.363636	0.347826	0.658537	0.355556			486
18	21	14	11	0.62069	0.461538	0.62069	0.4	0.529412			486
									0.40625	-0.0037144	486
1	3	49	11	0.0833333	0.25	0.0833333	0.942308	0.125			487
8	14	27	15	0.347826	0.363636	0.347826	0.658537	0.355556			487
18	20	15	11	0.62069	0.473684	0.62069	0.428571	0.537313			487
									0.421875	0.0295082	487
19	22	13	10	0.655172	0.463415	0.655172	0.371429	0.542857			488
4	15	26	19	0.173913	0.210526	0.173913	0.634146	0.190476			488
0	4	48	12	0	0	0	0.923077				488
									0.359375	-0.0834021	488
4	10	31	19	0.173913	0.285714	0.173913	0.756098	0.216216			489
19	27	8	10	0.655172	0.413043	0.655172	0.228571	0.506667			489
1	3	49	11	0.0833333	0.25	0.0833333	0.942308	0.125			489
									0.375	-0.0702341	489
5	12	29	18	0.217391	0.294118	0.217391	0.707317	0.25			490
17	22	13	12	0.586207	0.435897	0.586207	0.371429	0.5			490
0	8	44	12	0	0	0	0.846154				490
									0.34375	-0.0847458	490
1	6	46	11	0.0833333	0.142857	0.0833333	0.884615	0.105263			491
10	16	25	13	0.434783	0.384615	0.434783	0.609756	0.408163			491
15	16	19	14	0.517241	0.483871	0.517241	0.542857	0.5			491
									0.40625	0.033002	491
22	30	5	7	0.758621	0.423077	0.758621	0.142857	0.54321			492
4	6	35	19	0.173913	0.4	0.173913	0.853659	0.242424			492
0	2	50	12	0	0	0	0.961538				492
									0.40625	-0.041988	492
20	16	19	9	0.689655	0.555556	0.689655	0.542857	0.615385			493
10	10	31	13	0.434783	0.5	0.434783	0.756098	0.465116			493
2	6	46	10	0.166667	0.25	0.166667	0.884615	0.2			493
									0.5	0.179487	493
4	14	27	19	0.173913	0.222222	0.173913	0.658537	0.195122			494
19	25	10	10	0.655172	0.431818	0.655172	0.285714	0.520548			494
0	2	50	12	0	0	0	0.961538				494
									0.359375	-0.101595	494
5	16	25	18	0.217391	0.238095	0.217391	0.609756	0.227273			495
16	20	15	13	0.551724	0.444444	0.551724	0.428571	0.492308			495
1	6	46	11	0.0833333	0.142857	0.0833333	0.884615	0.105263			495
									0.34375	-0.0816901	495
20	25	10	9	0.689655	0.444444	0.689655	0.285714	0.540541			496
0	2	50	12	0	0	0	0.961538				496
6	11	30	17	0.26087	0.352941	0.26087	0.731707	0.3			496
									0.40625	-0.023569	496
21	19	16	8	0.724138	0.525	0.724138	0.457143	0.608696			497
0	3	49	12	0	0	0	0.942308				497
8	13	28	15	0.347826	0.380952	0.347826	0.682927	0.363636			497
									0.453125	0.0732313	497
15	25	10	14	0.517241	0.375	0.517241	0.285714	0.434783			498
4	13	28	19	0.173913	0.235294	0.173913	0.682927	0.2			498
0	7	45	12	0	0	0	0.865385				498
									0.296875	-0.170256	498
0	3	49	12	0	0	0	0.942308				499
10	20	21	13	0.434783	0.333333	0.434783	0.512195	0.377358			499
[truncated: 2,002 more rows]

## Sheet: Statistical
Accuracy	Cohen's kappa	Iteration
0.5625	0.285486	367
0.5625	0.270655	4			Average
0.5625	0.268571	330			Accuracy	Cohen's kappa
0.5625	0.260421	611			0.389703	-0.024658
0.546875	0.249798	135
0.5625	0.247691	567
0.546875	0.234007	230
0.53125	0.229844	855
0.546875	0.221477	14
0.546875	0.216878	212
0.53125	0.211175	466
0.515625	0.210819	828
0.515625	0.210505	381
0.515625	0.208931	649
0.53125	0.205627	278
0.53125	0.191919	603
0.515625	0.190204	821
0.515625	0.18888	727
0.515625	0.186552	408
0.515625	0.180504	747
0.5	0.179487	493
0.515625	0.175052	985
0.515625	0.174709	543
0.515625	0.174709	979
0.5	0.174194	680
0.5	0.17386	205
0.515625	0.172989	713
0.5	0.171856	525
0.5	0.170514	265
0.484375	0.170463	373
0.484375	0.170463	666
0.5	0.166802	485
0.5	0.165784	166
0.484375	0.165547	856
0.5	0.164082	555
0.515625	0.161099	799
0.484375	0.160906	779
0.5	0.158241	750
0.484375	0.157559	238
0.484375	0.1552	203
0.484375	0.148044	819
0.5	0.147732	848
0.484375	0.1477	563
0.484375	0.147011	35
0.484375	0.147011	526
0.484375	0.146322	290
0.5	0.145599	706
0.484375	0.143899	437
0.5	0.142738	120
0.5	0.142738	813
0.484375	0.142509	99
0.484375	0.142509	912
0.484375	0.139715	199
0.5	0.137321	845
0.484375	0.137255	461
0.46875	0.137193	517
0.484375	0.136549	774
0.484375	0.135843	275
0.484375	0.134781	671
0.484375	0.133716	358
0.484375	0.131936	994
0.5	0.131467	682
0.484375	0.131222	12
0.46875	0.130643	659
0.484375	0.12979	43
0.484375	0.12979	126
0.484375	0.12979	257
0.5	0.129622	872
0.484375	0.128353	456
0.484375	0.123651	918
0.46875	0.120453	17
0.484375	0.119633	53
0.46875	0.119028	375
0.484375	0.118899	691
0.46875	0.117957	513
0.484375	0.117794	989
0.453125	0.117415	403
0.453125	0.116371	818
0.46875	0.115807	366
0.46875	0.114727	709
0.46875	0.114727	720
0.46875	0.113646	503
0.46875	0.113646	946
0.453125	0.113573	771
0.484375	0.112605	320
0.46875	0.111837	459
0.453125	0.110405	995
0.46875	0.110384	745
0.46875	0.109292	549
0.46875	0.108927	190
0.484375	0.108485	321
0.46875	0.107465	417
0.484375	0.106977	677
0.453125	0.104716	316
0.453125	0.104358	306
0.46875	0.10305	594
0.46875	0.101198	32
0.46875	0.101198	977
0.46875	0.0997104	85
0.46875	0.0993377	635
0.46875	0.0993377	883
0.46875	0.0989648	953
0.46875	0.098218	247
0.46875	0.0967206	192
0.453125	0.0964098	322
0.484375	0.0955032	432
0.453125	0.0949495	533
0.46875	0.0944653	108
0.46875	0.0940883	714
0.453125	0.0938511	101
0.46875	0.0929554	392
0.46875	0.0929554	830
0.46875	0.0925771	776
0.46875	0.0921986	712
0.453125	0.0920146	829
0.453125	0.0912779	65
0.453125	0.0901706	834
0.453125	0.0898009	46
0.46875	0.0891586	897
0.453125	0.0890606	773
0.46875	0.0883955	13
0.46875	0.0883955	285
0.453125	0.0883191	512
0.453125	0.0875764	214
0.453125	0.0872046	73
0.46875	0.0868653	27
0.46875	0.0868653	528
0.4375	0.0868014	741
0.46875	0.0864819	545
0.453125	0.08646	418
0.453125	0.0857143	793
0.46875	0.0857143	988
0.453125	0.0849673	609
0.453125	0.0845934	581
0.453125	0.0842191	790
0.453125	0.0838446	348
0.46875	0.0837895	469
0.46875	0.0837895	874
0.453125	0.0834697	535
0.4375	0.0824373	560
0.4375	0.0824373	937
0.453125	0.0823433	8
0.4375	0.0820717	82
0.453125	0.0815908	409
0.453125	0.0812141	179
0.453125	0.0812141	973
0.453125	0.0797042	971
0.46875	0.0795262	515
0.453125	0.0793259	374
0.453125	0.0793259	444
0.453125	0.0785685	449
0.453125	0.0778098	618
0.453125	0.0778098	850
0.453125	0.0770499	939
0.46875	0.0767925	109
0.453125	0.0766694	335
0.453125	0.0766694	832
0.453125	0.0755262	233
0.4375	0.0754414	1
0.4375	0.0754414	242
0.46875	0.0752231	132
0.46875	0.0748299	657
0.453125	0.0743802	376
0.453125	0.0732313	497
0.453125	0.0732313	932
0.453125	0.0724638	943
0.453125	0.071695	735
0.4375	0.0713422	840
0.453125	0.0713101	57
0.421875	0.0706436	542
0.4375	0.070593	665
0.4375	0.0702179	173
0.453125	0.0701536	310
0.453125	0.0689942	78
0.4375	0.0687146	308
0.453125	0.0682196	892
0.421875	0.0662461	783
0.4375	0.0660722	754
0.4375	0.0656934	92
0.421875	0.0647709	226
0.4375	0.0626526	646
0.4375	0.0622711	688
0.453125	0.0619765	502
0.4375	0.0618893	450
0.453125	0.0615836	341
0.453125	0.0611903	266
0.4375	0.0611247	592
0.453125	0.0607966	804
0.4375	0.0607419	947
0.4375	0.0603589	252
0.4375	0.0599755	460
0.453125	0.0592188	368
0.453125	0.0592188	781
0.4375	0.058054	280
0.421875	0.0577	349
0.4375	0.0576687	158
0.4375	0.0576687	371
0.4375	0.0572831	377
0.4375	0.0572831	413
0.421875	0.0558214	458
0.421875	0.0558214	601
0.4375	0.0545753	117
0.4375	0.0545753	355
0.453125	0.0544534	477
0.421875	0.0535572	97
0.4375	0.05341	223
0.4375	0.05341	338
0.4375	0.05341	353
0.4375	0.0526316	356
0.4375	0.0526316	479
0.4375	0.0526316	861
0.4375	0.0518519	141
0.421875	0.051662	906
0.421875	0.0512821	276
0.4375	0.0510708	621
0.4375	0.0506799	389
0.4375	0.0506799	998
0.4375	0.049505	129
0.4375	0.0491127	465
0.4375	0.0491127	723
0.4375	0.0483271	889
0.4375	0.0479339	136
0.421875	0.0478488	583
0.4375	0.0475403	339
0.421875	0.0474658	724
0.421875	0.0470825	332
0.4375	0.0467522	552
0.4375	0.0463576	124
0.4375	0.0463576	831
0.421875	0.0463149	986
0.40625	0.0462745	698
0.4375	0.0455675	778
0.421875	0.0455462	568
0.4375	0.045172	225
0.4375	0.045172	730
0.421875	0.0451613	160
0.4375	0.0447761	106
0.421875	0.0447761	296
0.4375	0.0447761	382
0.4375	0.0447761	721
0.421875	0.0447761	814
0.421875	0.0447761	905
0.421875	0.0440048	91
0.4375	0.0439834	328
0.4375	0.0439834	795
0.4375	0.0439834	806
0.421875	0.0432323	36
0.4375	0.0431894	201
0.421875	0.0424586	47
0.421875	0.0424586	858
0.4375	0.042394	722
0.421875	0.0420712	163
0.421875	0.0420712	416
0.421875	0.0420712	824
0.421875	0.0420712	898
0.4375	0.0415973	279
0.421875	0.0405186	360
0.421875	0.0405186	398
0.421875	0.0401297	606
0.4375	0.04	558
0.4375	0.04	564
0.421875	0.0397405	118
0.4375	0.0395998	63
0.4375	0.0391993	551
0.421875	0.0385708	759
0.4375	0.0371918	343
0.421875	0.0366151	390
0.40625	0.0364501	719
0.40625	0.0349206	297
0.4375	0.0339623	284
0.421875	0.0334694	505
0.421875	0.0334694	914
0.421875	0.0334694	921
0.421875	0.0330747	289
0.40625	0.033002	491
0.421875	0.0326797	825
0.4375	0.0323394	336
0.4375	0.0323394	749
0.421875	0.0318888	566
0.421875	0.0318888	631
0.421875	0.0318888	863
0.421875	0.0314928	930
0.421875	0.0310966	875
0.421875	0.0307	916
0.40625	0.030303	24
0.421875	0.0295082	52
0.421875	0.0295082	487
0.421875	0.0295082	511
0.421875	0.0291103	260
0.421875	0.0287121	194
0.421875	0.0283135	59
0.421875	0.0283135	820
0.4375	0.0282581	147
0.4375	0.0278481	325
0.40625	0.027589	803
0.421875	0.0275154	637
0.40625	0.0268107	823
0.421875	0.0263158	763
0.421875	0.0259153	523
0.421875	0.0243098	211
0.421875	0.0235052	744
0.40625	0.0232932	586
0.40625	0.0229008	777
0.390625	0.0227095	334
0.421875	0.0222956	150
0.421875	0.0222956	293
0.421875	0.0222956	929
0.421875	0.0218918	56
0.421875	0.0218918	103
0.421875	0.0218918	167
0.421875	0.0218918	561
0.40625	0.021328	807
0.40625	0.021328	957
0.421875	0.0202731	254
0.421875	0.0202731	337
0.421875	0.0202731	445
0.421875	0.0190555	867
0.40625	0.0189593	577
0.40625	0.0185634	629
0.421875	0.0178349	149
0.40625	0.0177706	87
0.421875	0.0174274	669
0.421875	0.0170195	239
0.40625	0.0165791	656
0.390625	0.0161608	58
0.421875	0.0157938	524
0.390625	0.0157729	522
0.4375	0.0153846	359
0.390625	0.0153846	547
0.421875	0.0153846	565
0.421875	0.0153846	911
0.40625	0.0149858	68
0.40625	0.0149858	162
0.421875	0.0145651	294
0.421875	0.0145651	608
0.40625	0.0141873	690
0.421875	0.0141549	936
0.40625	0.0137875	810
0.421875	0.0133333	857
0.40625	0.012987	397
0.421875	0.0129221	726
0.421875	0.0125104	185
0.375	0.0123457	992
0.40625	0.0121852	993
0.40625	0.0117838	347
0.40625	0.0117838	996
0.40625	0.0113821	79
0.40625	0.010175	928
0.390625	0.00952381	77
0.390625	0.00952381	852
0.40625	0.00936864	654
0.40625	0.00936864	966
0.40625	0.00815661	572
0.40625	0.00815661	935
0.421875	0.00795978	178
0.40625	0.00775194	76
0.40625	0.00775194	704
0.40625	0.00734694	83
0.40625	0.00734694	215
0.40625	0.00734694	354
0.40625	0.00734694	940
0.390625	0.00636943	249
0.421875	0.00629459	301
0.40625	0.00612996	481
0.421875	0.00587741	140
0.40625	0.00531697	187
0.40625	0.00531697	267
0.40625	0.00531697	273
0.421875	0.00504202	193
0.40625	0.00490998	386
0.390625	0.00478469	221
0.40625	0.00368701	74
0.421875	0.003367	760
0.40625	0.00327869	414
0.390625	0.00319489	955
0.40625	0.00287003	792
0.421875	0.00252738	640
0.40625	0.00246103	255
0.390625	0.00239808	393
0.40625	0.00164204	509
0.40625	0.00123203	200
0.40625	0.00123203	256
0.421875	0.000843882	999
0.390625	0.000800641	216
0.390625	0.000800641	847
0.421875	0.000422119	170
0.390625	0.000400481	410
0.40625	0	105
0.40625	0	970
0.390625	-0.000400802	681
0.40625	-0.000411353	207
0.40625	-0.000823045	708
0.40625	-0.00123508	145
0.40625	-0.00123508	189
0.40625	-0.00123508	687
0.40625	-0.00164745	286
0.40625	-0.00164745	534
0.390625	-0.00200723	991
0.40625	-0.00206016	411
0.40625	-0.00206016	717
0.421875	-0.00211595	262
0.421875	-0.00211595	616
0.40625	-0.00247321	125
0.40625	-0.0037144	329
0.40625	-0.0037144	448
0.40625	-0.0037144	486
0.421875	-0.00381518	650
0.390625	-0.00402253	218
0.40625	-0.00412882	394
0.40625	-0.00412882	602
0.40625	-0.00412882	711
0.40625	-0.00454358	402
0.40625	-0.00454358	519
0.40625	-0.00454358	651
0.390625	-0.00483092	175
0.40625	-0.00495868	695
0.40625	-0.00578991	636
0.40625	-0.00620604	60
0.390625	-0.00645161	520
0.40625	-0.00662252	427
0.390625	-0.0068576	463
0.390625	-0.00726392	627
0.40625	-0.0074565	548
0.40625	-0.00871008	246
0.390625	-0.00889248	69
0.40625	-0.00912863	569
0.390625	-0.00930044	958
0.40625	-0.00996678	425
0.390625	-0.0105263	922
0.40625	-0.0108063	161
0.40625	-0.0112266	815
0.390625	-0.0113452	248
0.390625	-0.0117552	438
0.390625	-0.0117552	679
0.40625	-0.0120682	737
0.40625	-0.0120682	801
0.390625	-0.012987	869
0.390625	-0.0133983	369
0.40625	-0.0137557	227
0.40625	-0.0137557	859
0.40625	-0.0137557	885
0.390625	-0.0138099	270
0.390625	-0.0138099	345
0.421875	-0.0141328	51
0.40625	-0.0141785	941
0.390625	-0.0150468	643
0.40625	-0.015873	3
0.390625	-0.015873	462
0.40625	-0.015873	529
0.390625	-0.0162866	562
0.390625	-0.0162866	842
0.40625	-0.0162975	751
0.375	-0.0166799	521
0.390625	-0.0167006	596
0.390625	-0.0167006	670
0.40625	-0.0167224	39
0.390625	-0.0171149	610
0.40625	-0.0171476	282
0.40625	-0.0184255	261
0.40625	-0.0184255	264
0.390625	-0.0187755	536
0.40625	-0.0192791	853
0.390625	-0.0208589	644
0.390625	-0.0212766	363
0.40625	-0.0214196	634
0.390625	-0.0216946	544
0.421875	-0.0220112	259
0.375	-0.0223642	30
0.375	-0.0227727	451
0.390625	-0.0229508	740
0.390625	-0.0233702	900
0.40625	-0.023569	496
0.40625	-0.023569	570
0.40625	-0.023569	974
0.375	-0.0235906	251
0.390625	-0.02379	241
0.375	-0.0244098	772
0.390625	-0.0250513	628
0.390625	-0.0250513	917
0.390625	-0.0254725	232
0.390625	-0.0254725	514
0.390625	-0.0254725	518
0.390625	-0.0254725	755
0.375	-0.025641	925
0.40625	-0.0257275	579
0.390625	-0.025894	55
0.390625	-0.025894	134
0.390625	-0.025894	961
0.390625	-0.0263158	909
0.390625	-0.026738	41
0.390625	-0.026738	969
0.375	-0.0272873	67
0.375	-0.0276997	100
0.390625	-0.0280066	274
0.390625	-0.0280066	400
0.390625	-0.0280066	673
0.390625	-0.0280066	766
0.375	-0.0281124	236
0.390625	-0.0284302	401
0.40625	-0.0287648	478
0.40625	-0.0287648	607
0.390625	-0.0288541	507
0.390625	-0.0288541	981
0.390625	-0.029703	794
0.375	-0.0297667	809
0.390625	-0.0301279	902
0.375	-0.0301811	90
0.390625	-0.0305533	531
0.375	-0.0305958	258
0.375	-0.0305958	768
0.390625	-0.0309789	9
0.390625	-0.0309789	22
0.390625	-0.0309789	188
0.390625	-0.0309789	473
0.390625	-0.0309789	782
0.390625	-0.031405	797
0.375	-0.0322581	385
0.375	-0.0322581	622
0.375	-0.0326745	873
0.390625	-0.0326851	787
0.375	-0.0330912	272
0.390625	-0.0331126	546
0.390625	-0.0331126	639
0.375	-0.0335083	877
0.390625	-0.0335404	384
0.390625	-0.0335404	959
0.40625	-0.0335742	395
0.390625	-0.0339685	110
0.390625	-0.034397	948
0.375	-0.0347615	990
0.375	-0.0351799	436
0.375	-0.0351799	878
0.390625	-0.0352551	647
0.390625	-0.0352551	742
0.390625	-0.0356846	209
0.390625	-0.0356846	756
0.375	-0.0360178	499
0.390625	-0.0361146	430
0.390625	-0.0361146	891
0.390625	-0.0361146	915
0.390625	-0.0365449	318
0.359375	-0.0367444	464
0.375	-0.036857	920
0.390625	-0.0369755	870
0.390625	-0.0374065	268
0.359375	-0.0375643	595
0.375	-0.0376976	151
0.390625	-0.0378378	817
0.390625	-0.0378378	975
0.359375	-0.0392079	119
0.40625	-0.0393162	144
0.375	-0.0393829	949
0.390625	-0.04	315
0.390625	-0.04	327
0.390625	-0.04	770
0.375	-0.0402275	326
0.375	-0.0402275	668
0.390625	-0.0404335	919
0.375	-0.0406504	471
0.40625	-0.041988	492
0.375	-0.0423453	96
0.375	-0.0423453	630
0.390625	-0.0426065	705
0.375	-0.0427699	123
0.390625	-0.0430422	62
0.390625	-0.0452261	361
0.390625	-0.045664	154
0.390625	-0.045664	890
0.390625	-0.0461023	578
0.390625	-0.0465409	295
0.375	-0.0466067	406
0.375	-0.0470348	598
0.375	-0.0470348	678
0.375	-0.0470348	775
0.375	-0.0470348	907
0.375	-0.0474632	269
0.375	-0.0474632	317
0.375	-0.0474632	387
0.375	-0.0474632	987
0.390625	-0.048299	299
0.390625	-0.048299	604
0.375	-0.048321	197
0.390625	-0.0487395	33
0.390625	-0.0487395	888
0.375	-0.0487505	972
0.375	-0.0491803	102
0.375	-0.0491803	379
0.375	-0.0491803	879
0.375	-0.0496105	457
0.375	-0.050041	614
0.390625	-0.0500631	433
0.375	-0.0504719	64
0.375	-0.0504719	228
0.390625	-0.0505051	693
0.390625	-0.0509474	467
0.375	-0.0513347	421
0.375	-0.0513347	836
0.359375	-0.0517034	182
0.375	-0.0517666	684
0.375	-0.0521989	422
0.34375	-0.052879	159
0.359375	-0.0529695	767
0.375	-0.0530646	434
0.390625	-0.0531646	689
0.359375	-0.0533922	304
0.375	-0.0539317	210
0.375	-0.0539317	826
0.375	-0.0543657	180
0.375	-0.0543657	540
0.375	-0.0543657	617
0.375	-0.0543657	692
0.34375	-0.0545312	80
0.375	-0.0548002	49
0.375	-0.0548002	202
0.390625	-0.0558376	822
0.359375	-0.0563607	237
0.359375	-0.0563607	626
0.375	-0.0565415	442
0.375	-0.0565415	655
0.375	-0.0569777	314
0.375	-0.0569777	851
0.359375	-0.0572119	538
0.359375	-0.0580645	694
0.359375	-0.0580645	841
0.34375	-0.0582677	396
0.359375	-0.0584913	10
0.359375	-0.0584913	172
0.359375	-0.0584913	811
0.375	-0.0587262	573
0.359375	-0.059346	632
0.34375	-0.0595191	169
0.375	-0.0596026	143
0.375	-0.0596026	298
0.375	-0.0596026	685
0.34375	-0.0599369	183
0.375	-0.0600414	554
0.375	-0.0600414	648
0.359375	-0.060202	86
0.375	-0.06092	913
0.359375	-0.0610594	186
0.359375	-0.0610594	591
0.359375	-0.0614887	283
0.359375	-0.0614887	388
0.375	-0.0618001	978
0.34375	-0.0620308	576
0.375	-0.0622407	50
0.375	-0.0622407	399
0.34375	-0.0628707	967
0.359375	-0.0632091	15
0.359375	-0.0632091	157
0.359375	-0.0632091	174
0.375	-0.0644491	424
0.375	-0.0644491	835
0.375	-0.0644491	965
0.34375	-0.0649762	942
0.375	-0.065335	816
0.359375	-0.0658002	571
0.359375	-0.0658002	812
0.359375	-0.0662332	70
0.359375	-0.0666667	20
0.375	-0.0666667	25
0.390625	-0.0666667	862
0.375	-0.0671113	309
0.34375	-0.0675139	699
0.375	-0.0675563	642
0.375	-0.0675563	871
0.359375	-0.0684039	933
0.359375	-0.0692747	37
0.375	-0.06934	94
0.34375	-0.0696379	620
0.359375	-0.0697106	731
0.375	-0.0697869	597
0.375	-0.0702341	489
0.359375	-0.0705834	138
0.359375	-0.0710204	191
0.375	-0.0711297	113
0.359375	-0.0714577	619
0.359375	-0.0714577	658
0.34375	-0.0721978	28
0.375	-0.0724759	575
0.375	-0.0729254	152
0.359375	-0.0736498	89
0.359375	-0.0736498	112
0.375	-0.0742761	98
0.359375	-0.0745291	769
0.375	-0.0747271	288
0.375	-0.0747271	880
0.34375	-0.0747701	506
0.359375	-0.0749693	291
0.359375	-0.0749693	868
0.375	-0.0751785	156
0.375	-0.0751785	446
0.375	-0.0751785	625
0.34375	-0.0752	324
0.359375	-0.0754098	168
0.375	-0.0756303	431
0.359375	-0.0758508	452
0.34375	-0.0764918	208
0.359375	-0.0767337	593
0.34375	-0.0769231	983
0.375	-0.0769878	833
0.375	-0.0774411	115
0.375	-0.0774411	945
0.359375	-0.0780608	146
0.359375	-0.0780608	837
0.359375	-0.0785039	130
0.359375	-0.0785039	732
0.34375	-0.0790847	645
0.375	-0.0797132	557
0.359375	-0.0807249	45
0.375	-0.0815378	590
0.359375	-0.0816158	292
0.34375	-0.0816901	495
0.34375	-0.0821256	84
0.359375	-0.0825083	319
0.34375	-0.0825614	121
0.375	-0.0829103	128
0.328125	-0.0830382	924
0.359375	-0.0834021	488
0.359375	-0.0834021	600
0.328125	-0.0834646	926
0.359375	-0.0838496	407
0.359375	-0.0842975	196
0.359375	-0.0842975	447
0.34375	-0.0843082	420
0.34375	-0.0847458	490
0.359375	-0.0856434	311
0.375	-0.0856658	729
0.34375	-0.0860606	231
0.359375	-0.0860927	44
0.359375	-0.0860927	605
0.359375	-0.0860927	893
0.375	-0.0861264	696
0.359375	-0.0865424	153
0.359375	-0.0865424	253
0.359375	-0.0865424	910
0.34375	-0.0869389	54
0.34375	-0.0873786	904
0.328125	-0.087747	537
0.359375	-0.0878939	663
0.375	-0.0884354	808
0.34375	-0.0886999	350
0.34375	-0.0886999	683
0.34375	-0.0886999	894
0.359375	-0.0887967	198
0.34375	-0.089141	31
0.34375	-0.0895825	312
0.34375	-0.0895825	380
0.34375	-0.0895825	664
0.34375	-0.0909091	984
0.359375	-0.0910603	710
0.34375	-0.0917953	527
0.359375	-0.0919684	346
0.328125	-0.0920635	323
0.34375	-0.0922389	997
0.34375	-0.0926829	672
0.34375	-0.0926829	843
0.34375	-0.0931273	805
0.359375	-0.0933333	217
0.359375	-0.0933333	300
0.359375	-0.0937891	964
0.328125	-0.0942346	184
0.34375	-0.0944625	882
0.34375	-0.0949084	475
0.328125	-0.0955414	532
0.34375	-0.0958011	559
0.359375	-0.0960735	277
0.34375	-0.0966952	588
0.359375	-0.09699	219
0.359375	-0.09699	660
0.34375	-0.0971429	114
0.34375	-0.0971429	244
0.34375	-0.0971429	923
0.359375	-0.0983675	954
0.34375	-0.0984879	426
0.34375	-0.098937	674
0.359375	-0.0992878	142
0.359375	-0.0992878	765
0.34375	-0.0993865	661
0.359375	-0.0997485	155
0.359375	-0.0997485	504
0.359375	-0.0997485	738
0.359375	-0.10021	899
0.34375	-0.100287	116
0.359375	-0.101133	364
0.359375	-0.101595	494
0.359375	-0.101595	638
0.34375	-0.102091	75
0.34375	-0.102543	213
0.34375	-0.102543	734
0.328125	-0.103891	484
0.328125	-0.103891	976
0.34375	-0.103901	333
0.34375	-0.103901	550
0.34375	-0.103901	908
0.328125	-0.104334	585
0.34375	-0.104355	895
0.34375	-0.104809	362
0.34375	-0.106628	204
0.359375	-0.106706	234
0.34375	-0.107084	788
0.34375	-0.107084	827
0.34375	-0.10754	378
0.328125	-0.10789	2
0.34375	-0.108454	785
0.34375	-0.109369	222
0.328125	-0.110125	66
0.328125	-0.110125	263
0.328125	-0.110125	927
0.34375	-0.110285	342
0.34375	-0.110285	844
0.328125	-0.110573	177
0.328125	-0.110573	982
0.3125	-0.110848	29
0.34375	-0.111203	122
0.34375	-0.111663	653
0.328125	-0.112369	736
0.328125	-0.112369	786
0.34375	-0.112583	48
0.34375	-0.112583	224
0.34375	-0.112583	483
0.3125	-0.113043	250
0.3125	-0.113043	476
0.34375	-0.113043	686
0.34375	-0.113043	725
0.34375	-0.113505	530
0.34375	-0.113505	697
0.328125	-0.114621	762
0.328125	-0.115073	652
0.328125	-0.115073	780
0.359375	-0.115172	587
0.34375	-0.115353	580
0.34375	-0.115353	865
0.328125	-0.115525	753
0.34375	-0.116743	455
0.328125	-0.116883	508
0.34375	-0.117672	0
0.328125	-0.11779	171
0.3125	-0.117904	952
0.34375	-0.118136	470
0.328125	-0.118245	127
0.328125	-0.118245	641
0.3125	-0.118348	733
0.34375	-0.118602	357
0.328125	-0.119154	453
0.328125	-0.119609	6
0.328125	-0.119609	111
0.328125	-0.119609	839
0.3125	-0.119682	784
0.328125	-0.120065	235
0.328125	-0.120521	303
0.328125	-0.120521	938
0.328125	-0.120978	599
0.328125	-0.123265	516
0.34375	-0.123276	164
0.34375	-0.123276	584
0.34375	-0.123746	480
0.296875	-0.12544	500
0.3125	-0.1255	131
0.328125	-0.125562	331
0.328125	-0.126484	798
0.328125	-0.127869	860
0.328125	-0.128331	423
0.328125	-0.128794	206
0.328125	-0.128794	287
0.328125	-0.129257	435
0.328125	-0.130185	220
0.3125	-0.13047	968
0.328125	-0.130649	743
0.28125	-0.131003	791
0.34375	-0.131789	21
0.34375	-0.131789	305
0.328125	-0.133443	372
0.34375	-0.134177	903
0.3125	-0.134569	886
0.3125	-0.135942	482
0.3125	-0.136859	758
0.328125	-0.138131	501
0.3125	-0.138698	667
0.296875	-0.13879	104
0.328125	-0.139545	633
0.34375	-0.139949	313
0.3125	-0.140081	307
0.3125	-0.141005	107
0.3125	-0.141005	539
0.3125	-0.141005	881
0.296875	-0.141046	415
0.328125	-0.141435	88
0.3125	-0.141467	703
0.328125	-0.141909	716
0.328125	-0.142857	40
0.3125	-0.142857	176
0.328125	-0.142857	245
0.3125	-0.142857	624
0.328125	-0.143332	589
0.296875	-0.143765	739
0.328125	-0.143807	229
0.328125	-0.144283	676
0.328125	-0.144759	761
0.328125	-0.144759	789
0.3125	-0.145647	419
0.3125	-0.145647	951
0.328125	-0.145712	846
0.3125	-0.14658	243
0.296875	-0.14741	38
0.328125	-0.147623	956
0.3125	-0.148919	351
0.328125	-0.150021	11
0.328125	-0.150021	352
0.3125	-0.151267	707
0.3125	-0.151738	748
0.328125	-0.152429	675
0.328125	-0.152912	454
0.296875	-0.153384	800
0.296875	-0.153846	23
0.296875	-0.153846	746
0.328125	-0.155332	472
0.296875	-0.156162	980
0.3125	-0.156468	728
0.3125	-0.156468	838
0.3125	-0.156943	61
0.3125	-0.157895	962
0.296875	-0.158954	752
0.3125	-0.159325	960
0.328125	-0.160202	556
0.296875	-0.164107	139
0.296875	-0.164107	365
0.328125	-0.164129	884
0.3125	-0.164599	181
0.3125	-0.164599	541
0.3125	-0.165081	340
0.296875	-0.166937	553
0.296875	-0.16741	715
0.3125	-0.168465	271
0.296875	-0.170256	498
0.3125	-0.170894	582
0.3125	-0.171381	764
0.296875	-0.172638	95
0.296875	-0.172638	391
0.3125	-0.173333	623
0.3125	-0.174312	887
0.28125	-0.17525	26
0.296875	-0.17551	440
0.28125	-0.175719	370
0.3125	-0.176274	662
0.296875	-0.176951	474
0.3125	-0.179724	613
0.296875	-0.180328	195
0.296875	-0.180812	429
0.296875	-0.183237	71
0.296875	-0.183237	854
0.28125	-0.183756	281
0.28125	-0.184232	19
0.3125	-0.185185	240
0.296875	-0.186161	963
0.296875	-0.18665	42
0.28125	-0.187097	18
0.3125	-0.188687	405
0.3125	-0.190698	383
0.296875	-0.194525	165
0.296875	-0.194525	896
0.28125	-0.194805	404
0.296875	-0.195021	441
0.28125	-0.19529	443
0.28125	-0.197722	701
0.28125	-0.199185	934
0.296875	-0.2005	5
0.265625	-0.201278	901
0.3125	-0.202905	510
0.296875	-0.204013	148
0.28125	-0.20409	344
0.296875	-0.20603	133
0.25	-0.206125	950
0.296875	-0.206535	612
0.28125	-0.206557	876
0.28125	-0.207547	81
0.28125	-0.210029	412
0.265625	-0.210463	931
0.28125	-0.212021	702
0.28125	-0.221577	700
0.28125	-0.221577	796
0.25	-0.222443	93
0.265625	-0.224257	72
0.234375	-0.225958	615
0.28125	-0.229741	34
0.28125	-0.235936	866
0.25	-0.23871	757
0.25	-0.239209	864
0.25	-0.247766	439
0.25	-0.253366	718
0.234375	-0.257922	428
0.21875	-0.258356	802
0.234375	-0.264516	137
0.265625	-0.265461	944
0.25	-0.270471	7
0.21875	-0.277445	574
0.234375	-0.298013	849
0.21875	-0.299756	16
0.21875	-0.30559	468
0.234375	-0.320421	302
