# Supplementary material for: Protein characteristics substantially influence the propensity of activity cliffs among kinase inhibitors
Source: Sci Rep. 2024 Apr 20;14:9058. doi: 10.1038/s41598-024-59501-w (PMC11032345; doi:10.1038/s41598-024-59501-w)
Supplement: Supplementary file 1 — Supplementary Information. [file 41598_2024_59501_MOESM1_ESM.zip › Supporting_revised/Supporting folder 2_Scrambling/RF_thresholdA_GA selected features.xlsx]

## Sheet: 1000 Scrambling
Y-scrambling based on GA feature selection for RF model at threshold A definition.
TruePositives	FalsePositives	TrueNegatives	FalseNegatives	Recall	Precision	Sensitivity	Specificity	F-measure	Accuracy	Cohen's kappa	Iteration
20	13	16	15	0.571429	0.606061	0.571429	0.551724	0.588235			0
16	15	20	13	0.551724	0.516129	0.551724	0.571429	0.533333			0
									0.5625	0.122429	0
18	15	14	17	0.514286	0.545455	0.514286	0.482759	0.529412			1
14	17	18	15	0.482759	0.451613	0.482759	0.514286	0.466667			1
									0.5	-0.0029383	1
19	15	14	16	0.542857	0.558824	0.542857	0.482759	0.550725			2
14	16	19	15	0.482759	0.466667	0.482759	0.542857	0.474576			2
									0.515625	0.0255403	2
13	16	13	22	0.371429	0.448276	0.371429	0.448276	0.40625			3
13	22	13	16	0.448276	0.371429	0.448276	0.371429	0.40625			3
									0.40625	-0.177154	3
15	19	10	20	0.428571	0.441176	0.428571	0.344828	0.434783			4
10	20	15	19	0.344828	0.333333	0.344828	0.428571	0.338983			4
									0.390625	-0.225933	4
15	17	12	20	0.428571	0.46875	0.428571	0.413793	0.447761			5
12	20	15	17	0.413793	0.375	0.413793	0.428571	0.393443			5
									0.421875	-0.15625	5
19	23	12	10	0.655172	0.452381	0.655172	0.342857	0.535211			6
12	10	19	23	0.342857	0.545455	0.342857	0.655172	0.421053			6
									0.484375	-0.00189753	6
13	16	19	16	0.448276	0.448276	0.448276	0.542857	0.448276			7
19	16	13	16	0.542857	0.542857	0.542857	0.448276	0.542857			7
									0.5	-0.008867	7
21	17	12	14	0.6	0.552632	0.6	0.413793	0.575342			8
12	14	21	17	0.413793	0.461538	0.413793	0.6	0.436364			8
									0.515625	0.0139165	8
16	17	12	19	0.457143	0.484848	0.457143	0.413793	0.470588			9
12	19	16	17	0.413793	0.387097	0.413793	0.457143	0.4			9
									0.4375	-0.128306	9
14	15	20	15	0.482759	0.482759	0.482759	0.571429	0.482759			10
20	15	14	15	0.571429	0.571429	0.571429	0.482759	0.571429			10
									0.53125	0.0541872	10
15	14	15	20	0.428571	0.517241	0.428571	0.517241	0.46875			11
15	20	15	14	0.517241	0.428571	0.517241	0.428571	0.46875			11
									0.46875	-0.053243	11
18	18	11	17	0.514286	0.5	0.514286	0.37931	0.507042			12
11	17	18	18	0.37931	0.392857	0.37931	0.514286	0.385965			12
									0.453125	-0.106719	12
13	16	13	22	0.371429	0.448276	0.371429	0.448276	0.40625			13
13	22	13	16	0.448276	0.371429	0.448276	0.371429	0.40625			13
									0.40625	-0.177154	13
15	16	19	14	0.517241	0.483871	0.517241	0.542857	0.5			14
19	14	15	16	0.542857	0.575758	0.542857	0.517241	0.558824			14
									0.53125	0.0597453	14
19	14	15	16	0.542857	0.575758	0.542857	0.517241	0.558824			15
15	16	19	14	0.517241	0.483871	0.517241	0.542857	0.5			15
									0.53125	0.0597453	15
13	16	19	16	0.448276	0.448276	0.448276	0.542857	0.448276			16
19	16	13	16	0.542857	0.542857	0.542857	0.448276	0.542857			16
									0.5	-0.008867	16
17	14	15	18	0.485714	0.548387	0.485714	0.517241	0.515152			17
15	18	17	14	0.517241	0.454545	0.517241	0.485714	0.483871			17
									0.5	0.00292113	17
17	16	13	18	0.485714	0.515152	0.485714	0.448276	0.5			18
13	18	17	16	0.448276	0.419355	0.448276	0.485714	0.433333			18
									0.46875	-0.0656219	18
21	19	10	14	0.6	0.525	0.6	0.344828	0.56			19
10	14	21	19	0.344828	0.416667	0.344828	0.6	0.377358			19
									0.484375	-0.056	19
16	13	16	19	0.457143	0.551724	0.457143	0.551724	0.5			20
16	19	16	13	0.551724	0.457143	0.551724	0.457143	0.5			20
									0.5	0.00871249	20
18	15	14	17	0.514286	0.545455	0.514286	0.482759	0.529412			21
14	17	18	15	0.482759	0.451613	0.482759	0.514286	0.466667			21
									0.5	-0.0029383	21
16	17	18	13	0.551724	0.484848	0.551724	0.514286	0.516129			22
18	13	16	17	0.514286	0.580645	0.514286	0.551724	0.545455			22
									0.53125	0.0652386	22
14	14	15	21	0.4	0.5	0.4	0.517241	0.444444			23
15	21	14	14	0.517241	0.416667	0.517241	0.4	0.461538			23
									0.453125	-0.0810811	23
14	20	15	15	0.482759	0.411765	0.482759	0.428571	0.444444			24
15	15	14	20	0.428571	0.5	0.428571	0.482759	0.461538			24
									0.453125	-0.0873786	24
20	18	11	15	0.571429	0.526316	0.571429	0.37931	0.547945			25
11	15	20	18	0.37931	0.423077	0.37931	0.571429	0.4			25
									0.484375	-0.0497018	25
16	17	18	13	0.551724	0.484848	0.551724	0.514286	0.516129			26
18	13	16	17	0.514286	0.580645	0.514286	0.551724	0.545455			26
									0.53125	0.0652386	26
16	22	13	13	0.551724	0.421053	0.551724	0.371429	0.477612			27
13	13	16	22	0.371429	0.5	0.371429	0.551724	0.42623			27
									0.453125	-0.074856	27
14	19	10	21	0.4	0.424242	0.4	0.344828	0.411765			28
10	21	14	19	0.344828	0.322581	0.344828	0.4	0.333333			28
									0.375	-0.253673	28
16	18	11	19	0.457143	0.470588	0.457143	0.37931	0.463768			29
11	19	16	18	0.37931	0.366667	0.37931	0.457143	0.372881			29
									0.421875	-0.163065	29
12	20	15	17	0.413793	0.375	0.413793	0.428571	0.393443			30
15	17	12	20	0.428571	0.46875	0.428571	0.413793	0.447761			30
									0.421875	-0.15625	30
17	15	14	18	0.485714	0.53125	0.485714	0.482759	0.507463			31
14	18	17	15	0.482759	0.4375	0.482759	0.485714	0.459016			31
									0.484375	-0.03125	31
15	20	15	14	0.517241	0.428571	0.517241	0.428571	0.46875			32
15	14	15	20	0.428571	0.517241	0.428571	0.517241	0.46875			32
									0.46875	-0.053243	32
16	11	18	19	0.457143	0.592593	0.457143	0.62069	0.516129			33
18	19	16	11	0.62069	0.486486	0.62069	0.457143	0.545455			33
									0.53125	0.0760346	33
15	18	11	20	0.428571	0.454545	0.428571	0.37931	0.441176			34
11	20	15	18	0.37931	0.354839	0.37931	0.428571	0.366667			34
									0.40625	-0.190989	34
12	17	18	17	0.413793	0.413793	0.413793	0.514286	0.413793			35
18	17	12	17	0.514286	0.514286	0.514286	0.413793	0.514286			35
									0.46875	-0.0719212	35
17	19	10	18	0.485714	0.472222	0.485714	0.344828	0.478873			36
10	18	17	19	0.344828	0.357143	0.344828	0.485714	0.350877			36
									0.421875	-0.16996	36
23	11	18	12	0.657143	0.676471	0.657143	0.62069	0.666667			37
18	12	23	11	0.62069	0.6	0.62069	0.657143	0.610169			37
									0.640625	0.277014	37
11	15	20	18	0.37931	0.423077	0.37931	0.571429	0.4			38
20	18	11	15	0.571429	0.526316	0.571429	0.37931	0.547945			38
									0.484375	-0.0497018	38
16	17	18	13	0.551724	0.484848	0.551724	0.514286	0.516129			39
18	13	16	17	0.514286	0.580645	0.514286	0.551724	0.545455			39
									0.53125	0.0652386	39
18	14	15	17	0.514286	0.5625	0.514286	0.517241	0.537313			40
15	17	18	14	0.517241	0.46875	0.517241	0.514286	0.491803			40
									0.515625	0.03125	40
17	16	13	18	0.485714	0.515152	0.485714	0.448276	0.5			41
13	18	17	16	0.448276	0.419355	0.448276	0.485714	0.433333			41
									0.46875	-0.0656219	41
14	13	16	21	0.4	0.518519	0.4	0.551724	0.451613			42
16	21	14	13	0.551724	0.432432	0.551724	0.4	0.484848			42
									0.46875	-0.0471607	42
15	19	16	14	0.517241	0.441176	0.517241	0.457143	0.47619			43
16	14	15	19	0.457143	0.533333	0.457143	0.517241	0.492308			43
									0.484375	-0.0252427	43
14	18	17	15	0.482759	0.4375	0.482759	0.485714	0.459016			44
17	15	14	18	0.485714	0.53125	0.485714	0.482759	0.507463			44
									0.484375	-0.03125	44
24	14	15	11	0.685714	0.631579	0.685714	0.517241	0.657534			45
15	11	24	14	0.517241	0.576923	0.517241	0.685714	0.545455			45
									0.609375	0.204771	45
14	17	18	15	0.482759	0.451613	0.482759	0.514286	0.466667			46
18	15	14	17	0.514286	0.545455	0.514286	0.482759	0.529412			46
									0.5	-0.0029383	46
10	25	10	19	0.344828	0.285714	0.344828	0.285714	0.3125			47
10	19	10	25	0.285714	0.344828	0.285714	0.344828	0.3125			47
									0.3125	-0.36302	47
12	22	13	17	0.413793	0.352941	0.413793	0.371429	0.380952			48
13	17	12	22	0.371429	0.433333	0.371429	0.413793	0.4			48
									0.390625	-0.21165	48
18	13	22	11	0.62069	0.580645	0.62069	0.628571	0.6			49
22	11	18	13	0.628571	0.666667	0.628571	0.62069	0.647059			49
									0.625	0.247796	49
14	14	21	15	0.482759	0.5	0.482759	0.6	0.491228			50
21	15	14	14	0.6	0.583333	0.6	0.482759	0.591549			50
									0.546875	0.083004	50
19	12	17	16	0.542857	0.612903	0.542857	0.586207	0.575758			51
17	16	19	12	0.586207	0.515152	0.586207	0.542857	0.548387			51
									0.5625	0.127556	51
17	15	14	18	0.485714	0.53125	0.485714	0.482759	0.507463			52
14	18	17	15	0.482759	0.4375	0.482759	0.485714	0.459016			52
									0.484375	-0.03125	52
13	19	10	22	0.371429	0.40625	0.371429	0.344828	0.38806			53
10	22	13	19	0.344828	0.3125	0.344828	0.371429	0.327869			53
									0.359375	-0.28125	53
14	19	10	21	0.4	0.424242	0.4	0.344828	0.411765			54
10	21	14	19	0.344828	0.322581	0.344828	0.4	0.333333			54
									0.375	-0.253673	54
15	18	17	14	0.517241	0.454545	0.517241	0.485714	0.483871			55
17	14	15	18	0.485714	0.548387	0.485714	0.517241	0.515152			55
									0.5	0.00292113	55
16	16	19	13	0.551724	0.5	0.551724	0.542857	0.52459			56
19	13	16	16	0.542857	0.59375	0.542857	0.551724	0.567164			56
									0.546875	0.09375	56
22	15	14	13	0.628571	0.594595	0.628571	0.482759	0.611111			57
14	13	22	15	0.482759	0.518519	0.482759	0.628571	0.5			57
									0.5625	0.111992	57
18	17	12	17	0.514286	0.514286	0.514286	0.413793	0.514286			58
12	17	18	17	0.413793	0.413793	0.413793	0.514286	0.413793			58
									0.46875	-0.0719212	58
16	14	15	19	0.457143	0.533333	0.457143	0.517241	0.492308			59
15	19	16	14	0.517241	0.441176	0.517241	0.457143	0.47619			59
									0.484375	-0.0252427	59
16	17	18	13	0.551724	0.484848	0.551724	0.514286	0.516129			60
18	13	16	17	0.514286	0.580645	0.514286	0.551724	0.545455			60
									0.53125	0.0652386	60
17	12	17	18	0.485714	0.586207	0.485714	0.586207	0.53125			61
17	18	17	12	0.586207	0.485714	0.586207	0.485714	0.53125			61
									0.53125	0.070668	61
14	17	18	15	0.482759	0.451613	0.482759	0.514286	0.466667			62
18	15	14	17	0.514286	0.545455	0.514286	0.482759	0.529412			62
									0.5	-0.0029383	62
22	14	15	13	0.628571	0.611111	0.628571	0.517241	0.619718			63
15	13	22	14	0.517241	0.535714	0.517241	0.628571	0.526316			63
									0.578125	0.146245	63
13	17	18	16	0.448276	0.433333	0.448276	0.514286	0.440678			64
18	16	13	17	0.514286	0.529412	0.514286	0.448276	0.521739			64
									0.484375	-0.0373281	64
12	18	17	17	0.413793	0.4	0.413793	0.485714	0.40678			65
17	17	12	18	0.485714	0.5	0.485714	0.413793	0.492754			65
									0.453125	-0.100196	65
11	18	17	18	0.37931	0.37931	0.37931	0.485714	0.37931			66
17	18	11	18	0.485714	0.485714	0.485714	0.37931	0.485714			66
									0.4375	-0.134975	66
12	20	15	17	0.413793	0.375	0.413793	0.428571	0.393443			67
15	17	12	20	0.428571	0.46875	0.428571	0.413793	0.447761			67
									0.421875	-0.15625	67
14	15	14	21	0.4	0.482759	0.4	0.482759	0.4375			68
14	21	14	15	0.482759	0.4	0.482759	0.4	0.4375			68
									0.4375	-0.115198	68
15	15	20	14	0.517241	0.5	0.517241	0.571429	0.508475			69
20	14	15	15	0.571429	0.588235	0.571429	0.517241	0.57971			69
									0.546875	0.0884086	69
11	14	21	18	0.37931	0.44	0.37931	0.6	0.407407			70
21	18	11	14	0.6	0.538462	0.6	0.37931	0.567568			70
									0.5	-0.0209372	70
15	11	18	20	0.428571	0.576923	0.428571	0.62069	0.491803			71
18	20	15	11	0.62069	0.473684	0.62069	0.428571	0.537313			71
									0.515625	0.0479846	71
18	16	19	11	0.62069	0.529412	0.62069	0.542857	0.571429			72
19	11	18	16	0.542857	0.633333	0.542857	0.62069	0.584615			72
									0.578125	0.161165	72
17	15	20	12	0.586207	0.53125	0.586207	0.571429	0.557377			73
20	12	17	15	0.571429	0.625	0.571429	0.586207	0.597015			73
									0.578125	0.15625	73
20	14	15	15	0.571429	0.588235	0.571429	0.517241	0.57971			74
15	15	20	14	0.517241	0.5	0.517241	0.571429	0.508475			74
									0.546875	0.0884086	74
14	15	20	15	0.482759	0.482759	0.482759	0.571429	0.482759			75
20	15	14	15	0.571429	0.571429	0.571429	0.482759	0.571429			75
									0.53125	0.0541872	75
16	20	15	13	0.551724	0.444444	0.551724	0.428571	0.492308			76
15	13	16	20	0.428571	0.535714	0.428571	0.551724	0.47619			76
									0.484375	-0.019305	76
17	19	16	12	0.586207	0.472222	0.586207	0.457143	0.523077			77
16	12	17	19	0.457143	0.571429	0.457143	0.586207	0.507937			77
									0.515625	0.042471	77
18	17	18	11	0.62069	0.514286	0.62069	0.514286	0.5625			78
18	11	18	17	0.514286	0.62069	0.514286	0.62069	0.5625			78
									0.5625	0.132623	78
15	15	14	20	0.428571	0.5	0.428571	0.482759	0.461538			79
14	20	15	15	0.482759	0.411765	0.482759	0.428571	0.444444			79
									0.453125	-0.0873786	79
16	18	11	19	0.457143	0.470588	0.457143	0.37931	0.463768			80
11	19	16	18	0.37931	0.366667	0.37931	0.457143	0.372881			80
									0.421875	-0.163065	80
17	18	11	18	0.485714	0.485714	0.485714	0.37931	0.485714			81
11	18	17	18	0.37931	0.37931	0.37931	0.485714	0.37931			81
									0.4375	-0.134975	81
20	10	19	15	0.571429	0.666667	0.571429	0.655172	0.615385			82
19	15	20	10	0.655172	0.558824	0.655172	0.571429	0.603175			82
									0.609375	0.223301	82
12	20	15	17	0.413793	0.375	0.413793	0.428571	0.393443			83
15	17	12	20	0.428571	0.46875	0.428571	0.413793	0.447761			83
									0.421875	-0.15625	83
12	14	15	23	0.342857	0.461538	0.342857	0.517241	0.393443			84
15	23	12	14	0.517241	0.394737	0.517241	0.342857	0.447761			84
									0.421875	-0.136276	84
17	12	17	18	0.485714	0.586207	0.485714	0.586207	0.53125			85
17	18	17	12	0.586207	0.485714	0.586207	0.485714	0.53125			85
									0.53125	0.070668	85
23	16	13	12	0.657143	0.589744	0.657143	0.448276	0.621622			86
13	12	23	16	0.448276	0.52	0.448276	0.657143	0.481481			86
									0.5625	0.10668	86
12	22	13	17	0.413793	0.352941	0.413793	0.371429	0.380952			87
13	17	12	22	0.371429	0.433333	0.371429	0.413793	0.4			87
									0.390625	-0.21165	87
16	16	13	19	0.457143	0.5	0.457143	0.448276	0.477612			88
13	19	16	16	0.448276	0.40625	0.448276	0.457143	0.42623			88
									0.453125	-0.09375	88
16	20	9	19	0.457143	0.444444	0.457143	0.310345	0.450704			89
9	19	16	20	0.310345	0.321429	0.310345	0.457143	0.315789			89
									0.390625	-0.233202	89
16	17	12	19	0.457143	0.484848	0.457143	0.413793	0.470588			90
12	19	16	17	0.413793	0.387097	0.413793	0.457143	0.4			90
									0.4375	-0.128306	90
11	13	22	18	0.37931	0.458333	0.37931	0.628571	0.415094			91
22	18	11	13	0.628571	0.55	0.628571	0.37931	0.586667			91
									0.515625	0.008	91
17	15	20	12	0.586207	0.53125	0.586207	0.571429	0.557377			92
20	12	17	15	0.571429	0.625	0.571429	0.586207	0.597015			92
									0.578125	0.15625	92
20	14	15	15	0.571429	0.588235	0.571429	0.517241	0.57971			93
15	15	20	14	0.517241	0.5	0.517241	0.571429	0.508475			93
									0.546875	0.0884086	93
17	17	18	12	0.586207	0.5	0.586207	0.514286	0.539683			94
18	12	17	17	0.514286	0.6	0.514286	0.586207	0.553846			94
									0.546875	0.0990291	94
12	18	17	17	0.413793	0.4	0.413793	0.485714	0.40678			95
17	17	12	18	0.485714	0.5	0.485714	0.413793	0.492754			95
									0.453125	-0.100196	95
16	16	13	19	0.457143	0.5	0.457143	0.448276	0.477612			96
13	19	16	16	0.448276	0.40625	0.448276	0.457143	0.42623			96
									0.453125	-0.09375	96
20	11	18	15	0.571429	0.645161	0.571429	0.62069	0.606061			97
18	15	20	11	0.62069	0.545455	0.62069	0.571429	0.580645			97
									0.59375	0.189873	97
15	18	11	20	0.428571	0.454545	0.428571	0.37931	0.441176			98
11	20	15	18	0.37931	0.354839	0.37931	0.428571	0.366667			98
									0.40625	-0.190989	98
14	15	20	15	0.482759	0.482759	0.482759	0.571429	0.482759			99
20	15	14	15	0.571429	0.571429	0.571429	0.482759	0.571429			99
									0.53125	0.0541872	99
16	15	14	19	0.457143	0.516129	0.457143	0.482759	0.484848			100
14	19	16	15	0.482759	0.424242	0.482759	0.457143	0.451613			100
									0.46875	-0.0593963	100
14	14	21	15	0.482759	0.5	0.482759	0.6	0.491228			101
21	15	14	14	0.6	0.583333	0.6	0.482759	0.591549			101
									0.546875	0.083004	101
20	14	15	15	0.571429	0.588235	0.571429	0.517241	0.57971			102
15	15	20	14	0.517241	0.5	0.517241	0.571429	0.508475			102
									0.546875	0.0884086	102
22	16	13	13	0.628571	0.578947	0.628571	0.448276	0.60274			103
13	13	22	16	0.448276	0.5	0.448276	0.628571	0.472727			103
									0.546875	0.0775348	103
15	15	14	20	0.428571	0.5	0.428571	0.482759	0.461538			104
14	20	15	15	0.482759	0.411765	0.482759	0.428571	0.444444			104
									0.453125	-0.0873786	104
11	20	15	18	0.37931	0.354839	0.37931	0.428571	0.366667			105
15	18	11	20	0.428571	0.454545	0.428571	0.37931	0.441176			105
									0.40625	-0.190989	105
14	21	14	15	0.482759	0.4	0.482759	0.4	0.4375			106
14	15	14	21	0.4	0.482759	0.4	0.482759	0.4375			106
									0.4375	-0.115198	106
15	20	9	20	0.428571	0.428571	0.428571	0.310345	0.428571			107
9	20	15	20	0.310345	0.310345	0.310345	0.428571	0.310345			107
									0.375	-0.261084	107
18	11	18	17	0.514286	0.62069	0.514286	0.62069	0.5625			108
18	17	18	11	0.62069	0.514286	0.62069	0.514286	0.5625			108
									0.5625	0.132623	108
14	20	9	21	0.4	0.411765	0.4	0.310345	0.405797			109
9	21	14	20	0.310345	0.3	0.310345	0.4	0.305085			109
									0.359375	-0.288802	109
14	19	16	15	0.482759	0.424242	0.482759	0.457143	0.451613			110
16	15	14	19	0.457143	0.516129	0.457143	0.482759	0.484848			110
									0.46875	-0.0593963	110
16	20	15	13	0.551724	0.444444	0.551724	0.428571	0.492308			111
15	13	16	20	0.428571	0.535714	0.428571	0.551724	0.47619			111
									0.484375	-0.019305	111
16	14	21	13	0.551724	0.533333	0.551724	0.6	0.542373			112
21	13	16	14	0.6	0.617647	0.6	0.551724	0.608696			112
									0.578125	0.151277	112
19	13	22	10	0.655172	0.59375	0.655172	0.628571	0.622951			113
22	10	19	13	0.628571	0.6875	0.628571	0.655172	0.656716			113
									0.640625	0.28125	113
12	16	19	17	0.413793	0.428571	0.413793	0.542857	0.421053			114
19	17	12	16	0.542857	0.527778	0.542857	0.413793	0.535211			114
									0.484375	-0.0434783	114
13	12	23	16	0.448276	0.52	0.448276	0.657143	0.481481			115
23	16	13	12	0.657143	0.589744	0.657143	0.448276	0.621622			115
									0.5625	0.10668	115
13	10	19	22	0.371429	0.565217	0.371429	0.655172	0.448276			116
19	22	13	10	0.655172	0.463415	0.655172	0.371429	0.542857			116
									0.5	0.0256898	116
15	10	19	20	0.428571	0.6	0.428571	0.655172	0.5			117
19	20	15	10	0.655172	0.487179	0.655172	0.428571	0.558824			117
									0.53125	0.0813397	117
22	12	17	13	0.628571	0.647059	0.628571	0.586207	0.637681			118
17	13	22	12	0.586207	0.566667	0.586207	0.628571	0.576271			118
									0.609375	0.214145	118
16	17	12	19	0.457143	0.484848	0.457143	0.413793	0.470588			119
12	19	16	17	0.413793	0.387097	0.413793	0.457143	0.4			119
									0.4375	-0.128306	119
15	16	13	20	0.428571	0.483871	0.428571	0.448276	0.454545			120
13	20	15	16	0.448276	0.393939	0.448276	0.428571	0.419355			120
									0.4375	-0.121714	120
16	19	16	13	0.551724	0.457143	0.551724	0.457143	0.5			121
16	13	16	19	0.457143	0.551724	0.457143	0.551724	0.5			121
									0.5	0.00871249	121
13	24	11	16	0.448276	0.351351	0.448276	0.314286	0.393939			122
11	16	13	24	0.314286	0.407407	0.314286	0.448276	0.354839			122
									0.375	-0.231954	122
15	19	10	20	0.428571	0.441176	0.428571	0.344828	0.434783			123
10	20	15	19	0.344828	0.333333	0.344828	0.428571	0.338983			123
									0.390625	-0.225933	123
13	15	14	22	0.371429	0.464286	0.371429	0.482759	0.412698			124
14	22	13	15	0.482759	0.388889	0.482759	0.371429	0.430769			124
									0.421875	-0.142857	124
20	16	13	15	0.571429	0.555556	0.571429	0.448276	0.56338			125
13	15	20	16	0.448276	0.464286	0.448276	0.571429	0.45614			125
									0.515625	0.0197628	125
16	15	14	19	0.457143	0.516129	0.457143	0.482759	0.484848			126
14	19	16	15	0.482759	0.424242	0.482759	0.457143	0.451613			126
									0.46875	-0.0593963	126
23	10	19	12	0.657143	0.69697	0.657143	0.655172	0.676471			127
19	12	23	10	0.655172	0.612903	0.655172	0.657143	0.633333			127
									0.65625	0.31048	127
14	16	13	21	0.4	0.466667	0.4	0.448276	0.430769			128
13	21	14	16	0.448276	0.382353	0.448276	0.4	0.412698			128
									0.421875	-0.149515	128
14	10	25	15	0.482759	0.583333	0.482759	0.714286	0.528302			129
25	15	14	10	0.714286	0.625	0.714286	0.482759	0.666667			129
									0.609375	0.2	129
16	13	16	19	0.457143	0.551724	0.457143	0.551724	0.5			130
16	19	16	13	0.551724	0.457143	0.551724	0.457143	0.5			130
									0.5	0.00871249	130
17	19	16	12	0.586207	0.472222	0.586207	0.457143	0.523077			131
16	12	17	19	0.457143	0.571429	0.457143	0.586207	0.507937			131
									0.515625	0.042471	131
9	19	16	20	0.310345	0.321429	0.310345	0.457143	0.315789			132
16	20	9	19	0.457143	0.444444	0.457143	0.310345	0.450704			132
									0.390625	-0.233202	132
15	15	14	20	0.428571	0.5	0.428571	0.482759	0.461538			133
14	20	15	15	0.482759	0.411765	0.482759	0.428571	0.444444			133
									0.453125	-0.0873786	133
18	5	24	17	0.514286	0.782609	0.514286	0.827586	0.62069			134
24	17	18	5	0.827586	0.585366	0.827586	0.514286	0.685714			134
									0.65625	0.330162	134
15	21	14	14	0.517241	0.416667	0.517241	0.4	0.461538			135
14	14	15	21	0.4	0.5	0.4	0.517241	0.444444			135
									0.453125	-0.0810811	135
17	8	21	18	0.485714	0.68	0.485714	0.724138	0.566667			136
21	18	17	8	0.724138	0.538462	0.724138	0.485714	0.617647			136
									0.59375	0.203828	136
16	22	7	19	0.457143	0.421053	0.457143	0.241379	0.438356			137
7	19	16	22	0.241379	0.269231	0.241379	0.457143	0.254545			137
									0.359375	-0.304175	137
15	15	14	20	0.428571	0.5	0.428571	0.482759	0.461538			138
14	20	15	15	0.482759	0.411765	0.482759	0.428571	0.444444			138
									0.453125	-0.0873786	138
17	18	11	18	0.485714	0.485714	0.485714	0.37931	0.485714			139
11	18	17	18	0.37931	0.37931	0.37931	0.485714	0.37931			139
									0.4375	-0.134975	139
13	17	18	16	0.448276	0.433333	0.448276	0.514286	0.440678			140
18	16	13	17	0.514286	0.529412	0.514286	0.448276	0.521739			140
									0.484375	-0.0373281	140
13	18	17	16	0.448276	0.419355	0.448276	0.485714	0.433333			141
17	16	13	18	0.485714	0.515152	0.485714	0.448276	0.5			141
									0.46875	-0.0656219	141
11	15	14	24	0.314286	0.423077	0.314286	0.482759	0.360656			142
14	24	11	15	0.482759	0.368421	0.482759	0.314286	0.41791			142
									0.390625	-0.197697	142
13	14	15	22	0.371429	0.481481	0.371429	0.517241	0.419355			143
15	22	13	14	0.517241	0.405405	0.517241	0.371429	0.454545			143
									0.4375	-0.108758	143
13	18	17	16	0.448276	0.419355	0.448276	0.485714	0.433333			144
17	16	13	18	0.485714	0.515152	0.485714	0.448276	0.5			144
									0.46875	-0.0656219	144
8	17	18	21	0.275862	0.32	0.275862	0.514286	0.296296			145
18	21	8	17	0.514286	0.461538	0.514286	0.275862	0.486486			145
									0.40625	-0.212363	145
17	18	11	18	0.485714	0.485714	0.485714	0.37931	0.485714			146
11	18	17	18	0.37931	0.37931	0.37931	0.485714	0.37931			146
									0.4375	-0.134975	146
19	13	16	16	0.542857	0.59375	0.542857	0.551724	0.567164			147
16	16	19	13	0.551724	0.5	0.551724	0.542857	0.52459			147
									0.546875	0.09375	147
14	18	17	15	0.482759	0.4375	0.482759	0.485714	0.459016			148
17	15	14	18	0.485714	0.53125	0.485714	0.482759	0.507463			148
									0.484375	-0.03125	148
13	16	19	16	0.448276	0.448276	0.448276	0.542857	0.448276			149
19	16	13	16	0.542857	0.542857	0.542857	0.448276	0.542857			149
									0.5	-0.008867	149
14	14	15	21	0.4	0.5	0.4	0.517241	0.444444			150
15	21	14	14	0.517241	0.416667	0.517241	0.4	0.461538			150
									0.453125	-0.0810811	150
14	15	14	21	0.4	0.482759	0.4	0.482759	0.4375			151
14	21	14	15	0.482759	0.4	0.482759	0.4	0.4375			151
									0.4375	-0.115198	151
15	20	15	14	0.517241	0.428571	0.517241	0.428571	0.46875			152
15	14	15	20	0.428571	0.517241	0.428571	0.517241	0.46875			152
									0.46875	-0.053243	152
17	16	19	12	0.586207	0.515152	0.586207	0.542857	0.548387			153
19	12	17	16	0.542857	0.612903	0.542857	0.586207	0.575758			153
									0.5625	0.127556	153
13	14	15	22	0.371429	0.481481	0.371429	0.517241	0.419355			154
15	22	13	14	0.517241	0.405405	0.517241	0.371429	0.454545			154
									0.4375	-0.108758	154
21	14	15	14	0.6	0.6	0.6	0.517241	0.6			155
15	14	21	14	0.517241	0.517241	0.517241	0.6	0.517241			155
									0.5625	0.117241	155
19	21	8	16	0.542857	0.475	0.542857	0.275862	0.506667			156
8	16	19	21	0.275862	0.333333	0.275862	0.542857	0.301887			156
									0.421875	-0.184	156
14	17	18	15	0.482759	0.451613	0.482759	0.514286	0.466667			157
18	15	14	17	0.514286	0.545455	0.514286	0.482759	0.529412			157
									0.5	-0.0029383	157
16	16	13	19	0.457143	0.5	0.457143	0.448276	0.477612			158
13	19	16	16	0.448276	0.40625	0.448276	0.457143	0.42623			158
									0.453125	-0.09375	158
22	17	12	13	0.628571	0.564103	0.628571	0.413793	0.594595			159
12	13	22	17	0.413793	0.48	0.413793	0.628571	0.444444			159
									0.53125	0.0428714	159
19	10	19	16	0.542857	0.655172	0.542857	0.655172	0.59375			160
19	16	19	10	0.655172	0.542857	0.655172	0.542857	0.59375			160
									0.59375	0.194579	160
23	9	20	12	0.657143	0.71875	0.657143	0.689655	0.686567			161
20	12	23	9	0.689655	0.625	0.689655	0.657143	0.655738			161
									0.671875	0.34375	161
18	21	14	11	0.62069	0.461538	0.62069	0.4	0.529412			162
14	11	18	21	0.4	0.56	0.4	0.62069	0.466667			162
									0.5	0.0200957	162
14	21	14	15	0.482759	0.4	0.482759	0.4	0.4375			163
14	15	14	21	0.4	0.482759	0.4	0.482759	0.4375			163
									0.4375	-0.115198	163
17	11	18	18	0.485714	0.607143	0.485714	0.62069	0.539683			164
18	18	17	11	0.62069	0.5	0.62069	0.485714	0.553846			164
									0.546875	0.104247	164
13	17	12	22	0.371429	0.433333	0.371429	0.413793	0.4			165
12	22	13	17	0.413793	0.352941	0.413793	0.371429	0.380952			165
									0.390625	-0.21165	165
14	17	18	15	0.482759	0.451613	0.482759	0.514286	0.466667			166
18	15	14	17	0.514286	0.545455	0.514286	0.482759	0.529412			166
									0.5	-0.0029383	166
14	18	17	15	0.482759	0.4375	0.482759	0.485714	0.459016			167
17	15	14	18	0.485714	0.53125	0.485714	0.482759	0.507463			167
									0.484375	-0.03125	167
13	17	18	16	0.448276	0.433333	0.448276	0.514286	0.440678			168
18	16	13	17	0.514286	0.529412	0.514286	0.448276	0.521739			168
									0.484375	-0.0373281	168
18	18	11	17	0.514286	0.5	0.514286	0.37931	0.507042			169
11	17	18	18	0.37931	0.392857	0.37931	0.514286	0.385965			169
									0.453125	-0.106719	169
16	17	12	19	0.457143	0.484848	0.457143	0.413793	0.470588			170
12	19	16	17	0.413793	0.387097	0.413793	0.457143	0.4			170
									0.4375	-0.128306	170
13	20	15	16	0.448276	0.393939	0.448276	0.428571	0.419355			171
15	16	13	20	0.428571	0.483871	0.428571	0.448276	0.454545			171
									0.4375	-0.121714	171
13	11	18	22	0.371429	0.541667	0.371429	0.62069	0.440678			172
18	22	13	11	0.62069	0.45	0.62069	0.371429	0.521739			172
									0.484375	-0.00763359	172
10	18	17	19	0.344828	0.357143	0.344828	0.485714	0.350877			173
17	19	10	18	0.485714	0.472222	0.485714	0.344828	0.478873			173
									0.421875	-0.16996	173
13	19	16	16	0.448276	0.40625	0.448276	0.457143	0.42623			174
16	16	13	19	0.457143	0.5	0.457143	0.448276	0.477612			174
									0.453125	-0.09375	174
15	13	16	20	0.428571	0.535714	0.428571	0.551724	0.47619			175
16	20	15	13	0.551724	0.444444	0.551724	0.428571	0.492308			175
									0.484375	-0.019305	175
10	12	23	19	0.344828	0.454545	0.344828	0.657143	0.392157			176
23	19	10	12	0.657143	0.547619	0.657143	0.344828	0.597403			176
									0.515625	0.00201207	176
14	14	21	15	0.482759	0.5	0.482759	0.6	0.491228			177
21	15	14	14	0.6	0.583333	0.6	0.482759	0.591549			177
									0.546875	0.083004	177
21	12	17	14	0.6	0.636364	0.6	0.586207	0.617647			178
17	14	21	12	0.586207	0.548387	0.586207	0.6	0.566667			178
									0.59375	0.185113	178
17	14	15	18	0.485714	0.548387	0.485714	0.517241	0.515152			179
15	18	17	14	0.517241	0.454545	0.517241	0.485714	0.483871			179
									0.5	0.00292113	179
16	11	18	19	0.457143	0.592593	0.457143	0.62069	0.516129			180
18	19	16	11	0.62069	0.486486	0.62069	0.457143	0.545455			180
									0.53125	0.0760346	180
13	14	15	22	0.371429	0.481481	0.371429	0.517241	0.419355			181
15	22	13	14	0.517241	0.405405	0.517241	0.371429	0.454545			181
									0.4375	-0.108758	181
17	20	9	18	0.485714	0.459459	0.485714	0.310345	0.472222			182
9	18	17	20	0.310345	0.333333	0.310345	0.485714	0.321429			182
									0.40625	-0.205154	182
21	20	9	14	0.6	0.512195	0.6	0.310345	0.552632			183
9	14	21	20	0.310345	0.391304	0.310345	0.6	0.346154			183
									0.46875	-0.0912738	183
18	13	16	17	0.514286	0.580645	0.514286	0.551724	0.545455			184
16	17	18	13	0.551724	0.484848	0.551724	0.514286	0.516129			184
									0.53125	0.0652386	184
19	16	13	16	0.542857	0.542857	0.542857	0.448276	0.542857			185
13	16	19	16	0.448276	0.448276	0.448276	0.542857	0.448276			185
									0.5	-0.008867	185
21	14	15	14	0.6	0.6	0.6	0.517241	0.6			186
15	14	21	14	0.517241	0.517241	0.517241	0.6	0.517241			186
									0.5625	0.117241	186
12	18	11	23	0.342857	0.4	0.342857	0.37931	0.369231			187
11	23	12	18	0.37931	0.323529	0.37931	0.342857	0.349206			187
									0.359375	-0.273786	187
15	21	8	20	0.428571	0.416667	0.428571	0.275862	0.422535			188
8	20	15	21	0.275862	0.285714	0.275862	0.428571	0.280702			188
									0.359375	-0.296443	188
16	16	19	13	0.551724	0.5	0.551724	0.542857	0.52459			189
19	13	16	16	0.542857	0.59375	0.542857	0.551724	0.567164			189
									0.546875	0.09375	189
17	18	11	18	0.485714	0.485714	0.485714	0.37931	0.485714			190
11	18	17	18	0.37931	0.37931	0.37931	0.485714	0.37931			190
									0.4375	-0.134975	190
21	14	15	14	0.6	0.6	0.6	0.517241	0.6			191
15	14	21	14	0.517241	0.517241	0.517241	0.6	0.517241			191
									0.5625	0.117241	191
11	23	12	18	0.37931	0.323529	0.37931	0.342857	0.349206			192
12	18	11	23	0.342857	0.4	0.342857	0.37931	0.369231			192
									0.359375	-0.273786	192
22	15	14	13	0.628571	0.594595	0.628571	0.482759	0.611111			193
14	13	22	15	0.482759	0.518519	0.482759	0.628571	0.5			193
									0.5625	0.111992	193
16	19	16	13	0.551724	0.457143	0.551724	0.457143	0.5			194
16	13	16	19	0.457143	0.551724	0.457143	0.551724	0.5			194
									0.5	0.00871249	194
18	18	11	17	0.514286	0.5	0.514286	0.37931	0.507042			195
11	17	18	18	0.37931	0.392857	0.37931	0.514286	0.385965			195
									0.453125	-0.106719	195
13	20	15	16	0.448276	0.393939	0.448276	0.428571	0.419355			196
15	16	13	20	0.428571	0.483871	0.428571	0.448276	0.454545			196
									0.4375	-0.121714	196
20	20	15	9	0.689655	0.5	0.689655	0.428571	0.57971			197
15	9	20	20	0.428571	0.625	0.428571	0.689655	0.508475			197
									0.546875	0.114504	197
20	16	13	15	0.571429	0.555556	0.571429	0.448276	0.56338			198
13	15	20	16	0.448276	0.464286	0.448276	0.571429	0.45614			198
									0.515625	0.0197628	198
19	16	13	16	0.542857	0.542857	0.542857	0.448276	0.542857			199
13	16	19	16	0.448276	0.448276	0.448276	0.542857	0.448276			199
									0.5	-0.008867	199
13	19	16	16	0.448276	0.40625	0.448276	0.457143	0.42623			200
16	16	13	19	0.457143	0.5	0.457143	0.448276	0.477612			200
									0.453125	-0.09375	200
7	14	21	22	0.241379	0.333333	0.241379	0.6	0.28			201
21	22	7	14	0.6	0.488372	0.6	0.241379	0.538462			201
									0.4375	-0.162462	201
14	11	18	21	0.4	0.56	0.4	0.62069	0.466667			202
18	21	14	11	0.62069	0.461538	0.62069	0.4	0.529412			202
									0.5	0.0200957	202
19	14	15	16	0.542857	0.575758	0.542857	0.517241	0.558824			203
15	16	19	14	0.517241	0.483871	0.517241	0.542857	0.5			203
									0.53125	0.0597453	203
19	16	13	16	0.542857	0.542857	0.542857	0.448276	0.542857			204
13	16	19	16	0.448276	0.448276	0.448276	0.542857	0.448276			204
									0.5	-0.008867	204
18	16	13	17	0.514286	0.529412	0.514286	0.448276	0.521739			205
13	17	18	16	0.448276	0.433333	0.448276	0.514286	0.440678			205
									0.484375	-0.0373281	205
17	16	19	12	0.586207	0.515152	0.586207	0.542857	0.548387			206
19	12	17	16	0.542857	0.612903	0.542857	0.586207	0.575758			206
									0.5625	0.127556	206
11	15	20	18	0.37931	0.423077	0.37931	0.571429	0.4			207
20	18	11	15	0.571429	0.526316	0.571429	0.37931	0.547945			207
									0.484375	-0.0497018	207
21	16	13	14	0.6	0.567568	0.6	0.448276	0.583333			208
13	14	21	16	0.448276	0.481481	0.448276	0.6	0.464286			208
									0.53125	0.0485629	208
15	16	13	20	0.428571	0.483871	0.428571	0.448276	0.454545			209
13	20	15	16	0.448276	0.393939	0.448276	0.428571	0.419355			209
									0.4375	-0.121714	209
15	19	16	14	0.517241	0.441176	0.517241	0.457143	0.47619			210
16	14	15	19	0.457143	0.533333	0.457143	0.517241	0.492308			210
									0.484375	-0.0252427	210
20	17	12	15	0.571429	0.540541	0.571429	0.413793	0.555556			211
12	15	20	17	0.413793	0.444444	0.413793	0.571429	0.428571			211
									0.5	-0.0148662	211
18	15	14	17	0.514286	0.545455	0.514286	0.482759	0.529412			212
14	17	18	15	0.482759	0.451613	0.482759	0.514286	0.466667			212
									0.5	-0.0029383	212
14	17	18	15	0.482759	0.451613	0.482759	0.514286	0.466667			213
18	15	14	17	0.514286	0.545455	0.514286	0.482759	0.529412			213
									0.5	-0.0029383	213
16	12	17	19	0.457143	0.571429	0.457143	0.586207	0.507937			214
17	19	16	12	0.586207	0.472222	0.586207	0.457143	0.523077			214
									0.515625	0.042471	214
24	15	14	11	0.685714	0.615385	0.685714	0.482759	0.648649			215
14	11	24	15	0.482759	0.56	0.482759	0.685714	0.518519			215
									0.59375	0.170489	215
19	15	14	16	0.542857	0.558824	0.542857	0.482759	0.550725			216
14	16	19	15	0.482759	0.466667	0.482759	0.542857	0.474576			216
									0.515625	0.0255403	216
11	19	16	18	0.37931	0.366667	0.37931	0.457143	0.372881			217
16	18	11	19	0.457143	0.470588	0.457143	0.37931	0.463768			217
									0.421875	-0.163065	217
21	14	15	14	0.6	0.6	0.6	0.517241	0.6			218
15	14	21	14	0.517241	0.517241	0.517241	0.6	0.517241			218
									0.5625	0.117241	218
22	12	17	13	0.628571	0.647059	0.628571	0.586207	0.637681			219
17	13	22	12	0.586207	0.566667	0.586207	0.628571	0.576271			219
									0.609375	0.214145	219
11	21	14	18	0.37931	0.34375	0.37931	0.4	0.360656			220
14	18	11	21	0.4	0.4375	0.4	0.37931	0.41791			220
									0.390625	-0.21875	220
17	13	22	12	0.586207	0.566667	0.586207	0.628571	0.576271			221
22	12	17	13	0.628571	0.647059	0.628571	0.586207	0.637681			221
									0.609375	0.214145	221
21	13	16	14	0.6	0.617647	0.6	0.551724	0.608696			222
16	14	21	13	0.551724	0.533333	0.551724	0.6	0.542373			222
									0.578125	0.151277	222
14	12	23	15	0.482759	0.538462	0.482759	0.657143	0.509091			223
23	15	14	12	0.657143	0.605263	0.657143	0.482759	0.630137			223
									0.578125	0.141153	223
17	19	10	18	0.485714	0.472222	0.485714	0.344828	0.478873			224
10	18	17	19	0.344828	0.357143	0.344828	0.485714	0.350877			224
									0.421875	-0.16996	224
19	18	11	16	0.542857	0.513514	0.542857	0.37931	0.527778			225
11	16	19	18	0.37931	0.407407	0.37931	0.542857	0.392857			225
									0.46875	-0.0782953	225
16	14	21	13	0.551724	0.533333	0.551724	0.6	0.542373			226
21	13	16	14	0.6	0.617647	0.6	0.551724	0.608696			226
									0.578125	0.151277	226
16	18	11	19	0.457143	0.470588	0.457143	0.37931	0.463768			227
11	19	16	18	0.37931	0.366667	0.37931	0.457143	0.372881			227
									0.421875	-0.163065	227
27	13	16	8	0.771429	0.675	0.771429	0.551724	0.72			228
16	8	27	13	0.551724	0.666667	0.551724	0.771429	0.603774			228
									0.671875	0.328	228
17	17	12	18	0.485714	0.5	0.485714	0.413793	0.492754			229
12	18	17	17	0.413793	0.4	0.413793	0.485714	0.40678			229
									0.453125	-0.100196	229
18	12	17	17	0.514286	0.6	0.514286	0.586207	0.553846			230
17	17	18	12	0.586207	0.5	0.586207	0.514286	0.539683			230
									0.546875	0.0990291	230
18	20	9	17	0.514286	0.473684	0.514286	0.310345	0.493151			231
9	17	18	20	0.310345	0.346154	0.310345	0.514286	0.327273			231
									0.421875	-0.176938	231
19	13	16	16	0.542857	0.59375	0.542857	0.551724	0.567164			232
16	16	19	13	0.551724	0.5	0.551724	0.542857	0.52459			232
									0.546875	0.09375	232
12	15	20	17	0.413793	0.444444	0.413793	0.571429	0.428571			233
20	17	12	15	0.571429	0.540541	0.571429	0.413793	0.555556			233
									0.5	-0.0148662	233
13	24	11	16	0.448276	0.351351	0.448276	0.314286	0.393939			234
11	16	13	24	0.314286	0.407407	0.314286	0.448276	0.354839			234
									0.375	-0.231954	234
22	12	17	13	0.628571	0.647059	0.628571	0.586207	0.637681			235
17	13	22	12	0.586207	0.566667	0.586207	0.628571	0.576271			235
									0.609375	0.214145	235
17	8	21	18	0.485714	0.68	0.485714	0.724138	0.566667			236
21	18	17	8	0.724138	0.538462	0.724138	0.485714	0.617647			236
									0.59375	0.203828	236
16	9	20	19	0.457143	0.64	0.457143	0.689655	0.533333			237
20	19	16	9	0.689655	0.512821	0.689655	0.457143	0.588235			237
									0.5625	0.142584	237
13	16	19	16	0.448276	0.448276	0.448276	0.542857	0.448276			238
19	16	13	16	0.542857	0.542857	0.542857	0.448276	0.542857			238
									0.5	-0.008867	238
16	17	12	19	0.457143	0.484848	0.457143	0.413793	0.470588			239
12	19	16	17	0.413793	0.387097	0.413793	0.457143	0.4			239
									0.4375	-0.128306	239
19	12	17	16	0.542857	0.612903	0.542857	0.586207	0.575758			240
17	16	19	12	0.586207	0.515152	0.586207	0.542857	0.548387			240
									0.5625	0.127556	240
19	14	15	16	0.542857	0.575758	0.542857	0.517241	0.558824			241
15	16	19	14	0.517241	0.483871	0.517241	0.542857	0.5			241
									0.53125	0.0597453	241
11	16	13	24	0.314286	0.407407	0.314286	0.448276	0.354839			242
13	24	11	16	0.448276	0.351351	0.448276	0.314286	0.393939			242
									0.375	-0.231954	242
19	18	17	10	0.655172	0.513514	0.655172	0.485714	0.575758			243
17	10	19	18	0.485714	0.62963	0.485714	0.655172	0.548387			243
									0.5625	0.137632	243
12	21	14	17	0.413793	0.363636	0.413793	0.4	0.387097			244
14	17	12	21	0.4	0.451613	0.4	0.413793	0.424242			244
									0.40625	-0.184031	244
22	9	20	13	0.628571	0.709677	0.628571	0.689655	0.666667			245
20	13	22	9	0.689655	0.606061	0.689655	0.628571	0.645161			245
									0.65625	0.314508	245
15	21	14	14	0.517241	0.416667	0.517241	0.4	0.461538			246
14	14	15	21	0.4	0.5	0.4	0.517241	0.444444			246
									0.453125	-0.0810811	246
17	14	15	18	0.485714	0.548387	0.485714	0.517241	0.515152			247
15	18	17	14	0.517241	0.454545	0.517241	0.485714	0.483871			247
									0.5	0.00292113	247
16	11	18	19	0.457143	0.592593	0.457143	0.62069	0.516129			248
18	19	16	11	0.62069	0.486486	0.62069	0.457143	0.545455			248
									0.53125	0.0760346	248
13	22	13	16	0.448276	0.371429	0.448276	0.371429	0.40625			249
13	16	13	22	0.371429	0.448276	0.371429	0.448276	0.40625			249
									0.40625	-0.177154	249
17	13	16	18	0.485714	0.566667	0.485714	0.551724	0.523077			250
16	18	17	13	0.551724	0.470588	0.551724	0.485714	0.507937			250
									0.515625	0.0368932	250
9	20	15	20	0.310345	0.310345	0.310345	0.428571	0.310345			251
15	20	9	20	0.428571	0.428571	0.428571	0.310345	0.428571			251
									0.375	-0.261084	251
15	22	13	14	0.517241	0.405405	0.517241	0.371429	0.454545			252
13	14	15	22	0.371429	0.481481	0.371429	0.517241	0.419355			252
									0.4375	-0.108758	252
11	20	15	18	0.37931	0.354839	0.37931	0.428571	0.366667			253
15	18	11	20	0.428571	0.454545	0.428571	0.37931	0.441176			253
									0.40625	-0.190989	253
19	14	15	16	0.542857	0.575758	0.542857	0.517241	0.558824			254
15	16	19	14	0.517241	0.483871	0.517241	0.542857	0.5			254
									0.53125	0.0597453	254
13	21	14	16	0.448276	0.382353	0.448276	0.4	0.412698			255
14	16	13	21	0.4	0.466667	0.4	0.448276	0.430769			255
									0.421875	-0.149515	255
24	11	18	11	0.685714	0.685714	0.685714	0.62069	0.685714			256
18	11	24	11	0.62069	0.62069	0.62069	0.685714	0.62069			256
									0.65625	0.306404	256
14	20	15	15	0.482759	0.411765	0.482759	0.428571	0.444444			257
15	15	14	20	0.428571	0.5	0.428571	0.482759	0.461538			257
									0.453125	-0.0873786	257
10	20	15	19	0.344828	0.333333	0.344828	0.428571	0.338983			258
15	19	10	20	0.428571	0.441176	0.428571	0.344828	0.434783			258
									0.390625	-0.225933	258
10	15	20	19	0.344828	0.4	0.344828	0.571429	0.37037			259
20	19	10	15	0.571429	0.512821	0.571429	0.344828	0.540541			259
									0.46875	-0.0847458	259
17	17	18	12	0.586207	0.5	0.586207	0.514286	0.539683			260
18	12	17	17	0.514286	0.6	0.514286	0.586207	0.553846			260
									0.546875	0.0990291	260
20	15	14	15	0.571429	0.571429	0.571429	0.482759	0.571429			261
14	15	20	15	0.482759	0.482759	0.482759	0.571429	0.482759			261
									0.53125	0.0541872	261
10	15	20	19	0.344828	0.4	0.344828	0.571429	0.37037			262
20	19	10	15	0.571429	0.512821	0.571429	0.344828	0.540541			262
									0.46875	-0.0847458	262
26	13	16	9	0.742857	0.666667	0.742857	0.551724	0.702703			263
16	9	26	13	0.551724	0.64	0.551724	0.742857	0.592593			263
									0.65625	0.298106	263
15	16	19	14	0.517241	0.483871	0.517241	0.542857	0.5			264
19	14	15	16	0.542857	0.575758	0.542857	0.517241	0.558824			264
									0.53125	0.0597453	264
9	18	17	20	0.310345	0.333333	0.310345	0.485714	0.321429			265
17	20	9	18	0.485714	0.459459	0.485714	0.310345	0.472222			265
									0.40625	-0.205154	265
14	13	16	21	0.4	0.518519	0.4	0.551724	0.451613			266
16	21	14	13	0.551724	0.432432	0.551724	0.4	0.484848			266
									0.46875	-0.0471607	266
16	13	16	19	0.457143	0.551724	0.457143	0.551724	0.5			267
16	19	16	13	0.551724	0.457143	0.551724	0.457143	0.5			267
									0.5	0.00871249	267
16	12	23	13	0.551724	0.571429	0.551724	0.657143	0.561404			268
23	13	16	12	0.657143	0.638889	0.657143	0.551724	0.647887			268
									0.609375	0.209486	268
16	18	17	13	0.551724	0.470588	0.551724	0.485714	0.507937			269
17	13	16	18	0.485714	0.566667	0.485714	0.551724	0.523077			269
									0.515625	0.0368932	269
15	15	20	14	0.517241	0.5	0.517241	0.571429	0.508475			270
20	14	15	15	0.571429	0.588235	0.571429	0.517241	0.57971			270
									0.546875	0.0884086	270
19	14	21	10	0.655172	0.575758	0.655172	0.6	0.612903			271
21	10	19	14	0.6	0.677419	0.6	0.655172	0.636364			271
									0.625	0.252191	271
18	20	9	17	0.514286	0.473684	0.514286	0.310345	0.493151			272
9	17	18	20	0.310345	0.346154	0.310345	0.514286	0.327273			272
									0.421875	-0.176938	272
19	14	15	16	0.542857	0.575758	0.542857	0.517241	0.558824			273
15	16	19	14	0.517241	0.483871	0.517241	0.542857	0.5			273
									0.53125	0.0597453	273
18	17	12	17	0.514286	0.514286	0.514286	0.413793	0.514286			274
12	17	18	17	0.413793	0.413793	0.413793	0.514286	0.413793			274
									0.46875	-0.0719212	274
15	17	18	14	0.517241	0.46875	0.517241	0.514286	0.491803			275
18	14	15	17	0.514286	0.5625	0.514286	0.517241	0.537313			275
									0.515625	0.03125	275
20	21	8	15	0.571429	0.487805	0.571429	0.275862	0.526316			276
8	15	20	21	0.275862	0.347826	0.275862	0.571429	0.307692			276
									0.4375	-0.155466	276
22	16	13	13	0.628571	0.578947	0.628571	0.448276	0.60274			277
13	13	22	16	0.448276	0.5	0.448276	0.628571	0.472727			277
									0.546875	0.0775348	277
11	17	18	18	0.37931	0.392857	0.37931	0.514286	0.385965			278
18	18	11	17	0.514286	0.5	0.514286	0.37931	0.507042			278
									0.453125	-0.106719	278
18	12	17	17	0.514286	0.6	0.514286	0.586207	0.553846			279
17	17	18	12	0.586207	0.5	0.586207	0.514286	0.539683			279
									0.546875	0.0990291	279
15	18	17	14	0.517241	0.454545	0.517241	0.485714	0.483871			280
17	14	15	18	0.485714	0.548387	0.485714	0.517241	0.515152			280
									0.5	0.00292113	280
9	21	14	20	0.310345	0.3	0.310345	0.4	0.305085			281
14	20	9	21	0.4	0.411765	0.4	0.310345	0.405797			281
									0.359375	-0.288802	281
15	17	12	20	0.428571	0.46875	0.428571	0.413793	0.447761			282
12	20	15	17	0.413793	0.375	0.413793	0.428571	0.393443			282
									0.421875	-0.15625	282
13	23	12	16	0.448276	0.361111	0.448276	0.342857	0.4			283
12	16	13	23	0.342857	0.428571	0.342857	0.448276	0.380952			283
									0.390625	-0.204633	283
16	13	16	19	0.457143	0.551724	0.457143	0.551724	0.5			284
16	19	16	13	0.551724	0.457143	0.551724	0.457143	0.5			284
									0.5	0.00871249	284
7	17	18	22	0.241379	0.291667	0.241379	0.514286	0.264151			285
18	22	7	17	0.514286	0.45	0.514286	0.241379	0.48			285
									0.390625	-0.248	285
21	12	17	14	0.6	0.636364	0.6	0.586207	0.617647			286
17	14	21	12	0.586207	0.548387	0.586207	0.6	0.566667			286
									0.59375	0.185113	286
17	16	19	12	0.586207	0.515152	0.586207	0.542857	0.548387			287
19	12	17	16	0.542857	0.612903	0.542857	0.586207	0.575758			287
									0.5625	0.127556	287
17	17	18	12	0.586207	0.5	0.586207	0.514286	0.539683			288
18	12	17	17	0.514286	0.6	0.514286	0.586207	0.553846			288
									0.546875	0.0990291	288
14	23	12	15	0.482759	0.378378	0.482759	0.342857	0.424242			289
12	15	14	23	0.342857	0.444444	0.342857	0.482759	0.387097			289
									0.40625	-0.170356	289
18	17	12	17	0.514286	0.514286	0.514286	0.413793	0.514286			290
12	17	18	17	0.413793	0.413793	0.413793	0.514286	0.413793			290
									0.46875	-0.0719212	290
14	15	14	21	0.4	0.482759	0.4	0.482759	0.4375			291
14	21	14	15	0.482759	0.4	0.482759	0.4	0.4375			291
									0.4375	-0.115198	291
14	16	19	15	0.482759	0.466667	0.482759	0.542857	0.474576			292
19	15	14	16	0.542857	0.558824	0.542857	0.482759	0.550725			292
									0.515625	0.0255403	292
15	15	14	20	0.428571	0.5	0.428571	0.482759	0.461538			293
14	20	15	15	0.482759	0.411765	0.482759	0.428571	0.444444			293
									0.453125	-0.0873786	293
17	18	11	18	0.485714	0.485714	0.485714	0.37931	0.485714			294
11	18	17	18	0.37931	0.37931	0.37931	0.485714	0.37931			294
									0.4375	-0.134975	294
16	14	15	19	0.457143	0.533333	0.457143	0.517241	0.492308			295
15	19	16	14	0.517241	0.441176	0.517241	0.457143	0.47619			295
									0.484375	-0.0252427	295
17	7	22	18	0.485714	0.708333	0.485714	0.758621	0.576271			296
22	18	17	7	0.758621	0.55	0.758621	0.485714	0.637681			296
									0.609375	0.236641	296
10	23	12	19	0.344828	0.30303	0.344828	0.342857	0.322581			297
12	19	10	23	0.342857	0.387097	0.342857	0.344828	0.363636			297
									0.34375	-0.308666	297
15	17	12	20	0.428571	0.46875	0.428571	0.413793	0.447761			298
12	20	15	17	0.413793	0.375	0.413793	0.428571	0.393443			298
									0.421875	-0.15625	298
11	19	10	24	0.314286	0.366667	0.314286	0.344828	0.338462			299
10	24	11	19	0.344828	0.294118	0.344828	0.314286	0.31746			299
									0.328125	-0.335922	299
18	22	13	11	0.62069	0.45	0.62069	0.371429	0.521739			300
13	11	18	22	0.371429	0.541667	0.371429	0.62069	0.440678			300
									0.484375	-0.00763359	300
13	16	19	16	0.448276	0.448276	0.448276	0.542857	0.448276			301
19	16	13	16	0.542857	0.542857	0.542857	0.448276	0.542857			301
									0.5	-0.008867	301
10	20	9	25	0.285714	0.333333	0.285714	0.310345	0.307692			302
9	25	10	20	0.310345	0.264706	0.310345	0.285714	0.285714			302
									0.296875	-0.398058	302
22	13	16	13	0.628571	0.628571	0.628571	0.551724	0.628571			303
16	13	22	13	0.551724	0.551724	0.551724	0.628571	0.551724			303
									0.59375	0.180296	303
21	22	7	14	0.6	0.488372	0.6	0.241379	0.538462			304
7	14	21	22	0.241379	0.333333	0.241379	0.6	0.28			304
									0.4375	-0.162462	304
11	15	20	18	0.37931	0.423077	0.37931	0.571429	0.4			305
20	18	11	15	0.571429	0.526316	0.571429	0.37931	0.547945			305
									0.484375	-0.0497018	305
16	16	19	13	0.551724	0.5	0.551724	0.542857	0.52459			306
19	13	16	16	0.542857	0.59375	0.542857	0.551724	0.567164			306
									0.546875	0.09375	306
19	9	20	16	0.542857	0.678571	0.542857	0.689655	0.603175			307
20	16	19	9	0.689655	0.555556	0.689655	0.542857	0.615385			307
									0.609375	0.227799	307
16	15	20	13	0.551724	0.516129	0.551724	0.571429	0.533333			308
20	13	16	15	0.571429	0.606061	0.571429	0.551724	0.588235			308
									0.5625	0.122429	308
14	16	13	21	0.4	0.466667	0.4	0.448276	0.430769			309
13	21	14	16	0.448276	0.382353	0.448276	0.4	0.412698			309
									0.421875	-0.149515	309
13	12	17	22	0.371429	0.52	0.371429	0.586207	0.433333			310
17	22	13	12	0.586207	0.435897	0.586207	0.371429	0.5			310
									0.46875	-0.0411483	310
18	9	20	17	0.514286	0.666667	0.514286	0.689655	0.580645			311
20	17	18	9	0.689655	0.540541	0.689655	0.514286	0.606061			311
									0.59375	0.19923	311
16	18	17	13	0.551724	0.470588	0.551724	0.485714	0.507937			312
17	13	16	18	0.485714	0.566667	0.485714	0.551724	0.523077			312
									0.515625	0.0368932	312
15	16	13	20	0.428571	0.483871	0.428571	0.448276	0.454545			313
13	20	15	16	0.448276	0.393939	0.448276	0.428571	0.419355			313
									0.4375	-0.121714	313
15	10	19	20	0.428571	0.6	0.428571	0.655172	0.5			314
19	20	15	10	0.655172	0.487179	0.655172	0.428571	0.558824			314
									0.53125	0.0813397	314
16	18	11	19	0.457143	0.470588	0.457143	0.37931	0.463768			315
11	19	16	18	0.37931	0.366667	0.37931	0.457143	0.372881			315
									0.421875	-0.163065	315
16	18	11	19	0.457143	0.470588	0.457143	0.37931	0.463768			316
11	19	16	18	0.37931	0.366667	0.37931	0.457143	0.372881			316
									0.421875	-0.163065	316
18	16	13	17	0.514286	0.529412	0.514286	0.448276	0.521739			317
13	17	18	16	0.448276	0.433333	0.448276	0.514286	0.440678			317
									0.484375	-0.0373281	317
15	18	11	20	0.428571	0.454545	0.428571	0.37931	0.441176			318
11	20	15	18	0.37931	0.354839	0.37931	0.428571	0.366667			318
									0.40625	-0.190989	318
13	23	12	16	0.448276	0.361111	0.448276	0.342857	0.4			319
12	16	13	23	0.342857	0.428571	0.342857	0.448276	0.380952			319
									0.390625	-0.204633	319
12	19	16	17	0.413793	0.387097	0.413793	0.457143	0.4			320
16	17	12	19	0.457143	0.484848	0.457143	0.413793	0.470588			320
									0.4375	-0.128306	320
16	14	15	19	0.457143	0.533333	0.457143	0.517241	0.492308			321
15	19	16	14	0.517241	0.441176	0.517241	0.457143	0.47619			321
									0.484375	-0.0252427	321
13	18	17	16	0.448276	0.419355	0.448276	0.485714	0.433333			322
17	16	13	18	0.485714	0.515152	0.485714	0.448276	0.5			322
									0.46875	-0.0656219	322
11	22	13	18	0.37931	0.333333	0.37931	0.371429	0.354839			323
13	18	11	22	0.371429	0.419355	0.371429	0.37931	0.393939			323
									0.375	-0.246349	323
14	17	18	15	0.482759	0.451613	0.482759	0.514286	0.466667			324
18	15	14	17	0.514286	0.545455	0.514286	0.482759	0.529412			324
									0.5	-0.0029383	324
15	19	16	14	0.517241	0.441176	0.517241	0.457143	0.47619			325
16	14	15	19	0.457143	0.533333	0.457143	0.517241	0.492308			325
									0.484375	-0.0252427	325
17	16	13	18	0.485714	0.515152	0.485714	0.448276	0.5			326
13	18	17	16	0.448276	0.419355	0.448276	0.485714	0.433333			326
									0.46875	-0.0656219	326
15	13	16	20	0.428571	0.535714	0.428571	0.551724	0.47619			327
16	20	15	13	0.551724	0.444444	0.551724	0.428571	0.492308			327
									0.484375	-0.019305	327
17	10	19	18	0.485714	0.62963	0.485714	0.655172	0.548387			328
19	18	17	10	0.655172	0.513514	0.655172	0.485714	0.575758			328
									0.5625	0.137632	328
15	11	18	20	0.428571	0.576923	0.428571	0.62069	0.491803			329
18	20	15	11	0.62069	0.473684	0.62069	0.428571	0.537313			329
									0.515625	0.0479846	329
18	13	16	17	0.514286	0.580645	0.514286	0.551724	0.545455			330
16	17	18	13	0.551724	0.484848	0.551724	0.514286	0.516129			330
									0.53125	0.0652386	330
19	17	18	10	0.655172	0.527778	0.655172	0.514286	0.584615			331
18	10	19	17	0.514286	0.642857	0.514286	0.655172	0.571429			331
									0.578125	0.166023	331
15	15	20	14	0.517241	0.5	0.517241	0.571429	0.508475			332
20	14	15	15	0.571429	0.588235	0.571429	0.517241	0.57971			332
									0.546875	0.0884086	332
15	8	21	20	0.428571	0.652174	0.428571	0.724138	0.517241			333
21	20	15	8	0.724138	0.512195	0.724138	0.428571	0.6			333
									0.5625	0.147479	333
11	22	13	18	0.37931	0.333333	0.37931	0.371429	0.354839			334
13	18	11	22	0.371429	0.419355	0.371429	0.37931	0.393939			334
									0.375	-0.246349	334
14	22	13	15	0.482759	0.388889	0.482759	0.371429	0.430769			335
13	15	14	22	0.371429	0.464286	0.371429	0.482759	0.412698			335
									0.421875	-0.142857	335
10	13	22	19	0.344828	0.434783	0.344828	0.628571	0.384615			336
22	19	10	13	0.628571	0.536585	0.628571	0.344828	0.578947			336
									0.5	-0.0270812	336
20	13	22	9	0.689655	0.606061	0.689655	0.628571	0.645161			337
22	9	20	13	0.628571	0.709677	0.628571	0.689655	0.666667			337
									0.65625	0.314508	337
19	17	12	16	0.542857	0.527778	0.542857	0.413793	0.535211			338
12	16	19	17	0.413793	0.428571	0.413793	0.542857	0.421053			338
									0.484375	-0.0434783	338
8	17	18	21	0.275862	0.32	0.275862	0.514286	0.296296			339
18	21	8	17	0.514286	0.461538	0.514286	0.275862	0.486486			339
									0.40625	-0.212363	339
16	16	19	13	0.551724	0.5	0.551724	0.542857	0.52459			340
19	13	16	16	0.542857	0.59375	0.542857	0.551724	0.567164			340
									0.546875	0.09375	340
20	17	18	9	0.689655	0.540541	0.689655	0.514286	0.606061			341
18	9	20	17	0.514286	0.666667	0.514286	0.689655	0.580645			341
									0.59375	0.19923	341
14	16	13	21	0.4	0.466667	0.4	0.448276	0.430769			342
13	21	14	16	0.448276	0.382353	0.448276	0.4	0.412698			342
									0.421875	-0.149515	342
22	13	16	13	0.628571	0.628571	0.628571	0.551724	0.628571			343
16	13	22	13	0.551724	0.551724	0.551724	0.628571	0.551724			343
									0.59375	0.180296	343
17	15	14	18	0.485714	0.53125	0.485714	0.482759	0.507463			344
14	18	17	15	0.482759	0.4375	0.482759	0.485714	0.459016			344
									0.484375	-0.03125	344
22	16	13	13	0.628571	0.578947	0.628571	0.448276	0.60274			345
13	13	22	16	0.448276	0.5	0.448276	0.628571	0.472727			345
									0.546875	0.0775348	345
16	15	14	19	0.457143	0.516129	0.457143	0.482759	0.484848			346
14	19	16	15	0.482759	0.424242	0.482759	0.457143	0.451613			346
									0.46875	-0.0593963	346
12	18	17	17	0.413793	0.4	0.413793	0.485714	0.40678			347
17	17	12	18	0.485714	0.5	0.485714	0.413793	0.492754			347
									0.453125	-0.100196	347
17	22	13	12	0.586207	0.435897	0.586207	0.371429	0.5			348
13	12	17	22	0.371429	0.52	0.371429	0.586207	0.433333			348
									0.46875	-0.0411483	348
23	13	16	12	0.657143	0.638889	0.657143	0.551724	0.647887			349
16	12	23	13	0.551724	0.571429	0.551724	0.657143	0.561404			349
									0.609375	0.209486	349
16	26	9	13	0.551724	0.380952	0.551724	0.257143	0.450704			350
9	13	16	26	0.257143	0.409091	0.257143	0.551724	0.315789			350
									0.390625	-0.184061	350
20	16	13	15	0.571429	0.555556	0.571429	0.448276	0.56338			351
13	15	20	16	0.448276	0.464286	0.448276	0.571429	0.45614			351
									0.515625	0.0197628	351
20	15	20	9	0.689655	0.571429	0.689655	0.571429	0.625			352
20	9	20	15	0.571429	0.689655	0.571429	0.689655	0.625			352
									0.625	0.256534	352
12	18	17	17	0.413793	0.4	0.413793	0.485714	0.40678			353
17	17	12	18	0.485714	0.5	0.485714	0.413793	0.492754			353
									0.453125	-0.100196	353
15	14	15	20	0.428571	0.517241	0.428571	0.517241	0.46875			354
15	20	15	14	0.517241	0.428571	0.517241	0.428571	0.46875			354
									0.46875	-0.053243	354
13	18	17	16	0.448276	0.419355	0.448276	0.485714	0.433333			355
17	16	13	18	0.485714	0.515152	0.485714	0.448276	0.5			355
									0.46875	-0.0656219	355
20	15	14	15	0.571429	0.571429	0.571429	0.482759	0.571429			356
14	15	20	15	0.482759	0.482759	0.482759	0.571429	0.482759			356
									0.53125	0.0541872	356
16	15	20	13	0.551724	0.516129	0.551724	0.571429	0.533333			357
20	13	16	15	0.571429	0.606061	0.571429	0.551724	0.588235			357
									0.5625	0.122429	357
18	15	20	11	0.62069	0.545455	0.62069	0.571429	0.580645			358
20	11	18	15	0.571429	0.645161	0.571429	0.62069	0.606061			358
									0.59375	0.189873	358
14	15	20	15	0.482759	0.482759	0.482759	0.571429	0.482759			359
20	15	14	15	0.571429	0.571429	0.571429	0.482759	0.571429			359
									0.53125	0.0541872	359
23	18	11	12	0.657143	0.560976	0.657143	0.37931	0.605263			360
11	12	23	18	0.37931	0.478261	0.37931	0.657143	0.423077			360
									0.53125	0.0371113	360
22	12	17	13	0.628571	0.647059	0.628571	0.586207	0.637681			361
17	13	22	12	0.586207	0.566667	0.586207	0.628571	0.576271			361
									0.609375	0.214145	361
10	19	16	19	0.344828	0.344828	0.344828	0.457143	0.344828			362
16	19	10	19	0.457143	0.457143	0.457143	0.344828	0.457143			362
									0.40625	-0.19803	362
14	15	20	15	0.482759	0.482759	0.482759	0.571429	0.482759			363
20	15	14	15	0.571429	0.571429	0.571429	0.482759	0.571429			363
									0.53125	0.0541872	363
14	19	16	15	0.482759	0.424242	0.482759	0.457143	0.451613			364
16	15	14	19	0.457143	0.516129	0.457143	0.482759	0.484848			364
									0.46875	-0.0593963	364
20	17	12	15	0.571429	0.540541	0.571429	0.413793	0.555556			365
12	15	20	17	0.413793	0.444444	0.413793	0.571429	0.428571			365
									0.5	-0.0148662	365
21	17	12	14	0.6	0.552632	0.6	0.413793	0.575342			366
12	14	21	17	0.413793	0.461538	0.413793	0.6	0.436364			366
									0.515625	0.0139165	366
21	18	11	14	0.6	0.538462	0.6	0.37931	0.567568			367
11	14	21	18	0.37931	0.44	0.37931	0.6	0.407407			367
									0.5	-0.0209372	367
18	19	10	17	0.514286	0.486486	0.514286	0.344828	0.5			368
10	17	18	19	0.344828	0.37037	0.344828	0.514286	0.357143			368
									0.4375	-0.141724	368
16	16	13	19	0.457143	0.5	0.457143	0.448276	0.477612			369
13	19	16	16	0.448276	0.40625	0.448276	0.457143	0.42623			369
									0.453125	-0.09375	369
17	14	21	12	0.586207	0.548387	0.586207	0.6	0.566667			370
21	12	17	14	0.6	0.636364	0.6	0.586207	0.617647			370
									0.59375	0.185113	370
12	15	20	17	0.413793	0.444444	0.413793	0.571429	0.428571			371
20	17	12	15	0.571429	0.540541	0.571429	0.413793	0.555556			371
									0.5	-0.0148662	371
14	19	10	21	0.4	0.424242	0.4	0.344828	0.411765			372
10	21	14	19	0.344828	0.322581	0.344828	0.4	0.333333			372
									0.375	-0.253673	372
11	19	16	18	0.37931	0.366667	0.37931	0.457143	0.372881			373
16	18	11	19	0.457143	0.470588	0.457143	0.37931	0.463768			373
									0.421875	-0.163065	373
20	14	15	15	0.571429	0.588235	0.571429	0.517241	0.57971			374
15	15	20	14	0.517241	0.5	0.517241	0.571429	0.508475			374
									0.546875	0.0884086	374
9	15	20	20	0.310345	0.375	0.310345	0.571429	0.339623			375
20	20	9	15	0.571429	0.5	0.571429	0.310345	0.533333			375
									0.453125	-0.12	375
18	17	12	17	0.514286	0.514286	0.514286	0.413793	0.514286			376
12	17	18	17	0.413793	0.413793	0.413793	0.514286	0.413793			376
									0.46875	-0.0719212	376
15	13	22	14	0.517241	0.535714	0.517241	0.628571	0.526316			377
22	14	15	13	0.628571	0.611111	0.628571	0.517241	0.619718			377
									0.578125	0.146245	377
14	20	9	21	0.4	0.411765	0.4	0.310345	0.405797			378
9	21	14	20	0.310345	0.3	0.310345	0.4	0.305085			378
									0.359375	-0.288802	378
16	17	12	19	0.457143	0.484848	0.457143	0.413793	0.470588			379
12	19	16	17	0.413793	0.387097	0.413793	0.457143	0.4			379
									0.4375	-0.128306	379
22	13	16	13	0.628571	0.628571	0.628571	0.551724	0.628571			380
16	13	22	13	0.551724	0.551724	0.551724	0.628571	0.551724			380
									0.59375	0.180296	380
13	17	12	22	0.371429	0.433333	0.371429	0.413793	0.4			381
12	22	13	17	0.413793	0.352941	0.413793	0.371429	0.380952			381
									0.390625	-0.21165	381
12	15	14	23	0.342857	0.444444	0.342857	0.482759	0.387097			382
14	23	12	15	0.482759	0.378378	0.482759	0.342857	0.424242			382
									0.40625	-0.170356	382
18	17	12	17	0.514286	0.514286	0.514286	0.413793	0.514286			383
12	17	18	17	0.413793	0.413793	0.413793	0.514286	0.413793			383
									0.46875	-0.0719212	383
20	14	15	15	0.571429	0.588235	0.571429	0.517241	0.57971			384
15	15	20	14	0.517241	0.5	0.517241	0.571429	0.508475			384
									0.546875	0.0884086	384
15	12	17	20	0.428571	0.555556	0.428571	0.586207	0.483871			385
17	20	15	12	0.586207	0.459459	0.586207	0.428571	0.515152			385
									0.5	0.014437	385
12	20	9	23	0.342857	0.375	0.342857	0.310345	0.358209			386
9	23	12	20	0.310345	0.28125	0.310345	0.342857	0.295082			386
									0.328125	-0.34375	386
22	12	17	13	0.628571	0.647059	0.628571	0.586207	0.637681			387
17	13	22	12	0.586207	0.566667	0.586207	0.628571	0.576271			387
									0.609375	0.214145	387
23	18	11	12	0.657143	0.560976	0.657143	0.37931	0.605263			388
11	12	23	18	0.37931	0.478261	0.37931	0.657143	0.423077			388
									0.53125	0.0371113	388
20	13	16	15	0.571429	0.606061	0.571429	0.551724	0.588235			389
16	15	20	13	0.551724	0.516129	0.551724	0.571429	0.533333			389
									0.5625	0.122429	389
16	12	17	19	0.457143	0.571429	0.457143	0.586207	0.507937			390
17	19	16	12	0.586207	0.472222	0.586207	0.457143	0.523077			390
									0.515625	0.042471	390
17	17	18	12	0.586207	0.5	0.586207	0.514286	0.539683			391
18	12	17	17	0.514286	0.6	0.514286	0.586207	0.553846			391
									0.546875	0.0990291	391
11	16	13	24	0.314286	0.407407	0.314286	0.448276	0.354839			392
13	24	11	16	0.448276	0.351351	0.448276	0.314286	0.393939			392
									0.375	-0.231954	392
18	12	17	17	0.514286	0.6	0.514286	0.586207	0.553846			393
17	17	18	12	0.586207	0.5	0.586207	0.514286	0.539683			393
									0.546875	0.0990291	393
15	17	18	14	0.517241	0.46875	0.517241	0.514286	0.491803			394
18	14	15	17	0.514286	0.5625	0.514286	0.517241	0.537313			394
									0.515625	0.03125	394
13	21	14	16	0.448276	0.382353	0.448276	0.4	0.412698			395
14	16	13	21	0.4	0.466667	0.4	0.448276	0.430769			395
									0.421875	-0.149515	395
17	16	13	18	0.485714	0.515152	0.485714	0.448276	0.5			396
13	18	17	16	0.448276	0.419355	0.448276	0.485714	0.433333			396
									0.46875	-0.0656219	396
13	14	21	16	0.448276	0.481481	0.448276	0.6	0.464286			397
21	16	13	14	0.6	0.567568	0.6	0.448276	0.583333			397
									0.53125	0.0485629	397
21	12	17	14	0.6	0.636364	0.6	0.586207	0.617647			398
17	14	21	12	0.586207	0.548387	0.586207	0.6	0.566667			398
									0.59375	0.185113	398
18	12	17	17	0.514286	0.6	0.514286	0.586207	0.553846			399
17	17	18	12	0.586207	0.5	0.586207	0.514286	0.539683			399
									0.546875	0.0990291	399
11	25	10	18	0.37931	0.305556	0.37931	0.285714	0.338462			400
10	18	11	25	0.285714	0.357143	0.285714	0.37931	0.31746			400
									0.328125	-0.328185	400
18	19	16	11	0.62069	0.486486	0.62069	0.457143	0.545455			401
16	11	18	19	0.457143	0.592593	0.457143	0.62069	0.516129			401
									0.53125	0.0760346	401
14	19	10	21	0.4	0.424242	0.4	0.344828	0.411765			402
10	21	14	19	0.344828	0.322581	0.344828	0.4	0.333333			402
									0.375	-0.253673	402
13	14	15	22	0.371429	0.481481	0.371429	0.517241	0.419355			403
15	22	13	14	0.517241	0.405405	0.517241	0.371429	0.454545			403
									0.4375	-0.108758	403
16	9	26	13	0.551724	0.64	0.551724	0.742857	0.592593			404
26	13	16	9	0.742857	0.666667	0.742857	0.551724	0.702703			404
									0.65625	0.298106	404
20	9	20	15	0.571429	0.689655	0.571429	0.689655	0.625			405
20	15	20	9	0.689655	0.571429	0.689655	0.571429	0.625			405
									0.625	0.256534	405
14	12	17	21	0.4	0.538462	0.4	0.586207	0.459016			406
17	21	14	12	0.586207	0.447368	0.586207	0.4	0.507463			406
									0.484375	-0.0134357	406
11	18	17	18	0.37931	0.37931	0.37931	0.485714	0.37931			407
17	18	11	18	0.485714	0.485714	0.485714	0.37931	0.485714			407
									0.4375	-0.134975	407
12	14	21	17	0.413793	0.461538	0.413793	0.6	0.436364			408
21	17	12	14	0.6	0.552632	0.6	0.413793	0.575342			408
									0.515625	0.0139165	408
15	15	14	20	0.428571	0.5	0.428571	0.482759	0.461538			409
14	20	15	15	0.482759	0.411765	0.482759	0.428571	0.444444			409
									0.453125	-0.0873786	409
12	17	12	23	0.342857	0.413793	0.342857	0.413793	0.375			410
12	23	12	17	0.413793	0.342857	0.413793	0.342857	0.375			410
									0.375	-0.239109	410
16	17	18	13	0.551724	0.484848	0.551724	0.514286	0.516129			411
18	13	16	17	0.514286	0.580645	0.514286	0.551724	0.545455			411
									0.53125	0.0652386	411
17	20	15	12	0.586207	0.459459	0.586207	0.428571	0.515152			412
15	12	17	20	0.428571	0.555556	0.428571	0.586207	0.483871			412
									0.5	0.014437	412
10	17	18	19	0.344828	0.37037	0.344828	0.514286	0.357143			413
18	19	10	17	0.514286	0.486486	0.514286	0.344828	0.5			413
									0.4375	-0.141724	413
16	15	20	13	0.551724	0.516129	0.551724	0.571429	0.533333			414
20	13	16	15	0.571429	0.606061	0.571429	0.551724	0.588235			414
									0.5625	0.122429	414
10	18	17	19	0.344828	0.357143	0.344828	0.485714	0.350877			415
17	19	10	18	0.485714	0.472222	0.485714	0.344828	0.478873			415
									0.421875	-0.16996	415
11	17	18	18	0.37931	0.392857	0.37931	0.514286	0.385965			416
18	18	11	17	0.514286	0.5	0.514286	0.37931	0.507042			416
									0.453125	-0.106719	416
10	18	17	19	0.344828	0.357143	0.344828	0.485714	0.350877			417
17	19	10	18	0.485714	0.472222	0.485714	0.344828	0.478873			417
									0.421875	-0.16996	417
11	21	14	18	0.37931	0.34375	0.37931	0.4	0.360656			418
14	18	11	21	0.4	0.4375	0.4	0.37931	0.41791			418
									0.390625	-0.21875	418
17	13	16	18	0.485714	0.566667	0.485714	0.551724	0.523077			419
16	18	17	13	0.551724	0.470588	0.551724	0.485714	0.507937			419
									0.515625	0.0368932	419
16	21	14	13	0.551724	0.432432	0.551724	0.4	0.484848			420
14	13	16	21	0.4	0.518519	0.4	0.551724	0.451613			420
									0.46875	-0.0471607	420
16	21	14	13	0.551724	0.432432	0.551724	0.4	0.484848			421
14	13	16	21	0.4	0.518519	0.4	0.551724	0.451613			421
									0.46875	-0.0471607	421
19	18	11	16	0.542857	0.513514	0.542857	0.37931	0.527778			422
11	16	19	18	0.37931	0.407407	0.37931	0.542857	0.392857			422
									0.46875	-0.0782953	422
17	18	17	12	0.586207	0.485714	0.586207	0.485714	0.53125			423
17	12	17	18	0.485714	0.586207	0.485714	0.586207	0.53125			423
									0.53125	0.070668	423
21	8	21	14	0.6	0.724138	0.6	0.724138	0.65625			424
21	14	21	8	0.724138	0.6	0.724138	0.6	0.65625			424
									0.65625	0.31849	424
20	15	14	15	0.571429	0.571429	0.571429	0.482759	0.571429			425
14	15	20	15	0.482759	0.482759	0.482759	0.571429	0.482759			425
									0.53125	0.0541872	425
18	13	16	17	0.514286	0.580645	0.514286	0.551724	0.545455			426
16	17	18	13	0.551724	0.484848	0.551724	0.514286	0.516129			426
									0.53125	0.0652386	426
14	16	19	15	0.482759	0.466667	0.482759	0.542857	0.474576			427
19	15	14	16	0.542857	0.558824	0.542857	0.482759	0.550725			427
									0.515625	0.0255403	427
13	28	7	16	0.448276	0.317073	0.448276	0.2	0.371429			428
7	16	13	28	0.2	0.304348	0.2	0.448276	0.241379			428
									0.3125	-0.339676	428
17	14	15	18	0.485714	0.548387	0.485714	0.517241	0.515152			429
15	18	17	14	0.517241	0.454545	0.517241	0.485714	0.483871			429
									0.5	0.00292113	429
13	20	15	16	0.448276	0.393939	0.448276	0.428571	0.419355			430
15	16	13	20	0.428571	0.483871	0.428571	0.448276	0.454545			430
									0.4375	-0.121714	430
20	17	12	15	0.571429	0.540541	0.571429	0.413793	0.555556			431
12	15	20	17	0.413793	0.444444	0.413793	0.571429	0.428571			431
									0.5	-0.0148662	431
18	12	17	17	0.514286	0.6	0.514286	0.586207	0.553846			432
17	17	18	12	0.586207	0.5	0.586207	0.514286	0.539683			432
									0.546875	0.0990291	432
15	17	18	14	0.517241	0.46875	0.517241	0.514286	0.491803			433
18	14	15	17	0.514286	0.5625	0.514286	0.517241	0.537313			433
									0.515625	0.03125	433
10	19	16	19	0.344828	0.344828	0.344828	0.457143	0.344828			434
16	19	10	19	0.457143	0.457143	0.457143	0.344828	0.457143			434
									0.40625	-0.19803	434
20	16	13	15	0.571429	0.555556	0.571429	0.448276	0.56338			435
13	15	20	16	0.448276	0.464286	0.448276	0.571429	0.45614			435
									0.515625	0.0197628	435
15	18	17	14	0.517241	0.454545	0.517241	0.485714	0.483871			436
17	14	15	18	0.485714	0.548387	0.485714	0.517241	0.515152			436
									0.5	0.00292113	436
19	15	14	16	0.542857	0.558824	0.542857	0.482759	0.550725			437
14	16	19	15	0.482759	0.466667	0.482759	0.542857	0.474576			437
									0.515625	0.0255403	437
22	13	16	13	0.628571	0.628571	0.628571	0.551724	0.628571			438
16	13	22	13	0.551724	0.551724	0.551724	0.628571	0.551724			438
									0.59375	0.180296	438
21	13	16	14	0.6	0.617647	0.6	0.551724	0.608696			439
16	14	21	13	0.551724	0.533333	0.551724	0.6	0.542373			439
									0.578125	0.151277	439
12	15	14	23	0.342857	0.444444	0.342857	0.482759	0.387097			440
14	23	12	15	0.482759	0.378378	0.482759	0.342857	0.424242			440
									0.40625	-0.170356	440
10	14	21	19	0.344828	0.416667	0.344828	0.6	0.377358			441
21	19	10	14	0.6	0.525	0.6	0.344828	0.56			441
									0.484375	-0.056	441
16	12	23	13	0.551724	0.571429	0.551724	0.657143	0.561404			442
23	13	16	12	0.657143	0.638889	0.657143	0.551724	0.647887			442
									0.609375	0.209486	442
14	17	18	15	0.482759	0.451613	0.482759	0.514286	0.466667			443
18	15	14	17	0.514286	0.545455	0.514286	0.482759	0.529412			443
									0.5	-0.0029383	443
12	18	17	17	0.413793	0.4	0.413793	0.485714	0.40678			444
17	17	12	18	0.485714	0.5	0.485714	0.413793	0.492754			444
									0.453125	-0.100196	444
14	22	13	15	0.482759	0.388889	0.482759	0.371429	0.430769			445
13	15	14	22	0.371429	0.464286	0.371429	0.482759	0.412698			445
									0.421875	-0.142857	445
15	13	16	20	0.428571	0.535714	0.428571	0.551724	0.47619			446
16	20	15	13	0.551724	0.444444	0.551724	0.428571	0.492308			446
									0.484375	-0.019305	446
11	19	16	18	0.37931	0.366667	0.37931	0.457143	0.372881			447
16	18	11	19	0.457143	0.470588	0.457143	0.37931	0.463768			447
									0.421875	-0.163065	447
16	14	21	13	0.551724	0.533333	0.551724	0.6	0.542373			448
21	13	16	14	0.6	0.617647	0.6	0.551724	0.608696			448
									0.578125	0.151277	448
11	17	18	18	0.37931	0.392857	0.37931	0.514286	0.385965			449
18	18	11	17	0.514286	0.5	0.514286	0.37931	0.507042			449
									0.453125	-0.106719	449
22	13	16	13	0.628571	0.628571	0.628571	0.551724	0.628571			450
16	13	22	13	0.551724	0.551724	0.551724	0.628571	0.551724			450
									0.59375	0.180296	450
15	15	20	14	0.517241	0.5	0.517241	0.571429	0.508475			451
20	14	15	15	0.571429	0.588235	0.571429	0.517241	0.57971			451
									0.546875	0.0884086	451
13	16	19	16	0.448276	0.448276	0.448276	0.542857	0.448276			452
19	16	13	16	0.542857	0.542857	0.542857	0.448276	0.542857			452
									0.5	-0.008867	452
13	17	18	16	0.448276	0.433333	0.448276	0.514286	0.440678			453
18	16	13	17	0.514286	0.529412	0.514286	0.448276	0.521739			453
									0.484375	-0.0373281	453
18	10	19	17	0.514286	0.642857	0.514286	0.655172	0.571429			454
19	17	18	10	0.655172	0.527778	0.655172	0.514286	0.584615			454
									0.578125	0.166023	454
20	16	13	15	0.571429	0.555556	0.571429	0.448276	0.56338			455
13	15	20	16	0.448276	0.464286	0.448276	0.571429	0.45614			455
									0.515625	0.0197628	455
13	26	9	16	0.448276	0.333333	0.448276	0.257143	0.382353			456
9	16	13	26	0.257143	0.36	0.257143	0.448276	0.3			456
									0.34375	-0.286124	456
9	17	18	20	0.310345	0.346154	0.310345	0.514286	0.327273			457
18	20	9	17	0.514286	0.473684	0.514286	0.310345	0.493151			457
									0.421875	-0.176938	457
18	17	12	17	0.514286	0.514286	0.514286	0.413793	0.514286			458
12	17	18	17	0.413793	0.413793	0.413793	0.514286	0.413793			458
									0.46875	-0.0719212	458
15	17	12	20	0.428571	0.46875	0.428571	0.413793	0.447761			459
12	20	15	17	0.413793	0.375	0.413793	0.428571	0.393443			459
									0.421875	-0.15625	459
17	15	20	12	0.586207	0.53125	0.586207	0.571429	0.557377			460
20	12	17	15	0.571429	0.625	0.571429	0.586207	0.597015			460
									0.578125	0.15625	460
17	12	17	18	0.485714	0.586207	0.485714	0.586207	0.53125			461
17	18	17	12	0.586207	0.485714	0.586207	0.485714	0.53125			461
									0.53125	0.070668	461
14	14	21	15	0.482759	0.5	0.482759	0.6	0.491228			462
21	15	14	14	0.6	0.583333	0.6	0.482759	0.591549			462
									0.546875	0.083004	462
18	22	13	11	0.62069	0.45	0.62069	0.371429	0.521739			463
13	11	18	22	0.371429	0.541667	0.371429	0.62069	0.440678			463
									0.484375	-0.00763359	463
15	23	12	14	0.517241	0.394737	0.517241	0.342857	0.447761			464
12	14	15	23	0.342857	0.461538	0.342857	0.517241	0.393443			464
									0.421875	-0.136276	464
20	18	11	15	0.571429	0.526316	0.571429	0.37931	0.547945			465
11	15	20	18	0.37931	0.423077	0.37931	0.571429	0.4			465
									0.484375	-0.0497018	465
20	16	13	15	0.571429	0.555556	0.571429	0.448276	0.56338			466
13	15	20	16	0.448276	0.464286	0.448276	0.571429	0.45614			466
									0.515625	0.0197628	466
19	14	15	16	0.542857	0.575758	0.542857	0.517241	0.558824			467
15	16	19	14	0.517241	0.483871	0.517241	0.542857	0.5			467
									0.53125	0.0597453	467
16	10	19	19	0.457143	0.615385	0.457143	0.655172	0.52459			468
19	19	16	10	0.655172	0.5	0.655172	0.457143	0.567164			468
									0.546875	0.109405	468
23	17	12	12	0.657143	0.575	0.657143	0.413793	0.613333			469
12	12	23	17	0.413793	0.5	0.413793	0.657143	0.45283			469
									0.546875	0.072	469
14	17	12	21	0.4	0.451613	0.4	0.413793	0.424242			470
12	21	14	17	0.413793	0.363636	0.413793	0.4	0.387097			470
									0.40625	-0.184031	470
19	21	14	10	0.655172	0.475	0.655172	0.4	0.550725			471
14	10	19	21	0.4	0.583333	0.4	0.655172	0.474576			471
									0.515625	0.0534351	471
19	15	14	16	0.542857	0.558824	0.542857	0.482759	0.550725			472
14	16	19	15	0.482759	0.466667	0.482759	0.542857	0.474576			472
									0.515625	0.0255403	472
12	19	16	17	0.413793	0.387097	0.413793	0.457143	0.4			473
16	17	12	19	0.457143	0.484848	0.457143	0.413793	0.470588			473
									0.4375	-0.128306	473
19	16	13	16	0.542857	0.542857	0.542857	0.448276	0.542857			474
13	16	19	16	0.448276	0.448276	0.448276	0.542857	0.448276			474
									0.5	-0.008867	474
16	16	13	19	0.457143	0.5	0.457143	0.448276	0.477612			475
13	19	16	16	0.448276	0.40625	0.448276	0.457143	0.42623			475
									0.453125	-0.09375	475
16	19	10	19	0.457143	0.457143	0.457143	0.344828	0.457143			476
10	19	16	19	0.344828	0.344828	0.344828	0.457143	0.344828			476
									0.40625	-0.19803	476
16	14	15	19	0.457143	0.533333	0.457143	0.517241	0.492308			477
15	19	16	14	0.517241	0.441176	0.517241	0.457143	0.47619			477
									0.484375	-0.0252427	477
17	13	16	18	0.485714	0.566667	0.485714	0.551724	0.523077			478
16	18	17	13	0.551724	0.470588	0.551724	0.485714	0.507937			478
									0.515625	0.0368932	478
20	14	21	9	0.689655	0.588235	0.689655	0.6	0.634921			479
21	9	20	14	0.6	0.7	0.6	0.689655	0.646154			479
									0.640625	0.285437	479
14	13	22	15	0.482759	0.518519	0.482759	0.628571	0.5			480
22	15	14	13	0.628571	0.594595	0.628571	0.482759	0.611111			480
									0.5625	0.111992	480
11	9	26	18	0.37931	0.55	0.37931	0.742857	0.44898			481
26	18	11	9	0.742857	0.590909	0.742857	0.37931	0.658228			481
									0.578125	0.125506	481
20	14	15	15	0.571429	0.588235	0.571429	0.517241	0.57971			482
15	15	20	14	0.517241	0.5	0.517241	0.571429	0.508475			482
									0.546875	0.0884086	482
14	19	16	15	0.482759	0.424242	0.482759	0.457143	0.451613			483
16	15	14	19	0.457143	0.516129	0.457143	0.482759	0.484848			483
									0.46875	-0.0593963	483
17	13	16	18	0.485714	0.566667	0.485714	0.551724	0.523077			484
16	18	17	13	0.551724	0.470588	0.551724	0.485714	0.507937			484
									0.515625	0.0368932	484
21	14	15	14	0.6	0.6	0.6	0.517241	0.6			485
15	14	21	14	0.517241	0.517241	0.517241	0.6	0.517241			485
									0.5625	0.117241	485
15	16	19	14	0.517241	0.483871	0.517241	0.542857	0.5			486
19	14	15	16	0.542857	0.575758	0.542857	0.517241	0.558824			486
									0.53125	0.0597453	486
20	11	18	15	0.571429	0.645161	0.571429	0.62069	0.606061			487
18	15	20	11	0.62069	0.545455	0.62069	0.571429	0.580645			487
									0.59375	0.189873	487
17	20	15	12	0.586207	0.459459	0.586207	0.428571	0.515152			488
15	12	17	20	0.428571	0.555556	0.428571	0.586207	0.483871			488
									0.5	0.014437	488
21	9	20	14	0.6	0.7	0.6	0.689655	0.646154			489
20	14	21	9	0.689655	0.588235	0.689655	0.6	0.634921			489
									0.640625	0.285437	489
20	16	19	9	0.689655	0.555556	0.689655	0.542857	0.615385			490
19	9	20	16	0.542857	0.678571	0.542857	0.689655	0.603175			490
									0.609375	0.227799	490
22	19	10	13	0.628571	0.536585	0.628571	0.344828	0.578947			491
10	13	22	19	0.344828	0.434783	0.344828	0.628571	0.384615			491
									0.5	-0.0270812	491
23	14	15	12	0.657143	0.621622	0.657143	0.517241	0.638889			492
15	12	23	14	0.517241	0.555556	0.517241	0.657143	0.535714			492
									0.59375	0.175421	492
23	12	17	12	0.657143	0.657143	0.657143	0.586207	0.657143			493
17	12	23	12	0.586207	0.586207	0.586207	0.657143	0.586207			493
									0.625	0.24335	493
17	18	11	18	0.485714	0.485714	0.485714	0.37931	0.485714			494
11	18	17	18	0.37931	0.37931	0.37931	0.485714	0.37931			494
									0.4375	-0.134975	494
14	16	13	21	0.4	0.466667	0.4	0.448276	0.430769			495
13	21	14	16	0.448276	0.382353	0.448276	0.4	0.412698			495
									0.421875	-0.149515	495
16	13	22	13	0.551724	0.551724	0.551724	0.628571	0.551724			496
22	13	16	13	0.628571	0.628571	0.628571	0.551724	0.628571			496
									0.59375	0.180296	496
14	15	14	21	0.4	0.482759	0.4	0.482759	0.4375			497
14	21	14	15	0.482759	0.4	0.482759	0.4	0.4375			497
									0.4375	-0.115198	497
15	17	12	20	0.428571	0.46875	0.428571	0.413793	0.447761			498
12	20	15	17	0.413793	0.375	0.413793	0.428571	0.393443			498
									0.421875	-0.15625	498
16	22	13	13	0.551724	0.421053	0.551724	0.371429	0.477612			499
13	13	16	22	0.371429	0.5	0.371429	0.551724	0.42623			499
									0.453125	-0.074856	499
11	15	20	18	0.37931	0.423077	0.37931	0.571429	0.4			500
20	18	11	15	0.571429	0.526316	0.571429	0.37931	0.547945			500
									0.484375	-0.0497018	500
22	19	10	13	0.628571	0.536585	0.628571	0.344828	0.578947			501
10	13	22	19	0.344828	0.434783	0.344828	0.628571	0.384615			501
									0.5	-0.0270812	501
14	18	11	21	0.4	0.4375	0.4	0.37931	0.41791			502
11	21	14	18	0.37931	0.34375	0.37931	0.4	0.360656			502
									0.390625	-0.21875	502
15	14	15	20	0.428571	0.517241	0.428571	0.517241	0.46875			503
15	20	15	14	0.517241	0.428571	0.517241	0.428571	0.46875			503
									0.46875	-0.053243	503
20	19	10	15	0.571429	0.512821	0.571429	0.344828	0.540541			504
10	15	20	19	0.344828	0.4	0.344828	0.571429	0.37037			504
									0.46875	-0.0847458	504
14	17	12	21	0.4	0.451613	0.4	0.413793	0.424242			505
12	21	14	17	0.413793	0.363636	0.413793	0.4	0.387097			505
									0.40625	-0.184031	505
16	17	18	13	0.551724	0.484848	0.551724	0.514286	0.516129			506
18	13	16	17	0.514286	0.580645	0.514286	0.551724	0.545455			506
									0.53125	0.0652386	506
19	14	15	16	0.542857	0.575758	0.542857	0.517241	0.558824			507
15	16	19	14	0.517241	0.483871	0.517241	0.542857	0.5			507
									0.53125	0.0597453	507
16	16	13	19	0.457143	0.5	0.457143	0.448276	0.477612			508
13	19	16	16	0.448276	0.40625	0.448276	0.457143	0.42623			508
									0.453125	-0.09375	508
14	19	16	15	0.482759	0.424242	0.482759	0.457143	0.451613			509
16	15	14	19	0.457143	0.516129	0.457143	0.482759	0.484848			509
									0.46875	-0.0593963	509
12	16	13	23	0.342857	0.428571	0.342857	0.448276	0.380952			510
13	23	12	16	0.448276	0.361111	0.448276	0.342857	0.4			510
									0.390625	-0.204633	510
13	14	15	22	0.371429	0.481481	0.371429	0.517241	0.419355			511
15	22	13	14	0.517241	0.405405	0.517241	0.371429	0.454545			511
									0.4375	-0.108758	511
15	19	10	20	0.428571	0.441176	0.428571	0.344828	0.434783			512
10	20	15	19	0.344828	0.333333	0.344828	0.428571	0.338983			512
									0.390625	-0.225933	512
14	14	15	21	0.4	0.5	0.4	0.517241	0.444444			513
15	21	14	14	0.517241	0.416667	0.517241	0.4	0.461538			513
									0.453125	-0.0810811	513
17	24	5	18	0.485714	0.414634	0.485714	0.172414	0.447368			514
5	18	17	24	0.172414	0.217391	0.172414	0.485714	0.192308			514
									0.34375	-0.348044	514
16	17	18	13	0.551724	0.484848	0.551724	0.514286	0.516129			515
18	13	16	17	0.514286	0.580645	0.514286	0.551724	0.545455			515
									0.53125	0.0652386	515
20	17	12	15	0.571429	0.540541	0.571429	0.413793	0.555556			516
12	15	20	17	0.413793	0.444444	0.413793	0.571429	0.428571			516
									0.5	-0.0148662	516
17	12	23	12	0.586207	0.586207	0.586207	0.657143	0.586207			517
23	12	17	12	0.657143	0.657143	0.657143	0.586207	0.657143			517
									0.625	0.24335	517
18	23	6	17	0.514286	0.439024	0.514286	0.206897	0.473684			518
6	17	18	23	0.206897	0.26087	0.206897	0.514286	0.230769			518
									0.375	-0.283852	518
10	18	17	19	0.344828	0.357143	0.344828	0.485714	0.350877			519
17	19	10	18	0.485714	0.472222	0.485714	0.344828	0.478873			519
									0.421875	-0.16996	519
14	20	9	21	0.4	0.411765	0.4	0.310345	0.405797			520
9	21	14	20	0.310345	0.3	0.310345	0.4	0.305085			520
									0.359375	-0.288802	520
18	14	15	17	0.514286	0.5625	0.514286	0.517241	0.537313			521
15	17	18	14	0.517241	0.46875	0.517241	0.514286	0.491803			521
									0.515625	0.03125	521
14	13	16	21	0.4	0.518519	0.4	0.551724	0.451613			522
16	21	14	13	0.551724	0.432432	0.551724	0.4	0.484848			522
									0.46875	-0.0471607	522
10	22	13	19	0.344828	0.3125	0.344828	0.371429	0.327869			523
13	19	10	22	0.371429	0.40625	0.371429	0.344828	0.38806			523
									0.359375	-0.28125	523
19	17	12	16	0.542857	0.527778	0.542857	0.413793	0.535211			524
12	16	19	17	0.413793	0.428571	0.413793	0.542857	0.421053			524
									0.484375	-0.0434783	524
11	17	18	18	0.37931	0.392857	0.37931	0.514286	0.385965			525
18	18	11	17	0.514286	0.5	0.514286	0.37931	0.507042			525
									0.453125	-0.106719	525
13	15	20	16	0.448276	0.464286	0.448276	0.571429	0.45614			526
20	16	13	15	0.571429	0.555556	0.571429	0.448276	0.56338			526
									0.515625	0.0197628	526
19	12	17	16	0.542857	0.612903	0.542857	0.586207	0.575758			527
17	16	19	12	0.586207	0.515152	0.586207	0.542857	0.548387			527
									0.5625	0.127556	527
11	13	16	24	0.314286	0.458333	0.314286	0.551724	0.372881			528
16	24	11	13	0.551724	0.4	0.551724	0.314286	0.463768			528
									0.421875	-0.129771	528
18	18	17	11	0.62069	0.5	0.62069	0.485714	0.553846			529
17	11	18	18	0.485714	0.607143	0.485714	0.62069	0.539683			529
									0.546875	0.104247	529
14	14	21	15	0.482759	0.5	0.482759	0.6	0.491228			530
21	15	14	14	0.6	0.583333	0.6	0.482759	0.591549			530
									0.546875	0.083004	530
12	22	13	17	0.413793	0.352941	0.413793	0.371429	0.380952			531
13	17	12	22	0.371429	0.433333	0.371429	0.413793	0.4			531
									0.390625	-0.21165	531
19	20	15	10	0.655172	0.487179	0.655172	0.428571	0.558824			532
15	10	19	20	0.428571	0.6	0.428571	0.655172	0.5			532
									0.53125	0.0813397	532
12	14	15	23	0.342857	0.461538	0.342857	0.517241	0.393443			533
15	23	12	14	0.517241	0.394737	0.517241	0.342857	0.447761			533
									0.421875	-0.136276	533
16	12	17	19	0.457143	0.571429	0.457143	0.586207	0.507937			534
17	19	16	12	0.586207	0.472222	0.586207	0.457143	0.523077			534
									0.515625	0.042471	534
13	24	11	16	0.448276	0.351351	0.448276	0.314286	0.393939			535
11	16	13	24	0.314286	0.407407	0.314286	0.448276	0.354839			535
									0.375	-0.231954	535
10	16	19	19	0.344828	0.384615	0.344828	0.542857	0.363636			536
19	19	10	16	0.542857	0.5	0.542857	0.344828	0.520548			536
									0.453125	-0.11332	536
13	16	19	16	0.448276	0.448276	0.448276	0.542857	0.448276			537
19	16	13	16	0.542857	0.542857	0.542857	0.448276	0.542857			537
									0.5	-0.008867	537
16	16	13	19	0.457143	0.5	0.457143	0.448276	0.477612			538
13	19	16	16	0.448276	0.40625	0.448276	0.457143	0.42623			538
									0.453125	-0.09375	538
16	15	14	19	0.457143	0.516129	0.457143	0.482759	0.484848			539
14	19	16	15	0.482759	0.424242	0.482759	0.457143	0.451613			539
									0.46875	-0.0593963	539
20	17	12	15	0.571429	0.540541	0.571429	0.413793	0.555556			540
12	15	20	17	0.413793	0.444444	0.413793	0.571429	0.428571			540
									0.5	-0.0148662	540
13	19	16	16	0.448276	0.40625	0.448276	0.457143	0.42623			541
16	16	13	19	0.457143	0.5	0.457143	0.448276	0.477612			541
									0.453125	-0.09375	541
16	15	20	13	0.551724	0.516129	0.551724	0.571429	0.533333			542
20	13	16	15	0.571429	0.606061	0.571429	0.551724	0.588235			542
									0.5625	0.122429	542
11	22	13	18	0.37931	0.333333	0.37931	0.371429	0.354839			543
13	18	11	22	0.371429	0.419355	0.371429	0.37931	0.393939			543
									0.375	-0.246349	543
11	17	18	18	0.37931	0.392857	0.37931	0.514286	0.385965			544
18	18	11	17	0.514286	0.5	0.514286	0.37931	0.507042			544
									0.453125	-0.106719	544
13	19	10	22	0.371429	0.40625	0.371429	0.344828	0.38806			545
10	22	13	19	0.344828	0.3125	0.344828	0.371429	0.327869			545
									0.359375	-0.28125	545
12	12	23	17	0.413793	0.5	0.413793	0.657143	0.45283			546
23	17	12	12	0.657143	0.575	0.657143	0.413793	0.613333			546
									0.546875	0.072	546
13	12	17	22	0.371429	0.52	0.371429	0.586207	0.433333			547
17	22	13	12	0.586207	0.435897	0.586207	0.371429	0.5			547
									0.46875	-0.0411483	547
24	12	17	11	0.685714	0.666667	0.685714	0.586207	0.676056			548
17	11	24	12	0.586207	0.607143	0.586207	0.685714	0.596491			548
									0.640625	0.272727	548
11	18	17	18	0.37931	0.37931	0.37931	0.485714	0.37931			549
17	18	11	18	0.485714	0.485714	0.485714	0.37931	0.485714			549
									0.4375	-0.134975	549
15	17	12	20	0.428571	0.46875	0.428571	0.413793	0.447761			550
12	20	15	17	0.413793	0.375	0.413793	0.428571	0.393443			550
									0.421875	-0.15625	550
17	16	13	18	0.485714	0.515152	0.485714	0.448276	0.5			551
13	18	17	16	0.448276	0.419355	0.448276	0.485714	0.433333			551
									0.46875	-0.0656219	551
16	10	19	19	0.457143	0.615385	0.457143	0.655172	0.52459			552
19	19	16	10	0.655172	0.5	0.655172	0.457143	0.567164			552
									0.546875	0.109405	552
14	16	19	15	0.482759	0.466667	0.482759	0.542857	0.474576			553
19	15	14	16	0.542857	0.558824	0.542857	0.482759	0.550725			553
									0.515625	0.0255403	553
15	19	10	20	0.428571	0.441176	0.428571	0.344828	0.434783			554
10	20	15	19	0.344828	0.333333	0.344828	0.428571	0.338983			554
									0.390625	-0.225933	554
19	14	15	16	0.542857	0.575758	0.542857	0.517241	0.558824			555
15	16	19	14	0.517241	0.483871	0.517241	0.542857	0.5			555
									0.53125	0.0597453	555
12	21	14	17	0.413793	0.363636	0.413793	0.4	0.387097			556
14	17	12	21	0.4	0.451613	0.4	0.413793	0.424242			556
									0.40625	-0.184031	556
12	19	16	17	0.413793	0.387097	0.413793	0.457143	0.4			557
16	17	12	19	0.457143	0.484848	0.457143	0.413793	0.470588			557
									0.4375	-0.128306	557
12	12	23	17	0.413793	0.5	0.413793	0.657143	0.45283			558
23	17	12	12	0.657143	0.575	0.657143	0.413793	0.613333			558
									0.546875	0.072	558
18	13	16	17	0.514286	0.580645	0.514286	0.551724	0.545455			559
16	17	18	13	0.551724	0.484848	0.551724	0.514286	0.516129			559
									0.53125	0.0652386	559
18	15	14	17	0.514286	0.545455	0.514286	0.482759	0.529412			560
14	17	18	15	0.482759	0.451613	0.482759	0.514286	0.466667			560
									0.5	-0.0029383	560
17	16	19	12	0.586207	0.515152	0.586207	0.542857	0.548387			561
19	12	17	16	0.542857	0.612903	0.542857	0.586207	0.575758			561
									0.5625	0.127556	561
19	17	12	16	0.542857	0.527778	0.542857	0.413793	0.535211			562
12	16	19	17	0.413793	0.428571	0.413793	0.542857	0.421053			562
									0.484375	-0.0434783	562
17	17	12	18	0.485714	0.5	0.485714	0.413793	0.492754			563
12	18	17	17	0.413793	0.4	0.413793	0.485714	0.40678			563
									0.453125	-0.100196	563
14	14	15	21	0.4	0.5	0.4	0.517241	0.444444			564
15	21	14	14	0.517241	0.416667	0.517241	0.4	0.461538			564
									0.453125	-0.0810811	564
12	15	20	17	0.413793	0.444444	0.413793	0.571429	0.428571			565
20	17	12	15	0.571429	0.540541	0.571429	0.413793	0.555556			565
									0.5	-0.0148662	565
12	16	19	17	0.413793	0.428571	0.413793	0.542857	0.421053			566
19	17	12	16	0.542857	0.527778	0.542857	0.413793	0.535211			566
									0.484375	-0.0434783	566
22	15	14	13	0.628571	0.594595	0.628571	0.482759	0.611111			567
14	13	22	15	0.482759	0.518519	0.482759	0.628571	0.5			567
									0.5625	0.111992	567
21	16	13	14	0.6	0.567568	0.6	0.448276	0.583333			568
13	14	21	16	0.448276	0.481481	0.448276	0.6	0.464286			568
									0.53125	0.0485629	568
16	13	16	19	0.457143	0.551724	0.457143	0.551724	0.5			569
16	19	16	13	0.551724	0.457143	0.551724	0.457143	0.5			569
									0.5	0.00871249	569
21	9	20	14	0.6	0.7	0.6	0.689655	0.646154			570
20	14	21	9	0.689655	0.588235	0.689655	0.6	0.634921			570
									0.640625	0.285437	570
11	23	12	18	0.37931	0.323529	0.37931	0.342857	0.349206			571
12	18	11	23	0.342857	0.4	0.342857	0.37931	0.369231			571
									0.359375	-0.273786	571
16	14	15	19	0.457143	0.533333	0.457143	0.517241	0.492308			572
15	19	16	14	0.517241	0.441176	0.517241	0.457143	0.47619			572
									0.484375	-0.0252427	572
11	16	19	18	0.37931	0.407407	0.37931	0.542857	0.392857			573
19	18	11	16	0.542857	0.513514	0.542857	0.37931	0.527778			573
									0.46875	-0.0782953	573
14	17	12	21	0.4	0.451613	0.4	0.413793	0.424242			574
12	21	14	17	0.413793	0.363636	0.413793	0.4	0.387097			574
									0.40625	-0.184031	574
18	12	17	17	0.514286	0.6	0.514286	0.586207	0.553846			575
17	17	18	12	0.586207	0.5	0.586207	0.514286	0.539683			575
									0.546875	0.0990291	575
21	19	10	14	0.6	0.525	0.6	0.344828	0.56			576
10	14	21	19	0.344828	0.416667	0.344828	0.6	0.377358			576
									0.484375	-0.056	576
15	13	22	14	0.517241	0.535714	0.517241	0.628571	0.526316			577
22	14	15	13	0.628571	0.611111	0.628571	0.517241	0.619718			577
									0.578125	0.146245	577
19	14	15	16	0.542857	0.575758	0.542857	0.517241	0.558824			578
15	16	19	14	0.517241	0.483871	0.517241	0.542857	0.5			578
									0.53125	0.0597453	578
15	20	15	14	0.517241	0.428571	0.517241	0.428571	0.46875			579
15	14	15	20	0.428571	0.517241	0.428571	0.517241	0.46875			579
									0.46875	-0.053243	579
20	16	13	15	0.571429	0.555556	0.571429	0.448276	0.56338			580
13	15	20	16	0.448276	0.464286	0.448276	0.571429	0.45614			580
									0.515625	0.0197628	580
11	18	17	18	0.37931	0.37931	0.37931	0.485714	0.37931			581
17	18	11	18	0.485714	0.485714	0.485714	0.37931	0.485714			581
									0.4375	-0.134975	581
16	14	15	19	0.457143	0.533333	0.457143	0.517241	0.492308			582
15	19	16	14	0.517241	0.441176	0.517241	0.457143	0.47619			582
									0.484375	-0.0252427	582
15	13	16	20	0.428571	0.535714	0.428571	0.551724	0.47619			583
16	20	15	13	0.551724	0.444444	0.551724	0.428571	0.492308			583
									0.484375	-0.019305	583
12	18	17	17	0.413793	0.4	0.413793	0.485714	0.40678			584
17	17	12	18	0.485714	0.5	0.485714	0.413793	0.492754			584
									0.453125	-0.100196	584
13	15	20	16	0.448276	0.464286	0.448276	0.571429	0.45614			585
20	16	13	15	0.571429	0.555556	0.571429	0.448276	0.56338			585
									0.515625	0.0197628	585
13	16	19	16	0.448276	0.448276	0.448276	0.542857	0.448276			586
19	16	13	16	0.542857	0.542857	0.542857	0.448276	0.542857			586
									0.5	-0.008867	586
18	12	17	17	0.514286	0.6	0.514286	0.586207	0.553846			587
17	17	18	12	0.586207	0.5	0.586207	0.514286	0.539683			587
									0.546875	0.0990291	587
14	17	18	15	0.482759	0.451613	0.482759	0.514286	0.466667			588
18	15	14	17	0.514286	0.545455	0.514286	0.482759	0.529412			588
									0.5	-0.0029383	588
12	17	18	17	0.413793	0.413793	0.413793	0.514286	0.413793			589
18	17	12	17	0.514286	0.514286	0.514286	0.413793	0.514286			589
									0.46875	-0.0719212	589
17	13	16	18	0.485714	0.566667	0.485714	0.551724	0.523077			590
16	18	17	13	0.551724	0.470588	0.551724	0.485714	0.507937			590
									0.515625	0.0368932	590
18	9	20	17	0.514286	0.666667	0.514286	0.689655	0.580645			591
20	17	18	9	0.689655	0.540541	0.689655	0.514286	0.606061			591
									0.59375	0.19923	591
13	15	14	22	0.371429	0.464286	0.371429	0.482759	0.412698			592
14	22	13	15	0.482759	0.388889	0.482759	0.371429	0.430769			592
									0.421875	-0.142857	592
18	14	15	17	0.514286	0.5625	0.514286	0.517241	0.537313			593
15	17	18	14	0.517241	0.46875	0.517241	0.514286	0.491803			593
									0.515625	0.03125	593
21	17	12	14	0.6	0.552632	0.6	0.413793	0.575342			594
12	14	21	17	0.413793	0.461538	0.413793	0.6	0.436364			594
									0.515625	0.0139165	594
19	16	13	16	0.542857	0.542857	0.542857	0.448276	0.542857			595
13	16	19	16	0.448276	0.448276	0.448276	0.542857	0.448276			595
									0.5	-0.008867	595
12	25	10	17	0.413793	0.324324	0.413793	0.285714	0.363636			596
10	17	12	25	0.285714	0.37037	0.285714	0.413793	0.322581			596
									0.34375	-0.293551	596
15	18	11	20	0.428571	0.454545	0.428571	0.37931	0.441176			597
11	20	15	18	0.37931	0.354839	0.37931	0.428571	0.366667			597
									0.40625	-0.190989	597
15	14	15	20	0.428571	0.517241	0.428571	0.517241	0.46875			598
15	20	15	14	0.517241	0.428571	0.517241	0.428571	0.46875			598
									0.46875	-0.053243	598
19	14	15	16	0.542857	0.575758	0.542857	0.517241	0.558824			599
15	16	19	14	0.517241	0.483871	0.517241	0.542857	0.5			599
									0.53125	0.0597453	599
8	20	15	21	0.275862	0.285714	0.275862	0.428571	0.280702			600
15	21	8	20	0.428571	0.416667	0.428571	0.275862	0.422535			600
									0.359375	-0.296443	600
16	17	12	19	0.457143	0.484848	0.457143	0.413793	0.470588			601
12	19	16	17	0.413793	0.387097	0.413793	0.457143	0.4			601
									0.4375	-0.128306	601
15	17	18	14	0.517241	0.46875	0.517241	0.514286	0.491803			602
18	14	15	17	0.514286	0.5625	0.514286	0.517241	0.537313			602
									0.515625	0.03125	602
9	12	23	20	0.310345	0.428571	0.310345	0.657143	0.36			603
23	20	9	12	0.657143	0.534884	0.657143	0.310345	0.589744			603
									0.5	-0.0332997	603
13	18	17	16	0.448276	0.419355	0.448276	0.485714	0.433333			604
17	16	13	18	0.485714	0.515152	0.485714	0.448276	0.5			604
									0.46875	-0.0656219	604
17	16	19	12	0.586207	0.515152	0.586207	0.542857	0.548387			605
19	12	17	16	0.542857	0.612903	0.542857	0.586207	0.575758			605
									0.5625	0.127556	605
14	20	15	15	0.482759	0.411765	0.482759	0.428571	0.444444			606
15	15	14	20	0.428571	0.5	0.428571	0.482759	0.461538			606
									0.453125	-0.0873786	606
17	18	17	12	0.586207	0.485714	0.586207	0.485714	0.53125			607
17	12	17	18	0.485714	0.586207	0.485714	0.586207	0.53125			607
									0.53125	0.070668	607
7	17	18	22	0.241379	0.291667	0.241379	0.514286	0.264151			608
18	22	7	17	0.514286	0.45	0.514286	0.241379	0.48			608
									0.390625	-0.248	608
14	14	15	21	0.4	0.5	0.4	0.517241	0.444444			609
15	21	14	14	0.517241	0.416667	0.517241	0.4	0.461538			609
									0.453125	-0.0810811	609
13	20	15	16	0.448276	0.393939	0.448276	0.428571	0.419355			610
15	16	13	20	0.428571	0.483871	0.428571	0.448276	0.454545			610
									0.4375	-0.121714	610
11	17	18	18	0.37931	0.392857	0.37931	0.514286	0.385965			611
18	18	11	17	0.514286	0.5	0.514286	0.37931	0.507042			611
									0.453125	-0.106719	611
17	19	16	12	0.586207	0.472222	0.586207	0.457143	0.523077			612
16	12	17	19	0.457143	0.571429	0.457143	0.586207	0.507937			612
									0.515625	0.042471	612
17	11	18	18	0.485714	0.607143	0.485714	0.62069	0.539683			613
18	18	17	11	0.62069	0.5	0.62069	0.485714	0.553846			613
									0.546875	0.104247	613
14	18	11	21	0.4	0.4375	0.4	0.37931	0.41791			614
11	21	14	18	0.37931	0.34375	0.37931	0.4	0.360656			614
									0.390625	-0.21875	614
17	16	13	18	0.485714	0.515152	0.485714	0.448276	0.5			615
13	18	17	16	0.448276	0.419355	0.448276	0.485714	0.433333			615
									0.46875	-0.0656219	615
23	16	13	12	0.657143	0.589744	0.657143	0.448276	0.621622			616
13	12	23	16	0.448276	0.52	0.448276	0.657143	0.481481			616
									0.5625	0.10668	616
15	15	14	20	0.428571	0.5	0.428571	0.482759	0.461538			617
14	20	15	15	0.482759	0.411765	0.482759	0.428571	0.444444			617
									0.453125	-0.0873786	617
9	13	22	20	0.310345	0.409091	0.310345	0.628571	0.352941			618
22	20	9	13	0.628571	0.52381	0.628571	0.310345	0.571429			618
									0.484375	-0.0623742	618
15	18	17	14	0.517241	0.454545	0.517241	0.485714	0.483871			619
17	14	15	18	0.485714	0.548387	0.485714	0.517241	0.515152			619
									0.5	0.00292113	619
16	12	17	19	0.457143	0.571429	0.457143	0.586207	0.507937			620
17	19	16	12	0.586207	0.472222	0.586207	0.457143	0.523077			620
									0.515625	0.042471	620
21	14	15	14	0.6	0.6	0.6	0.517241	0.6			621
15	14	21	14	0.517241	0.517241	0.517241	0.6	0.517241			621
									0.5625	0.117241	621
18	14	15	17	0.514286	0.5625	0.514286	0.517241	0.537313			622
15	17	18	14	0.517241	0.46875	0.517241	0.514286	0.491803			622
									0.515625	0.03125	622
25	14	15	10	0.714286	0.641026	0.714286	0.517241	0.675676			623
15	10	25	14	0.517241	0.6	0.517241	0.714286	0.555556			623
									0.625	0.234297	623
17	23	12	12	0.586207	0.425	0.586207	0.342857	0.492754			624
12	12	17	23	0.342857	0.5	0.342857	0.586207	0.40678			624
									0.453125	-0.0687023	624
16	14	21	13	0.551724	0.533333	0.551724	0.6	0.542373			625
21	13	16	14	0.6	0.617647	0.6	0.551724	0.608696			625
									0.578125	0.151277	625
14	13	16	21	0.4	0.518519	0.4	0.551724	0.451613			626
16	21	14	13	0.551724	0.432432	0.551724	0.4	0.484848			626
									0.46875	-0.0471607	626
21	11	24	8	0.724138	0.65625	0.724138	0.685714	0.688525			627
24	8	21	11	0.685714	0.75	0.685714	0.724138	0.716418			627
									0.703125	0.40625	627
18	14	15	17	0.514286	0.5625	0.514286	0.517241	0.537313			628
15	17	18	14	0.517241	0.46875	0.517241	0.514286	0.491803			628
									0.515625	0.03125	628
13	22	13	16	0.448276	0.371429	0.448276	0.371429	0.40625			629
13	16	13	22	0.371429	0.448276	0.371429	0.448276	0.40625			629
									0.40625	-0.177154	629
18	15	14	17	0.514286	0.545455	0.514286	0.482759	0.529412			630
14	17	18	15	0.482759	0.451613	0.482759	0.514286	0.466667			630
									0.5	-0.0029383	630
19	13	16	16	0.542857	0.59375	0.542857	0.551724	0.567164			631
16	16	19	13	0.551724	0.5	0.551724	0.542857	0.52459			631
									0.546875	0.09375	631
17	9	26	12	0.586207	0.653846	0.586207	0.742857	0.618182			632
26	12	17	9	0.742857	0.684211	0.742857	0.586207	0.712329			632
									0.671875	0.332008	632
17	17	12	18	0.485714	0.5	0.485714	0.413793	0.492754			633
12	18	17	17	0.413793	0.4	0.413793	0.485714	0.40678			633
									0.453125	-0.100196	633
7	20	15	22	0.241379	0.259259	0.241379	0.428571	0.25			634
15	22	7	20	0.428571	0.405405	0.428571	0.241379	0.416667			634
									0.34375	-0.332012	634
20	20	15	9	0.689655	0.5	0.689655	0.428571	0.57971			635
15	9	20	20	0.428571	0.625	0.428571	0.689655	0.508475			635
									0.546875	0.114504	635
16	15	20	13	0.551724	0.516129	0.551724	0.571429	0.533333			636
20	13	16	15	0.571429	0.606061	0.571429	0.551724	0.588235			636
									0.5625	0.122429	636
14	20	15	15	0.482759	0.411765	0.482759	0.428571	0.444444			637
15	15	14	20	0.428571	0.5	0.428571	0.482759	0.461538			637
									0.453125	-0.0873786	637
18	12	23	11	0.62069	0.6	0.62069	0.657143	0.610169			638
23	11	18	12	0.657143	0.676471	0.657143	0.62069	0.666667			638
									0.640625	0.277014	638
20	10	19	15	0.571429	0.666667	0.571429	0.655172	0.615385			639
19	15	20	10	0.655172	0.558824	0.655172	0.571429	0.603175			639
									0.609375	0.223301	639
14	23	12	15	0.482759	0.378378	0.482759	0.342857	0.424242			640
12	15	14	23	0.342857	0.444444	0.342857	0.482759	0.387097			640
									0.40625	-0.170356	640
10	16	13	25	0.285714	0.384615	0.285714	0.448276	0.327869			641
13	25	10	16	0.448276	0.342105	0.448276	0.285714	0.38806			641
									0.359375	-0.259117	641
16	17	12	19	0.457143	0.484848	0.457143	0.413793	0.470588			642
12	19	16	17	0.413793	0.387097	0.413793	0.457143	0.4			642
									0.4375	-0.128306	642
15	23	12	14	0.517241	0.394737	0.517241	0.342857	0.447761			643
12	14	15	23	0.342857	0.461538	0.342857	0.517241	0.393443			643
									0.421875	-0.136276	643
9	20	15	20	0.310345	0.310345	0.310345	0.428571	0.310345			644
15	20	9	20	0.428571	0.428571	0.428571	0.310345	0.428571			644
									0.375	-0.261084	644
21	20	9	14	0.6	0.512195	0.6	0.310345	0.552632			645
9	14	21	20	0.310345	0.391304	0.310345	0.6	0.346154			645
									0.46875	-0.0912738	645
19	18	17	10	0.655172	0.513514	0.655172	0.485714	0.575758			646
17	10	19	18	0.485714	0.62963	0.485714	0.655172	0.548387			646
									0.5625	0.137632	646
14	16	13	21	0.4	0.466667	0.4	0.448276	0.430769			647
13	21	14	16	0.448276	0.382353	0.448276	0.4	0.412698			647
									0.421875	-0.149515	647
18	14	15	17	0.514286	0.5625	0.514286	0.517241	0.537313			648
15	17	18	14	0.517241	0.46875	0.517241	0.514286	0.491803			648
									0.515625	0.03125	648
14	12	23	15	0.482759	0.538462	0.482759	0.657143	0.509091			649
23	15	14	12	0.657143	0.605263	0.657143	0.482759	0.630137			649
									0.578125	0.141153	649
15	13	16	20	0.428571	0.535714	0.428571	0.551724	0.47619			650
16	20	15	13	0.551724	0.444444	0.551724	0.428571	0.492308			650
									0.484375	-0.019305	650
20	14	21	9	0.689655	0.588235	0.689655	0.6	0.634921			651
21	9	20	14	0.6	0.7	0.6	0.689655	0.646154			651
									0.640625	0.285437	651
14	18	17	15	0.482759	0.4375	0.482759	0.485714	0.459016			652
17	15	14	18	0.485714	0.53125	0.485714	0.482759	0.507463			652
									0.484375	-0.03125	652
10	21	14	19	0.344828	0.322581	0.344828	0.4	0.333333			653
14	19	10	21	0.4	0.424242	0.4	0.344828	0.411765			653
									0.375	-0.253673	653
13	18	11	22	0.371429	0.419355	0.371429	0.37931	0.393939			654
11	22	13	18	0.37931	0.333333	0.37931	0.371429	0.354839			654
									0.375	-0.246349	654
13	15	20	16	0.448276	0.464286	0.448276	0.571429	0.45614			655
20	16	13	15	0.571429	0.555556	0.571429	0.448276	0.56338			655
									0.515625	0.0197628	655
12	17	18	17	0.413793	0.413793	0.413793	0.514286	0.413793			656
18	17	12	17	0.514286	0.514286	0.514286	0.413793	0.514286			656
									0.46875	-0.0719212	656
17	18	11	18	0.485714	0.485714	0.485714	0.37931	0.485714			657
11	18	17	18	0.37931	0.37931	0.37931	0.485714	0.37931			657
									0.4375	-0.134975	657
13	18	17	16	0.448276	0.419355	0.448276	0.485714	0.433333			658
17	16	13	18	0.485714	0.515152	0.485714	0.448276	0.5			658
									0.46875	-0.0656219	658
13	15	14	22	0.371429	0.464286	0.371429	0.482759	0.412698			659
14	22	13	15	0.482759	0.388889	0.482759	0.371429	0.430769			659
									0.421875	-0.142857	659
16	16	19	13	0.551724	0.5	0.551724	0.542857	0.52459			660
19	13	16	16	0.542857	0.59375	0.542857	0.551724	0.567164			660
									0.546875	0.09375	660
12	19	16	17	0.413793	0.387097	0.413793	0.457143	0.4			661
16	17	12	19	0.457143	0.484848	0.457143	0.413793	0.470588			661
									0.4375	-0.128306	661
20	14	15	15	0.571429	0.588235	0.571429	0.517241	0.57971			662
15	15	20	14	0.517241	0.5	0.517241	0.571429	0.508475			662
									0.546875	0.0884086	662
10	25	10	19	0.344828	0.285714	0.344828	0.285714	0.3125			663
10	19	10	25	0.285714	0.344828	0.285714	0.344828	0.3125			663
									0.3125	-0.36302	663
17	10	19	18	0.485714	0.62963	0.485714	0.655172	0.548387			664
19	18	17	10	0.655172	0.513514	0.655172	0.485714	0.575758			664
									0.5625	0.137632	664
15	11	24	14	0.517241	0.576923	0.517241	0.685714	0.545455			665
24	14	15	11	0.685714	0.631579	0.685714	0.517241	0.657534			665
									0.609375	0.204771	665
[truncated: 1,002 more rows]

## Sheet: Statistical
Accuracy	Cohen's kappa	Iteration
0.703125	0.40625	627
0.6875	0.373164	779			Average
0.671875	0.34375	161			Accuracy	Cohen's kappa
0.671875	0.332008	632			0.492203	-0.0171265
0.65625	0.330162	134
0.671875	0.328	228
0.65625	0.322425	703
0.65625	0.31849	424
0.65625	0.31849	739
0.65625	0.314508	245
0.65625	0.314508	337
0.65625	0.31048	127
0.65625	0.31048	708
0.65625	0.306404	256
0.65625	0.306404	673
0.65625	0.298106	263
0.65625	0.298106	404
0.65625	0.293882	682
0.640625	0.289575	690
0.640625	0.285437	479
0.640625	0.285437	489
0.640625	0.285437	570
0.640625	0.285437	651
0.640625	0.28125	113
0.640625	0.28125	827
0.640625	0.277014	37
0.640625	0.277014	638
0.640625	0.272727	548
0.625	0.256534	352
0.625	0.256534	405
0.625	0.252191	271
0.625	0.252191	684
0.625	0.252191	792
0.625	0.247796	49
0.625	0.247796	734
0.625	0.247796	840
0.625	0.24335	493
0.625	0.24335	517
0.609375	0.236641	296
0.625	0.234297	623
0.625	0.234297	918
0.609375	0.232246	858
0.609375	0.227799	307
0.609375	0.227799	490
0.609375	0.227799	921
0.609375	0.223301	82
0.609375	0.223301	639
0.609375	0.223301	995
0.609375	0.21875	748
0.609375	0.21875	755
0.609375	0.21875	962
0.609375	0.214145	118
0.609375	0.214145	219
0.609375	0.214145	221
0.609375	0.214145	235
0.609375	0.214145	361
0.609375	0.214145	387
0.609375	0.214145	737
0.609375	0.209486	268
0.609375	0.209486	349
0.609375	0.209486	442
0.609375	0.209486	710
0.609375	0.204771	45
0.609375	0.204771	665
0.59375	0.203828	136
0.59375	0.203828	236
0.59375	0.203828	824
0.609375	0.2	129
0.59375	0.19923	311
0.59375	0.19923	341
0.59375	0.19923	591
0.59375	0.194579	160
0.59375	0.194579	698
0.59375	0.189873	97
0.59375	0.189873	358
0.59375	0.189873	487
0.59375	0.185113	178
0.59375	0.185113	286
0.59375	0.185113	370
0.59375	0.185113	398
0.59375	0.185113	692
0.59375	0.185113	819
0.59375	0.185113	942
0.59375	0.180296	303
0.59375	0.180296	343
0.59375	0.180296	380
0.59375	0.180296	438
0.59375	0.180296	450
0.59375	0.180296	496
0.59375	0.180296	936
0.59375	0.175421	492
0.59375	0.175421	675
0.59375	0.175421	687
0.59375	0.175421	716
0.59375	0.175421	723
0.59375	0.170489	215
0.59375	0.170489	992
0.578125	0.166023	331
0.578125	0.166023	454
0.578125	0.161165	72
0.578125	0.161165	728
0.578125	0.161165	791
0.578125	0.161165	807
0.578125	0.161165	866
0.578125	0.161165	948
0.578125	0.15625	73
0.578125	0.15625	92
0.578125	0.15625	460
0.578125	0.15625	720
0.578125	0.15625	933
0.578125	0.15625	967
0.578125	0.151277	112
0.578125	0.151277	222
0.578125	0.151277	226
0.578125	0.151277	439
0.578125	0.151277	448
0.578125	0.151277	625
0.578125	0.151277	811
0.578125	0.151277	875
0.578125	0.151277	894
0.5625	0.147479	333
0.5625	0.147479	780
0.578125	0.146245	63
0.578125	0.146245	377
0.578125	0.146245	577
0.578125	0.146245	732
0.5625	0.142584	237
0.5625	0.142584	890
0.5625	0.142584	952
0.578125	0.141153	223
0.578125	0.141153	649
0.578125	0.141153	998
0.5625	0.137632	243
0.5625	0.137632	328
0.5625	0.137632	646
0.5625	0.137632	664
0.5625	0.137632	823
0.5625	0.132623	78
0.5625	0.132623	108
0.5625	0.132623	753
0.5625	0.132623	782
0.5625	0.132623	862
0.578125	0.130785	934
0.5625	0.127556	51
0.5625	0.127556	153
0.5625	0.127556	206
0.5625	0.127556	240
0.5625	0.127556	287
0.5625	0.127556	527
0.5625	0.127556	561
0.5625	0.127556	605
0.5625	0.127556	854
0.5625	0.127556	957
0.5625	0.127556	986
0.578125	0.125506	481
0.5625	0.122429	0
0.5625	0.122429	308
0.5625	0.122429	357
0.5625	0.122429	389
0.5625	0.122429	414
0.5625	0.122429	542
0.5625	0.122429	636
0.5625	0.122429	670
0.5625	0.122429	766
0.5625	0.122429	884
0.5625	0.122429	943
0.5625	0.117241	155
0.5625	0.117241	186
0.5625	0.117241	191
0.5625	0.117241	218
0.5625	0.117241	485
0.5625	0.117241	621
0.5625	0.117241	668
0.5625	0.117241	713
0.5625	0.117241	740
0.5625	0.117241	920
0.5625	0.117241	951
0.5625	0.117241	984
0.546875	0.114504	197
0.546875	0.114504	635
0.5625	0.111992	57
0.5625	0.111992	193
0.5625	0.111992	480
0.5625	0.111992	567
0.5625	0.111992	784
0.5625	0.111992	795
0.5625	0.111992	841
0.5625	0.111992	970
0.5625	0.111992	974
0.5625	0.111992	981
0.546875	0.109405	468
0.546875	0.109405	552
0.546875	0.109405	699
0.546875	0.109405	909
0.5625	0.10668	86
0.5625	0.10668	115
0.5625	0.10668	616
0.546875	0.104247	164
0.546875	0.104247	529
0.546875	0.104247	613
0.546875	0.104247	922
0.546875	0.104247	927
0.546875	0.0990291	94
0.546875	0.0990291	230
0.546875	0.0990291	260
0.546875	0.0990291	279
0.546875	0.0990291	288
0.546875	0.0990291	391
0.546875	0.0990291	393
0.546875	0.0990291	399
0.546875	0.0990291	432
0.546875	0.0990291	575
0.546875	0.0990291	587
0.546875	0.0990291	773
0.546875	0.0990291	982
0.546875	0.09375	56
0.546875	0.09375	147
0.546875	0.09375	189
0.546875	0.09375	232
0.546875	0.09375	306
0.546875	0.09375	340
0.546875	0.09375	631
0.546875	0.09375	660
0.546875	0.09375	781
0.546875	0.09375	899
0.546875	0.0884086	69
0.546875	0.0884086	74
0.546875	0.0884086	93
0.546875	0.0884086	102
0.546875	0.0884086	270
0.546875	0.0884086	332
0.546875	0.0884086	374
0.546875	0.0884086	384
0.546875	0.0884086	451
0.546875	0.0884086	482
0.546875	0.0884086	662
0.546875	0.0884086	786
0.546875	0.0884086	810
0.546875	0.0884086	863
0.546875	0.0884086	883
0.546875	0.0884086	901
0.546875	0.0884086	908
0.546875	0.0884086	953
0.546875	0.083004	50
0.546875	0.083004	101
0.546875	0.083004	177
0.546875	0.083004	462
0.546875	0.083004	530
0.546875	0.083004	695
0.546875	0.083004	696
0.546875	0.083004	774
0.546875	0.083004	804
0.546875	0.083004	912
0.53125	0.0813397	117
0.53125	0.0813397	314
0.53125	0.0813397	532
0.53125	0.0813397	961
0.546875	0.0775348	103
0.546875	0.0775348	277
0.546875	0.0775348	345
0.53125	0.0760346	33
0.53125	0.0760346	180
0.53125	0.0760346	248
0.53125	0.0760346	401
0.53125	0.0760346	886
0.546875	0.072	469
0.546875	0.072	546
0.546875	0.072	558
0.546875	0.072	676
0.546875	0.072	842
0.546875	0.072	846
0.53125	0.070668	61
0.53125	0.070668	85
0.53125	0.070668	423
0.53125	0.070668	461
0.53125	0.070668	607
0.53125	0.070668	851
0.53125	0.070668	917
0.53125	0.0652386	22
0.53125	0.0652386	26
0.53125	0.0652386	39
0.53125	0.0652386	60
0.53125	0.0652386	184
0.53125	0.0652386	330
0.53125	0.0652386	411
0.53125	0.0652386	426
0.53125	0.0652386	506
0.53125	0.0652386	515
0.53125	0.0652386	559
0.53125	0.0652386	852
0.53125	0.0652386	869
0.53125	0.0652386	897
0.53125	0.0652386	898
0.53125	0.0597453	14
0.53125	0.0597453	15
0.53125	0.0597453	203
0.53125	0.0597453	241
0.53125	0.0597453	254
0.53125	0.0597453	264
0.53125	0.0597453	273
0.53125	0.0597453	467
0.53125	0.0597453	486
0.53125	0.0597453	507
0.53125	0.0597453	555
0.53125	0.0597453	578
0.53125	0.0597453	599
0.53125	0.0597453	705
0.53125	0.0597453	731
0.53125	0.0597453	735
0.53125	0.0597453	785
0.53125	0.0597453	945
0.53125	0.0597453	947
0.53125	0.0597453	978
0.515625	0.0588235	845
0.53125	0.0541872	10
0.53125	0.0541872	75
0.53125	0.0541872	99
0.53125	0.0541872	261
0.53125	0.0541872	356
0.53125	0.0541872	359
0.53125	0.0541872	363
0.53125	0.0541872	425
0.53125	0.0541872	683
0.53125	0.0541872	711
0.53125	0.0541872	738
0.53125	0.0541872	829
0.53125	0.0541872	925
0.515625	0.0534351	471
0.515625	0.0534351	736
0.53125	0.0485629	208
0.53125	0.0485629	397
0.53125	0.0485629	568
0.53125	0.0485629	741
0.53125	0.0485629	760
0.53125	0.0485629	796
0.53125	0.0485629	800
0.53125	0.0485629	907
0.53125	0.0485629	964
0.515625	0.0479846	71
0.515625	0.0479846	329
0.515625	0.0479846	960
0.53125	0.0428714	159
0.53125	0.0428714	860
0.53125	0.0428714	904
0.515625	0.042471	77
0.515625	0.042471	131
0.515625	0.042471	214
0.515625	0.042471	390
0.515625	0.042471	534
0.515625	0.042471	612
0.515625	0.042471	620
0.515625	0.042471	712
0.515625	0.042471	788
0.515625	0.042471	873
0.53125	0.0371113	360
0.53125	0.0371113	388
0.515625	0.0368932	250
0.515625	0.0368932	269
0.515625	0.0368932	312
0.515625	0.0368932	419
0.515625	0.0368932	478
0.515625	0.0368932	484
0.515625	0.0368932	590
0.515625	0.0368932	751
0.515625	0.0368932	759
0.515625	0.0368932	926
0.515625	0.03125	40
0.515625	0.03125	275
0.515625	0.03125	394
0.515625	0.03125	433
0.515625	0.03125	521
0.515625	0.03125	593
0.515625	0.03125	602
0.515625	0.03125	622
0.515625	0.03125	628
0.515625	0.03125	648
0.515625	0.03125	686
0.515625	0.03125	691
0.515625	0.03125	752
0.515625	0.03125	754
0.515625	0.03125	761
0.515625	0.03125	764
0.515625	0.03125	789
0.515625	0.03125	828
0.515625	0.03125	865
0.515625	0.03125	915
0.515625	0.03125	955
0.515625	0.03125	965
0.5	0.0256898	116
0.5	0.0256898	706
0.515625	0.0255403	2
0.515625	0.0255403	216
0.515625	0.0255403	292
0.515625	0.0255403	427
0.515625	0.0255403	437
0.515625	0.0255403	472
0.515625	0.0255403	553
0.515625	0.0255403	726
0.515625	0.0255403	799
0.515625	0.0255403	814
0.515625	0.0255403	817
0.515625	0.0255403	916
0.515625	0.0255403	973
0.5	0.0200957	162
0.5	0.0200957	202
0.515625	0.0197628	125
0.515625	0.0197628	198
0.515625	0.0197628	351
0.515625	0.0197628	435
0.515625	0.0197628	455
0.515625	0.0197628	466
0.515625	0.0197628	526
0.515625	0.0197628	580
0.515625	0.0197628	585
0.515625	0.0197628	655
0.515625	0.0197628	913
0.5	0.014437	385
0.5	0.014437	412
0.5	0.014437	488
0.5	0.014437	756
0.515625	0.0139165	8
0.515625	0.0139165	366
0.515625	0.0139165	408
0.515625	0.0139165	594
0.515625	0.0139165	729
0.515625	0.0139165	868
0.515625	0.0139165	991
0.5	0.00871249	20
0.5	0.00871249	121
0.5	0.00871249	130
0.5	0.00871249	194
0.5	0.00871249	267
0.5	0.00871249	284
0.5	0.00871249	569
0.5	0.00871249	667
0.5	0.00871249	744
0.5	0.00871249	999
0.515625	0.008	91
0.515625	0.008	718
0.5	0.00292113	17
0.5	0.00292113	55
0.5	0.00292113	179
0.5	0.00292113	247
0.5	0.00292113	280
0.5	0.00292113	429
0.5	0.00292113	436
0.5	0.00292113	619
0.5	0.00292113	701
0.5	0.00292113	717
0.5	0.00292113	724
0.5	0.00292113	787
0.5	0.00292113	850
0.5	0.00292113	972
0.5	0.00292113	976
0.515625	0.00201207	176
0.515625	0.00201207	882
0.484375	-0.00189753	6
0.5	-0.0029383	1
0.5	-0.0029383	21
0.5	-0.0029383	46
0.5	-0.0029383	62
0.5	-0.0029383	157
0.5	-0.0029383	166
0.5	-0.0029383	212
0.5	-0.0029383	213
0.5	-0.0029383	324
0.5	-0.0029383	443
0.5	-0.0029383	560
0.5	-0.0029383	588
0.5	-0.0029383	630
0.5	-0.0029383	707
0.5	-0.0029383	794
0.5	-0.0029383	812
0.5	-0.0029383	876
0.484375	-0.00763359	172
0.484375	-0.00763359	300
0.484375	-0.00763359	463
0.5	-0.008867	7
0.5	-0.008867	16
0.5	-0.008867	149
0.5	-0.008867	185
0.5	-0.008867	199
0.5	-0.008867	204
0.5	-0.008867	238
0.5	-0.008867	301
0.5	-0.008867	452
0.5	-0.008867	474
0.5	-0.008867	537
0.5	-0.008867	586
0.5	-0.008867	595
0.5	-0.008867	746
0.5	-0.008867	808
0.5	-0.008867	826
0.5	-0.008867	838
0.5	-0.008867	861
0.5	-0.008867	895
0.5	-0.008867	935
0.5	-0.008867	939
0.5	-0.008867	954
0.5	-0.008867	966
0.5	-0.008867	971
0.484375	-0.0134357	406
0.5	-0.0148662	211
0.5	-0.0148662	233
0.5	-0.0148662	365
0.5	-0.0148662	371
0.5	-0.0148662	431
0.5	-0.0148662	516
0.5	-0.0148662	540
0.5	-0.0148662	565
0.5	-0.0148662	903
0.5	-0.0148662	911
0.484375	-0.019305	76
0.484375	-0.019305	111
0.484375	-0.019305	175
0.484375	-0.019305	327
0.484375	-0.019305	446
0.484375	-0.019305	583
0.484375	-0.019305	650
0.484375	-0.019305	697
0.484375	-0.019305	715
0.484375	-0.019305	772
0.5	-0.0209372	70
0.5	-0.0209372	367
0.5	-0.0209372	931
0.484375	-0.0252427	43
0.484375	-0.0252427	59
0.484375	-0.0252427	210
0.484375	-0.0252427	295
0.484375	-0.0252427	321
0.484375	-0.0252427	325
0.484375	-0.0252427	477
0.484375	-0.0252427	572
0.484375	-0.0252427	582
0.484375	-0.0252427	719
0.484375	-0.0252427	722
0.484375	-0.0252427	757
0.484375	-0.0252427	924
0.5	-0.0270812	336
0.5	-0.0270812	491
0.5	-0.0270812	501
0.484375	-0.03125	31
0.484375	-0.03125	44
0.484375	-0.03125	52
0.484375	-0.03125	148
0.484375	-0.03125	167
0.484375	-0.03125	344
0.484375	-0.03125	652
0.484375	-0.03125	680
0.484375	-0.03125	896
0.484375	-0.03125	932
0.5	-0.0332997	603
0.484375	-0.0373281	64
0.484375	-0.0373281	140
0.484375	-0.0373281	168
0.484375	-0.0373281	205
0.484375	-0.0373281	317
0.484375	-0.0373281	453
0.484375	-0.0373281	704
0.484375	-0.0373281	742
0.484375	-0.0373281	776
0.46875	-0.0411483	310
0.46875	-0.0411483	348
0.46875	-0.0411483	547
0.46875	-0.0411483	881
0.484375	-0.0434783	114
0.484375	-0.0434783	338
0.484375	-0.0434783	524
0.484375	-0.0434783	562
0.484375	-0.0434783	566
0.484375	-0.0434783	749
0.484375	-0.0434783	765
0.484375	-0.0434783	847
0.484375	-0.0434783	871
0.484375	-0.0434783	880
0.46875	-0.0471607	42
0.46875	-0.0471607	266
0.46875	-0.0471607	420
0.46875	-0.0471607	421
0.46875	-0.0471607	522
0.46875	-0.0471607	626
0.46875	-0.0471607	969
0.484375	-0.0497018	25
0.484375	-0.0497018	38
0.484375	-0.0497018	207
0.484375	-0.0497018	305
0.484375	-0.0497018	465
0.484375	-0.0497018	500
0.484375	-0.0497018	783
0.484375	-0.0497018	793
0.484375	-0.0497018	941
0.46875	-0.053243	11
0.46875	-0.053243	32
0.46875	-0.053243	152
0.46875	-0.053243	354
0.46875	-0.053243	503
0.46875	-0.053243	579
0.46875	-0.053243	598
0.46875	-0.053243	831
0.46875	-0.053243	928
0.46875	-0.053243	950
0.484375	-0.056	19
0.484375	-0.056	441
0.484375	-0.056	576
0.46875	-0.0593963	100
0.46875	-0.0593963	110
0.46875	-0.0593963	126
0.46875	-0.0593963	346
0.46875	-0.0593963	364
0.46875	-0.0593963	483
0.46875	-0.0593963	509
0.46875	-0.0593963	539
0.46875	-0.0593963	674
0.46875	-0.0593963	767
0.46875	-0.0593963	813
0.46875	-0.0593963	872
0.46875	-0.0593963	885
0.46875	-0.0593963	888
0.46875	-0.0593963	968
0.484375	-0.0623742	618
0.46875	-0.0656219	18
0.46875	-0.0656219	41
0.46875	-0.0656219	141
0.46875	-0.0656219	144
0.46875	-0.0656219	322
0.46875	-0.0656219	326
0.46875	-0.0656219	355
0.46875	-0.0656219	396
0.46875	-0.0656219	551
0.46875	-0.0656219	604
0.46875	-0.0656219	615
0.46875	-0.0656219	658
0.46875	-0.0656219	822
0.46875	-0.0656219	832
0.46875	-0.0656219	855
0.453125	-0.0687023	624
0.46875	-0.0719212	35
0.46875	-0.0719212	58
0.46875	-0.0719212	274
0.46875	-0.0719212	290
0.46875	-0.0719212	376
0.46875	-0.0719212	383
0.46875	-0.0719212	458
0.46875	-0.0719212	589
0.46875	-0.0719212	656
0.46875	-0.0719212	666
0.46875	-0.0719212	745
0.46875	-0.0719212	848
0.46875	-0.0719212	985
0.46875	-0.0719212	987
0.453125	-0.074856	27
0.453125	-0.074856	499
0.453125	-0.074856	797
0.46875	-0.0782953	225
0.46875	-0.0782953	422
0.46875	-0.0782953	573
0.46875	-0.0782953	733
0.46875	-0.0782953	743
0.46875	-0.0782953	769
0.453125	-0.0810811	23
0.453125	-0.0810811	135
0.453125	-0.0810811	150
0.453125	-0.0810811	246
0.453125	-0.0810811	513
0.453125	-0.0810811	564
0.453125	-0.0810811	609
0.453125	-0.0810811	902
0.46875	-0.0847458	259
0.46875	-0.0847458	262
0.46875	-0.0847458	504
0.46875	-0.0847458	679
0.46875	-0.0847458	801
0.46875	-0.0847458	834
0.453125	-0.0873786	24
0.453125	-0.0873786	79
0.453125	-0.0873786	104
0.453125	-0.0873786	133
0.453125	-0.0873786	138
0.453125	-0.0873786	257
0.453125	-0.0873786	293
0.453125	-0.0873786	409
0.453125	-0.0873786	606
0.453125	-0.0873786	617
0.453125	-0.0873786	637
0.453125	-0.0873786	820
0.453125	-0.0873786	905
0.453125	-0.0873786	958
0.4375	-0.089877	762
0.4375	-0.089877	815
0.46875	-0.0912738	183
0.46875	-0.0912738	645
0.46875	-0.0912738	709
0.453125	-0.09375	88
0.453125	-0.09375	96
0.453125	-0.09375	158
0.453125	-0.09375	174
0.453125	-0.09375	200
0.453125	-0.09375	369
0.453125	-0.09375	475
0.453125	-0.09375	508
0.453125	-0.09375	538
0.453125	-0.09375	541
0.453125	-0.09375	669
0.453125	-0.09375	771
0.453125	-0.09375	989
0.46875	-0.0978809	836
0.453125	-0.100196	65
0.453125	-0.100196	95
0.453125	-0.100196	229
0.453125	-0.100196	347
0.453125	-0.100196	353
0.453125	-0.100196	444
0.453125	-0.100196	563
0.453125	-0.100196	584
0.453125	-0.100196	633
0.453125	-0.100196	721
0.453125	-0.100196	790
0.453125	-0.106719	12
0.453125	-0.106719	169
0.453125	-0.106719	195
0.453125	-0.106719	278
0.453125	-0.106719	416
0.453125	-0.106719	449
0.453125	-0.106719	525
0.453125	-0.106719	544
0.453125	-0.106719	611
0.453125	-0.106719	806
0.453125	-0.106719	940
0.4375	-0.108758	143
0.4375	-0.108758	154
0.4375	-0.108758	181
0.4375	-0.108758	252
0.4375	-0.108758	403
0.4375	-0.108758	511
0.4375	-0.108758	758
0.4375	-0.108758	805
0.4375	-0.108758	835
0.4375	-0.108758	878
0.453125	-0.11332	536
0.4375	-0.115198	68
0.4375	-0.115198	106
0.4375	-0.115198	151
0.4375	-0.115198	163
0.4375	-0.115198	291
0.4375	-0.115198	497
0.4375	-0.115198	867
0.453125	-0.12	375
0.4375	-0.121714	120
0.4375	-0.121714	171
0.4375	-0.121714	196
0.4375	-0.121714	209
0.4375	-0.121714	313
0.4375	-0.121714	430
0.4375	-0.121714	610
0.4375	-0.121714	730
0.4375	-0.121714	809
0.4375	-0.121714	837
0.4375	-0.121714	870
0.4375	-0.121714	949
0.421875	-0.12334	994
0.4375	-0.128306	9
0.4375	-0.128306	90
0.4375	-0.128306	119
0.4375	-0.128306	170
0.4375	-0.128306	239
0.4375	-0.128306	320
0.4375	-0.128306	379
0.4375	-0.128306	473
0.4375	-0.128306	557
0.4375	-0.128306	601
0.4375	-0.128306	642
0.4375	-0.128306	661
0.4375	-0.128306	747
0.4375	-0.128306	857
0.4375	-0.128306	914
0.4375	-0.128306	997
0.421875	-0.129771	528
0.421875	-0.129771	877
0.421875	-0.129771	879
0.4375	-0.134975	66
0.4375	-0.134975	81
0.4375	-0.134975	139
0.4375	-0.134975	146
0.4375	-0.134975	190
0.4375	-0.134975	294
0.4375	-0.134975	407
0.4375	-0.134975	494
0.4375	-0.134975	549
0.4375	-0.134975	581
0.4375	-0.134975	657
0.4375	-0.134975	677
0.4375	-0.134975	694
0.4375	-0.134975	700
0.4375	-0.134975	770
0.4375	-0.134975	821
0.4375	-0.134975	830
0.421875	-0.136276	84
0.421875	-0.136276	464
0.421875	-0.136276	533
0.421875	-0.136276	643
0.4375	-0.141724	368
0.4375	-0.141724	413
0.4375	-0.141724	816
0.4375	-0.141724	844
0.4375	-0.141724	990
0.421875	-0.142857	124
0.421875	-0.142857	335
0.421875	-0.142857	445
0.421875	-0.142857	592
0.421875	-0.142857	659
0.421875	-0.142857	777
0.421875	-0.142857	996
0.4375	-0.148554	977
0.421875	-0.149515	128
0.421875	-0.149515	255
0.421875	-0.149515	309
0.421875	-0.149515	342
0.421875	-0.149515	395
0.421875	-0.149515	495
0.421875	-0.149515	647
0.421875	-0.149515	714
0.421875	-0.149515	938
0.4375	-0.155466	276
0.421875	-0.15625	5
0.421875	-0.15625	30
0.421875	-0.15625	67
0.421875	-0.15625	83
0.421875	-0.15625	282
0.421875	-0.15625	298
0.421875	-0.15625	459
0.421875	-0.15625	498
0.421875	-0.15625	550
0.421875	-0.15625	702
0.421875	-0.15625	937
0.4375	-0.162462	201
0.4375	-0.162462	304
0.421875	-0.163065	29
0.421875	-0.163065	80
0.421875	-0.163065	217
0.421875	-0.163065	227
0.421875	-0.163065	315
0.421875	-0.163065	316
0.421875	-0.163065	373
0.421875	-0.163065	447
0.421875	-0.163065	864
0.421875	-0.163065	874
0.421875	-0.163065	891
0.421875	-0.16996	36
0.421875	-0.16996	173
0.421875	-0.16996	224
0.421875	-0.16996	415
0.421875	-0.16996	417
0.421875	-0.16996	519
0.421875	-0.16996	853
0.421875	-0.16996	975
0.40625	-0.170356	289
0.40625	-0.170356	382
0.40625	-0.170356	440
0.40625	-0.170356	640
0.40625	-0.170356	825
0.421875	-0.176938	231
0.421875	-0.176938	272
0.421875	-0.176938	457
0.421875	-0.176938	843
0.421875	-0.176938	919
0.40625	-0.177154	3
0.40625	-0.177154	13
0.40625	-0.177154	249
0.40625	-0.177154	629
0.40625	-0.177154	681
0.40625	-0.177154	818
0.40625	-0.177154	892
0.40625	-0.177154	956
0.421875	-0.184	156
0.421875	-0.184	980
0.40625	-0.184031	244
0.40625	-0.184031	470
0.40625	-0.184031	505
0.40625	-0.184031	556
0.40625	-0.184031	574
0.40625	-0.184031	802
0.40625	-0.184031	849
0.40625	-0.184031	923
0.390625	-0.184061	350
0.40625	-0.190989	34
0.40625	-0.190989	98
0.40625	-0.190989	105
0.40625	-0.190989	253
0.40625	-0.190989	318
0.40625	-0.190989	597
0.40625	-0.190989	988
0.390625	-0.197697	142
0.40625	-0.19803	362
0.40625	-0.19803	434
0.40625	-0.19803	476
0.40625	-0.19803	798
0.390625	-0.204633	283
0.390625	-0.204633	319
0.390625	-0.204633	510
0.390625	-0.204633	685
0.40625	-0.205154	182
0.40625	-0.205154	265
0.40625	-0.205154	856
0.390625	-0.21165	48
0.390625	-0.21165	87
0.390625	-0.21165	165
0.390625	-0.21165	381
0.390625	-0.21165	531
0.390625	-0.21165	889
0.40625	-0.212363	145
0.40625	-0.212363	339
0.390625	-0.21875	220
0.390625	-0.21875	418
0.390625	-0.21875	502
0.390625	-0.21875	614
0.390625	-0.21875	775
0.390625	-0.21875	839
0.40625	-0.219659	689
0.390625	-0.225933	4
0.390625	-0.225933	123
0.390625	-0.225933	258
0.390625	-0.225933	512
0.390625	-0.225933	554
0.390625	-0.225933	803
0.390625	-0.225933	893
0.375	-0.231954	122
0.375	-0.231954	234
0.375	-0.231954	242
0.375	-0.231954	392
0.375	-0.231954	535
0.375	-0.231954	678
0.375	-0.231954	887
0.375	-0.231954	906
0.390625	-0.233202	89
0.390625	-0.233202	132
0.375	-0.239109	410
0.375	-0.246349	323
0.375	-0.246349	334
0.375	-0.246349	543
0.375	-0.246349	654
0.375	-0.246349	929
0.375	-0.246349	993
0.390625	-0.248	285
0.390625	-0.248	608
0.390625	-0.248	671
0.375	-0.253673	28
0.375	-0.253673	54
0.375	-0.253673	372
0.375	-0.253673	402
0.375	-0.253673	653
0.390625	-0.255533	930
0.359375	-0.259117	641
0.375	-0.261084	107
0.375	-0.261084	251
0.375	-0.261084	644
0.375	-0.261084	688
0.375	-0.261084	763
0.359375	-0.266409	983
0.359375	-0.273786	187
0.359375	-0.273786	192
0.359375	-0.273786	571
0.359375	-0.273786	910
0.375	-0.276171	900
0.375	-0.276171	959
0.375	-0.276171	979
0.359375	-0.28125	53
0.359375	-0.28125	523
0.359375	-0.28125	545
0.359375	-0.28125	672
0.359375	-0.28125	946
0.375	-0.283852	518
0.34375	-0.286124	456
0.359375	-0.288802	109
0.359375	-0.288802	281
0.359375	-0.288802	378
0.359375	-0.288802	520
0.34375	-0.293551	596
0.359375	-0.296443	188
0.359375	-0.296443	600
0.34375	-0.301065	693
0.34375	-0.301065	859
0.34375	-0.301065	963
0.359375	-0.304175	137
0.34375	-0.308666	297
0.34375	-0.324138	725
0.328125	-0.328185	400
0.34375	-0.332012	634
0.328125	-0.335922	299
0.3125	-0.339676	428
0.328125	-0.34375	386
0.3125	-0.347368	833
0.34375	-0.348044	514
0.328125	-0.35167	727
0.34375	-0.356206	944
0.3125	-0.36302	47
0.3125	-0.36302	663
0.3125	-0.36302	750
0.296875	-0.389961	768
0.296875	-0.398058	302
0.296875	-0.414538	778
