# Supplementary material for: Protein characteristics substantially influence the propensity of activity cliffs among kinase inhibitors
Source: Sci Rep. 2024 Apr 20;14:9058. doi: 10.1038/s41598-024-59501-w (PMC11032345; doi:10.1038/s41598-024-59501-w)
Supplement: Supplementary file 1 — Supplementary Information. [file 41598_2024_59501_MOESM1_ESM.zip › Supporting_revised/Supporting folder 2_Scrambling/RF_thresholdA_GFI selected features.xlsx]

## Sheet: 1000 scrambling 
Y-scrambling based on GFI feature selection for RF model at threshold A definition.
TruePositives	FalsePositives	TrueNegatives	FalseNegatives	Recall	Precision	Sensitivity	Specificity	F-measure	Accuracy	Cohen's kappa	Iteration
16	15	20	13	0.551724	0.516129	0.551724	0.571429	0.533333			0
20	13	16	15	0.571429	0.606061	0.571429	0.551724	0.588235			0
									0.5625	0.122429	0
20	20	15	9	0.689655	0.5	0.689655	0.428571	0.57971			1
15	9	20	20	0.428571	0.625	0.428571	0.689655	0.508475			1
									0.546875	0.114504	1
22	20	9	13	0.628571	0.52381	0.628571	0.310345	0.571429			2
9	13	22	20	0.310345	0.409091	0.310345	0.628571	0.352941			2
									0.484375	-0.0623742	2
13	21	14	16	0.448276	0.382353	0.448276	0.4	0.412698			3
14	16	13	21	0.4	0.466667	0.4	0.448276	0.430769			3
									0.421875	-0.149515	3
24	16	13	11	0.685714	0.6	0.685714	0.448276	0.64			4
13	11	24	16	0.448276	0.541667	0.448276	0.685714	0.490566			4
									0.578125	0.136	4
16	14	21	13	0.551724	0.533333	0.551724	0.6	0.542373			5
21	13	16	14	0.6	0.617647	0.6	0.551724	0.608696			5
									0.578125	0.151277	5
13	20	9	22	0.371429	0.393939	0.371429	0.310345	0.382353			6
9	22	13	20	0.310345	0.290323	0.310345	0.371429	0.3			6
									0.34375	-0.316357	6
15	21	8	20	0.428571	0.416667	0.428571	0.275862	0.422535			7
8	20	15	21	0.275862	0.285714	0.275862	0.428571	0.280702			7
									0.359375	-0.296443	7
18	20	15	11	0.62069	0.473684	0.62069	0.428571	0.537313			8
15	11	18	20	0.428571	0.576923	0.428571	0.62069	0.491803			8
									0.515625	0.0479846	8
17	11	18	18	0.485714	0.607143	0.485714	0.62069	0.539683			9
18	18	17	11	0.62069	0.5	0.62069	0.485714	0.553846			9
									0.546875	0.104247	9
15	16	13	20	0.428571	0.483871	0.428571	0.448276	0.454545			10
13	20	15	16	0.448276	0.393939	0.448276	0.428571	0.419355			10
									0.4375	-0.121714	10
13	24	11	16	0.448276	0.351351	0.448276	0.314286	0.393939			11
11	16	13	24	0.314286	0.407407	0.314286	0.448276	0.354839			11
									0.375	-0.231954	11
15	20	9	20	0.428571	0.428571	0.428571	0.310345	0.428571			12
9	20	15	20	0.310345	0.310345	0.310345	0.428571	0.310345			12
									0.375	-0.261084	12
16	16	13	19	0.457143	0.5	0.457143	0.448276	0.477612			13
13	19	16	16	0.448276	0.40625	0.448276	0.457143	0.42623			13
									0.453125	-0.09375	13
13	19	16	16	0.448276	0.40625	0.448276	0.457143	0.42623			14
16	16	13	19	0.457143	0.5	0.457143	0.448276	0.477612			14
									0.453125	-0.09375	14
11	13	16	24	0.314286	0.458333	0.314286	0.551724	0.372881			15
16	24	11	13	0.551724	0.4	0.551724	0.314286	0.463768			15
									0.421875	-0.129771	15
10	15	14	25	0.285714	0.4	0.285714	0.482759	0.333333			16
14	25	10	15	0.482759	0.358974	0.482759	0.285714	0.411765			16
									0.375	-0.22488	16
13	13	16	22	0.371429	0.5	0.371429	0.551724	0.42623			17
16	22	13	13	0.551724	0.421053	0.551724	0.371429	0.477612			17
									0.453125	-0.074856	17
20	9	20	15	0.571429	0.689655	0.571429	0.689655	0.625			18
20	15	20	9	0.689655	0.571429	0.689655	0.571429	0.625			18
									0.625	0.256534	18
18	19	10	17	0.514286	0.486486	0.514286	0.344828	0.5			19
10	17	18	19	0.344828	0.37037	0.344828	0.514286	0.357143			19
									0.4375	-0.141724	19
18	16	13	17	0.514286	0.529412	0.514286	0.448276	0.521739			20
13	17	18	16	0.448276	0.433333	0.448276	0.514286	0.440678			20
									0.484375	-0.0373281	20
10	19	10	25	0.285714	0.344828	0.285714	0.344828	0.3125			21
10	25	10	19	0.344828	0.285714	0.344828	0.285714	0.3125			21
									0.3125	-0.36302	21
18	18	17	11	0.62069	0.5	0.62069	0.485714	0.553846			22
17	11	18	18	0.485714	0.607143	0.485714	0.62069	0.539683			22
									0.546875	0.104247	22
15	12	17	20	0.428571	0.555556	0.428571	0.586207	0.483871			23
17	20	15	12	0.586207	0.459459	0.586207	0.428571	0.515152			23
									0.5	0.014437	23
15	17	18	14	0.517241	0.46875	0.517241	0.514286	0.491803			24
18	14	15	17	0.514286	0.5625	0.514286	0.517241	0.537313			24
									0.515625	0.03125	24
16	20	9	19	0.457143	0.444444	0.457143	0.310345	0.450704			25
9	19	16	20	0.310345	0.321429	0.310345	0.457143	0.315789			25
									0.390625	-0.233202	25
18	21	14	11	0.62069	0.461538	0.62069	0.4	0.529412			26
14	11	18	21	0.4	0.56	0.4	0.62069	0.466667			26
									0.5	0.0200957	26
17	18	17	12	0.586207	0.485714	0.586207	0.485714	0.53125			27
17	12	17	18	0.485714	0.586207	0.485714	0.586207	0.53125			27
									0.53125	0.070668	27
19	12	17	16	0.542857	0.612903	0.542857	0.586207	0.575758			28
17	16	19	12	0.586207	0.515152	0.586207	0.542857	0.548387			28
									0.5625	0.127556	28
20	17	12	15	0.571429	0.540541	0.571429	0.413793	0.555556			29
12	15	20	17	0.413793	0.444444	0.413793	0.571429	0.428571			29
									0.5	-0.0148662	29
20	15	14	15	0.571429	0.571429	0.571429	0.482759	0.571429			30
14	15	20	15	0.482759	0.482759	0.482759	0.571429	0.482759			30
									0.53125	0.0541872	30
18	15	20	11	0.62069	0.545455	0.62069	0.571429	0.580645			31
20	11	18	15	0.571429	0.645161	0.571429	0.62069	0.606061			31
									0.59375	0.189873	31
19	21	8	16	0.542857	0.475	0.542857	0.275862	0.506667			32
8	16	19	21	0.275862	0.333333	0.275862	0.542857	0.301887			32
									0.421875	-0.184	32
12	16	19	17	0.413793	0.428571	0.413793	0.542857	0.421053			33
19	17	12	16	0.542857	0.527778	0.542857	0.413793	0.535211			33
									0.484375	-0.0434783	33
18	14	15	17	0.514286	0.5625	0.514286	0.517241	0.537313			34
15	17	18	14	0.517241	0.46875	0.517241	0.514286	0.491803			34
									0.515625	0.03125	34
17	16	13	18	0.485714	0.515152	0.485714	0.448276	0.5			35
13	18	17	16	0.448276	0.419355	0.448276	0.485714	0.433333			35
									0.46875	-0.0656219	35
12	17	18	17	0.413793	0.413793	0.413793	0.514286	0.413793			36
18	17	12	17	0.514286	0.514286	0.514286	0.413793	0.514286			36
									0.46875	-0.0719212	36
12	21	14	17	0.413793	0.363636	0.413793	0.4	0.387097			37
14	17	12	21	0.4	0.451613	0.4	0.413793	0.424242			37
									0.40625	-0.184031	37
19	9	20	16	0.542857	0.678571	0.542857	0.689655	0.603175			38
20	16	19	9	0.689655	0.555556	0.689655	0.542857	0.615385			38
									0.609375	0.227799	38
20	16	13	15	0.571429	0.555556	0.571429	0.448276	0.56338			39
13	15	20	16	0.448276	0.464286	0.448276	0.571429	0.45614			39
									0.515625	0.0197628	39
12	22	13	17	0.413793	0.352941	0.413793	0.371429	0.380952			40
13	17	12	22	0.371429	0.433333	0.371429	0.413793	0.4			40
									0.390625	-0.21165	40
15	23	12	14	0.517241	0.394737	0.517241	0.342857	0.447761			41
12	14	15	23	0.342857	0.461538	0.342857	0.517241	0.393443			41
									0.421875	-0.136276	41
17	16	13	18	0.485714	0.515152	0.485714	0.448276	0.5			42
13	18	17	16	0.448276	0.419355	0.448276	0.485714	0.433333			42
									0.46875	-0.0656219	42
18	23	12	11	0.62069	0.439024	0.62069	0.342857	0.514286			43
12	11	18	23	0.342857	0.521739	0.342857	0.62069	0.413793			43
									0.46875	-0.0352046	43
12	18	17	17	0.413793	0.4	0.413793	0.485714	0.40678			44
17	17	12	18	0.485714	0.5	0.485714	0.413793	0.492754			44
									0.453125	-0.100196	44
19	22	7	16	0.542857	0.463415	0.542857	0.241379	0.5			45
7	16	19	22	0.241379	0.304348	0.241379	0.542857	0.269231			45
									0.40625	-0.219659	45
15	16	19	14	0.517241	0.483871	0.517241	0.542857	0.5			46
19	14	15	16	0.542857	0.575758	0.542857	0.517241	0.558824			46
									0.53125	0.0597453	46
17	18	11	18	0.485714	0.485714	0.485714	0.37931	0.485714			47
11	18	17	18	0.37931	0.37931	0.37931	0.485714	0.37931			47
									0.4375	-0.134975	47
20	16	13	15	0.571429	0.555556	0.571429	0.448276	0.56338			48
13	15	20	16	0.448276	0.464286	0.448276	0.571429	0.45614			48
									0.515625	0.0197628	48
15	20	15	14	0.517241	0.428571	0.517241	0.428571	0.46875			49
15	14	15	20	0.428571	0.517241	0.428571	0.517241	0.46875			49
									0.46875	-0.053243	49
13	20	15	16	0.448276	0.393939	0.448276	0.428571	0.419355			50
15	16	13	20	0.428571	0.483871	0.428571	0.448276	0.454545			50
									0.4375	-0.121714	50
20	16	13	15	0.571429	0.555556	0.571429	0.448276	0.56338			51
13	15	20	16	0.448276	0.464286	0.448276	0.571429	0.45614			51
									0.515625	0.0197628	51
12	15	14	23	0.342857	0.444444	0.342857	0.482759	0.387097			52
14	23	12	15	0.482759	0.378378	0.482759	0.342857	0.424242			52
									0.40625	-0.170356	52
18	19	10	17	0.514286	0.486486	0.514286	0.344828	0.5			53
10	17	18	19	0.344828	0.37037	0.344828	0.514286	0.357143			53
									0.4375	-0.141724	53
19	14	15	16	0.542857	0.575758	0.542857	0.517241	0.558824			54
15	16	19	14	0.517241	0.483871	0.517241	0.542857	0.5			54
									0.53125	0.0597453	54
13	15	14	22	0.371429	0.464286	0.371429	0.482759	0.412698			55
14	22	13	15	0.482759	0.388889	0.482759	0.371429	0.430769			55
									0.421875	-0.142857	55
10	17	18	19	0.344828	0.37037	0.344828	0.514286	0.357143			56
18	19	10	17	0.514286	0.486486	0.514286	0.344828	0.5			56
									0.4375	-0.141724	56
15	17	18	14	0.517241	0.46875	0.517241	0.514286	0.491803			57
18	14	15	17	0.514286	0.5625	0.514286	0.517241	0.537313			57
									0.515625	0.03125	57
14	19	10	21	0.4	0.424242	0.4	0.344828	0.411765			58
10	21	14	19	0.344828	0.322581	0.344828	0.4	0.333333			58
									0.375	-0.253673	58
15	22	13	14	0.517241	0.405405	0.517241	0.371429	0.454545			59
13	14	15	22	0.371429	0.481481	0.371429	0.517241	0.419355			59
									0.4375	-0.108758	59
19	12	17	16	0.542857	0.612903	0.542857	0.586207	0.575758			60
17	16	19	12	0.586207	0.515152	0.586207	0.542857	0.548387			60
									0.5625	0.127556	60
15	13	22	14	0.517241	0.535714	0.517241	0.628571	0.526316			61
22	14	15	13	0.628571	0.611111	0.628571	0.517241	0.619718			61
									0.578125	0.146245	61
15	11	18	20	0.428571	0.576923	0.428571	0.62069	0.491803			62
18	20	15	11	0.62069	0.473684	0.62069	0.428571	0.537313			62
									0.515625	0.0479846	62
23	14	21	6	0.793103	0.621622	0.793103	0.6	0.69697			63
21	6	23	14	0.6	0.777778	0.6	0.793103	0.677419			63
									0.6875	0.384023	63
15	16	19	14	0.517241	0.483871	0.517241	0.542857	0.5			64
19	14	15	16	0.542857	0.575758	0.542857	0.517241	0.558824			64
									0.53125	0.0597453	64
21	18	11	14	0.6	0.538462	0.6	0.37931	0.567568			65
11	14	21	18	0.37931	0.44	0.37931	0.6	0.407407			65
									0.5	-0.0209372	65
16	12	17	19	0.457143	0.571429	0.457143	0.586207	0.507937			66
17	19	16	12	0.586207	0.472222	0.586207	0.457143	0.523077			66
									0.515625	0.042471	66
14	16	13	21	0.4	0.466667	0.4	0.448276	0.430769			67
13	21	14	16	0.448276	0.382353	0.448276	0.4	0.412698			67
									0.421875	-0.149515	67
16	22	13	13	0.551724	0.421053	0.551724	0.371429	0.477612			68
13	13	16	22	0.371429	0.5	0.371429	0.551724	0.42623			68
									0.453125	-0.074856	68
17	6	29	12	0.586207	0.73913	0.586207	0.828571	0.653846			69
29	12	17	6	0.828571	0.707317	0.828571	0.586207	0.763158			69
									0.71875	0.422267	69
12	11	18	23	0.342857	0.521739	0.342857	0.62069	0.413793			70
18	23	12	11	0.62069	0.439024	0.62069	0.342857	0.514286			70
									0.46875	-0.0352046	70
16	16	13	19	0.457143	0.5	0.457143	0.448276	0.477612			71
13	19	16	16	0.448276	0.40625	0.448276	0.457143	0.42623			71
									0.453125	-0.09375	71
13	12	17	22	0.371429	0.52	0.371429	0.586207	0.433333			72
17	22	13	12	0.586207	0.435897	0.586207	0.371429	0.5			72
									0.46875	-0.0411483	72
15	16	13	20	0.428571	0.483871	0.428571	0.448276	0.454545			73
13	20	15	16	0.448276	0.393939	0.448276	0.428571	0.419355			73
									0.4375	-0.121714	73
25	16	13	10	0.714286	0.609756	0.714286	0.448276	0.657895			74
13	10	25	16	0.448276	0.565217	0.448276	0.714286	0.5			74
									0.59375	0.165496	74
16	21	14	13	0.551724	0.432432	0.551724	0.4	0.484848			75
14	13	16	21	0.4	0.518519	0.4	0.551724	0.451613			75
									0.46875	-0.0471607	75
15	20	15	14	0.517241	0.428571	0.517241	0.428571	0.46875			76
15	14	15	20	0.428571	0.517241	0.428571	0.517241	0.46875			76
									0.46875	-0.053243	76
18	9	20	17	0.514286	0.666667	0.514286	0.689655	0.580645			77
20	17	18	9	0.689655	0.540541	0.689655	0.514286	0.606061			77
									0.59375	0.19923	77
19	15	14	16	0.542857	0.558824	0.542857	0.482759	0.550725			78
14	16	19	15	0.482759	0.466667	0.482759	0.542857	0.474576			78
									0.515625	0.0255403	78
10	20	15	19	0.344828	0.333333	0.344828	0.428571	0.338983			79
15	19	10	20	0.428571	0.441176	0.428571	0.344828	0.434783			79
									0.390625	-0.225933	79
13	19	16	16	0.448276	0.40625	0.448276	0.457143	0.42623			80
16	16	13	19	0.457143	0.5	0.457143	0.448276	0.477612			80
									0.453125	-0.09375	80
11	19	16	18	0.37931	0.366667	0.37931	0.457143	0.372881			81
16	18	11	19	0.457143	0.470588	0.457143	0.37931	0.463768			81
									0.421875	-0.163065	81
23	12	17	12	0.657143	0.657143	0.657143	0.586207	0.657143			82
17	12	23	12	0.586207	0.586207	0.586207	0.657143	0.586207			82
									0.625	0.24335	82
18	21	14	11	0.62069	0.461538	0.62069	0.4	0.529412			83
14	11	18	21	0.4	0.56	0.4	0.62069	0.466667			83
									0.5	0.0200957	83
22	13	16	13	0.628571	0.628571	0.628571	0.551724	0.628571			84
16	13	22	13	0.551724	0.551724	0.551724	0.628571	0.551724			84
									0.59375	0.180296	84
12	16	19	17	0.413793	0.428571	0.413793	0.542857	0.421053			85
19	17	12	16	0.542857	0.527778	0.542857	0.413793	0.535211			85
									0.484375	-0.0434783	85
10	19	16	19	0.344828	0.344828	0.344828	0.457143	0.344828			86
16	19	10	19	0.457143	0.457143	0.457143	0.344828	0.457143			86
									0.40625	-0.19803	86
12	18	17	17	0.413793	0.4	0.413793	0.485714	0.40678			87
17	17	12	18	0.485714	0.5	0.485714	0.413793	0.492754			87
									0.453125	-0.100196	87
12	17	18	17	0.413793	0.413793	0.413793	0.514286	0.413793			88
18	17	12	17	0.514286	0.514286	0.514286	0.413793	0.514286			88
									0.46875	-0.0719212	88
9	13	16	26	0.257143	0.409091	0.257143	0.551724	0.315789			89
16	26	9	13	0.551724	0.380952	0.551724	0.257143	0.450704			89
									0.390625	-0.184061	89
15	17	12	20	0.428571	0.46875	0.428571	0.413793	0.447761			90
12	20	15	17	0.413793	0.375	0.413793	0.428571	0.393443			90
									0.421875	-0.15625	90
18	16	13	17	0.514286	0.529412	0.514286	0.448276	0.521739			91
13	17	18	16	0.448276	0.433333	0.448276	0.514286	0.440678			91
									0.484375	-0.0373281	91
18	12	17	17	0.514286	0.6	0.514286	0.586207	0.553846			92
17	17	18	12	0.586207	0.5	0.586207	0.514286	0.539683			92
									0.546875	0.0990291	92
21	17	18	8	0.724138	0.552632	0.724138	0.514286	0.626866			93
18	8	21	17	0.514286	0.692308	0.514286	0.724138	0.590164			93
									0.609375	0.232246	93
14	16	13	21	0.4	0.466667	0.4	0.448276	0.430769			94
13	21	14	16	0.448276	0.382353	0.448276	0.4	0.412698			94
									0.421875	-0.149515	94
18	20	9	17	0.514286	0.473684	0.514286	0.310345	0.493151			95
9	17	18	20	0.310345	0.346154	0.310345	0.514286	0.327273			95
									0.421875	-0.176938	95
12	12	23	17	0.413793	0.5	0.413793	0.657143	0.45283			96
23	17	12	12	0.657143	0.575	0.657143	0.413793	0.613333			96
									0.546875	0.072	96
23	12	17	12	0.657143	0.657143	0.657143	0.586207	0.657143			97
17	12	23	12	0.586207	0.586207	0.586207	0.657143	0.586207			97
									0.625	0.24335	97
13	23	12	16	0.448276	0.361111	0.448276	0.342857	0.4			98
12	16	13	23	0.342857	0.428571	0.342857	0.448276	0.380952			98
									0.390625	-0.204633	98
14	16	19	15	0.482759	0.466667	0.482759	0.542857	0.474576			99
19	15	14	16	0.542857	0.558824	0.542857	0.482759	0.550725			99
									0.515625	0.0255403	99
15	13	16	20	0.428571	0.535714	0.428571	0.551724	0.47619			100
16	20	15	13	0.551724	0.444444	0.551724	0.428571	0.492308			100
									0.484375	-0.019305	100
15	18	17	14	0.517241	0.454545	0.517241	0.485714	0.483871			101
17	14	15	18	0.485714	0.548387	0.485714	0.517241	0.515152			101
									0.5	0.00292113	101
18	15	20	11	0.62069	0.545455	0.62069	0.571429	0.580645			102
20	11	18	15	0.571429	0.645161	0.571429	0.62069	0.606061			102
									0.59375	0.189873	102
10	16	19	19	0.344828	0.384615	0.344828	0.542857	0.363636			103
19	19	10	16	0.542857	0.5	0.542857	0.344828	0.520548			103
									0.453125	-0.11332	103
15	18	17	14	0.517241	0.454545	0.517241	0.485714	0.483871			104
17	14	15	18	0.485714	0.548387	0.485714	0.517241	0.515152			104
									0.5	0.00292113	104
13	15	14	22	0.371429	0.464286	0.371429	0.482759	0.412698			105
14	22	13	15	0.482759	0.388889	0.482759	0.371429	0.430769			105
									0.421875	-0.142857	105
19	20	9	16	0.542857	0.487179	0.542857	0.310345	0.513514			106
9	16	19	20	0.310345	0.36	0.310345	0.542857	0.333333			106
									0.4375	-0.148554	106
13	17	18	16	0.448276	0.433333	0.448276	0.514286	0.440678			107
18	16	13	17	0.514286	0.529412	0.514286	0.448276	0.521739			107
									0.484375	-0.0373281	107
21	18	11	14	0.6	0.538462	0.6	0.37931	0.567568			108
11	14	21	18	0.37931	0.44	0.37931	0.6	0.407407			108
									0.5	-0.0209372	108
17	23	6	18	0.485714	0.425	0.485714	0.206897	0.453333			109
6	18	17	23	0.206897	0.25	0.206897	0.485714	0.226415			109
									0.359375	-0.312	109
18	19	10	17	0.514286	0.486486	0.514286	0.344828	0.5			110
10	17	18	19	0.344828	0.37037	0.344828	0.514286	0.357143			110
									0.4375	-0.141724	110
17	14	15	18	0.485714	0.548387	0.485714	0.517241	0.515152			111
15	18	17	14	0.517241	0.454545	0.517241	0.485714	0.483871			111
									0.5	0.00292113	111
18	13	22	11	0.62069	0.580645	0.62069	0.628571	0.6			112
22	11	18	13	0.628571	0.666667	0.628571	0.62069	0.647059			112
									0.625	0.247796	112
17	14	15	18	0.485714	0.548387	0.485714	0.517241	0.515152			113
15	18	17	14	0.517241	0.454545	0.517241	0.485714	0.483871			113
									0.5	0.00292113	113
13	22	13	16	0.448276	0.371429	0.448276	0.371429	0.40625			114
13	16	13	22	0.371429	0.448276	0.371429	0.448276	0.40625			114
									0.40625	-0.177154	114
16	19	16	13	0.551724	0.457143	0.551724	0.457143	0.5			115
16	13	16	19	0.457143	0.551724	0.457143	0.551724	0.5			115
									0.5	0.00871249	115
14	11	24	15	0.482759	0.56	0.482759	0.685714	0.518519			116
24	15	14	11	0.685714	0.615385	0.685714	0.482759	0.648649			116
									0.59375	0.170489	116
15	14	21	14	0.517241	0.517241	0.517241	0.6	0.517241			117
21	14	15	14	0.6	0.6	0.6	0.517241	0.6			117
									0.5625	0.117241	117
12	17	12	23	0.342857	0.413793	0.342857	0.413793	0.375			118
12	23	12	17	0.413793	0.342857	0.413793	0.342857	0.375			118
									0.375	-0.239109	118
12	14	15	23	0.342857	0.461538	0.342857	0.517241	0.393443			119
15	23	12	14	0.517241	0.394737	0.517241	0.342857	0.447761			119
									0.421875	-0.136276	119
13	21	14	16	0.448276	0.382353	0.448276	0.4	0.412698			120
14	16	13	21	0.4	0.466667	0.4	0.448276	0.430769			120
									0.421875	-0.149515	120
14	18	17	15	0.482759	0.4375	0.482759	0.485714	0.459016			121
17	15	14	18	0.485714	0.53125	0.485714	0.482759	0.507463			121
									0.484375	-0.03125	121
16	14	15	19	0.457143	0.533333	0.457143	0.517241	0.492308			122
15	19	16	14	0.517241	0.441176	0.517241	0.457143	0.47619			122
									0.484375	-0.0252427	122
8	18	17	21	0.275862	0.307692	0.275862	0.485714	0.290909			123
17	21	8	18	0.485714	0.447368	0.485714	0.275862	0.465753			123
									0.390625	-0.240557	123
14	21	14	15	0.482759	0.4	0.482759	0.4	0.4375			124
14	15	14	21	0.4	0.482759	0.4	0.482759	0.4375			124
									0.4375	-0.115198	124
23	15	14	12	0.657143	0.605263	0.657143	0.482759	0.630137			125
14	12	23	15	0.482759	0.538462	0.482759	0.657143	0.509091			125
									0.578125	0.141153	125
14	11	18	21	0.4	0.56	0.4	0.62069	0.466667			126
18	21	14	11	0.62069	0.461538	0.62069	0.4	0.529412			126
									0.5	0.0200957	126
19	14	15	16	0.542857	0.575758	0.542857	0.517241	0.558824			127
15	16	19	14	0.517241	0.483871	0.517241	0.542857	0.5			127
									0.53125	0.0597453	127
13	18	17	16	0.448276	0.419355	0.448276	0.485714	0.433333			128
17	16	13	18	0.485714	0.515152	0.485714	0.448276	0.5			128
									0.46875	-0.0656219	128
17	15	14	18	0.485714	0.53125	0.485714	0.482759	0.507463			129
14	18	17	15	0.482759	0.4375	0.482759	0.485714	0.459016			129
									0.484375	-0.03125	129
16	21	14	13	0.551724	0.432432	0.551724	0.4	0.484848			130
14	13	16	21	0.4	0.518519	0.4	0.551724	0.451613			130
									0.46875	-0.0471607	130
14	12	23	15	0.482759	0.538462	0.482759	0.657143	0.509091			131
23	15	14	12	0.657143	0.605263	0.657143	0.482759	0.630137			131
									0.578125	0.141153	131
18	12	17	17	0.514286	0.6	0.514286	0.586207	0.553846			132
17	17	18	12	0.586207	0.5	0.586207	0.514286	0.539683			132
									0.546875	0.0990291	132
11	14	21	18	0.37931	0.44	0.37931	0.6	0.407407			133
21	18	11	14	0.6	0.538462	0.6	0.37931	0.567568			133
									0.5	-0.0209372	133
18	15	14	17	0.514286	0.545455	0.514286	0.482759	0.529412			134
14	17	18	15	0.482759	0.451613	0.482759	0.514286	0.466667			134
									0.5	-0.0029383	134
19	12	17	16	0.542857	0.612903	0.542857	0.586207	0.575758			135
17	16	19	12	0.586207	0.515152	0.586207	0.542857	0.548387			135
									0.5625	0.127556	135
12	11	24	17	0.413793	0.521739	0.413793	0.685714	0.461538			136
24	17	12	11	0.685714	0.585366	0.685714	0.413793	0.631579			136
									0.5625	0.101304	136
17	17	12	18	0.485714	0.5	0.485714	0.413793	0.492754			137
12	18	17	17	0.413793	0.4	0.413793	0.485714	0.40678			137
									0.453125	-0.100196	137
13	17	18	16	0.448276	0.433333	0.448276	0.514286	0.440678			138
18	16	13	17	0.514286	0.529412	0.514286	0.448276	0.521739			138
									0.484375	-0.0373281	138
14	20	15	15	0.482759	0.411765	0.482759	0.428571	0.444444			139
15	15	14	20	0.428571	0.5	0.428571	0.482759	0.461538			139
									0.453125	-0.0873786	139
14	15	14	21	0.4	0.482759	0.4	0.482759	0.4375			140
14	21	14	15	0.482759	0.4	0.482759	0.4	0.4375			140
									0.4375	-0.115198	140
19	15	14	16	0.542857	0.558824	0.542857	0.482759	0.550725			141
14	16	19	15	0.482759	0.466667	0.482759	0.542857	0.474576			141
									0.515625	0.0255403	141
21	13	16	14	0.6	0.617647	0.6	0.551724	0.608696			142
16	14	21	13	0.551724	0.533333	0.551724	0.6	0.542373			142
									0.578125	0.151277	142
21	19	10	14	0.6	0.525	0.6	0.344828	0.56			143
10	14	21	19	0.344828	0.416667	0.344828	0.6	0.377358			143
									0.484375	-0.056	143
7	17	18	22	0.241379	0.291667	0.241379	0.514286	0.264151			144
18	22	7	17	0.514286	0.45	0.514286	0.241379	0.48			144
									0.390625	-0.248	144
15	12	17	20	0.428571	0.555556	0.428571	0.586207	0.483871			145
17	20	15	12	0.586207	0.459459	0.586207	0.428571	0.515152			145
									0.5	0.014437	145
14	11	18	21	0.4	0.56	0.4	0.62069	0.466667			146
18	21	14	11	0.62069	0.461538	0.62069	0.4	0.529412			146
									0.5	0.0200957	146
18	16	13	17	0.514286	0.529412	0.514286	0.448276	0.521739			147
13	17	18	16	0.448276	0.433333	0.448276	0.514286	0.440678			147
									0.484375	-0.0373281	147
15	19	16	14	0.517241	0.441176	0.517241	0.457143	0.47619			148
16	14	15	19	0.457143	0.533333	0.457143	0.517241	0.492308			148
									0.484375	-0.0252427	148
13	12	17	22	0.371429	0.52	0.371429	0.586207	0.433333			149
17	22	13	12	0.586207	0.435897	0.586207	0.371429	0.5			149
									0.46875	-0.0411483	149
15	18	17	14	0.517241	0.454545	0.517241	0.485714	0.483871			150
17	14	15	18	0.485714	0.548387	0.485714	0.517241	0.515152			150
									0.5	0.00292113	150
15	10	19	20	0.428571	0.6	0.428571	0.655172	0.5			151
19	20	15	10	0.655172	0.487179	0.655172	0.428571	0.558824			151
									0.53125	0.0813397	151
20	17	12	15	0.571429	0.540541	0.571429	0.413793	0.555556			152
12	15	20	17	0.413793	0.444444	0.413793	0.571429	0.428571			152
									0.5	-0.0148662	152
12	20	15	17	0.413793	0.375	0.413793	0.428571	0.393443			153
15	17	12	20	0.428571	0.46875	0.428571	0.413793	0.447761			153
									0.421875	-0.15625	153
17	14	15	18	0.485714	0.548387	0.485714	0.517241	0.515152			154
15	18	17	14	0.517241	0.454545	0.517241	0.485714	0.483871			154
									0.5	0.00292113	154
16	19	10	19	0.457143	0.457143	0.457143	0.344828	0.457143			155
10	19	16	19	0.344828	0.344828	0.344828	0.457143	0.344828			155
									0.40625	-0.19803	155
13	23	12	16	0.448276	0.361111	0.448276	0.342857	0.4			156
12	16	13	23	0.342857	0.428571	0.342857	0.448276	0.380952			156
									0.390625	-0.204633	156
15	12	17	20	0.428571	0.555556	0.428571	0.586207	0.483871			157
17	20	15	12	0.586207	0.459459	0.586207	0.428571	0.515152			157
									0.5	0.014437	157
14	16	19	15	0.482759	0.466667	0.482759	0.542857	0.474576			158
19	15	14	16	0.542857	0.558824	0.542857	0.482759	0.550725			158
									0.515625	0.0255403	158
18	15	14	17	0.514286	0.545455	0.514286	0.482759	0.529412			159
14	17	18	15	0.482759	0.451613	0.482759	0.514286	0.466667			159
									0.5	-0.0029383	159
10	20	15	19	0.344828	0.333333	0.344828	0.428571	0.338983			160
15	19	10	20	0.428571	0.441176	0.428571	0.344828	0.434783			160
									0.390625	-0.225933	160
17	14	21	12	0.586207	0.548387	0.586207	0.6	0.566667			161
21	12	17	14	0.6	0.636364	0.6	0.586207	0.617647			161
									0.59375	0.185113	161
14	9	20	21	0.4	0.608696	0.4	0.689655	0.482759			162
20	21	14	9	0.689655	0.487805	0.689655	0.4	0.571429			162
									0.53125	0.0865842	162
20	18	11	15	0.571429	0.526316	0.571429	0.37931	0.547945			163
11	15	20	18	0.37931	0.423077	0.37931	0.571429	0.4			163
									0.484375	-0.0497018	163
18	15	20	11	0.62069	0.545455	0.62069	0.571429	0.580645			164
20	11	18	15	0.571429	0.645161	0.571429	0.62069	0.606061			164
									0.59375	0.189873	164
13	16	13	22	0.371429	0.448276	0.371429	0.448276	0.40625			165
13	22	13	16	0.448276	0.371429	0.448276	0.371429	0.40625			165
									0.40625	-0.177154	165
16	13	16	19	0.457143	0.551724	0.457143	0.551724	0.5			166
16	19	16	13	0.551724	0.457143	0.551724	0.457143	0.5			166
									0.5	0.00871249	166
20	18	11	15	0.571429	0.526316	0.571429	0.37931	0.547945			167
11	15	20	18	0.37931	0.423077	0.37931	0.571429	0.4			167
									0.484375	-0.0497018	167
10	20	15	19	0.344828	0.333333	0.344828	0.428571	0.338983			168
15	19	10	20	0.428571	0.441176	0.428571	0.344828	0.434783			168
									0.390625	-0.225933	168
20	15	14	15	0.571429	0.571429	0.571429	0.482759	0.571429			169
14	15	20	15	0.482759	0.482759	0.482759	0.571429	0.482759			169
									0.53125	0.0541872	169
11	17	18	18	0.37931	0.392857	0.37931	0.514286	0.385965			170
18	18	11	17	0.514286	0.5	0.514286	0.37931	0.507042			170
									0.453125	-0.106719	170
19	22	13	10	0.655172	0.463415	0.655172	0.371429	0.542857			171
13	10	19	22	0.371429	0.565217	0.371429	0.655172	0.448276			171
									0.5	0.0256898	171
14	18	11	21	0.4	0.4375	0.4	0.37931	0.41791			172
11	21	14	18	0.37931	0.34375	0.37931	0.4	0.360656			172
									0.390625	-0.21875	172
21	13	16	14	0.6	0.617647	0.6	0.551724	0.608696			173
16	14	21	13	0.551724	0.533333	0.551724	0.6	0.542373			173
									0.578125	0.151277	173
16	16	13	19	0.457143	0.5	0.457143	0.448276	0.477612			174
13	19	16	16	0.448276	0.40625	0.448276	0.457143	0.42623			174
									0.453125	-0.09375	174
20	12	17	15	0.571429	0.625	0.571429	0.586207	0.597015			175
17	15	20	12	0.586207	0.53125	0.586207	0.571429	0.557377			175
									0.578125	0.15625	175
16	20	15	13	0.551724	0.444444	0.551724	0.428571	0.492308			176
15	13	16	20	0.428571	0.535714	0.428571	0.551724	0.47619			176
									0.484375	-0.019305	176
18	15	14	17	0.514286	0.545455	0.514286	0.482759	0.529412			177
14	17	18	15	0.482759	0.451613	0.482759	0.514286	0.466667			177
									0.5	-0.0029383	177
16	11	18	19	0.457143	0.592593	0.457143	0.62069	0.516129			178
18	19	16	11	0.62069	0.486486	0.62069	0.457143	0.545455			178
									0.53125	0.0760346	178
15	23	12	14	0.517241	0.394737	0.517241	0.342857	0.447761			179
12	14	15	23	0.342857	0.461538	0.342857	0.517241	0.393443			179
									0.421875	-0.136276	179
15	13	22	14	0.517241	0.535714	0.517241	0.628571	0.526316			180
22	14	15	13	0.628571	0.611111	0.628571	0.517241	0.619718			180
									0.578125	0.146245	180
19	17	12	16	0.542857	0.527778	0.542857	0.413793	0.535211			181
12	16	19	17	0.413793	0.428571	0.413793	0.542857	0.421053			181
									0.484375	-0.0434783	181
11	17	18	18	0.37931	0.392857	0.37931	0.514286	0.385965			182
18	18	11	17	0.514286	0.5	0.514286	0.37931	0.507042			182
									0.453125	-0.106719	182
13	12	17	22	0.371429	0.52	0.371429	0.586207	0.433333			183
17	22	13	12	0.586207	0.435897	0.586207	0.371429	0.5			183
									0.46875	-0.0411483	183
17	9	20	18	0.485714	0.653846	0.485714	0.689655	0.557377			184
20	18	17	9	0.689655	0.526316	0.689655	0.485714	0.597015			184
									0.578125	0.170825	184
17	20	15	12	0.586207	0.459459	0.586207	0.428571	0.515152			185
15	12	17	20	0.428571	0.555556	0.428571	0.586207	0.483871			185
									0.5	0.014437	185
16	10	25	13	0.551724	0.615385	0.551724	0.714286	0.581818			186
25	13	16	10	0.714286	0.657895	0.714286	0.551724	0.684932			186
									0.640625	0.26839	186
21	14	15	14	0.6	0.6	0.6	0.517241	0.6			187
15	14	21	14	0.517241	0.517241	0.517241	0.6	0.517241			187
									0.5625	0.117241	187
9	15	20	20	0.310345	0.375	0.310345	0.571429	0.339623			188
20	20	9	15	0.571429	0.5	0.571429	0.310345	0.533333			188
									0.453125	-0.12	188
18	14	15	17	0.514286	0.5625	0.514286	0.517241	0.537313			189
15	17	18	14	0.517241	0.46875	0.517241	0.514286	0.491803			189
									0.515625	0.03125	189
22	12	17	13	0.628571	0.647059	0.628571	0.586207	0.637681			190
17	13	22	12	0.586207	0.566667	0.586207	0.628571	0.576271			190
									0.609375	0.214145	190
23	14	15	12	0.657143	0.621622	0.657143	0.517241	0.638889			191
15	12	23	14	0.517241	0.555556	0.517241	0.657143	0.535714			191
									0.59375	0.175421	191
20	12	17	15	0.571429	0.625	0.571429	0.586207	0.597015			192
17	15	20	12	0.586207	0.53125	0.586207	0.571429	0.557377			192
									0.578125	0.15625	192
19	19	10	16	0.542857	0.5	0.542857	0.344828	0.520548			193
10	16	19	19	0.344828	0.384615	0.344828	0.542857	0.363636			193
									0.453125	-0.11332	193
17	7	22	18	0.485714	0.708333	0.485714	0.758621	0.576271			194
22	18	17	7	0.758621	0.55	0.758621	0.485714	0.637681			194
									0.609375	0.236641	194
12	18	17	17	0.413793	0.4	0.413793	0.485714	0.40678			195
17	17	12	18	0.485714	0.5	0.485714	0.413793	0.492754			195
									0.453125	-0.100196	195
21	16	13	14	0.6	0.567568	0.6	0.448276	0.583333			196
13	14	21	16	0.448276	0.481481	0.448276	0.6	0.464286			196
									0.53125	0.0485629	196
13	21	14	16	0.448276	0.382353	0.448276	0.4	0.412698			197
14	16	13	21	0.4	0.466667	0.4	0.448276	0.430769			197
									0.421875	-0.149515	197
17	12	17	18	0.485714	0.586207	0.485714	0.586207	0.53125			198
17	18	17	12	0.586207	0.485714	0.586207	0.485714	0.53125			198
									0.53125	0.070668	198
15	13	16	20	0.428571	0.535714	0.428571	0.551724	0.47619			199
16	20	15	13	0.551724	0.444444	0.551724	0.428571	0.492308			199
									0.484375	-0.019305	199
17	15	20	12	0.586207	0.53125	0.586207	0.571429	0.557377			200
20	12	17	15	0.571429	0.625	0.571429	0.586207	0.597015			200
									0.578125	0.15625	200
13	15	20	16	0.448276	0.464286	0.448276	0.571429	0.45614			201
20	16	13	15	0.571429	0.555556	0.571429	0.448276	0.56338			201
									0.515625	0.0197628	201
19	16	19	10	0.655172	0.542857	0.655172	0.542857	0.59375			202
19	10	19	16	0.542857	0.655172	0.542857	0.655172	0.59375			202
									0.59375	0.194579	202
12	15	20	17	0.413793	0.444444	0.413793	0.571429	0.428571			203
20	17	12	15	0.571429	0.540541	0.571429	0.413793	0.555556			203
									0.5	-0.0148662	203
13	17	18	16	0.448276	0.433333	0.448276	0.514286	0.440678			204
18	16	13	17	0.514286	0.529412	0.514286	0.448276	0.521739			204
									0.484375	-0.0373281	204
18	14	15	17	0.514286	0.5625	0.514286	0.517241	0.537313			205
15	17	18	14	0.517241	0.46875	0.517241	0.514286	0.491803			205
									0.515625	0.03125	205
18	17	12	17	0.514286	0.514286	0.514286	0.413793	0.514286			206
12	17	18	17	0.413793	0.413793	0.413793	0.514286	0.413793			206
									0.46875	-0.0719212	206
11	18	17	18	0.37931	0.37931	0.37931	0.485714	0.37931			207
17	18	11	18	0.485714	0.485714	0.485714	0.37931	0.485714			207
									0.4375	-0.134975	207
18	18	17	11	0.62069	0.5	0.62069	0.485714	0.553846			208
17	11	18	18	0.485714	0.607143	0.485714	0.62069	0.539683			208
									0.546875	0.104247	208
20	20	9	15	0.571429	0.5	0.571429	0.310345	0.533333			209
9	15	20	20	0.310345	0.375	0.310345	0.571429	0.339623			209
									0.453125	-0.12	209
13	16	13	22	0.371429	0.448276	0.371429	0.448276	0.40625			210
13	22	13	16	0.448276	0.371429	0.448276	0.371429	0.40625			210
									0.40625	-0.177154	210
16	14	15	19	0.457143	0.533333	0.457143	0.517241	0.492308			211
15	19	16	14	0.517241	0.441176	0.517241	0.457143	0.47619			211
									0.484375	-0.0252427	211
17	19	16	12	0.586207	0.472222	0.586207	0.457143	0.523077			212
16	12	17	19	0.457143	0.571429	0.457143	0.586207	0.507937			212
									0.515625	0.042471	212
16	16	19	13	0.551724	0.5	0.551724	0.542857	0.52459			213
19	13	16	16	0.542857	0.59375	0.542857	0.551724	0.567164			213
									0.546875	0.09375	213
16	17	12	19	0.457143	0.484848	0.457143	0.413793	0.470588			214
12	19	16	17	0.413793	0.387097	0.413793	0.457143	0.4			214
									0.4375	-0.128306	214
13	14	21	16	0.448276	0.481481	0.448276	0.6	0.464286			215
21	16	13	14	0.6	0.567568	0.6	0.448276	0.583333			215
									0.53125	0.0485629	215
20	19	16	9	0.689655	0.512821	0.689655	0.457143	0.588235			216
16	9	20	19	0.457143	0.64	0.457143	0.689655	0.533333			216
									0.5625	0.142584	216
17	23	12	12	0.586207	0.425	0.586207	0.342857	0.492754			217
12	12	17	23	0.342857	0.5	0.342857	0.586207	0.40678			217
									0.453125	-0.0687023	217
11	15	20	18	0.37931	0.423077	0.37931	0.571429	0.4			218
20	18	11	15	0.571429	0.526316	0.571429	0.37931	0.547945			218
									0.484375	-0.0497018	218
20	15	14	15	0.571429	0.571429	0.571429	0.482759	0.571429			219
14	15	20	15	0.482759	0.482759	0.482759	0.571429	0.482759			219
									0.53125	0.0541872	219
17	15	20	12	0.586207	0.53125	0.586207	0.571429	0.557377			220
20	12	17	15	0.571429	0.625	0.571429	0.586207	0.597015			220
									0.578125	0.15625	220
15	15	20	14	0.517241	0.5	0.517241	0.571429	0.508475			221
20	14	15	15	0.571429	0.588235	0.571429	0.517241	0.57971			221
									0.546875	0.0884086	221
24	16	13	11	0.685714	0.6	0.685714	0.448276	0.64			222
13	11	24	16	0.448276	0.541667	0.448276	0.685714	0.490566			222
									0.578125	0.136	222
14	19	10	21	0.4	0.424242	0.4	0.344828	0.411765			223
10	21	14	19	0.344828	0.322581	0.344828	0.4	0.333333			223
									0.375	-0.253673	223
17	19	16	12	0.586207	0.472222	0.586207	0.457143	0.523077			224
16	12	17	19	0.457143	0.571429	0.457143	0.586207	0.507937			224
									0.515625	0.042471	224
11	18	17	18	0.37931	0.37931	0.37931	0.485714	0.37931			225
17	18	11	18	0.485714	0.485714	0.485714	0.37931	0.485714			225
									0.4375	-0.134975	225
17	13	16	18	0.485714	0.566667	0.485714	0.551724	0.523077			226
16	18	17	13	0.551724	0.470588	0.551724	0.485714	0.507937			226
									0.515625	0.0368932	226
12	21	14	17	0.413793	0.363636	0.413793	0.4	0.387097			227
14	17	12	21	0.4	0.451613	0.4	0.413793	0.424242			227
									0.40625	-0.184031	227
18	17	18	11	0.62069	0.514286	0.62069	0.514286	0.5625			228
18	11	18	17	0.514286	0.62069	0.514286	0.62069	0.5625			228
									0.5625	0.132623	228
16	16	19	13	0.551724	0.5	0.551724	0.542857	0.52459			229
19	13	16	16	0.542857	0.59375	0.542857	0.551724	0.567164			229
									0.546875	0.09375	229
17	13	16	18	0.485714	0.566667	0.485714	0.551724	0.523077			230
16	18	17	13	0.551724	0.470588	0.551724	0.485714	0.507937			230
									0.515625	0.0368932	230
15	22	7	20	0.428571	0.405405	0.428571	0.241379	0.416667			231
7	20	15	22	0.241379	0.259259	0.241379	0.428571	0.25			231
									0.34375	-0.332012	231
13	18	17	16	0.448276	0.419355	0.448276	0.485714	0.433333			232
17	16	13	18	0.485714	0.515152	0.485714	0.448276	0.5			232
									0.46875	-0.0656219	232
21	22	13	8	0.724138	0.488372	0.724138	0.371429	0.583333			233
13	8	21	22	0.371429	0.619048	0.371429	0.724138	0.464286			233
									0.53125	0.0917692	233
18	18	17	11	0.62069	0.5	0.62069	0.485714	0.553846			234
17	11	18	18	0.485714	0.607143	0.485714	0.62069	0.539683			234
									0.546875	0.104247	234
14	14	15	21	0.4	0.5	0.4	0.517241	0.444444			235
15	21	14	14	0.517241	0.416667	0.517241	0.4	0.461538			235
									0.453125	-0.0810811	235
13	13	16	22	0.371429	0.5	0.371429	0.551724	0.42623			236
16	22	13	13	0.551724	0.421053	0.551724	0.371429	0.477612			236
									0.453125	-0.074856	236
15	18	11	20	0.428571	0.454545	0.428571	0.37931	0.441176			237
11	20	15	18	0.37931	0.354839	0.37931	0.428571	0.366667			237
									0.40625	-0.190989	237
16	15	14	19	0.457143	0.516129	0.457143	0.482759	0.484848			238
14	19	16	15	0.482759	0.424242	0.482759	0.457143	0.451613			238
									0.46875	-0.0593963	238
15	11	18	20	0.428571	0.576923	0.428571	0.62069	0.491803			239
18	20	15	11	0.62069	0.473684	0.62069	0.428571	0.537313			239
									0.515625	0.0479846	239
17	23	12	12	0.586207	0.425	0.586207	0.342857	0.492754			240
12	12	17	23	0.342857	0.5	0.342857	0.586207	0.40678			240
									0.453125	-0.0687023	240
12	16	19	17	0.413793	0.428571	0.413793	0.542857	0.421053			241
19	17	12	16	0.542857	0.527778	0.542857	0.413793	0.535211			241
									0.484375	-0.0434783	241
14	23	12	15	0.482759	0.378378	0.482759	0.342857	0.424242			242
12	15	14	23	0.342857	0.444444	0.342857	0.482759	0.387097			242
									0.40625	-0.170356	242
13	20	15	16	0.448276	0.393939	0.448276	0.428571	0.419355			243
15	16	13	20	0.428571	0.483871	0.428571	0.448276	0.454545			243
									0.4375	-0.121714	243
17	19	10	18	0.485714	0.472222	0.485714	0.344828	0.478873			244
10	18	17	19	0.344828	0.357143	0.344828	0.485714	0.350877			244
									0.421875	-0.16996	244
23	17	12	12	0.657143	0.575	0.657143	0.413793	0.613333			245
12	12	23	17	0.413793	0.5	0.413793	0.657143	0.45283			245
									0.546875	0.072	245
12	11	18	23	0.342857	0.521739	0.342857	0.62069	0.413793			246
18	23	12	11	0.62069	0.439024	0.62069	0.342857	0.514286			246
									0.46875	-0.0352046	246
18	17	12	17	0.514286	0.514286	0.514286	0.413793	0.514286			247
12	17	18	17	0.413793	0.413793	0.413793	0.514286	0.413793			247
									0.46875	-0.0719212	247
19	16	13	16	0.542857	0.542857	0.542857	0.448276	0.542857			248
13	16	19	16	0.448276	0.448276	0.448276	0.542857	0.448276			248
									0.5	-0.008867	248
24	19	10	11	0.685714	0.55814	0.685714	0.344828	0.615385			249
10	11	24	19	0.344828	0.47619	0.344828	0.685714	0.4			249
									0.53125	0.0312815	249
16	17	12	19	0.457143	0.484848	0.457143	0.413793	0.470588			250
12	19	16	17	0.413793	0.387097	0.413793	0.457143	0.4			250
									0.4375	-0.128306	250
11	22	13	18	0.37931	0.333333	0.37931	0.371429	0.354839			251
13	18	11	22	0.371429	0.419355	0.371429	0.37931	0.393939			251
									0.375	-0.246349	251
14	17	12	21	0.4	0.451613	0.4	0.413793	0.424242			252
12	21	14	17	0.413793	0.363636	0.413793	0.4	0.387097			252
									0.40625	-0.184031	252
13	15	20	16	0.448276	0.464286	0.448276	0.571429	0.45614			253
20	16	13	15	0.571429	0.555556	0.571429	0.448276	0.56338			253
									0.515625	0.0197628	253
15	23	12	14	0.517241	0.394737	0.517241	0.342857	0.447761			254
12	14	15	23	0.342857	0.461538	0.342857	0.517241	0.393443			254
									0.421875	-0.136276	254
20	16	13	15	0.571429	0.555556	0.571429	0.448276	0.56338			255
13	15	20	16	0.448276	0.464286	0.448276	0.571429	0.45614			255
									0.515625	0.0197628	255
13	21	14	16	0.448276	0.382353	0.448276	0.4	0.412698			256
14	16	13	21	0.4	0.466667	0.4	0.448276	0.430769			256
									0.421875	-0.149515	256
17	17	18	12	0.586207	0.5	0.586207	0.514286	0.539683			257
18	12	17	17	0.514286	0.6	0.514286	0.586207	0.553846			257
									0.546875	0.0990291	257
15	15	20	14	0.517241	0.5	0.517241	0.571429	0.508475			258
20	14	15	15	0.571429	0.588235	0.571429	0.517241	0.57971			258
									0.546875	0.0884086	258
10	23	12	19	0.344828	0.30303	0.344828	0.342857	0.322581			259
12	19	10	23	0.342857	0.387097	0.342857	0.344828	0.363636			259
									0.34375	-0.308666	259
17	21	8	18	0.485714	0.447368	0.485714	0.275862	0.465753			260
8	18	17	21	0.275862	0.307692	0.275862	0.485714	0.290909			260
									0.390625	-0.240557	260
16	11	18	19	0.457143	0.592593	0.457143	0.62069	0.516129			261
18	19	16	11	0.62069	0.486486	0.62069	0.457143	0.545455			261
									0.53125	0.0760346	261
15	15	14	20	0.428571	0.5	0.428571	0.482759	0.461538			262
14	20	15	15	0.482759	0.411765	0.482759	0.428571	0.444444			262
									0.453125	-0.0873786	262
12	14	21	17	0.413793	0.461538	0.413793	0.6	0.436364			263
21	17	12	14	0.6	0.552632	0.6	0.413793	0.575342			263
									0.515625	0.0139165	263
12	14	15	23	0.342857	0.461538	0.342857	0.517241	0.393443			264
15	23	12	14	0.517241	0.394737	0.517241	0.342857	0.447761			264
									0.421875	-0.136276	264
18	22	7	17	0.514286	0.45	0.514286	0.241379	0.48			265
7	17	18	22	0.241379	0.291667	0.241379	0.514286	0.264151			265
									0.390625	-0.248	265
18	12	23	11	0.62069	0.6	0.62069	0.657143	0.610169			266
23	11	18	12	0.657143	0.676471	0.657143	0.62069	0.666667			266
									0.640625	0.277014	266
17	17	12	18	0.485714	0.5	0.485714	0.413793	0.492754			267
12	18	17	17	0.413793	0.4	0.413793	0.485714	0.40678			267
									0.453125	-0.100196	267
21	15	20	8	0.724138	0.583333	0.724138	0.571429	0.646154			268
20	8	21	15	0.571429	0.714286	0.571429	0.724138	0.634921			268
									0.640625	0.289575	268
12	18	17	17	0.413793	0.4	0.413793	0.485714	0.40678			269
17	17	12	18	0.485714	0.5	0.485714	0.413793	0.492754			269
									0.453125	-0.100196	269
18	12	17	17	0.514286	0.6	0.514286	0.586207	0.553846			270
17	17	18	12	0.586207	0.5	0.586207	0.514286	0.539683			270
									0.546875	0.0990291	270
18	15	14	17	0.514286	0.545455	0.514286	0.482759	0.529412			271
14	17	18	15	0.482759	0.451613	0.482759	0.514286	0.466667			271
									0.5	-0.0029383	271
21	22	7	14	0.6	0.488372	0.6	0.241379	0.538462			272
7	14	21	22	0.241379	0.333333	0.241379	0.6	0.28			272
									0.4375	-0.162462	272
19	7	22	16	0.542857	0.730769	0.542857	0.758621	0.622951			273
22	16	19	7	0.758621	0.578947	0.758621	0.542857	0.656716			273
									0.640625	0.293666	273
14	17	18	15	0.482759	0.451613	0.482759	0.514286	0.466667			274
18	15	14	17	0.514286	0.545455	0.514286	0.482759	0.529412			274
									0.5	-0.0029383	274
17	20	9	18	0.485714	0.459459	0.485714	0.310345	0.472222			275
9	18	17	20	0.310345	0.333333	0.310345	0.485714	0.321429			275
									0.40625	-0.205154	275
18	11	18	17	0.514286	0.62069	0.514286	0.62069	0.5625			276
18	17	18	11	0.62069	0.514286	0.62069	0.514286	0.5625			276
									0.5625	0.132623	276
15	17	18	14	0.517241	0.46875	0.517241	0.514286	0.491803			277
18	14	15	17	0.514286	0.5625	0.514286	0.517241	0.537313			277
									0.515625	0.03125	277
11	18	17	18	0.37931	0.37931	0.37931	0.485714	0.37931			278
17	18	11	18	0.485714	0.485714	0.485714	0.37931	0.485714			278
									0.4375	-0.134975	278
13	17	12	22	0.371429	0.433333	0.371429	0.413793	0.4			279
12	22	13	17	0.413793	0.352941	0.413793	0.371429	0.380952			279
									0.390625	-0.21165	279
12	23	12	17	0.413793	0.342857	0.413793	0.342857	0.375			280
12	17	12	23	0.342857	0.413793	0.342857	0.413793	0.375			280
									0.375	-0.239109	280
10	15	20	19	0.344828	0.4	0.344828	0.571429	0.37037			281
20	19	10	15	0.571429	0.512821	0.571429	0.344828	0.540541			281
									0.46875	-0.0847458	281
12	22	13	17	0.413793	0.352941	0.413793	0.371429	0.380952			282
13	17	12	22	0.371429	0.433333	0.371429	0.413793	0.4			282
									0.390625	-0.21165	282
20	15	20	9	0.689655	0.571429	0.689655	0.571429	0.625			283
20	9	20	15	0.571429	0.689655	0.571429	0.689655	0.625			283
									0.625	0.256534	283
12	21	14	17	0.413793	0.363636	0.413793	0.4	0.387097			284
14	17	12	21	0.4	0.451613	0.4	0.413793	0.424242			284
									0.40625	-0.184031	284
20	7	22	15	0.571429	0.740741	0.571429	0.758621	0.645161			285
22	15	20	7	0.758621	0.594595	0.758621	0.571429	0.666667			285
									0.65625	0.322425	285
22	8	21	13	0.628571	0.733333	0.628571	0.724138	0.676923			286
21	13	22	8	0.724138	0.617647	0.724138	0.628571	0.666667			286
									0.671875	0.347573	286
10	15	14	25	0.285714	0.4	0.285714	0.482759	0.333333			287
14	25	10	15	0.482759	0.358974	0.482759	0.285714	0.411765			287
									0.375	-0.22488	287
15	15	14	20	0.428571	0.5	0.428571	0.482759	0.461538			288
14	20	15	15	0.482759	0.411765	0.482759	0.428571	0.444444			288
									0.453125	-0.0873786	288
13	16	13	22	0.371429	0.448276	0.371429	0.448276	0.40625			289
13	22	13	16	0.448276	0.371429	0.448276	0.371429	0.40625			289
									0.40625	-0.177154	289
21	13	16	14	0.6	0.617647	0.6	0.551724	0.608696			290
16	14	21	13	0.551724	0.533333	0.551724	0.6	0.542373			290
									0.578125	0.151277	290
8	23	12	21	0.275862	0.258065	0.275862	0.342857	0.266667			291
12	21	8	23	0.342857	0.363636	0.342857	0.275862	0.352941			291
									0.3125	-0.37904	291
20	17	18	9	0.689655	0.540541	0.689655	0.514286	0.606061			292
18	9	20	17	0.514286	0.666667	0.514286	0.689655	0.580645			292
									0.59375	0.19923	292
19	11	18	16	0.542857	0.633333	0.542857	0.62069	0.584615			293
18	16	19	11	0.62069	0.529412	0.62069	0.542857	0.571429			293
									0.578125	0.161165	293
17	16	13	18	0.485714	0.515152	0.485714	0.448276	0.5			294
13	18	17	16	0.448276	0.419355	0.448276	0.485714	0.433333			294
									0.46875	-0.0656219	294
14	15	14	21	0.4	0.482759	0.4	0.482759	0.4375			295
14	21	14	15	0.482759	0.4	0.482759	0.4	0.4375			295
									0.4375	-0.115198	295
24	16	13	11	0.685714	0.6	0.685714	0.448276	0.64			296
13	11	24	16	0.448276	0.541667	0.448276	0.685714	0.490566			296
									0.578125	0.136	296
22	16	13	13	0.628571	0.578947	0.628571	0.448276	0.60274			297
13	13	22	16	0.448276	0.5	0.448276	0.628571	0.472727			297
									0.546875	0.0775348	297
12	19	10	23	0.342857	0.387097	0.342857	0.344828	0.363636			298
10	23	12	19	0.344828	0.30303	0.344828	0.342857	0.322581			298
									0.34375	-0.308666	298
19	16	13	16	0.542857	0.542857	0.542857	0.448276	0.542857			299
13	16	19	16	0.448276	0.448276	0.448276	0.542857	0.448276			299
									0.5	-0.008867	299
14	19	10	21	0.4	0.424242	0.4	0.344828	0.411765			300
10	21	14	19	0.344828	0.322581	0.344828	0.4	0.333333			300
									0.375	-0.253673	300
17	14	15	18	0.485714	0.548387	0.485714	0.517241	0.515152			301
15	18	17	14	0.517241	0.454545	0.517241	0.485714	0.483871			301
									0.5	0.00292113	301
9	12	23	20	0.310345	0.428571	0.310345	0.657143	0.36			302
23	20	9	12	0.657143	0.534884	0.657143	0.310345	0.589744			302
									0.5	-0.0332997	302
15	15	14	20	0.428571	0.5	0.428571	0.482759	0.461538			303
14	20	15	15	0.482759	0.411765	0.482759	0.428571	0.444444			303
									0.453125	-0.0873786	303
17	14	15	18	0.485714	0.548387	0.485714	0.517241	0.515152			304
15	18	17	14	0.517241	0.454545	0.517241	0.485714	0.483871			304
									0.5	0.00292113	304
18	14	15	17	0.514286	0.5625	0.514286	0.517241	0.537313			305
15	17	18	14	0.517241	0.46875	0.517241	0.514286	0.491803			305
									0.515625	0.03125	305
9	9	20	26	0.257143	0.5	0.257143	0.689655	0.339623			306
20	26	9	9	0.689655	0.434783	0.689655	0.257143	0.533333			306
									0.453125	-0.0506567	306
10	23	12	19	0.344828	0.30303	0.344828	0.342857	0.322581			307
12	19	10	23	0.342857	0.387097	0.342857	0.344828	0.363636			307
									0.34375	-0.308666	307
13	16	13	22	0.371429	0.448276	0.371429	0.448276	0.40625			308
13	22	13	16	0.448276	0.371429	0.448276	0.371429	0.40625			308
									0.40625	-0.177154	308
16	14	15	19	0.457143	0.533333	0.457143	0.517241	0.492308			309
15	19	16	14	0.517241	0.441176	0.517241	0.457143	0.47619			309
									0.484375	-0.0252427	309
16	20	15	13	0.551724	0.444444	0.551724	0.428571	0.492308			310
15	13	16	20	0.428571	0.535714	0.428571	0.551724	0.47619			310
									0.484375	-0.019305	310
18	14	15	17	0.514286	0.5625	0.514286	0.517241	0.537313			311
15	17	18	14	0.517241	0.46875	0.517241	0.514286	0.491803			311
									0.515625	0.03125	311
7	18	17	22	0.241379	0.28	0.241379	0.485714	0.259259			312
17	22	7	18	0.485714	0.435897	0.485714	0.241379	0.459459			312
									0.375	-0.276171	312
17	17	12	18	0.485714	0.5	0.485714	0.413793	0.492754			313
12	18	17	17	0.413793	0.4	0.413793	0.485714	0.40678			313
									0.453125	-0.100196	313
22	20	9	13	0.628571	0.52381	0.628571	0.310345	0.571429			314
9	13	22	20	0.310345	0.409091	0.310345	0.628571	0.352941			314
									0.484375	-0.0623742	314
12	15	20	17	0.413793	0.444444	0.413793	0.571429	0.428571			315
20	17	12	15	0.571429	0.540541	0.571429	0.413793	0.555556			315
									0.5	-0.0148662	315
13	13	16	22	0.371429	0.5	0.371429	0.551724	0.42623			316
16	22	13	13	0.551724	0.421053	0.551724	0.371429	0.477612			316
									0.453125	-0.074856	316
18	12	17	17	0.514286	0.6	0.514286	0.586207	0.553846			317
17	17	18	12	0.586207	0.5	0.586207	0.514286	0.539683			317
									0.546875	0.0990291	317
16	24	11	13	0.551724	0.4	0.551724	0.314286	0.463768			318
11	13	16	24	0.314286	0.458333	0.314286	0.551724	0.372881			318
									0.421875	-0.129771	318
12	19	16	17	0.413793	0.387097	0.413793	0.457143	0.4			319
16	17	12	19	0.457143	0.484848	0.457143	0.413793	0.470588			319
									0.4375	-0.128306	319
16	18	11	19	0.457143	0.470588	0.457143	0.37931	0.463768			320
11	19	16	18	0.37931	0.366667	0.37931	0.457143	0.372881			320
									0.421875	-0.163065	320
22	13	16	13	0.628571	0.628571	0.628571	0.551724	0.628571			321
16	13	22	13	0.551724	0.551724	0.551724	0.628571	0.551724			321
									0.59375	0.180296	321
22	17	12	13	0.628571	0.564103	0.628571	0.413793	0.594595			322
12	13	22	17	0.413793	0.48	0.413793	0.628571	0.444444			322
									0.53125	0.0428714	322
23	26	9	6	0.793103	0.469388	0.793103	0.257143	0.589744			323
9	6	23	26	0.257143	0.6	0.257143	0.793103	0.36			323
									0.5	0.0474419	323
12	25	10	17	0.413793	0.324324	0.413793	0.285714	0.363636			324
10	17	12	25	0.285714	0.37037	0.285714	0.413793	0.322581			324
									0.34375	-0.293551	324
14	19	10	21	0.4	0.424242	0.4	0.344828	0.411765			325
10	21	14	19	0.344828	0.322581	0.344828	0.4	0.333333			325
									0.375	-0.253673	325
21	21	8	14	0.6	0.5	0.6	0.275862	0.545455			326
8	14	21	21	0.275862	0.363636	0.275862	0.6	0.313725			326
									0.453125	-0.126761	326
15	18	17	14	0.517241	0.454545	0.517241	0.485714	0.483871			327
17	14	15	18	0.485714	0.548387	0.485714	0.517241	0.515152			327
									0.5	0.00292113	327
11	15	20	18	0.37931	0.423077	0.37931	0.571429	0.4			328
20	18	11	15	0.571429	0.526316	0.571429	0.37931	0.547945			328
									0.484375	-0.0497018	328
19	19	16	10	0.655172	0.5	0.655172	0.457143	0.567164			329
16	10	19	19	0.457143	0.615385	0.457143	0.655172	0.52459			329
									0.546875	0.109405	329
16	15	20	13	0.551724	0.516129	0.551724	0.571429	0.533333			330
20	13	16	15	0.571429	0.606061	0.571429	0.551724	0.588235			330
									0.5625	0.122429	330
16	22	13	13	0.551724	0.421053	0.551724	0.371429	0.477612			331
13	13	16	22	0.371429	0.5	0.371429	0.551724	0.42623			331
									0.453125	-0.074856	331
13	23	12	16	0.448276	0.361111	0.448276	0.342857	0.4			332
12	16	13	23	0.342857	0.428571	0.342857	0.448276	0.380952			332
									0.390625	-0.204633	332
14	18	17	15	0.482759	0.4375	0.482759	0.485714	0.459016			333
17	15	14	18	0.485714	0.53125	0.485714	0.482759	0.507463			333
									0.484375	-0.03125	333
16	17	12	19	0.457143	0.484848	0.457143	0.413793	0.470588			334
12	19	16	17	0.413793	0.387097	0.413793	0.457143	0.4			334
									0.4375	-0.128306	334
19	15	14	16	0.542857	0.558824	0.542857	0.482759	0.550725			335
14	16	19	15	0.482759	0.466667	0.482759	0.542857	0.474576			335
									0.515625	0.0255403	335
17	14	21	12	0.586207	0.548387	0.586207	0.6	0.566667			336
21	12	17	14	0.6	0.636364	0.6	0.586207	0.617647			336
									0.59375	0.185113	336
13	17	12	22	0.371429	0.433333	0.371429	0.413793	0.4			337
12	22	13	17	0.413793	0.352941	0.413793	0.371429	0.380952			337
									0.390625	-0.21165	337
7	23	12	22	0.241379	0.233333	0.241379	0.342857	0.237288			338
12	22	7	23	0.342857	0.352941	0.342857	0.241379	0.347826			338
									0.296875	-0.414538	338
26	20	9	9	0.742857	0.565217	0.742857	0.310345	0.641975			339
9	9	26	20	0.310345	0.5	0.310345	0.742857	0.382979			339
									0.546875	0.0549898	339
19	13	16	16	0.542857	0.59375	0.542857	0.551724	0.567164			340
16	16	19	13	0.551724	0.5	0.551724	0.542857	0.52459			340
									0.546875	0.09375	340
16	16	19	13	0.551724	0.5	0.551724	0.542857	0.52459			341
19	13	16	16	0.542857	0.59375	0.542857	0.551724	0.567164			341
									0.546875	0.09375	341
12	17	18	17	0.413793	0.413793	0.413793	0.514286	0.413793			342
18	17	12	17	0.514286	0.514286	0.514286	0.413793	0.514286			342
									0.46875	-0.0719212	342
15	16	19	14	0.517241	0.483871	0.517241	0.542857	0.5			343
19	14	15	16	0.542857	0.575758	0.542857	0.517241	0.558824			343
									0.53125	0.0597453	343
17	16	19	12	0.586207	0.515152	0.586207	0.542857	0.548387			344
19	12	17	16	0.542857	0.612903	0.542857	0.586207	0.575758			344
									0.5625	0.127556	344
10	22	7	25	0.285714	0.3125	0.285714	0.241379	0.298507			345
7	25	10	22	0.241379	0.21875	0.241379	0.285714	0.229508			345
									0.265625	-0.46875	345
11	22	13	18	0.37931	0.333333	0.37931	0.371429	0.354839			346
13	18	11	22	0.371429	0.419355	0.371429	0.37931	0.393939			346
									0.375	-0.246349	346
14	15	14	21	0.4	0.482759	0.4	0.482759	0.4375			347
14	21	14	15	0.482759	0.4	0.482759	0.4	0.4375			347
									0.4375	-0.115198	347
15	18	17	14	0.517241	0.454545	0.517241	0.485714	0.483871			348
17	14	15	18	0.485714	0.548387	0.485714	0.517241	0.515152			348
									0.5	0.00292113	348
15	20	15	14	0.517241	0.428571	0.517241	0.428571	0.46875			349
15	14	15	20	0.428571	0.517241	0.428571	0.517241	0.46875			349
									0.46875	-0.053243	349
20	8	21	15	0.571429	0.714286	0.571429	0.724138	0.634921			350
21	15	20	8	0.724138	0.583333	0.724138	0.571429	0.646154			350
									0.640625	0.289575	350
23	15	14	12	0.657143	0.605263	0.657143	0.482759	0.630137			351
14	12	23	15	0.482759	0.538462	0.482759	0.657143	0.509091			351
									0.578125	0.141153	351
13	23	12	16	0.448276	0.361111	0.448276	0.342857	0.4			352
12	16	13	23	0.342857	0.428571	0.342857	0.448276	0.380952			352
									0.390625	-0.204633	352
18	15	14	17	0.514286	0.545455	0.514286	0.482759	0.529412			353
14	17	18	15	0.482759	0.451613	0.482759	0.514286	0.466667			353
									0.5	-0.0029383	353
17	23	12	12	0.586207	0.425	0.586207	0.342857	0.492754			354
12	12	17	23	0.342857	0.5	0.342857	0.586207	0.40678			354
									0.453125	-0.0687023	354
14	19	10	21	0.4	0.424242	0.4	0.344828	0.411765			355
10	21	14	19	0.344828	0.322581	0.344828	0.4	0.333333			355
									0.375	-0.253673	355
15	11	18	20	0.428571	0.576923	0.428571	0.62069	0.491803			356
18	20	15	11	0.62069	0.473684	0.62069	0.428571	0.537313			356
									0.515625	0.0479846	356
22	22	13	7	0.758621	0.5	0.758621	0.371429	0.60274			357
13	7	22	22	0.371429	0.65	0.371429	0.758621	0.472727			357
									0.546875	0.124528	357
15	11	18	20	0.428571	0.576923	0.428571	0.62069	0.491803			358
18	20	15	11	0.62069	0.473684	0.62069	0.428571	0.537313			358
									0.515625	0.0479846	358
17	15	14	18	0.485714	0.53125	0.485714	0.482759	0.507463			359
14	18	17	15	0.482759	0.4375	0.482759	0.485714	0.459016			359
									0.484375	-0.03125	359
15	25	10	14	0.517241	0.375	0.517241	0.285714	0.434783			360
10	14	15	25	0.285714	0.416667	0.285714	0.517241	0.338983			360
									0.390625	-0.19084	360
13	13	16	22	0.371429	0.5	0.371429	0.551724	0.42623			361
16	22	13	13	0.551724	0.421053	0.551724	0.371429	0.477612			361
									0.453125	-0.074856	361
11	9	20	24	0.314286	0.55	0.314286	0.689655	0.4			362
20	24	11	9	0.689655	0.454545	0.689655	0.314286	0.547945			362
									0.484375	0.00377358	362
15	14	15	20	0.428571	0.517241	0.428571	0.517241	0.46875			363
15	20	15	14	0.517241	0.428571	0.517241	0.428571	0.46875			363
									0.46875	-0.053243	363
16	18	17	13	0.551724	0.470588	0.551724	0.485714	0.507937			364
17	13	16	18	0.485714	0.566667	0.485714	0.551724	0.523077			364
									0.515625	0.0368932	364
13	22	13	16	0.448276	0.371429	0.448276	0.371429	0.40625			365
13	16	13	22	0.371429	0.448276	0.371429	0.448276	0.40625			365
									0.40625	-0.177154	365
12	16	19	17	0.413793	0.428571	0.413793	0.542857	0.421053			366
19	17	12	16	0.542857	0.527778	0.542857	0.413793	0.535211			366
									0.484375	-0.0434783	366
22	17	18	7	0.758621	0.564103	0.758621	0.514286	0.647059			367
18	7	22	17	0.514286	0.72	0.514286	0.758621	0.6			367
									0.625	0.265072	367
17	15	14	18	0.485714	0.53125	0.485714	0.482759	0.507463			368
14	18	17	15	0.482759	0.4375	0.482759	0.485714	0.459016			368
									0.484375	-0.03125	368
19	19	16	10	0.655172	0.5	0.655172	0.457143	0.567164			369
16	10	19	19	0.457143	0.615385	0.457143	0.655172	0.52459			369
									0.546875	0.109405	369
17	23	12	12	0.586207	0.425	0.586207	0.342857	0.492754			370
12	12	17	23	0.342857	0.5	0.342857	0.586207	0.40678			370
									0.453125	-0.0687023	370
20	16	13	15	0.571429	0.555556	0.571429	0.448276	0.56338			371
13	15	20	16	0.448276	0.464286	0.448276	0.571429	0.45614			371
									0.515625	0.0197628	371
20	18	11	15	0.571429	0.526316	0.571429	0.37931	0.547945			372
11	15	20	18	0.37931	0.423077	0.37931	0.571429	0.4			372
									0.484375	-0.0497018	372
20	16	13	15	0.571429	0.555556	0.571429	0.448276	0.56338			373
13	15	20	16	0.448276	0.464286	0.448276	0.571429	0.45614			373
									0.515625	0.0197628	373
16	14	15	19	0.457143	0.533333	0.457143	0.517241	0.492308			374
15	19	16	14	0.517241	0.441176	0.517241	0.457143	0.47619			374
									0.484375	-0.0252427	374
18	19	10	17	0.514286	0.486486	0.514286	0.344828	0.5			375
10	17	18	19	0.344828	0.37037	0.344828	0.514286	0.357143			375
									0.4375	-0.141724	375
16	19	16	13	0.551724	0.457143	0.551724	0.457143	0.5			376
16	13	16	19	0.457143	0.551724	0.457143	0.551724	0.5			376
									0.5	0.00871249	376
11	11	18	24	0.314286	0.5	0.314286	0.62069	0.385965			377
18	24	11	11	0.62069	0.428571	0.62069	0.314286	0.507042			377
									0.453125	-0.0626186	377
12	14	21	17	0.413793	0.461538	0.413793	0.6	0.436364			378
21	17	12	14	0.6	0.552632	0.6	0.413793	0.575342			378
									0.515625	0.0139165	378
23	13	16	12	0.657143	0.638889	0.657143	0.551724	0.647887			379
16	12	23	13	0.551724	0.571429	0.551724	0.657143	0.561404			379
									0.609375	0.209486	379
19	17	18	10	0.655172	0.527778	0.655172	0.514286	0.584615			380
18	10	19	17	0.514286	0.642857	0.514286	0.655172	0.571429			380
									0.578125	0.166023	380
19	18	11	16	0.542857	0.513514	0.542857	0.37931	0.527778			381
11	16	19	18	0.37931	0.407407	0.37931	0.542857	0.392857			381
									0.46875	-0.0782953	381
17	13	16	18	0.485714	0.566667	0.485714	0.551724	0.523077			382
16	18	17	13	0.551724	0.470588	0.551724	0.485714	0.507937			382
									0.515625	0.0368932	382
15	16	13	20	0.428571	0.483871	0.428571	0.448276	0.454545			383
13	20	15	16	0.448276	0.393939	0.448276	0.428571	0.419355			383
									0.4375	-0.121714	383
16	21	14	13	0.551724	0.432432	0.551724	0.4	0.484848			384
14	13	16	21	0.4	0.518519	0.4	0.551724	0.451613			384
									0.46875	-0.0471607	384
16	16	13	19	0.457143	0.5	0.457143	0.448276	0.477612			385
13	19	16	16	0.448276	0.40625	0.448276	0.457143	0.42623			385
									0.453125	-0.09375	385
13	13	16	22	0.371429	0.5	0.371429	0.551724	0.42623			386
16	22	13	13	0.551724	0.421053	0.551724	0.371429	0.477612			386
									0.453125	-0.074856	386
18	11	18	17	0.514286	0.62069	0.514286	0.62069	0.5625			387
18	17	18	11	0.62069	0.514286	0.62069	0.514286	0.5625			387
									0.5625	0.132623	387
18	16	13	17	0.514286	0.529412	0.514286	0.448276	0.521739			388
13	17	18	16	0.448276	0.433333	0.448276	0.514286	0.440678			388
									0.484375	-0.0373281	388
13	19	16	16	0.448276	0.40625	0.448276	0.457143	0.42623			389
16	16	13	19	0.457143	0.5	0.457143	0.448276	0.477612			389
									0.453125	-0.09375	389
16	19	10	19	0.457143	0.457143	0.457143	0.344828	0.457143			390
10	19	16	19	0.344828	0.344828	0.344828	0.457143	0.344828			390
									0.40625	-0.19803	390
15	13	16	20	0.428571	0.535714	0.428571	0.551724	0.47619			391
16	20	15	13	0.551724	0.444444	0.551724	0.428571	0.492308			391
									0.484375	-0.019305	391
14	13	16	21	0.4	0.518519	0.4	0.551724	0.451613			392
16	21	14	13	0.551724	0.432432	0.551724	0.4	0.484848			392
									0.46875	-0.0471607	392
11	11	18	24	0.314286	0.5	0.314286	0.62069	0.385965			393
18	24	11	11	0.62069	0.428571	0.62069	0.314286	0.507042			393
									0.453125	-0.0626186	393
12	12	23	17	0.413793	0.5	0.413793	0.657143	0.45283			394
23	17	12	12	0.657143	0.575	0.657143	0.413793	0.613333			394
									0.546875	0.072	394
21	16	13	14	0.6	0.567568	0.6	0.448276	0.583333			395
13	14	21	16	0.448276	0.481481	0.448276	0.6	0.464286			395
									0.53125	0.0485629	395
14	15	14	21	0.4	0.482759	0.4	0.482759	0.4375			396
14	21	14	15	0.482759	0.4	0.482759	0.4	0.4375			396
									0.4375	-0.115198	396
12	20	15	17	0.413793	0.375	0.413793	0.428571	0.393443			397
15	17	12	20	0.428571	0.46875	0.428571	0.413793	0.447761			397
									0.421875	-0.15625	397
22	19	10	13	0.628571	0.536585	0.628571	0.344828	0.578947			398
10	13	22	19	0.344828	0.434783	0.344828	0.628571	0.384615			398
									0.5	-0.0270812	398
21	20	15	8	0.724138	0.512195	0.724138	0.428571	0.6			399
15	8	21	20	0.428571	0.652174	0.428571	0.724138	0.517241			399
									0.5625	0.147479	399
18	11	18	17	0.514286	0.62069	0.514286	0.62069	0.5625			400
18	17	18	11	0.62069	0.514286	0.62069	0.514286	0.5625			400
									0.5625	0.132623	400
17	18	17	12	0.586207	0.485714	0.586207	0.485714	0.53125			401
17	12	17	18	0.485714	0.586207	0.485714	0.586207	0.53125			401
									0.53125	0.070668	401
15	21	14	14	0.517241	0.416667	0.517241	0.4	0.461538			402
14	14	15	21	0.4	0.5	0.4	0.517241	0.444444			402
									0.453125	-0.0810811	402
17	13	16	18	0.485714	0.566667	0.485714	0.551724	0.523077			403
16	18	17	13	0.551724	0.470588	0.551724	0.485714	0.507937			403
									0.515625	0.0368932	403
14	16	19	15	0.482759	0.466667	0.482759	0.542857	0.474576			404
19	15	14	16	0.542857	0.558824	0.542857	0.482759	0.550725			404
									0.515625	0.0255403	404
22	24	11	7	0.758621	0.478261	0.758621	0.314286	0.586667			405
11	7	22	24	0.314286	0.611111	0.314286	0.758621	0.415094			405
									0.515625	0.0694184	405
22	17	12	13	0.628571	0.564103	0.628571	0.413793	0.594595			406
12	13	22	17	0.413793	0.48	0.413793	0.628571	0.444444			406
									0.53125	0.0428714	406
17	19	10	18	0.485714	0.472222	0.485714	0.344828	0.478873			407
10	18	17	19	0.344828	0.357143	0.344828	0.485714	0.350877			407
									0.421875	-0.16996	407
13	18	11	22	0.371429	0.419355	0.371429	0.37931	0.393939			408
11	22	13	18	0.37931	0.333333	0.37931	0.371429	0.354839			408
									0.375	-0.246349	408
12	20	15	17	0.413793	0.375	0.413793	0.428571	0.393443			409
15	17	12	20	0.428571	0.46875	0.428571	0.413793	0.447761			409
									0.421875	-0.15625	409
19	21	14	10	0.655172	0.475	0.655172	0.4	0.550725			410
14	10	19	21	0.4	0.583333	0.4	0.655172	0.474576			410
									0.515625	0.0534351	410
13	11	18	22	0.371429	0.541667	0.371429	0.62069	0.440678			411
18	22	13	11	0.62069	0.45	0.62069	0.371429	0.521739			411
									0.484375	-0.00763359	411
20	17	12	15	0.571429	0.540541	0.571429	0.413793	0.555556			412
12	15	20	17	0.413793	0.444444	0.413793	0.571429	0.428571			412
									0.5	-0.0148662	412
20	27	8	9	0.689655	0.425532	0.689655	0.228571	0.526316			413
8	9	20	27	0.228571	0.470588	0.228571	0.689655	0.307692			413
									0.4375	-0.0776427	413
19	16	13	16	0.542857	0.542857	0.542857	0.448276	0.542857			414
13	16	19	16	0.448276	0.448276	0.448276	0.542857	0.448276			414
									0.5	-0.008867	414
16	17	12	19	0.457143	0.484848	0.457143	0.413793	0.470588			415
12	19	16	17	0.413793	0.387097	0.413793	0.457143	0.4			415
									0.4375	-0.128306	415
22	14	15	13	0.628571	0.611111	0.628571	0.517241	0.619718			416
15	13	22	14	0.517241	0.535714	0.517241	0.628571	0.526316			416
									0.578125	0.146245	416
17	18	17	12	0.586207	0.485714	0.586207	0.485714	0.53125			417
17	12	17	18	0.485714	0.586207	0.485714	0.586207	0.53125			417
									0.53125	0.070668	417
16	13	16	19	0.457143	0.551724	0.457143	0.551724	0.5			418
16	19	16	13	0.551724	0.457143	0.551724	0.457143	0.5			418
									0.5	0.00871249	418
20	13	16	15	0.571429	0.606061	0.571429	0.551724	0.588235			419
16	15	20	13	0.551724	0.516129	0.551724	0.571429	0.533333			419
									0.5625	0.122429	419
13	11	18	22	0.371429	0.541667	0.371429	0.62069	0.440678			420
18	22	13	11	0.62069	0.45	0.62069	0.371429	0.521739			420
									0.484375	-0.00763359	420
16	14	15	19	0.457143	0.533333	0.457143	0.517241	0.492308			421
15	19	16	14	0.517241	0.441176	0.517241	0.457143	0.47619			421
									0.484375	-0.0252427	421
17	24	5	18	0.485714	0.414634	0.485714	0.172414	0.447368			422
5	18	17	24	0.172414	0.217391	0.172414	0.485714	0.192308			422
									0.34375	-0.348044	422
18	17	12	17	0.514286	0.514286	0.514286	0.413793	0.514286			423
12	17	18	17	0.413793	0.413793	0.413793	0.514286	0.413793			423
									0.46875	-0.0719212	423
16	20	15	13	0.551724	0.444444	0.551724	0.428571	0.492308			424
15	13	16	20	0.428571	0.535714	0.428571	0.551724	0.47619			424
									0.484375	-0.019305	424
12	11	18	23	0.342857	0.521739	0.342857	0.62069	0.413793			425
18	23	12	11	0.62069	0.439024	0.62069	0.342857	0.514286			425
									0.46875	-0.0352046	425
13	18	17	16	0.448276	0.419355	0.448276	0.485714	0.433333			426
17	16	13	18	0.485714	0.515152	0.485714	0.448276	0.5			426
									0.46875	-0.0656219	426
11	14	21	18	0.37931	0.44	0.37931	0.6	0.407407			427
21	18	11	14	0.6	0.538462	0.6	0.37931	0.567568			427
									0.5	-0.0209372	427
21	27	8	8	0.724138	0.4375	0.724138	0.228571	0.545455			428
8	8	21	27	0.228571	0.5	0.228571	0.724138	0.313725			428
									0.453125	-0.0447761	428
15	9	20	20	0.428571	0.625	0.428571	0.689655	0.508475			429
20	20	15	9	0.689655	0.5	0.689655	0.428571	0.57971			429
									0.546875	0.114504	429
9	16	19	20	0.310345	0.36	0.310345	0.542857	0.333333			430
19	20	9	16	0.542857	0.487179	0.542857	0.310345	0.513514			430
									0.4375	-0.148554	430
20	16	13	15	0.571429	0.555556	0.571429	0.448276	0.56338			431
13	15	20	16	0.448276	0.464286	0.448276	0.571429	0.45614			431
									0.515625	0.0197628	431
15	13	22	14	0.517241	0.535714	0.517241	0.628571	0.526316			432
22	14	15	13	0.628571	0.611111	0.628571	0.517241	0.619718			432
									0.578125	0.146245	432
12	13	16	23	0.342857	0.48	0.342857	0.551724	0.4			433
16	23	12	13	0.551724	0.410256	0.551724	0.342857	0.470588			433
									0.4375	-0.102392	433
20	14	15	15	0.571429	0.588235	0.571429	0.517241	0.57971			434
15	15	20	14	0.517241	0.5	0.517241	0.571429	0.508475			434
									0.546875	0.0884086	434
14	14	21	15	0.482759	0.5	0.482759	0.6	0.491228			435
21	15	14	14	0.6	0.583333	0.6	0.482759	0.591549			435
									0.546875	0.083004	435
15	20	9	20	0.428571	0.428571	0.428571	0.310345	0.428571			436
9	20	15	20	0.310345	0.310345	0.310345	0.428571	0.310345			436
									0.375	-0.261084	436
15	13	22	14	0.517241	0.535714	0.517241	0.628571	0.526316			437
22	14	15	13	0.628571	0.611111	0.628571	0.517241	0.619718			437
									0.578125	0.146245	437
17	23	12	12	0.586207	0.425	0.586207	0.342857	0.492754			438
12	12	17	23	0.342857	0.5	0.342857	0.586207	0.40678			438
									0.453125	-0.0687023	438
14	17	12	21	0.4	0.451613	0.4	0.413793	0.424242			439
12	21	14	17	0.413793	0.363636	0.413793	0.4	0.387097			439
									0.40625	-0.184031	439
17	12	17	18	0.485714	0.586207	0.485714	0.586207	0.53125			440
17	18	17	12	0.586207	0.485714	0.586207	0.485714	0.53125			440
									0.53125	0.070668	440
7	14	21	22	0.241379	0.333333	0.241379	0.6	0.28			441
21	22	7	14	0.6	0.488372	0.6	0.241379	0.538462			441
									0.4375	-0.162462	441
16	19	10	19	0.457143	0.457143	0.457143	0.344828	0.457143			442
10	19	16	19	0.344828	0.344828	0.344828	0.457143	0.344828			442
									0.40625	-0.19803	442
13	21	14	16	0.448276	0.382353	0.448276	0.4	0.412698			443
14	16	13	21	0.4	0.466667	0.4	0.448276	0.430769			443
									0.421875	-0.149515	443
14	17	12	21	0.4	0.451613	0.4	0.413793	0.424242			444
12	21	14	17	0.413793	0.363636	0.413793	0.4	0.387097			444
									0.40625	-0.184031	444
18	19	10	17	0.514286	0.486486	0.514286	0.344828	0.5			445
10	17	18	19	0.344828	0.37037	0.344828	0.514286	0.357143			445
									0.4375	-0.141724	445
11	18	17	18	0.37931	0.37931	0.37931	0.485714	0.37931			446
17	18	11	18	0.485714	0.485714	0.485714	0.37931	0.485714			446
									0.4375	-0.134975	446
13	17	18	16	0.448276	0.433333	0.448276	0.514286	0.440678			447
18	16	13	17	0.514286	0.529412	0.514286	0.448276	0.521739			447
									0.484375	-0.0373281	447
13	18	17	16	0.448276	0.419355	0.448276	0.485714	0.433333			448
17	16	13	18	0.485714	0.515152	0.485714	0.448276	0.5			448
									0.46875	-0.0656219	448
17	22	13	12	0.586207	0.435897	0.586207	0.371429	0.5			449
13	12	17	22	0.371429	0.52	0.371429	0.586207	0.433333			449
									0.46875	-0.0411483	449
12	24	11	17	0.413793	0.333333	0.413793	0.314286	0.369231			450
11	17	12	24	0.314286	0.392857	0.314286	0.413793	0.349206			450
									0.359375	-0.266409	450
12	15	20	17	0.413793	0.444444	0.413793	0.571429	0.428571			451
20	17	12	15	0.571429	0.540541	0.571429	0.413793	0.555556			451
									0.5	-0.0148662	451
13	17	12	22	0.371429	0.433333	0.371429	0.413793	0.4			452
12	22	13	17	0.413793	0.352941	0.413793	0.371429	0.380952			452
									0.390625	-0.21165	452
13	18	17	16	0.448276	0.419355	0.448276	0.485714	0.433333			453
17	16	13	18	0.485714	0.515152	0.485714	0.448276	0.5			453
									0.46875	-0.0656219	453
21	9	20	14	0.6	0.7	0.6	0.689655	0.646154			454
20	14	21	9	0.689655	0.588235	0.689655	0.6	0.634921			454
									0.640625	0.285437	454
14	13	22	15	0.482759	0.518519	0.482759	0.628571	0.5			455
22	15	14	13	0.628571	0.594595	0.628571	0.482759	0.611111			455
									0.5625	0.111992	455
14	13	22	15	0.482759	0.518519	0.482759	0.628571	0.5			456
22	15	14	13	0.628571	0.594595	0.628571	0.482759	0.611111			456
									0.5625	0.111992	456
16	20	15	13	0.551724	0.444444	0.551724	0.428571	0.492308			457
15	13	16	20	0.428571	0.535714	0.428571	0.551724	0.47619			457
									0.484375	-0.019305	457
14	12	23	15	0.482759	0.538462	0.482759	0.657143	0.509091			458
23	15	14	12	0.657143	0.605263	0.657143	0.482759	0.630137			458
									0.578125	0.141153	458
18	14	15	17	0.514286	0.5625	0.514286	0.517241	0.537313			459
15	17	18	14	0.517241	0.46875	0.517241	0.514286	0.491803			459
									0.515625	0.03125	459
14	15	20	15	0.482759	0.482759	0.482759	0.571429	0.482759			460
20	15	14	15	0.571429	0.571429	0.571429	0.482759	0.571429			460
									0.53125	0.0541872	460
23	20	9	12	0.657143	0.534884	0.657143	0.310345	0.589744			461
9	12	23	20	0.310345	0.428571	0.310345	0.657143	0.36			461
									0.5	-0.0332997	461
15	8	21	20	0.428571	0.652174	0.428571	0.724138	0.517241			462
21	20	15	8	0.724138	0.512195	0.724138	0.428571	0.6			462
									0.5625	0.147479	462
16	18	11	19	0.457143	0.470588	0.457143	0.37931	0.463768			463
11	19	16	18	0.37931	0.366667	0.37931	0.457143	0.372881			463
									0.421875	-0.163065	463
14	11	18	21	0.4	0.56	0.4	0.62069	0.466667			464
18	21	14	11	0.62069	0.461538	0.62069	0.4	0.529412			464
									0.5	0.0200957	464
13	19	16	16	0.448276	0.40625	0.448276	0.457143	0.42623			465
16	16	13	19	0.457143	0.5	0.457143	0.448276	0.477612			465
									0.453125	-0.09375	465
17	16	13	18	0.485714	0.515152	0.485714	0.448276	0.5			466
13	18	17	16	0.448276	0.419355	0.448276	0.485714	0.433333			466
									0.46875	-0.0656219	466
19	18	11	16	0.542857	0.513514	0.542857	0.37931	0.527778			467
11	16	19	18	0.37931	0.407407	0.37931	0.542857	0.392857			467
									0.46875	-0.0782953	467
16	14	15	19	0.457143	0.533333	0.457143	0.517241	0.492308			468
15	19	16	14	0.517241	0.441176	0.517241	0.457143	0.47619			468
									0.484375	-0.0252427	468
18	20	15	11	0.62069	0.473684	0.62069	0.428571	0.537313			469
15	11	18	20	0.428571	0.576923	0.428571	0.62069	0.491803			469
									0.515625	0.0479846	469
11	13	16	24	0.314286	0.458333	0.314286	0.551724	0.372881			470
16	24	11	13	0.551724	0.4	0.551724	0.314286	0.463768			470
									0.421875	-0.129771	470
16	20	15	13	0.551724	0.444444	0.551724	0.428571	0.492308			471
15	13	16	20	0.428571	0.535714	0.428571	0.551724	0.47619			471
									0.484375	-0.019305	471
14	17	12	21	0.4	0.451613	0.4	0.413793	0.424242			472
12	21	14	17	0.413793	0.363636	0.413793	0.4	0.387097			472
									0.40625	-0.184031	472
14	19	16	15	0.482759	0.424242	0.482759	0.457143	0.451613			473
16	15	14	19	0.457143	0.516129	0.457143	0.482759	0.484848			473
									0.46875	-0.0593963	473
19	15	14	16	0.542857	0.558824	0.542857	0.482759	0.550725			474
14	16	19	15	0.482759	0.466667	0.482759	0.542857	0.474576			474
									0.515625	0.0255403	474
15	18	17	14	0.517241	0.454545	0.517241	0.485714	0.483871			475
17	14	15	18	0.485714	0.548387	0.485714	0.517241	0.515152			475
									0.5	0.00292113	475
16	12	17	19	0.457143	0.571429	0.457143	0.586207	0.507937			476
17	19	16	12	0.586207	0.472222	0.586207	0.457143	0.523077			476
									0.515625	0.042471	476
15	15	14	20	0.428571	0.5	0.428571	0.482759	0.461538			477
14	20	15	15	0.482759	0.411765	0.482759	0.428571	0.444444			477
									0.453125	-0.0873786	477
14	9	20	21	0.4	0.608696	0.4	0.689655	0.482759			478
20	21	14	9	0.689655	0.487805	0.689655	0.4	0.571429			478
									0.53125	0.0865842	478
20	11	18	15	0.571429	0.645161	0.571429	0.62069	0.606061			479
18	15	20	11	0.62069	0.545455	0.62069	0.571429	0.580645			479
									0.59375	0.189873	479
18	21	14	11	0.62069	0.461538	0.62069	0.4	0.529412			480
14	11	18	21	0.4	0.56	0.4	0.62069	0.466667			480
									0.5	0.0200957	480
13	9	20	22	0.371429	0.590909	0.371429	0.689655	0.45614			481
20	22	13	9	0.689655	0.47619	0.689655	0.371429	0.56338			481
									0.515625	0.0588235	481
15	15	14	20	0.428571	0.5	0.428571	0.482759	0.461538			482
14	20	15	15	0.482759	0.411765	0.482759	0.428571	0.444444			482
									0.453125	-0.0873786	482
14	14	21	15	0.482759	0.5	0.482759	0.6	0.491228			483
21	15	14	14	0.6	0.583333	0.6	0.482759	0.591549			483
									0.546875	0.083004	483
13	18	11	22	0.371429	0.419355	0.371429	0.37931	0.393939			484
11	22	13	18	0.37931	0.333333	0.37931	0.371429	0.354839			484
									0.375	-0.246349	484
16	15	14	19	0.457143	0.516129	0.457143	0.482759	0.484848			485
14	19	16	15	0.482759	0.424242	0.482759	0.457143	0.451613			485
									0.46875	-0.0593963	485
13	16	19	16	0.448276	0.448276	0.448276	0.542857	0.448276			486
19	16	13	16	0.542857	0.542857	0.542857	0.448276	0.542857			486
									0.5	-0.008867	486
13	18	17	16	0.448276	0.419355	0.448276	0.485714	0.433333			487
17	16	13	18	0.485714	0.515152	0.485714	0.448276	0.5			487
									0.46875	-0.0656219	487
15	21	14	14	0.517241	0.416667	0.517241	0.4	0.461538			488
14	14	15	21	0.4	0.5	0.4	0.517241	0.444444			488
									0.453125	-0.0810811	488
18	15	14	17	0.514286	0.545455	0.514286	0.482759	0.529412			489
14	17	18	15	0.482759	0.451613	0.482759	0.514286	0.466667			489
									0.5	-0.0029383	489
19	15	14	16	0.542857	0.558824	0.542857	0.482759	0.550725			490
14	16	19	15	0.482759	0.466667	0.482759	0.542857	0.474576			490
									0.515625	0.0255403	490
13	16	13	22	0.371429	0.448276	0.371429	0.448276	0.40625			491
13	22	13	16	0.448276	0.371429	0.448276	0.371429	0.40625			491
									0.40625	-0.177154	491
17	15	20	12	0.586207	0.53125	0.586207	0.571429	0.557377			492
20	12	17	15	0.571429	0.625	0.571429	0.586207	0.597015			492
									0.578125	0.15625	492
17	18	11	18	0.485714	0.485714	0.485714	0.37931	0.485714			493
11	18	17	18	0.37931	0.37931	0.37931	0.485714	0.37931			493
									0.4375	-0.134975	493
16	20	15	13	0.551724	0.444444	0.551724	0.428571	0.492308			494
15	13	16	20	0.428571	0.535714	0.428571	0.551724	0.47619			494
									0.484375	-0.019305	494
23	17	12	12	0.657143	0.575	0.657143	0.413793	0.613333			495
12	12	23	17	0.413793	0.5	0.413793	0.657143	0.45283			495
									0.546875	0.072	495
16	15	14	19	0.457143	0.516129	0.457143	0.482759	0.484848			496
14	19	16	15	0.482759	0.424242	0.482759	0.457143	0.451613			496
									0.46875	-0.0593963	496
17	13	16	18	0.485714	0.566667	0.485714	0.551724	0.523077			497
16	18	17	13	0.551724	0.470588	0.551724	0.485714	0.507937			497
									0.515625	0.0368932	497
20	19	10	15	0.571429	0.512821	0.571429	0.344828	0.540541			498
10	15	20	19	0.344828	0.4	0.344828	0.571429	0.37037			498
									0.46875	-0.0847458	498
12	22	13	17	0.413793	0.352941	0.413793	0.371429	0.380952			499
13	17	12	22	0.371429	0.433333	0.371429	0.413793	0.4			499
									0.390625	-0.21165	499
15	20	15	14	0.517241	0.428571	0.517241	0.428571	0.46875			500
15	14	15	20	0.428571	0.517241	0.428571	0.517241	0.46875			500
									0.46875	-0.053243	500
17	16	13	18	0.485714	0.515152	0.485714	0.448276	0.5			501
13	18	17	16	0.448276	0.419355	0.448276	0.485714	0.433333			501
									0.46875	-0.0656219	501
12	20	15	17	0.413793	0.375	0.413793	0.428571	0.393443			502
15	17	12	20	0.428571	0.46875	0.428571	0.413793	0.447761			502
									0.421875	-0.15625	502
16	19	10	19	0.457143	0.457143	0.457143	0.344828	0.457143			503
10	19	16	19	0.344828	0.344828	0.344828	0.457143	0.344828			503
									0.40625	-0.19803	503
10	12	23	19	0.344828	0.454545	0.344828	0.657143	0.392157			504
23	19	10	12	0.657143	0.547619	0.657143	0.344828	0.597403			504
									0.515625	0.00201207	504
17	20	15	12	0.586207	0.459459	0.586207	0.428571	0.515152			505
15	12	17	20	0.428571	0.555556	0.428571	0.586207	0.483871			505
									0.5	0.014437	505
13	21	14	16	0.448276	0.382353	0.448276	0.4	0.412698			506
14	16	13	21	0.4	0.466667	0.4	0.448276	0.430769			506
									0.421875	-0.149515	506
13	13	16	22	0.371429	0.5	0.371429	0.551724	0.42623			507
16	22	13	13	0.551724	0.421053	0.551724	0.371429	0.477612			507
									0.453125	-0.074856	507
15	12	23	14	0.517241	0.555556	0.517241	0.657143	0.535714			508
23	14	15	12	0.657143	0.621622	0.657143	0.517241	0.638889			508
									0.59375	0.175421	508
23	17	12	12	0.657143	0.575	0.657143	0.413793	0.613333			509
12	12	23	17	0.413793	0.5	0.413793	0.657143	0.45283			509
									0.546875	0.072	509
11	12	23	18	0.37931	0.478261	0.37931	0.657143	0.423077			510
23	18	11	12	0.657143	0.560976	0.657143	0.37931	0.605263			510
									0.53125	0.0371113	510
17	13	16	18	0.485714	0.566667	0.485714	0.551724	0.523077			511
16	18	17	13	0.551724	0.470588	0.551724	0.485714	0.507937			511
									0.515625	0.0368932	511
16	17	12	19	0.457143	0.484848	0.457143	0.413793	0.470588			512
12	19	16	17	0.413793	0.387097	0.413793	0.457143	0.4			512
									0.4375	-0.128306	512
16	21	14	13	0.551724	0.432432	0.551724	0.4	0.484848			513
14	13	16	21	0.4	0.518519	0.4	0.551724	0.451613			513
									0.46875	-0.0471607	513
12	13	16	23	0.342857	0.48	0.342857	0.551724	0.4			514
16	23	12	13	0.551724	0.410256	0.551724	0.342857	0.470588			514
									0.4375	-0.102392	514
14	18	17	15	0.482759	0.4375	0.482759	0.485714	0.459016			515
17	15	14	18	0.485714	0.53125	0.485714	0.482759	0.507463			515
									0.484375	-0.03125	515
13	14	15	22	0.371429	0.481481	0.371429	0.517241	0.419355			516
15	22	13	14	0.517241	0.405405	0.517241	0.371429	0.454545			516
									0.4375	-0.108758	516
14	23	12	15	0.482759	0.378378	0.482759	0.342857	0.424242			517
12	15	14	23	0.342857	0.444444	0.342857	0.482759	0.387097			517
									0.40625	-0.170356	517
14	13	16	21	0.4	0.518519	0.4	0.551724	0.451613			518
16	21	14	13	0.551724	0.432432	0.551724	0.4	0.484848			518
									0.46875	-0.0471607	518
12	19	16	17	0.413793	0.387097	0.413793	0.457143	0.4			519
16	17	12	19	0.457143	0.484848	0.457143	0.413793	0.470588			519
									0.4375	-0.128306	519
14	22	13	15	0.482759	0.388889	0.482759	0.371429	0.430769			520
13	15	14	22	0.371429	0.464286	0.371429	0.482759	0.412698			520
									0.421875	-0.142857	520
12	20	15	17	0.413793	0.375	0.413793	0.428571	0.393443			521
15	17	12	20	0.428571	0.46875	0.428571	0.413793	0.447761			521
									0.421875	-0.15625	521
20	18	11	15	0.571429	0.526316	0.571429	0.37931	0.547945			522
11	15	20	18	0.37931	0.423077	0.37931	0.571429	0.4			522
									0.484375	-0.0497018	522
16	12	17	19	0.457143	0.571429	0.457143	0.586207	0.507937			523
17	19	16	12	0.586207	0.472222	0.586207	0.457143	0.523077			523
									0.515625	0.042471	523
16	23	12	13	0.551724	0.410256	0.551724	0.342857	0.470588			524
12	13	16	23	0.342857	0.48	0.342857	0.551724	0.4			524
									0.4375	-0.102392	524
17	14	15	18	0.485714	0.548387	0.485714	0.517241	0.515152			525
15	18	17	14	0.517241	0.454545	0.517241	0.485714	0.483871			525
									0.5	0.00292113	525
20	9	20	15	0.571429	0.689655	0.571429	0.689655	0.625			526
20	15	20	9	0.689655	0.571429	0.689655	0.571429	0.625			526
									0.625	0.256534	526
18	18	11	17	0.514286	0.5	0.514286	0.37931	0.507042			527
11	17	18	18	0.37931	0.392857	0.37931	0.514286	0.385965			527
									0.453125	-0.106719	527
14	18	11	21	0.4	0.4375	0.4	0.37931	0.41791			528
11	21	14	18	0.37931	0.34375	0.37931	0.4	0.360656			528
									0.390625	-0.21875	528
20	12	17	15	0.571429	0.625	0.571429	0.586207	0.597015			529
17	15	20	12	0.586207	0.53125	0.586207	0.571429	0.557377			529
									0.578125	0.15625	529
19	13	16	16	0.542857	0.59375	0.542857	0.551724	0.567164			530
16	16	19	13	0.551724	0.5	0.551724	0.542857	0.52459			530
									0.546875	0.09375	530
21	14	15	14	0.6	0.6	0.6	0.517241	0.6			531
15	14	21	14	0.517241	0.517241	0.517241	0.6	0.517241			531
									0.5625	0.117241	531
18	19	16	11	0.62069	0.486486	0.62069	0.457143	0.545455			532
16	11	18	19	0.457143	0.592593	0.457143	0.62069	0.516129			532
									0.53125	0.0760346	532
21	20	15	8	0.724138	0.512195	0.724138	0.428571	0.6			533
15	8	21	20	0.428571	0.652174	0.428571	0.724138	0.517241			533
									0.5625	0.147479	533
19	9	20	16	0.542857	0.678571	0.542857	0.689655	0.603175			534
20	16	19	9	0.689655	0.555556	0.689655	0.542857	0.615385			534
									0.609375	0.227799	534
20	14	21	9	0.689655	0.588235	0.689655	0.6	0.634921			535
21	9	20	14	0.6	0.7	0.6	0.689655	0.646154			535
									0.640625	0.285437	535
21	14	15	14	0.6	0.6	0.6	0.517241	0.6			536
15	14	21	14	0.517241	0.517241	0.517241	0.6	0.517241			536
									0.5625	0.117241	536
14	17	18	15	0.482759	0.451613	0.482759	0.514286	0.466667			537
18	15	14	17	0.514286	0.545455	0.514286	0.482759	0.529412			537
									0.5	-0.0029383	537
17	13	16	18	0.485714	0.566667	0.485714	0.551724	0.523077			538
16	18	17	13	0.551724	0.470588	0.551724	0.485714	0.507937			538
									0.515625	0.0368932	538
15	17	12	20	0.428571	0.46875	0.428571	0.413793	0.447761			539
12	20	15	17	0.413793	0.375	0.413793	0.428571	0.393443			539
									0.421875	-0.15625	539
17	18	11	18	0.485714	0.485714	0.485714	0.37931	0.485714			540
11	18	17	18	0.37931	0.37931	0.37931	0.485714	0.37931			540
									0.4375	-0.134975	540
13	21	14	16	0.448276	0.382353	0.448276	0.4	0.412698			541
14	16	13	21	0.4	0.466667	0.4	0.448276	0.430769			541
									0.421875	-0.149515	541
19	12	17	16	0.542857	0.612903	0.542857	0.586207	0.575758			542
17	16	19	12	0.586207	0.515152	0.586207	0.542857	0.548387			542
									0.5625	0.127556	542
18	15	14	17	0.514286	0.545455	0.514286	0.482759	0.529412			543
14	17	18	15	0.482759	0.451613	0.482759	0.514286	0.466667			543
									0.5	-0.0029383	543
14	21	14	15	0.482759	0.4	0.482759	0.4	0.4375			544
14	15	14	21	0.4	0.482759	0.4	0.482759	0.4375			544
									0.4375	-0.115198	544
20	17	12	15	0.571429	0.540541	0.571429	0.413793	0.555556			545
12	15	20	17	0.413793	0.444444	0.413793	0.571429	0.428571			545
									0.5	-0.0148662	545
16	16	19	13	0.551724	0.5	0.551724	0.542857	0.52459			546
19	13	16	16	0.542857	0.59375	0.542857	0.551724	0.567164			546
									0.546875	0.09375	546
15	10	19	20	0.428571	0.6	0.428571	0.655172	0.5			547
19	20	15	10	0.655172	0.487179	0.655172	0.428571	0.558824			547
									0.53125	0.0813397	547
10	20	15	19	0.344828	0.333333	0.344828	0.428571	0.338983			548
15	19	10	20	0.428571	0.441176	0.428571	0.344828	0.434783			548
									0.390625	-0.225933	548
12	14	15	23	0.342857	0.461538	0.342857	0.517241	0.393443			549
15	23	12	14	0.517241	0.394737	0.517241	0.342857	0.447761			549
									0.421875	-0.136276	549
15	11	18	20	0.428571	0.576923	0.428571	0.62069	0.491803			550
18	20	15	11	0.62069	0.473684	0.62069	0.428571	0.537313			550
									0.515625	0.0479846	550
13	24	11	16	0.448276	0.351351	0.448276	0.314286	0.393939			551
11	16	13	24	0.314286	0.407407	0.314286	0.448276	0.354839			551
									0.375	-0.231954	551
17	19	10	18	0.485714	0.472222	0.485714	0.344828	0.478873			552
10	18	17	19	0.344828	0.357143	0.344828	0.485714	0.350877			552
									0.421875	-0.16996	552
11	23	12	18	0.37931	0.323529	0.37931	0.342857	0.349206			553
12	18	11	23	0.342857	0.4	0.342857	0.37931	0.369231			553
									0.359375	-0.273786	553
21	14	21	8	0.724138	0.6	0.724138	0.6	0.65625			554
21	8	21	14	0.6	0.724138	0.6	0.724138	0.65625			554
									0.65625	0.31849	554
20	14	15	15	0.571429	0.588235	0.571429	0.517241	0.57971			555
15	15	20	14	0.517241	0.5	0.517241	0.571429	0.508475			555
									0.546875	0.0884086	555
14	15	14	21	0.4	0.482759	0.4	0.482759	0.4375			556
14	21	14	15	0.482759	0.4	0.482759	0.4	0.4375			556
									0.4375	-0.115198	556
15	15	14	20	0.428571	0.5	0.428571	0.482759	0.461538			557
14	20	15	15	0.482759	0.411765	0.482759	0.428571	0.444444			557
									0.453125	-0.0873786	557
20	25	10	9	0.689655	0.444444	0.689655	0.285714	0.540541			558
10	9	20	25	0.285714	0.526316	0.285714	0.689655	0.37037			558
									0.46875	-0.0235183	558
16	23	12	13	0.551724	0.410256	0.551724	0.342857	0.470588			559
12	13	16	23	0.342857	0.48	0.342857	0.551724	0.4			559
									0.4375	-0.102392	559
18	13	16	17	0.514286	0.580645	0.514286	0.551724	0.545455			560
16	17	18	13	0.551724	0.484848	0.551724	0.514286	0.516129			560
									0.53125	0.0652386	560
21	18	11	14	0.6	0.538462	0.6	0.37931	0.567568			561
11	14	21	18	0.37931	0.44	0.37931	0.6	0.407407			561
									0.5	-0.0209372	561
17	18	11	18	0.485714	0.485714	0.485714	0.37931	0.485714			562
11	18	17	18	0.37931	0.37931	0.37931	0.485714	0.37931			562
									0.4375	-0.134975	562
9	21	14	20	0.310345	0.3	0.310345	0.4	0.305085			563
14	20	9	21	0.4	0.411765	0.4	0.310345	0.405797			563
									0.359375	-0.288802	563
17	26	9	12	0.586207	0.395349	0.586207	0.257143	0.472222			564
9	12	17	26	0.257143	0.428571	0.257143	0.586207	0.321429			564
									0.40625	-0.150426	564
20	13	16	15	0.571429	0.606061	0.571429	0.551724	0.588235			565
16	15	20	13	0.551724	0.516129	0.551724	0.571429	0.533333			565
									0.5625	0.122429	565
17	23	12	12	0.586207	0.425	0.586207	0.342857	0.492754			566
12	12	17	23	0.342857	0.5	0.342857	0.586207	0.40678			566
									0.453125	-0.0687023	566
14	15	20	15	0.482759	0.482759	0.482759	0.571429	0.482759			567
20	15	14	15	0.571429	0.571429	0.571429	0.482759	0.571429			567
									0.53125	0.0541872	567
18	14	15	17	0.514286	0.5625	0.514286	0.517241	0.537313			568
15	17	18	14	0.517241	0.46875	0.517241	0.514286	0.491803			568
									0.515625	0.03125	568
14	23	12	15	0.482759	0.378378	0.482759	0.342857	0.424242			569
12	15	14	23	0.342857	0.444444	0.342857	0.482759	0.387097			569
									0.40625	-0.170356	569
12	14	21	17	0.413793	0.461538	0.413793	0.6	0.436364			570
21	17	12	14	0.6	0.552632	0.6	0.413793	0.575342			570
									0.515625	0.0139165	570
22	11	18	13	0.628571	0.666667	0.628571	0.62069	0.647059			571
18	13	22	11	0.62069	0.580645	0.62069	0.628571	0.6			571
									0.625	0.247796	571
18	10	19	17	0.514286	0.642857	0.514286	0.655172	0.571429			572
19	17	18	10	0.655172	0.527778	0.655172	0.514286	0.584615			572
									0.578125	0.166023	572
13	19	16	16	0.448276	0.40625	0.448276	0.457143	0.42623			573
16	16	13	19	0.457143	0.5	0.457143	0.448276	0.477612			573
									0.453125	-0.09375	573
15	11	18	20	0.428571	0.576923	0.428571	0.62069	0.491803			574
18	20	15	11	0.62069	0.473684	0.62069	0.428571	0.537313			574
									0.515625	0.0479846	574
12	19	16	17	0.413793	0.387097	0.413793	0.457143	0.4			575
16	17	12	19	0.457143	0.484848	0.457143	0.413793	0.470588			575
									0.4375	-0.128306	575
20	14	21	9	0.689655	0.588235	0.689655	0.6	0.634921			576
21	9	20	14	0.6	0.7	0.6	0.689655	0.646154			576
									0.640625	0.285437	576
13	19	16	16	0.448276	0.40625	0.448276	0.457143	0.42623			577
16	16	13	19	0.457143	0.5	0.457143	0.448276	0.477612			577
									0.453125	-0.09375	577
22	18	11	13	0.628571	0.55	0.628571	0.37931	0.586667			578
11	13	22	18	0.37931	0.458333	0.37931	0.628571	0.415094			578
									0.515625	0.008	578
12	18	17	17	0.413793	0.4	0.413793	0.485714	0.40678			579
17	17	12	18	0.485714	0.5	0.485714	0.413793	0.492754			579
									0.453125	-0.100196	579
16	19	10	19	0.457143	0.457143	0.457143	0.344828	0.457143			580
10	19	16	19	0.344828	0.344828	0.344828	0.457143	0.344828			580
									0.40625	-0.19803	580
11	13	22	18	0.37931	0.458333	0.37931	0.628571	0.415094			581
22	18	11	13	0.628571	0.55	0.628571	0.37931	0.586667			581
									0.515625	0.008	581
23	21	14	6	0.793103	0.522727	0.793103	0.4	0.630137			582
14	6	23	21	0.4	0.7	0.4	0.793103	0.509091			582
									0.578125	0.184906	582
14	20	15	15	0.482759	0.411765	0.482759	0.428571	0.444444			583
15	15	14	20	0.428571	0.5	0.428571	0.482759	0.461538			583
									0.453125	-0.0873786	583
19	12	17	16	0.542857	0.612903	0.542857	0.586207	0.575758			584
17	16	19	12	0.586207	0.515152	0.586207	0.542857	0.548387			584
									0.5625	0.127556	584
20	18	11	15	0.571429	0.526316	0.571429	0.37931	0.547945			585
11	15	20	18	0.37931	0.423077	0.37931	0.571429	0.4			585
									0.484375	-0.0497018	585
8	15	20	21	0.275862	0.347826	0.275862	0.571429	0.307692			586
20	21	8	15	0.571429	0.487805	0.571429	0.275862	0.526316			586
									0.4375	-0.155466	586
16	17	12	19	0.457143	0.484848	0.457143	0.413793	0.470588			587
12	19	16	17	0.413793	0.387097	0.413793	0.457143	0.4			587
									0.4375	-0.128306	587
14	15	20	15	0.482759	0.482759	0.482759	0.571429	0.482759			588
20	15	14	15	0.571429	0.571429	0.571429	0.482759	0.571429			588
									0.53125	0.0541872	588
15	19	10	20	0.428571	0.441176	0.428571	0.344828	0.434783			589
10	20	15	19	0.344828	0.333333	0.344828	0.428571	0.338983			589
									0.390625	-0.225933	589
12	18	17	17	0.413793	0.4	0.413793	0.485714	0.40678			590
17	17	12	18	0.485714	0.5	0.485714	0.413793	0.492754			590
									0.453125	-0.100196	590
14	19	16	15	0.482759	0.424242	0.482759	0.457143	0.451613			591
16	15	14	19	0.457143	0.516129	0.457143	0.482759	0.484848			591
									0.46875	-0.0593963	591
14	15	20	15	0.482759	0.482759	0.482759	0.571429	0.482759			592
20	15	14	15	0.571429	0.571429	0.571429	0.482759	0.571429			592
									0.53125	0.0541872	592
20	18	11	15	0.571429	0.526316	0.571429	0.37931	0.547945			593
11	15	20	18	0.37931	0.423077	0.37931	0.571429	0.4			593
									0.484375	-0.0497018	593
12	18	17	17	0.413793	0.4	0.413793	0.485714	0.40678			594
17	17	12	18	0.485714	0.5	0.485714	0.413793	0.492754			594
									0.453125	-0.100196	594
14	15	14	21	0.4	0.482759	0.4	0.482759	0.4375			595
14	21	14	15	0.482759	0.4	0.482759	0.4	0.4375			595
									0.4375	-0.115198	595
19	15	14	16	0.542857	0.558824	0.542857	0.482759	0.550725			596
14	16	19	15	0.482759	0.466667	0.482759	0.542857	0.474576			596
									0.515625	0.0255403	596
12	15	14	23	0.342857	0.444444	0.342857	0.482759	0.387097			597
14	23	12	15	0.482759	0.378378	0.482759	0.342857	0.424242			597
									0.40625	-0.170356	597
19	19	16	10	0.655172	0.5	0.655172	0.457143	0.567164			598
16	10	19	19	0.457143	0.615385	0.457143	0.655172	0.52459			598
									0.546875	0.109405	598
14	18	17	15	0.482759	0.4375	0.482759	0.485714	0.459016			599
17	15	14	18	0.485714	0.53125	0.485714	0.482759	0.507463			599
									0.484375	-0.03125	599
17	23	12	12	0.586207	0.425	0.586207	0.342857	0.492754			600
12	12	17	23	0.342857	0.5	0.342857	0.586207	0.40678			600
									0.453125	-0.0687023	600
14	24	11	15	0.482759	0.368421	0.482759	0.314286	0.41791			601
11	15	14	24	0.314286	0.423077	0.314286	0.482759	0.360656			601
									0.390625	-0.197697	601
10	18	17	19	0.344828	0.357143	0.344828	0.485714	0.350877			602
17	19	10	18	0.485714	0.472222	0.485714	0.344828	0.478873			602
									0.421875	-0.16996	602
17	14	21	12	0.586207	0.548387	0.586207	0.6	0.566667			603
21	12	17	14	0.6	0.636364	0.6	0.586207	0.617647			603
									0.59375	0.185113	603
14	19	16	15	0.482759	0.424242	0.482759	0.457143	0.451613			604
16	15	14	19	0.457143	0.516129	0.457143	0.482759	0.484848			604
									0.46875	-0.0593963	604
18	9	20	17	0.514286	0.666667	0.514286	0.689655	0.580645			605
20	17	18	9	0.689655	0.540541	0.689655	0.514286	0.606061			605
									0.59375	0.19923	605
14	17	12	21	0.4	0.451613	0.4	0.413793	0.424242			606
12	21	14	17	0.413793	0.363636	0.413793	0.4	0.387097			606
									0.40625	-0.184031	606
19	17	12	16	0.542857	0.527778	0.542857	0.413793	0.535211			607
12	16	19	17	0.413793	0.428571	0.413793	0.542857	0.421053			607
									0.484375	-0.0434783	607
15	16	19	14	0.517241	0.483871	0.517241	0.542857	0.5			608
19	14	15	16	0.542857	0.575758	0.542857	0.517241	0.558824			608
									0.53125	0.0597453	608
14	18	17	15	0.482759	0.4375	0.482759	0.485714	0.459016			609
17	15	14	18	0.485714	0.53125	0.485714	0.482759	0.507463			609
									0.484375	-0.03125	609
14	26	9	15	0.482759	0.35	0.482759	0.257143	0.405797			610
9	15	14	26	0.257143	0.375	0.257143	0.482759	0.305085			610
									0.359375	-0.251908	610
18	23	12	11	0.62069	0.439024	0.62069	0.342857	0.514286			611
12	11	18	23	0.342857	0.521739	0.342857	0.62069	0.413793			611
									0.46875	-0.0352046	611
23	14	15	12	0.657143	0.621622	0.657143	0.517241	0.638889			612
15	12	23	14	0.517241	0.555556	0.517241	0.657143	0.535714			612
									0.59375	0.175421	612
19	19	10	16	0.542857	0.5	0.542857	0.344828	0.520548			613
10	16	19	19	0.344828	0.384615	0.344828	0.542857	0.363636			613
									0.453125	-0.11332	613
17	18	17	12	0.586207	0.485714	0.586207	0.485714	0.53125			614
17	12	17	18	0.485714	0.586207	0.485714	0.586207	0.53125			614
									0.53125	0.070668	614
17	20	9	18	0.485714	0.459459	0.485714	0.310345	0.472222			615
9	18	17	20	0.310345	0.333333	0.310345	0.485714	0.321429			615
									0.40625	-0.205154	615
20	13	16	15	0.571429	0.606061	0.571429	0.551724	0.588235			616
16	15	20	13	0.551724	0.516129	0.551724	0.571429	0.533333			616
									0.5625	0.122429	616
16	20	15	13	0.551724	0.444444	0.551724	0.428571	0.492308			617
15	13	16	20	0.428571	0.535714	0.428571	0.551724	0.47619			617
									0.484375	-0.019305	617
16	12	17	19	0.457143	0.571429	0.457143	0.586207	0.507937			618
17	19	16	12	0.586207	0.472222	0.586207	0.457143	0.523077			618
									0.515625	0.042471	618
17	18	11	18	0.485714	0.485714	0.485714	0.37931	0.485714			619
11	18	17	18	0.37931	0.37931	0.37931	0.485714	0.37931			619
									0.4375	-0.134975	619
15	19	16	14	0.517241	0.441176	0.517241	0.457143	0.47619			620
16	14	15	19	0.457143	0.533333	0.457143	0.517241	0.492308			620
									0.484375	-0.0252427	620
11	24	11	18	0.37931	0.314286	0.37931	0.314286	0.34375			621
11	18	11	24	0.314286	0.37931	0.314286	0.37931	0.34375			621
									0.34375	-0.301065	621
16	12	17	19	0.457143	0.571429	0.457143	0.586207	0.507937			622
17	19	16	12	0.586207	0.472222	0.586207	0.457143	0.523077			622
									0.515625	0.042471	622
18	18	11	17	0.514286	0.5	0.514286	0.37931	0.507042			623
11	17	18	18	0.37931	0.392857	0.37931	0.514286	0.385965			623
									0.453125	-0.106719	623
18	15	14	17	0.514286	0.545455	0.514286	0.482759	0.529412			624
14	17	18	15	0.482759	0.451613	0.482759	0.514286	0.466667			624
									0.5	-0.0029383	624
13	14	15	22	0.371429	0.481481	0.371429	0.517241	0.419355			625
15	22	13	14	0.517241	0.405405	0.517241	0.371429	0.454545			625
									0.4375	-0.108758	625
24	14	15	11	0.685714	0.631579	0.685714	0.517241	0.657534			626
15	11	24	14	0.517241	0.576923	0.517241	0.685714	0.545455			626
									0.609375	0.204771	626
7	22	13	22	0.241379	0.241379	0.241379	0.371429	0.241379			627
13	22	7	22	0.371429	0.371429	0.371429	0.241379	0.371429			627
									0.3125	-0.387192	627
16	14	21	13	0.551724	0.533333	0.551724	0.6	0.542373			628
21	13	16	14	0.6	0.617647	0.6	0.551724	0.608696			628
									0.578125	0.151277	628
19	16	13	16	0.542857	0.542857	0.542857	0.448276	0.542857			629
13	16	19	16	0.448276	0.448276	0.448276	0.542857	0.448276			629
									0.5	-0.008867	629
16	16	13	19	0.457143	0.5	0.457143	0.448276	0.477612			630
13	19	16	16	0.448276	0.40625	0.448276	0.457143	0.42623			630
									0.453125	-0.09375	630
16	11	18	19	0.457143	0.592593	0.457143	0.62069	0.516129			631
18	19	16	11	0.62069	0.486486	0.62069	0.457143	0.545455			631
									0.53125	0.0760346	631
17	12	17	18	0.485714	0.586207	0.485714	0.586207	0.53125			632
17	18	17	12	0.586207	0.485714	0.586207	0.485714	0.53125			632
									0.53125	0.070668	632
15	24	11	14	0.517241	0.384615	0.517241	0.314286	0.441176			633
11	14	15	24	0.314286	0.44	0.314286	0.517241	0.366667			633
									0.40625	-0.163636	633
21	13	22	8	0.724138	0.617647	0.724138	0.628571	0.666667			634
22	8	21	13	0.628571	0.733333	0.628571	0.724138	0.676923			634
									0.671875	0.347573	634
13	19	16	16	0.448276	0.40625	0.448276	0.457143	0.42623			635
16	16	13	19	0.457143	0.5	0.457143	0.448276	0.477612			635
									0.453125	-0.09375	635
22	16	13	13	0.628571	0.578947	0.628571	0.448276	0.60274			636
13	13	22	16	0.448276	0.5	0.448276	0.628571	0.472727			636
									0.546875	0.0775348	636
24	17	12	11	0.685714	0.585366	0.685714	0.413793	0.631579			637
12	11	24	17	0.413793	0.521739	0.413793	0.685714	0.461538			637
									0.5625	0.101304	637
13	14	15	22	0.371429	0.481481	0.371429	0.517241	0.419355			638
15	22	13	14	0.517241	0.405405	0.517241	0.371429	0.454545			638
									0.4375	-0.108758	638
15	16	19	14	0.517241	0.483871	0.517241	0.542857	0.5			639
19	14	15	16	0.542857	0.575758	0.542857	0.517241	0.558824			639
									0.53125	0.0597453	639
15	16	13	20	0.428571	0.483871	0.428571	0.448276	0.454545			640
13	20	15	16	0.448276	0.393939	0.448276	0.428571	0.419355			640
									0.4375	-0.121714	640
17	16	13	18	0.485714	0.515152	0.485714	0.448276	0.5			641
13	18	17	16	0.448276	0.419355	0.448276	0.485714	0.433333			641
									0.46875	-0.0656219	641
20	14	15	15	0.571429	0.588235	0.571429	0.517241	0.57971			642
15	15	20	14	0.517241	0.5	0.517241	0.571429	0.508475			642
									0.546875	0.0884086	642
17	22	13	12	0.586207	0.435897	0.586207	0.371429	0.5			643
13	12	17	22	0.371429	0.52	0.371429	0.586207	0.433333			643
									0.46875	-0.0411483	643
14	16	13	21	0.4	0.466667	0.4	0.448276	0.430769			644
13	21	14	16	0.448276	0.382353	0.448276	0.4	0.412698			644
									0.421875	-0.149515	644
11	23	12	18	0.37931	0.323529	0.37931	0.342857	0.349206			645
12	18	11	23	0.342857	0.4	0.342857	0.37931	0.369231			645
									0.359375	-0.273786	645
14	20	15	15	0.482759	0.411765	0.482759	0.428571	0.444444			646
15	15	14	20	0.428571	0.5	0.428571	0.482759	0.461538			646
									0.453125	-0.0873786	646
20	11	18	15	0.571429	0.645161	0.571429	0.62069	0.606061			647
18	15	20	11	0.62069	0.545455	0.62069	0.571429	0.580645			647
									0.59375	0.189873	647
10	21	14	19	0.344828	0.322581	0.344828	0.4	0.333333			648
14	19	10	21	0.4	0.424242	0.4	0.344828	0.411765			648
									0.375	-0.253673	648
16	14	21	13	0.551724	0.533333	0.551724	0.6	0.542373			649
21	13	16	14	0.6	0.617647	0.6	0.551724	0.608696			649
									0.578125	0.151277	649
10	20	15	19	0.344828	0.333333	0.344828	0.428571	0.338983			650
15	19	10	20	0.428571	0.441176	0.428571	0.344828	0.434783			650
									0.390625	-0.225933	650
18	21	14	11	0.62069	0.461538	0.62069	0.4	0.529412			651
14	11	18	21	0.4	0.56	0.4	0.62069	0.466667			651
									0.5	0.0200957	651
11	18	17	18	0.37931	0.37931	0.37931	0.485714	0.37931			652
17	18	11	18	0.485714	0.485714	0.485714	0.37931	0.485714			652
									0.4375	-0.134975	652
14	18	17	15	0.482759	0.4375	0.482759	0.485714	0.459016			653
17	15	14	18	0.485714	0.53125	0.485714	0.482759	0.507463			653
									0.484375	-0.03125	653
14	20	15	15	0.482759	0.411765	0.482759	0.428571	0.444444			654
15	15	14	20	0.428571	0.5	0.428571	0.482759	0.461538			654
									0.453125	-0.0873786	654
21	12	17	14	0.6	0.636364	0.6	0.586207	0.617647			655
17	14	21	12	0.586207	0.548387	0.586207	0.6	0.566667			655
									0.59375	0.185113	655
15	11	18	20	0.428571	0.576923	0.428571	0.62069	0.491803			656
18	20	15	11	0.62069	0.473684	0.62069	0.428571	0.537313			656
									0.515625	0.0479846	656
18	18	17	11	0.62069	0.5	0.62069	0.485714	0.553846			657
17	11	18	18	0.485714	0.607143	0.485714	0.62069	0.539683			657
									0.546875	0.104247	657
14	11	24	15	0.482759	0.56	0.482759	0.685714	0.518519			658
24	15	14	11	0.685714	0.615385	0.685714	0.482759	0.648649			658
									0.59375	0.170489	658
18	18	11	17	0.514286	0.5	0.514286	0.37931	0.507042			659
11	17	18	18	0.37931	0.392857	0.37931	0.514286	0.385965			659
									0.453125	-0.106719	659
15	16	19	14	0.517241	0.483871	0.517241	0.542857	0.5			660
19	14	15	16	0.542857	0.575758	0.542857	0.517241	0.558824			660
									0.53125	0.0597453	660
10	16	19	19	0.344828	0.384615	0.344828	0.542857	0.363636			661
19	19	10	16	0.542857	0.5	0.542857	0.344828	0.520548			661
									0.453125	-0.11332	661
13	21	14	16	0.448276	0.382353	0.448276	0.4	0.412698			662
14	16	13	21	0.4	0.466667	0.4	0.448276	0.430769			662
									0.421875	-0.149515	662
13	17	18	16	0.448276	0.433333	0.448276	0.514286	0.440678			663
18	16	13	17	0.514286	0.529412	0.514286	0.448276	0.521739			663
									0.484375	-0.0373281	663
16	13	16	19	0.457143	0.551724	0.457143	0.551724	0.5			664
16	19	16	13	0.551724	0.457143	0.551724	0.457143	0.5			664
									0.5	0.00871249	664
17	16	19	12	0.586207	0.515152	0.586207	0.542857	0.548387			665
19	12	17	16	0.542857	0.612903	0.542857	0.586207	0.575758			665
									0.5625	0.127556	665
[truncated: 1,002 more rows]

## Sheet: Statistical 
Accuracy	Cohen's kappa	Iteration
0.71875	0.422267	69
0.6875	0.384023	63
0.671875	0.347573	286			Average
0.671875	0.347573	634			Accuracy	Cohen's kappa
0.671875	0.34375	836			0.484156	-0.0309318
0.671875	0.339882	900
0.65625	0.322425	285
0.65625	0.31849	554
0.65625	0.31048	750
0.640625	0.293666	273
0.640625	0.289575	268
0.640625	0.289575	350
0.640625	0.285437	454
0.640625	0.285437	535
0.640625	0.285437	576
0.640625	0.277014	266
0.640625	0.26839	186
0.625	0.265072	367
0.625	0.256534	18
0.625	0.256534	283
0.625	0.256534	526
0.625	0.256534	719
0.625	0.252191	804
0.625	0.252191	896
0.625	0.252191	941
0.625	0.247796	112
0.625	0.247796	571
0.625	0.247796	864
0.625	0.24335	82
0.625	0.24335	97
0.625	0.24335	801
0.625	0.23885	805
0.609375	0.236641	194
0.609375	0.236641	707
0.609375	0.236641	754
0.609375	0.232246	93
0.609375	0.232246	886
0.609375	0.227799	38
0.609375	0.227799	534
0.609375	0.227799	945
0.609375	0.223301	938
0.609375	0.214145	190
0.609375	0.209486	379
0.609375	0.209486	815
0.609375	0.204771	626
0.609375	0.204771	936
0.59375	0.19923	77
0.59375	0.19923	292
0.59375	0.19923	605
0.59375	0.19923	757
0.59375	0.19923	923
0.59375	0.194579	202
0.59375	0.194579	671
0.59375	0.194579	856
0.59375	0.189873	31
0.59375	0.189873	102
0.59375	0.189873	164
0.59375	0.189873	479
0.59375	0.189873	647
0.59375	0.185113	161
0.59375	0.185113	336
0.59375	0.185113	603
0.59375	0.185113	655
0.59375	0.185113	773
0.59375	0.185113	922
0.578125	0.184906	582
0.59375	0.180296	84
0.59375	0.180296	321
0.59375	0.175421	191
0.59375	0.175421	508
0.59375	0.175421	612
0.59375	0.175421	708
0.578125	0.170825	184
0.578125	0.170825	734
0.59375	0.170489	116
0.59375	0.170489	658
0.59375	0.170489	872
0.578125	0.166023	380
0.578125	0.166023	572
0.59375	0.165496	74
0.59375	0.165496	857
0.578125	0.161165	293
0.578125	0.161165	752
0.578125	0.15625	175
0.578125	0.15625	192
0.578125	0.15625	200
0.578125	0.15625	220
0.578125	0.15625	492
0.578125	0.15625	529
0.578125	0.15625	920
0.578125	0.15625	984
0.578125	0.151277	5
0.578125	0.151277	142
0.578125	0.151277	173
0.578125	0.151277	290
0.578125	0.151277	628
0.578125	0.151277	649
0.578125	0.151277	698
0.578125	0.151277	930
0.578125	0.151277	977
0.578125	0.151277	989
0.5625	0.147479	399
0.5625	0.147479	462
0.5625	0.147479	533
0.578125	0.146245	61
0.578125	0.146245	180
0.578125	0.146245	416
0.578125	0.146245	432
0.578125	0.146245	437
0.578125	0.146245	827
0.578125	0.146245	899
0.5625	0.142584	216
0.5625	0.142584	702
0.5625	0.142584	948
0.578125	0.141153	125
0.578125	0.141153	131
0.578125	0.141153	351
0.578125	0.141153	458
0.578125	0.141153	722
0.578125	0.141153	846
0.578125	0.141153	865
0.5625	0.137632	983
0.578125	0.136	4
0.578125	0.136	222
0.578125	0.136	296
0.578125	0.136	669
0.578125	0.136	777
0.5625	0.132623	228
0.5625	0.132623	276
0.5625	0.132623	387
0.5625	0.132623	400
0.5625	0.132623	687
0.5625	0.132623	850
0.5625	0.132623	862
0.5625	0.132623	901
0.5625	0.132623	952
0.578125	0.130785	814
0.5625	0.127556	28
0.5625	0.127556	60
0.5625	0.127556	135
0.5625	0.127556	344
0.5625	0.127556	542
0.5625	0.127556	584
0.5625	0.127556	665
0.546875	0.124528	357
0.5625	0.122429	0
0.5625	0.122429	330
0.5625	0.122429	419
0.5625	0.122429	565
0.5625	0.122429	616
0.5625	0.122429	829
0.5625	0.122429	890
0.5625	0.122429	902
0.5625	0.117241	117
0.5625	0.117241	187
0.5625	0.117241	531
0.5625	0.117241	536
0.5625	0.117241	979
0.546875	0.114504	1
0.546875	0.114504	429
0.546875	0.114504	737
0.5625	0.111992	455
0.5625	0.111992	456
0.5625	0.111992	883
0.546875	0.109405	329
0.546875	0.109405	369
0.546875	0.109405	598
0.546875	0.104247	9
0.546875	0.104247	22
0.546875	0.104247	208
0.546875	0.104247	234
0.546875	0.104247	657
0.546875	0.104247	863
0.5625	0.101304	136
0.5625	0.101304	637
0.546875	0.0990291	92
0.546875	0.0990291	132
0.546875	0.0990291	257
0.546875	0.0990291	270
0.546875	0.0990291	317
0.546875	0.0990291	768
0.546875	0.09375	213
0.546875	0.09375	229
0.546875	0.09375	340
0.546875	0.09375	341
0.546875	0.09375	530
0.546875	0.09375	546
0.546875	0.09375	689
0.546875	0.09375	783
0.546875	0.09375	840
0.546875	0.09375	868
0.546875	0.09375	997
0.53125	0.0917692	233
0.53125	0.0917692	915
0.546875	0.0884086	221
0.546875	0.0884086	258
0.546875	0.0884086	434
0.546875	0.0884086	555
0.546875	0.0884086	642
0.546875	0.0884086	740
0.546875	0.0884086	818
0.546875	0.0884086	861
0.53125	0.0865842	162
0.53125	0.0865842	478
0.546875	0.083004	435
0.546875	0.083004	483
0.546875	0.083004	692
0.53125	0.0813397	151
0.53125	0.0813397	547
0.53125	0.0813397	733
0.53125	0.0813397	820
0.546875	0.0775348	297
0.546875	0.0775348	636
0.546875	0.0775348	700
0.53125	0.0760346	178
0.53125	0.0760346	261
0.53125	0.0760346	532
0.53125	0.0760346	631
0.53125	0.0760346	803
0.546875	0.072	96
0.546875	0.072	245
0.546875	0.072	394
0.546875	0.072	495
0.546875	0.072	509
0.546875	0.072	682
0.53125	0.070668	27
0.53125	0.070668	198
0.53125	0.070668	401
0.53125	0.070668	417
0.53125	0.070668	440
0.53125	0.070668	614
0.53125	0.070668	632
0.515625	0.0694184	405
0.53125	0.0652386	560
0.53125	0.0652386	696
0.53125	0.0652386	810
0.53125	0.0652386	842
0.53125	0.0597453	46
0.53125	0.0597453	54
0.53125	0.0597453	64
0.53125	0.0597453	127
0.53125	0.0597453	343
0.53125	0.0597453	608
0.53125	0.0597453	639
0.53125	0.0597453	660
0.53125	0.0597453	668
0.53125	0.0597453	755
0.53125	0.0597453	858
0.53125	0.0597453	871
0.515625	0.0588235	481
0.515625	0.0588235	786
0.546875	0.0549898	339
0.53125	0.0541872	30
0.53125	0.0541872	169
0.53125	0.0541872	219
0.53125	0.0541872	460
0.53125	0.0541872	567
0.53125	0.0541872	588
0.53125	0.0541872	592
0.53125	0.0541872	908
0.53125	0.0541872	924
0.515625	0.0534351	410
0.515625	0.0534351	720
0.53125	0.0485629	196
0.53125	0.0485629	215
0.53125	0.0485629	395
0.53125	0.0485629	897
0.53125	0.0485629	929
0.53125	0.0485629	963
0.515625	0.0479846	8
0.515625	0.0479846	62
0.515625	0.0479846	239
0.515625	0.0479846	356
0.515625	0.0479846	358
0.515625	0.0479846	469
0.515625	0.0479846	550
0.515625	0.0479846	574
0.515625	0.0479846	656
0.5	0.0474419	323
0.53125	0.0428714	322
0.53125	0.0428714	406
0.53125	0.0428714	714
0.53125	0.0428714	762
0.53125	0.0428714	802
0.53125	0.0428714	935
0.515625	0.042471	66
0.515625	0.042471	212
0.515625	0.042471	224
0.515625	0.042471	476
0.515625	0.042471	523
0.515625	0.042471	618
0.515625	0.042471	622
0.515625	0.042471	686
0.515625	0.042471	759
0.53125	0.0371113	510
0.53125	0.0371113	673
0.515625	0.0368932	226
0.515625	0.0368932	230
0.515625	0.0368932	364
0.515625	0.0368932	382
0.515625	0.0368932	403
0.515625	0.0368932	497
0.515625	0.0368932	511
0.515625	0.0368932	538
0.515625	0.0368932	891
0.515625	0.0368932	910
0.53125	0.0312815	249
0.515625	0.03125	24
0.515625	0.03125	34
0.515625	0.03125	57
0.515625	0.03125	189
0.515625	0.03125	205
0.515625	0.03125	277
0.515625	0.03125	305
0.515625	0.03125	311
0.515625	0.03125	459
0.515625	0.03125	568
0.515625	0.03125	785
0.515625	0.03125	791
0.515625	0.03125	903
0.515625	0.03125	913
0.515625	0.03125	947
0.5	0.0256898	171
0.515625	0.0255403	78
0.515625	0.0255403	99
0.515625	0.0255403	141
0.515625	0.0255403	158
0.515625	0.0255403	335
0.515625	0.0255403	404
0.515625	0.0255403	474
0.515625	0.0255403	490
0.515625	0.0255403	596
0.515625	0.0255403	764
0.515625	0.0255403	770
0.515625	0.0255403	854
0.515625	0.0255403	876
0.515625	0.0255403	880
0.515625	0.0255403	905
0.515625	0.0255403	972
0.515625	0.0255403	985
0.5	0.0200957	26
0.5	0.0200957	83
0.5	0.0200957	126
0.5	0.0200957	146
0.5	0.0200957	464
0.5	0.0200957	480
0.5	0.0200957	651
0.5	0.0200957	716
0.5	0.0200957	793
0.5	0.0200957	808
0.5	0.0200957	881
0.5	0.0200957	970
0.515625	0.0197628	39
0.515625	0.0197628	48
0.515625	0.0197628	51
0.515625	0.0197628	201
0.515625	0.0197628	253
0.515625	0.0197628	255
0.515625	0.0197628	371
0.515625	0.0197628	373
0.515625	0.0197628	431
0.515625	0.0197628	749
0.515625	0.0197628	782
0.515625	0.0197628	798
0.515625	0.0197628	821
0.515625	0.0197628	870
0.515625	0.0197628	986
0.5	0.014437	23
0.5	0.014437	145
0.5	0.014437	157
0.5	0.014437	185
0.5	0.014437	505
0.5	0.014437	934
0.515625	0.0139165	263
0.515625	0.0139165	378
0.515625	0.0139165	570
0.5	0.00871249	115
0.5	0.00871249	166
0.5	0.00871249	376
0.5	0.00871249	418
0.5	0.00871249	664
0.5	0.00871249	685
0.5	0.00871249	688
0.5	0.00871249	726
0.5	0.00871249	741
0.5	0.00871249	907
0.5	0.00871249	950
0.5	0.00871249	973
0.5	0.00871249	994
0.515625	0.008	578
0.515625	0.008	581
0.484375	0.00377358	362
0.5	0.00292113	101
0.5	0.00292113	104
0.5	0.00292113	111
0.5	0.00292113	113
0.5	0.00292113	150
0.5	0.00292113	154
0.5	0.00292113	301
0.5	0.00292113	304
0.5	0.00292113	327
0.5	0.00292113	348
0.5	0.00292113	475
0.5	0.00292113	525
0.5	0.00292113	676
0.5	0.00292113	744
0.5	0.00292113	745
0.5	0.00292113	932
0.5	0.00292113	939
0.5	0.00292113	980
0.515625	0.00201207	504
0.5	-0.0029383	134
0.5	-0.0029383	159
0.5	-0.0029383	177
0.5	-0.0029383	271
0.5	-0.0029383	274
0.5	-0.0029383	353
0.5	-0.0029383	489
0.5	-0.0029383	537
0.5	-0.0029383	543
0.5	-0.0029383	624
0.5	-0.0029383	732
0.484375	-0.00763359	411
0.484375	-0.00763359	420
0.484375	-0.00763359	878
0.5	-0.008867	248
0.5	-0.008867	299
0.5	-0.008867	414
0.5	-0.008867	486
0.5	-0.008867	629
0.5	-0.008867	675
0.5	-0.008867	678
0.5	-0.008867	736
0.5	-0.008867	781
0.484375	-0.0134357	767
0.484375	-0.0134357	789
0.484375	-0.0134357	885
0.484375	-0.0134357	937
0.5	-0.0148662	29
0.5	-0.0148662	152
0.5	-0.0148662	203
0.5	-0.0148662	315
0.5	-0.0148662	412
0.5	-0.0148662	451
0.5	-0.0148662	545
0.5	-0.0148662	738
0.484375	-0.019305	100
0.484375	-0.019305	176
0.484375	-0.019305	199
0.484375	-0.019305	310
0.484375	-0.019305	391
0.484375	-0.019305	424
0.484375	-0.019305	457
0.484375	-0.019305	471
0.484375	-0.019305	494
0.484375	-0.019305	617
0.484375	-0.019305	691
0.484375	-0.019305	817
0.5	-0.0209372	65
0.5	-0.0209372	108
0.5	-0.0209372	133
0.5	-0.0209372	427
0.5	-0.0209372	561
0.5	-0.0209372	812
0.46875	-0.0235183	558
0.484375	-0.0252427	122
0.484375	-0.0252427	148
0.484375	-0.0252427	211
0.484375	-0.0252427	309
0.484375	-0.0252427	374
0.484375	-0.0252427	421
0.484375	-0.0252427	468
0.484375	-0.0252427	620
0.484375	-0.0252427	735
0.484375	-0.0252427	909
0.484375	-0.0252427	943
0.484375	-0.0252427	998
0.5	-0.0270812	398
0.5	-0.0270812	727
0.5	-0.0270812	747
0.484375	-0.03125	121
0.484375	-0.03125	129
0.484375	-0.03125	333
0.484375	-0.03125	359
0.484375	-0.03125	368
0.484375	-0.03125	515
0.484375	-0.03125	599
0.484375	-0.03125	609
0.484375	-0.03125	653
0.484375	-0.03125	776
0.484375	-0.03125	843
0.484375	-0.03125	860
0.484375	-0.03125	893
0.484375	-0.03125	990
0.5	-0.0332997	302
0.5	-0.0332997	461
0.46875	-0.0352046	43
0.46875	-0.0352046	70
0.46875	-0.0352046	246
0.46875	-0.0352046	425
0.46875	-0.0352046	611
0.484375	-0.0373281	20
0.484375	-0.0373281	91
0.484375	-0.0373281	107
0.484375	-0.0373281	138
0.484375	-0.0373281	147
0.484375	-0.0373281	204
0.484375	-0.0373281	388
0.484375	-0.0373281	447
0.484375	-0.0373281	663
0.484375	-0.0373281	807
0.46875	-0.0411483	72
0.46875	-0.0411483	149
0.46875	-0.0411483	183
0.46875	-0.0411483	449
0.46875	-0.0411483	643
0.46875	-0.0411483	949
0.484375	-0.0434783	33
0.484375	-0.0434783	85
0.484375	-0.0434783	181
0.484375	-0.0434783	241
0.484375	-0.0434783	366
0.484375	-0.0434783	607
0.484375	-0.0434783	944
0.453125	-0.0447761	428
0.46875	-0.0471607	75
0.46875	-0.0471607	130
0.46875	-0.0471607	384
0.46875	-0.0471607	392
0.46875	-0.0471607	513
0.46875	-0.0471607	518
0.46875	-0.0471607	904
0.46875	-0.0471607	931
0.46875	-0.0471607	976
0.484375	-0.0497018	163
0.484375	-0.0497018	167
0.484375	-0.0497018	218
0.484375	-0.0497018	328
0.484375	-0.0497018	372
0.484375	-0.0497018	522
0.484375	-0.0497018	585
0.484375	-0.0497018	593
0.484375	-0.0497018	684
0.484375	-0.0497018	756
0.453125	-0.0506567	306
0.46875	-0.053243	49
0.46875	-0.053243	76
0.46875	-0.053243	349
0.46875	-0.053243	363
0.46875	-0.053243	500
0.46875	-0.053243	712
0.46875	-0.053243	715
0.46875	-0.053243	831
0.46875	-0.053243	957
0.46875	-0.053243	962
0.46875	-0.053243	966
0.484375	-0.056	143
0.484375	-0.056	683
0.484375	-0.056	800
0.484375	-0.056	892
0.484375	-0.056	959
0.46875	-0.0593963	238
0.46875	-0.0593963	473
0.46875	-0.0593963	485
0.46875	-0.0593963	496
0.46875	-0.0593963	591
0.46875	-0.0593963	604
0.46875	-0.0593963	695
0.46875	-0.0593963	710
0.46875	-0.0593963	731
0.46875	-0.0593963	760
0.46875	-0.0593963	778
0.46875	-0.0593963	797
0.46875	-0.0593963	978
0.484375	-0.0623742	2
0.484375	-0.0623742	314
0.453125	-0.0626186	377
0.453125	-0.0626186	393
0.453125	-0.0626186	758
0.46875	-0.0656219	35
0.46875	-0.0656219	42
0.46875	-0.0656219	128
0.46875	-0.0656219	232
0.46875	-0.0656219	294
0.46875	-0.0656219	426
0.46875	-0.0656219	448
0.46875	-0.0656219	453
0.46875	-0.0656219	466
0.46875	-0.0656219	487
0.46875	-0.0656219	501
0.46875	-0.0656219	641
0.46875	-0.0656219	784
0.46875	-0.0656219	809
0.46875	-0.0656219	823
0.46875	-0.0656219	855
0.46875	-0.0656219	882
0.46875	-0.0656219	918
0.46875	-0.0656219	965
0.453125	-0.0687023	217
0.453125	-0.0687023	240
0.453125	-0.0687023	354
0.453125	-0.0687023	370
0.453125	-0.0687023	438
0.453125	-0.0687023	566
0.453125	-0.0687023	600
0.453125	-0.0687023	816
0.453125	-0.0687023	875
0.46875	-0.0719212	36
0.46875	-0.0719212	88
0.46875	-0.0719212	206
0.46875	-0.0719212	247
0.46875	-0.0719212	342
0.46875	-0.0719212	423
0.46875	-0.0719212	825
0.46875	-0.0719212	853
0.46875	-0.0719212	926
0.46875	-0.0719212	960
0.453125	-0.074856	17
0.453125	-0.074856	68
0.453125	-0.074856	236
0.453125	-0.074856	316
0.453125	-0.074856	331
0.453125	-0.074856	361
0.453125	-0.074856	386
0.453125	-0.074856	507
0.453125	-0.074856	916
0.453125	-0.074856	968
0.4375	-0.0776427	413
0.46875	-0.0782953	381
0.46875	-0.0782953	467
0.46875	-0.0782953	713
0.46875	-0.0782953	725
0.46875	-0.0782953	742
0.453125	-0.0810811	235
0.453125	-0.0810811	402
0.453125	-0.0810811	488
0.453125	-0.0810811	866
0.46875	-0.0847458	281
0.46875	-0.0847458	498
0.46875	-0.0847458	813
0.453125	-0.0873786	139
0.453125	-0.0873786	262
0.453125	-0.0873786	288
0.453125	-0.0873786	303
0.453125	-0.0873786	477
0.453125	-0.0873786	482
0.453125	-0.0873786	557
0.453125	-0.0873786	583
0.453125	-0.0873786	646
0.453125	-0.0873786	654
0.453125	-0.0873786	680
0.453125	-0.0873786	771
0.453125	-0.0873786	884
0.453125	-0.09375	13
0.453125	-0.09375	14
0.453125	-0.09375	71
0.453125	-0.09375	80
0.453125	-0.09375	174
0.453125	-0.09375	385
0.453125	-0.09375	389
0.453125	-0.09375	465
0.453125	-0.09375	573
0.453125	-0.09375	577
0.453125	-0.09375	630
0.453125	-0.09375	635
0.453125	-0.09375	723
0.453125	-0.09375	724
0.453125	-0.09375	794
0.453125	-0.09375	879
0.453125	-0.09375	964
0.453125	-0.09375	969
0.453125	-0.09375	999
0.4375	-0.096099	828
0.46875	-0.0978809	697
0.453125	-0.100196	44
0.453125	-0.100196	87
0.453125	-0.100196	137
0.453125	-0.100196	195
0.453125	-0.100196	267
0.453125	-0.100196	269
0.453125	-0.100196	313
0.453125	-0.100196	579
0.453125	-0.100196	590
0.453125	-0.100196	594
0.453125	-0.100196	774
0.453125	-0.100196	824
0.453125	-0.100196	834
0.453125	-0.100196	933
0.453125	-0.100196	958
0.4375	-0.102392	433
0.4375	-0.102392	514
0.4375	-0.102392	524
0.4375	-0.102392	559
0.4375	-0.102392	704
0.453125	-0.106719	170
0.453125	-0.106719	182
0.453125	-0.106719	527
0.453125	-0.106719	623
0.453125	-0.106719	659
0.453125	-0.106719	730
0.453125	-0.106719	763
0.453125	-0.106719	779
0.453125	-0.106719	995
0.4375	-0.108758	59
0.4375	-0.108758	516
0.4375	-0.108758	625
0.4375	-0.108758	638
0.4375	-0.108758	690
0.4375	-0.108758	769
0.4375	-0.108758	806
0.4375	-0.108758	819
0.4375	-0.108758	835
0.4375	-0.108758	845
0.4375	-0.108758	954
0.453125	-0.11332	103
0.453125	-0.11332	193
0.453125	-0.11332	613
0.453125	-0.11332	661
0.453125	-0.11332	838
0.4375	-0.115198	124
0.4375	-0.115198	140
0.4375	-0.115198	295
0.4375	-0.115198	347
0.4375	-0.115198	396
0.4375	-0.115198	544
0.4375	-0.115198	556
0.4375	-0.115198	595
0.4375	-0.115198	841
0.4375	-0.115198	847
0.4375	-0.115198	927
0.4375	-0.115198	974
0.421875	-0.116981	874
0.453125	-0.12	188
0.453125	-0.12	209
0.453125	-0.12	848
0.453125	-0.12	971
0.453125	-0.12	975
0.4375	-0.121714	10
0.4375	-0.121714	50
0.4375	-0.121714	73
0.4375	-0.121714	243
0.4375	-0.121714	383
0.4375	-0.121714	640
0.4375	-0.121714	706
0.4375	-0.121714	888
0.4375	-0.121714	889
0.4375	-0.121714	911
0.4375	-0.121714	991
0.453125	-0.126761	326
0.453125	-0.126761	677
0.453125	-0.126761	887
0.453125	-0.126761	914
0.4375	-0.128306	214
0.4375	-0.128306	250
0.4375	-0.128306	319
0.4375	-0.128306	334
0.4375	-0.128306	415
0.4375	-0.128306	512
0.4375	-0.128306	519
0.4375	-0.128306	575
0.4375	-0.128306	587
0.4375	-0.128306	792
0.4375	-0.128306	832
0.4375	-0.128306	844
0.4375	-0.128306	928
0.421875	-0.129771	15
0.421875	-0.129771	318
0.421875	-0.129771	470
0.4375	-0.134975	47
0.4375	-0.134975	207
0.4375	-0.134975	225
0.4375	-0.134975	278
0.4375	-0.134975	446
0.4375	-0.134975	493
0.4375	-0.134975	540
0.4375	-0.134975	562
0.4375	-0.134975	619
0.4375	-0.134975	652
0.4375	-0.134975	699
0.4375	-0.134975	711
0.4375	-0.134975	951
0.4375	-0.134975	961
0.421875	-0.136276	41
0.421875	-0.136276	119
0.421875	-0.136276	179
0.421875	-0.136276	254
0.421875	-0.136276	264
0.421875	-0.136276	549
0.4375	-0.141724	19
0.4375	-0.141724	53
0.4375	-0.141724	56
0.4375	-0.141724	110
0.4375	-0.141724	375
0.4375	-0.141724	445
0.4375	-0.141724	674
0.4375	-0.141724	780
0.4375	-0.141724	906
0.421875	-0.142857	55
0.421875	-0.142857	105
0.421875	-0.142857	520
0.421875	-0.142857	709
0.421875	-0.142857	766
0.4375	-0.148554	106
0.4375	-0.148554	430
0.4375	-0.148554	694
0.421875	-0.149515	3
0.421875	-0.149515	67
0.421875	-0.149515	94
0.421875	-0.149515	120
0.421875	-0.149515	197
0.421875	-0.149515	256
0.421875	-0.149515	443
0.421875	-0.149515	506
0.421875	-0.149515	541
0.421875	-0.149515	644
0.421875	-0.149515	662
0.421875	-0.149515	701
0.421875	-0.149515	787
0.421875	-0.149515	826
0.421875	-0.149515	837
0.40625	-0.150426	564
0.40625	-0.150426	988
0.4375	-0.155466	586
0.4375	-0.155466	811
0.421875	-0.15625	90
0.421875	-0.15625	153
0.421875	-0.15625	397
0.421875	-0.15625	409
0.421875	-0.15625	502
0.421875	-0.15625	521
0.421875	-0.15625	539
0.421875	-0.15625	751
0.421875	-0.15625	967
0.4375	-0.162462	272
0.4375	-0.162462	441
0.421875	-0.163065	81
0.421875	-0.163065	320
0.421875	-0.163065	463
0.421875	-0.163065	693
0.421875	-0.163065	796
0.421875	-0.163065	833
0.40625	-0.163636	633
0.40625	-0.163636	795
0.421875	-0.16996	244
0.421875	-0.16996	407
0.421875	-0.16996	552
0.421875	-0.16996	602
0.40625	-0.170356	52
0.40625	-0.170356	242
0.40625	-0.170356	517
0.40625	-0.170356	569
0.40625	-0.170356	597
0.40625	-0.170356	775
0.40625	-0.170356	942
0.421875	-0.176938	95
0.40625	-0.177154	114
0.40625	-0.177154	165
0.40625	-0.177154	210
0.40625	-0.177154	289
0.40625	-0.177154	308
0.40625	-0.177154	365
0.40625	-0.177154	491
0.40625	-0.177154	672
0.40625	-0.177154	852
0.40625	-0.177154	895
0.421875	-0.184	32
0.421875	-0.184	679
0.421875	-0.184	869
0.40625	-0.184031	37
0.40625	-0.184031	227
0.40625	-0.184031	252
0.40625	-0.184031	284
0.40625	-0.184031	439
0.40625	-0.184031	444
0.40625	-0.184031	472
0.40625	-0.184031	606
0.40625	-0.184031	681
0.390625	-0.184061	89
0.390625	-0.184061	956
0.390625	-0.19084	360
0.40625	-0.190989	237
0.40625	-0.190989	666
0.40625	-0.190989	743
0.40625	-0.190989	799
0.40625	-0.190989	946
0.40625	-0.190989	982
0.390625	-0.197697	601
0.390625	-0.197697	953
0.40625	-0.19803	86
0.40625	-0.19803	155
0.40625	-0.19803	390
0.40625	-0.19803	442
0.40625	-0.19803	503
0.40625	-0.19803	580
0.40625	-0.19803	729
0.40625	-0.19803	849
0.40625	-0.19803	940
0.40625	-0.19803	996
0.390625	-0.204633	98
0.390625	-0.204633	156
0.390625	-0.204633	332
0.390625	-0.204633	352
0.390625	-0.204633	839
0.40625	-0.205154	275
0.40625	-0.205154	615
0.40625	-0.205154	788
0.40625	-0.205154	898
0.390625	-0.21165	40
0.390625	-0.21165	279
0.390625	-0.21165	282
0.390625	-0.21165	337
0.390625	-0.21165	452
0.390625	-0.21165	499
0.390625	-0.21165	739
0.390625	-0.21165	894
0.375	-0.217888	919
0.390625	-0.21875	172
0.390625	-0.21875	528
0.390625	-0.21875	851
0.40625	-0.219659	45
0.40625	-0.219659	921
0.375	-0.22488	16
0.375	-0.22488	287
0.390625	-0.225933	79
0.390625	-0.225933	160
0.390625	-0.225933	168
0.390625	-0.225933	548
0.390625	-0.225933	589
0.390625	-0.225933	650
0.390625	-0.225933	746
0.390625	-0.225933	822
0.375	-0.231954	11
0.375	-0.231954	551
0.390625	-0.233202	25
0.390625	-0.233202	981
0.375	-0.239109	118
0.375	-0.239109	280
0.390625	-0.240557	123
0.390625	-0.240557	260
0.375	-0.246349	251
0.375	-0.246349	346
0.375	-0.246349	408
0.375	-0.246349	484
0.390625	-0.248	144
0.390625	-0.248	265
0.359375	-0.251908	610
0.375	-0.253673	58
0.375	-0.253673	223
0.375	-0.253673	300
0.375	-0.253673	325
0.375	-0.253673	355
0.375	-0.253673	648
0.375	-0.253673	772
0.359375	-0.259117	873
0.375	-0.261084	12
0.375	-0.261084	436
0.359375	-0.266409	450
0.359375	-0.266409	728
0.359375	-0.273786	553
0.359375	-0.273786	645
0.359375	-0.273786	859
0.375	-0.276171	312
0.375	-0.276171	667
0.359375	-0.28125	705
0.359375	-0.28125	925
0.34375	-0.286124	765
0.359375	-0.288802	563
0.359375	-0.288802	703
0.359375	-0.288802	993
0.34375	-0.293551	324
0.34375	-0.293551	670
0.34375	-0.293551	790
0.359375	-0.296443	7
0.359375	-0.296443	761
0.34375	-0.301065	621
0.34375	-0.308666	259
0.34375	-0.308666	298
0.34375	-0.308666	307
0.34375	-0.308666	718
0.34375	-0.308666	867
0.359375	-0.312	109
0.328125	-0.312977	721
0.328125	-0.312977	992
0.34375	-0.316357	6
0.34375	-0.316357	917
0.34375	-0.332012	231
0.328125	-0.335922	748
0.328125	-0.34375	830
0.328125	-0.34375	955
0.3125	-0.347368	877
0.3125	-0.347368	987
0.34375	-0.348044	422
0.3125	-0.36302	21
0.3125	-0.36302	912
0.3125	-0.37904	291
0.3125	-0.387192	627
0.296875	-0.398058	753
0.296875	-0.414538	338
0.265625	-0.451737	717
0.265625	-0.46875	345
