# Supplementary material for: Protein characteristics substantially influence the propensity of activity cliffs among kinase inhibitors
Source: Sci Rep. 2024 Apr 20;14:9058. doi: 10.1038/s41598-024-59501-w (PMC11032345; doi:10.1038/s41598-024-59501-w)
Supplement: Supplementary file 1 — Supplementary Information. [file 41598_2024_59501_MOESM1_ESM.zip › Supporting_revised/Supporting folder 2_Scrambling/RF_thresholdB_GA selected features.xlsx]

## Sheet: 1000 Scrambling
Y-scrambling based on GA feature selection for RF model at threshold B definition.
TruePositives	FalsePositives	TrueNegatives	FalseNegatives	Recall	Precision	Sensitivity	Specificity	F-measure	Accuracy	Cohen's kappa	Iteration
13	12	25	14	0.481481	0.52	0.481481	0.675676	0.5			0
0	4	52	8	0	0	0	0.928571				0
19	16	19	10	0.655172	0.542857	0.655172	0.542857	0.59375			0
									0.5	0.137321	0
9	13	24	18	0.333333	0.409091	0.333333	0.648649	0.367347			1
17	17	18	12	0.586207	0.5	0.586207	0.514286	0.539683			1
3	5	51	5	0.375	0.375	0.375	0.910714	0.375			1
									0.453125	0.08646	1
16	21	14	13	0.551724	0.432432	0.551724	0.4	0.484848			2
0	4	52	8	0	0	0	0.928571				2
12	11	26	15	0.444444	0.521739	0.444444	0.702703	0.48			2
									0.4375	0.0278481	2
13	18	17	16	0.448276	0.419355	0.448276	0.485714	0.433333			3
16	15	22	11	0.592593	0.516129	0.592593	0.594595	0.551724			3
0	2	54	8	0	0	0	0.964286				3
									0.453125	0.0443686	3
13	11	26	14	0.481481	0.541667	0.481481	0.702703	0.509804			4
16	20	15	13	0.551724	0.444444	0.551724	0.428571	0.492308			4
0	4	52	8	0	0	0	0.928571				4
									0.453125	0.0556492	4
10	17	20	17	0.37037	0.37037	0.37037	0.540541	0.37037			5
15	17	18	14	0.517241	0.46875	0.517241	0.514286	0.491803			5
1	4	52	7	0.125	0.2	0.125	0.928571	0.153846			5
									0.40625	-0.0137557	5
10	17	20	17	0.37037	0.37037	0.37037	0.540541	0.37037			6
14	21	14	15	0.482759	0.4	0.482759	0.4	0.4375			6
0	2	54	8	0	0	0	0.964286				6
									0.375	-0.0958904	6
10	17	20	17	0.37037	0.37037	0.37037	0.540541	0.37037			7
0	2	54	8	0	0	0	0.964286				7
16	19	16	13	0.551724	0.457143	0.551724	0.457143	0.5			7
									0.40625	-0.0410959	7
20	20	15	9	0.689655	0.5	0.689655	0.428571	0.57971			8
1	5	51	7	0.125	0.166667	0.125	0.910714	0.142857			8
4	14	23	23	0.148148	0.222222	0.148148	0.621622	0.177778			8
									0.390625	-0.0391341	8
12	12	25	15	0.444444	0.5	0.444444	0.675676	0.470588			9
16	19	16	13	0.551724	0.457143	0.551724	0.457143	0.5			9
0	5	51	8	0	0	0	0.910714				9
									0.4375	0.0371918	9
15	7	28	14	0.517241	0.681818	0.517241	0.8	0.588235			10
23	12	25	4	0.851852	0.657143	0.851852	0.675676	0.741935			10
1	6	50	7	0.125	0.142857	0.125	0.892857	0.133333			10
									0.609375	0.348799	10
10	15	20	19	0.344828	0.4	0.344828	0.571429	0.37037			11
11	23	14	16	0.407407	0.323529	0.407407	0.378378	0.360656			11
1	4	52	7	0.125	0.2	0.125	0.928571	0.153846			11
									0.34375	-0.113966	11
13	19	18	14	0.481481	0.40625	0.481481	0.486486	0.440678			12
14	17	18	15	0.482759	0.451613	0.482759	0.514286	0.466667			12
0	1	55	8	0	0	0	0.982143				12
									0.421875	-0.0184946	12
0	1	55	8	0	0	0	0.982143				13
19	20	15	10	0.655172	0.487179	0.655172	0.428571	0.558824			13
11	13	24	16	0.407407	0.458333	0.407407	0.648649	0.431373			13
									0.46875	0.0576007	13
13	18	17	16	0.448276	0.419355	0.448276	0.485714	0.433333			14
0	7	49	8	0	0	0	0.875				14
12	14	23	15	0.444444	0.461538	0.444444	0.621622	0.45283			14
									0.390625	-0.0233702	14
16	16	21	11	0.592593	0.5	0.592593	0.567568	0.542373			15
15	15	20	14	0.517241	0.5	0.517241	0.571429	0.508475			15
0	2	54	8	0	0	0	0.964286				15
									0.484375	0.0997442	15
7	20	15	22	0.241379	0.259259	0.241379	0.428571	0.25			16
7	20	17	20	0.259259	0.259259	0.259259	0.459459	0.259259			16
2	8	48	6	0.25	0.2	0.25	0.857143	0.222222			16
									0.25	-0.226837	16
14	20	15	15	0.482759	0.411765	0.482759	0.428571	0.444444			17
7	18	19	20	0.259259	0.28	0.259259	0.513514	0.269231			17
2	3	53	6	0.25	0.4	0.25	0.946429	0.307692			17
									0.359375	-0.0956159	17
10	14	23	17	0.37037	0.416667	0.37037	0.621622	0.392157			18
0	7	49	8	0	0	0	0.875				18
13	20	15	16	0.448276	0.393939	0.448276	0.428571	0.419355			18
									0.359375	-0.0776181	18
16	18	19	11	0.592593	0.470588	0.592593	0.513514	0.52459			19
12	15	20	17	0.413793	0.444444	0.413793	0.571429	0.428571			19
0	3	53	8	0	0	0	0.946429				19
									0.4375	0.0282581	19
9	9	28	18	0.333333	0.5	0.333333	0.756757	0.4			20
0	6	50	8	0	0	0	0.892857				20
18	22	13	11	0.62069	0.45	0.62069	0.371429	0.521739			20
									0.421875	0.0141549	20
10	16	21	17	0.37037	0.384615	0.37037	0.567568	0.377358			21
13	20	15	16	0.448276	0.393939	0.448276	0.428571	0.419355			21
1	4	52	7	0.125	0.2	0.125	0.928571	0.153846			21
									0.375	-0.0680017	21
13	11	26	14	0.481481	0.541667	0.481481	0.702703	0.509804			22
2	6	50	6	0.25	0.25	0.25	0.892857	0.25			22
18	14	21	11	0.62069	0.5625	0.62069	0.6	0.590164			22
									0.515625	0.192182	22
12	15	20	17	0.413793	0.444444	0.413793	0.571429	0.428571			23
13	19	18	14	0.481481	0.40625	0.481481	0.486486	0.440678			23
0	5	51	8	0	0	0	0.910714				23
									0.390625	-0.0361146	23
15	27	8	14	0.517241	0.357143	0.517241	0.228571	0.422535			24
6	16	21	21	0.222222	0.272727	0.222222	0.567568	0.244898			24
0	0	56	8	0		0	1				24
									0.328125	-0.204904	24
5	15	22	22	0.185185	0.25	0.185185	0.594595	0.212766			25
11	23	12	18	0.37931	0.323529	0.37931	0.342857	0.349206			25
2	8	48	6	0.25	0.2	0.25	0.857143	0.222222			25
									0.28125	-0.182329	25
13	10	27	14	0.481481	0.565217	0.481481	0.72973	0.52			26
17	15	20	12	0.586207	0.53125	0.586207	0.571429	0.557377			26
0	9	47	8	0	0	0	0.839286				26
									0.46875	0.120808	26
15	11	26	12	0.555556	0.576923	0.555556	0.702703	0.566038			27
18	18	17	11	0.62069	0.5	0.62069	0.485714	0.553846			27
0	2	54	8	0	0	0	0.964286				27
									0.515625	0.149957	27
15	19	16	14	0.517241	0.441176	0.517241	0.457143	0.47619			28
12	14	23	15	0.444444	0.461538	0.444444	0.621622	0.45283			28
0	4	52	8	0	0	0	0.928571				28
									0.421875	0.003367	28
15	14	21	14	0.517241	0.517241	0.517241	0.6	0.517241			29
0	8	48	8	0	0	0	0.857143				29
12	15	22	15	0.444444	0.444444	0.444444	0.594595	0.444444			29
									0.421875	0.0381803	29
14	18	17	15	0.482759	0.4375	0.482759	0.485714	0.459016			30
13	15	22	14	0.481481	0.464286	0.481481	0.594595	0.472727			30
1	3	53	7	0.125	0.25	0.125	0.946429	0.166667			30
									0.4375	0.0319328	30
15	15	20	14	0.517241	0.5	0.517241	0.571429	0.508475			31
16	14	23	11	0.592593	0.533333	0.592593	0.621622	0.561404			31
1	3	53	7	0.125	0.25	0.125	0.946429	0.166667			31
									0.5	0.14094	31
13	21	14	16	0.448276	0.382353	0.448276	0.4	0.412698			32
8	17	20	19	0.296296	0.32	0.296296	0.540541	0.307692			32
0	5	51	8	0	0	0	0.910714				32
									0.328125	-0.149061	32
15	23	12	14	0.517241	0.394737	0.517241	0.342857	0.447761			33
1	2	54	7	0.125	0.333333	0.125	0.964286	0.181818			33
7	16	21	20	0.259259	0.304348	0.259259	0.567568	0.28			33
									0.359375	-0.117071	33
9	15	22	18	0.333333	0.375	0.333333	0.594595	0.352941			34
0	7	49	8	0	0	0	0.875				34
16	17	18	13	0.551724	0.484848	0.551724	0.514286	0.516129			34
									0.390625	-0.0250513	34
10	13	24	17	0.37037	0.434783	0.37037	0.648649	0.4			35
16	22	13	13	0.551724	0.421053	0.551724	0.371429	0.477612			35
0	3	53	8	0	0	0	0.946429				35
									0.40625	-0.0353342	35
14	17	18	15	0.482759	0.451613	0.482759	0.514286	0.466667			36
12	20	17	15	0.444444	0.375	0.444444	0.459459	0.40678			36
0	1	55	8	0	0	0	0.982143				36
									0.40625	-0.0460215	36
10	18	19	17	0.37037	0.357143	0.37037	0.513514	0.363636			37
13	20	15	16	0.448276	0.393939	0.448276	0.428571	0.419355			37
1	2	54	7	0.125	0.333333	0.125	0.964286	0.181818			37
									0.375	-0.0852056	37
0	4	52	8	0	0	0	0.928571				38
14	11	26	13	0.518519	0.56	0.518519	0.702703	0.538462			38
17	18	17	12	0.586207	0.485714	0.586207	0.485714	0.53125			38
									0.484375	0.110362	38
1	3	53	7	0.125	0.25	0.125	0.946429	0.166667			39
16	19	16	13	0.551724	0.457143	0.551724	0.457143	0.5			39
9	16	21	18	0.333333	0.36	0.333333	0.567568	0.346154			39
									0.40625	-0.0244313	39
7	8	29	20	0.259259	0.466667	0.259259	0.783784	0.333333			40
0	6	50	8	0	0	0	0.892857				40
20	23	12	9	0.689655	0.465116	0.689655	0.342857	0.555556			40
									0.421875	0.0116861	40
15	10	25	14	0.517241	0.6	0.517241	0.714286	0.555556			41
16	17	20	11	0.592593	0.484848	0.592593	0.540541	0.533333			41
2	4	52	6	0.25	0.333333	0.25	0.928571	0.285714			41
									0.515625	0.184211	41
18	13	22	11	0.62069	0.580645	0.62069	0.628571	0.6			42
13	16	21	14	0.481481	0.448276	0.481481	0.567568	0.464286			42
0	4	52	8	0	0	0	0.928571				42
									0.484375	0.11335	42
13	19	18	14	0.481481	0.40625	0.481481	0.486486	0.440678			43
14	16	19	15	0.482759	0.466667	0.482759	0.542857	0.474576			43
1	1	55	7	0.125	0.5	0.125	0.982143	0.2			43
									0.4375	0.0179028	43
1	4	52	7	0.125	0.2	0.125	0.928571	0.153846			44
10	11	26	17	0.37037	0.47619	0.37037	0.702703	0.416667			44
20	18	17	9	0.689655	0.526316	0.689655	0.485714	0.597015			44
									0.484375	0.115207	44
10	14	23	17	0.37037	0.416667	0.37037	0.621622	0.392157			45
1	4	52	7	0.125	0.2	0.125	0.928571	0.153846			45
17	18	17	12	0.586207	0.485714	0.586207	0.485714	0.53125			45
									0.4375	0.0371918	45
8	16	21	19	0.296296	0.333333	0.296296	0.567568	0.313725			46
15	19	16	14	0.517241	0.441176	0.517241	0.457143	0.47619			46
1	5	51	7	0.125	0.166667	0.125	0.910714	0.142857			46
									0.375	-0.0604805	46
17	20	15	12	0.586207	0.459459	0.586207	0.428571	0.515152			47
9	17	20	18	0.333333	0.346154	0.333333	0.540541	0.339623			47
0	1	55	8	0	0	0	0.982143				47
									0.40625	-0.0514483	47
12	21	16	15	0.444444	0.363636	0.444444	0.432432	0.4			48
13	16	19	16	0.448276	0.448276	0.448276	0.542857	0.448276			48
1	1	55	7	0.125	0.5	0.125	0.982143	0.2			48
									0.40625	-0.0357751	48
11	19	16	18	0.37931	0.366667	0.37931	0.457143	0.372881			49
12	19	18	15	0.444444	0.387097	0.444444	0.486486	0.413793			49
0	3	53	8	0	0	0	0.946429				49
									0.359375	-0.109514	49
12	19	18	15	0.444444	0.387097	0.444444	0.486486	0.413793			50
0	4	52	8	0	0	0	0.928571				50
13	16	19	16	0.448276	0.448276	0.448276	0.542857	0.448276			50
									0.390625	-0.0461023	50
0	6	50	8	0	0	0	0.892857				51
8	17	20	19	0.296296	0.32	0.296296	0.540541	0.307692			51
9	24	11	20	0.310345	0.272727	0.310345	0.314286	0.290323			51
									0.265625	-0.245033	51
8	11	26	19	0.296296	0.421053	0.296296	0.702703	0.347826			52
18	21	14	11	0.62069	0.461538	0.62069	0.4	0.529412			52
1	5	51	7	0.125	0.166667	0.125	0.910714	0.142857			52
									0.421875	0.014975	52
18	12	23	11	0.62069	0.6	0.62069	0.657143	0.610169			53
14	16	21	13	0.518519	0.466667	0.518519	0.567568	0.491228			53
0	4	52	8	0	0	0	0.928571				53
									0.5	0.14094	53
13	17	18	16	0.448276	0.433333	0.448276	0.514286	0.440678			54
15	16	21	12	0.555556	0.483871	0.555556	0.567568	0.517241			54
0	3	53	8	0	0	0	0.946429				54
									0.4375	0.0257928	54
18	20	15	11	0.62069	0.473684	0.62069	0.428571	0.537313			55
10	14	23	17	0.37037	0.416667	0.37037	0.621622	0.392157			55
0	2	54	8	0	0	0	0.964286				55
									0.4375	0.0111588	55
16	15	20	13	0.551724	0.516129	0.551724	0.571429	0.533333			56
14	14	23	13	0.518519	0.5	0.518519	0.621622	0.509091			56
0	5	51	8	0	0	0	0.910714				56
									0.46875	0.093711	56
15	17	18	14	0.517241	0.46875	0.517241	0.514286	0.491803			57
0	4	52	8	0	0	0	0.928571				57
13	15	22	14	0.481481	0.464286	0.481481	0.594595	0.472727			57
									0.4375	0.0319328	57
12	17	18	17	0.413793	0.413793	0.413793	0.514286	0.413793			58
12	18	19	15	0.444444	0.4	0.444444	0.513514	0.421053			58
1	4	52	7	0.125	0.2	0.125	0.928571	0.153846			58
									0.390625	-0.0378378	58
7	13	24	20	0.259259	0.35	0.259259	0.648649	0.297872			59
15	23	12	14	0.517241	0.394737	0.517241	0.342857	0.447761			59
1	5	51	7	0.125	0.166667	0.125	0.910714	0.142857			59
									0.359375	-0.0906068	59
15	21	14	14	0.517241	0.416667	0.517241	0.4	0.461538			60
9	18	19	18	0.333333	0.333333	0.333333	0.513514	0.333333			60
0	1	55	8	0	0	0	0.982143				60
									0.375	-0.105832	60
13	16	21	14	0.481481	0.448276	0.481481	0.567568	0.464286			61
14	14	21	15	0.482759	0.5	0.482759	0.6	0.491228			61
0	7	49	8	0	0	0	0.875				61
									0.421875	0.0314928	61
0	3	53	8	0	0	0	0.946429				62
16	11	26	11	0.592593	0.592593	0.592593	0.702703	0.592593			62
20	14	21	9	0.689655	0.588235	0.689655	0.6	0.634921			62
									0.5625	0.239711	62
14	17	18	15	0.482759	0.451613	0.482759	0.514286	0.466667			63
12	18	19	15	0.444444	0.4	0.444444	0.513514	0.421053			63
0	3	53	8	0	0	0	0.946429				63
									0.40625	-0.0292002	63
9	9	28	18	0.333333	0.5	0.333333	0.756757	0.4			64
0	9	47	8	0	0	0	0.839286				64
14	23	12	15	0.482759	0.378378	0.482759	0.342857	0.424242			64
									0.359375	-0.064503	64
14	17	20	13	0.518519	0.451613	0.518519	0.540541	0.482759			65
16	14	21	13	0.551724	0.533333	0.551724	0.6	0.542373			65
0	3	53	8	0	0	0	0.946429				65
									0.46875	0.0799154	65
13	17	18	16	0.448276	0.433333	0.448276	0.514286	0.440678			66
14	17	20	13	0.518519	0.451613	0.518519	0.540541	0.482759			66
0	3	53	8	0	0	0	0.946429				66
									0.421875	-0.0012685	66
15	17	18	14	0.517241	0.46875	0.517241	0.514286	0.491803			67
11	18	19	16	0.407407	0.37931	0.407407	0.513514	0.392857			67
0	3	53	8	0	0	0	0.946429				67
									0.40625	-0.030072	67
10	12	25	17	0.37037	0.454545	0.37037	0.675676	0.408163			68
1	6	50	7	0.125	0.142857	0.125	0.892857	0.133333			68
18	17	18	11	0.62069	0.514286	0.62069	0.514286	0.5625			68
									0.453125	0.0785685	68
12	22	13	17	0.413793	0.352941	0.413793	0.371429	0.380952			69
8	17	20	19	0.296296	0.32	0.296296	0.540541	0.307692			69
0	5	51	8	0	0	0	0.910714				69
									0.3125	-0.175783	69
16	16	19	13	0.551724	0.5	0.551724	0.542857	0.52459			70
13	15	22	14	0.481481	0.464286	0.481481	0.594595	0.472727			70
0	4	52	8	0	0	0	0.928571				70
									0.453125	0.0588235	70
14	21	14	15	0.482759	0.4	0.482759	0.4	0.4375			71
8	17	20	19	0.296296	0.32	0.296296	0.540541	0.307692			71
0	4	52	8	0	0	0	0.928571				71
									0.34375	-0.132266	71
10	17	20	17	0.37037	0.37037	0.37037	0.540541	0.37037			72
14	18	17	15	0.482759	0.4375	0.482759	0.485714	0.459016			72
0	5	51	8	0	0	0	0.910714				72
									0.375	-0.0671113	72
10	17	20	17	0.37037	0.37037	0.37037	0.540541	0.37037			73
12	22	13	17	0.413793	0.352941	0.413793	0.371429	0.380952			73
0	3	53	8	0	0	0	0.946429				73
									0.34375	-0.140433	73
6	19	18	21	0.222222	0.24	0.222222	0.486486	0.230769			74
0	6	50	8	0	0	0	0.892857				74
11	22	13	18	0.37931	0.333333	0.37931	0.371429	0.354839			74
									0.265625	-0.245033	74
13	17	18	16	0.448276	0.433333	0.448276	0.514286	0.440678			75
10	17	20	17	0.37037	0.37037	0.37037	0.540541	0.37037			75
1	6	50	7	0.125	0.142857	0.125	0.892857	0.133333			75
									0.375	-0.0487505	75
19	20	15	10	0.655172	0.487179	0.655172	0.428571	0.558824			76
9	9	28	18	0.333333	0.5	0.333333	0.756757	0.4			76
2	5	51	6	0.25	0.285714	0.25	0.910714	0.266667			76
									0.46875	0.10194	76
14	17	18	15	0.482759	0.451613	0.482759	0.514286	0.466667			77
13	17	20	14	0.481481	0.433333	0.481481	0.540541	0.45614			77
0	3	53	8	0	0	0	0.946429				77
									0.421875	-0.00211595	77
8	20	17	19	0.296296	0.285714	0.296296	0.459459	0.290909			78
1	5	51	7	0.125	0.166667	0.125	0.910714	0.142857			78
9	21	14	20	0.310345	0.3	0.310345	0.4	0.305085			78
									0.28125	-0.215524	78
2	4	52	6	0.25	0.333333	0.25	0.928571	0.285714			79
15	23	12	14	0.517241	0.394737	0.517241	0.342857	0.447761			79
4	16	21	23	0.148148	0.2	0.148148	0.567568	0.170213			79
									0.328125	-0.143807	79
15	26	9	14	0.517241	0.365854	0.517241	0.257143	0.428571			80
5	14	23	22	0.185185	0.263158	0.185185	0.621622	0.217391			80
1	3	53	7	0.125	0.25	0.125	0.946429	0.166667			80
									0.328125	-0.165114	80
0	5	51	8	0	0	0	0.910714				81
13	19	16	16	0.448276	0.40625	0.448276	0.457143	0.42623			81
12	15	22	15	0.444444	0.444444	0.444444	0.594595	0.444444			81
									0.390625	-0.0404335	81
14	16	21	13	0.518519	0.466667	0.518519	0.567568	0.491228			82
15	14	21	14	0.517241	0.517241	0.517241	0.6	0.517241			82
1	4	52	7	0.125	0.2	0.125	0.928571	0.153846			82
									0.46875	0.0952183	82
15	20	15	14	0.517241	0.428571	0.517241	0.428571	0.46875			83
7	17	20	20	0.259259	0.291667	0.259259	0.540541	0.27451			83
0	5	51	8	0	0	0	0.910714				83
									0.34375	-0.123276	83
10	16	21	17	0.37037	0.384615	0.37037	0.567568	0.377358			84
12	19	16	17	0.413793	0.387097	0.413793	0.457143	0.4			84
0	7	49	8	0	0	0	0.875				84
									0.34375	-0.102091	84
8	19	18	19	0.296296	0.296296	0.296296	0.486486	0.296296			85
11	21	14	18	0.37931	0.34375	0.37931	0.4	0.360656			85
0	5	51	8	0	0	0	0.910714				85
									0.296875	-0.2005	85
10	18	19	17	0.37037	0.357143	0.37037	0.513514	0.363636			86
0	4	52	8	0	0	0	0.928571				86
13	19	16	16	0.448276	0.40625	0.448276	0.457143	0.42623			86
									0.359375	-0.102521	86
14	18	19	13	0.518519	0.4375	0.518519	0.513514	0.474576			87
14	15	20	15	0.482759	0.482759	0.482759	0.571429	0.482759			87
0	3	53	8	0	0	0	0.946429				87
									0.4375	0.026616	87
18	11	26	9	0.666667	0.62069	0.666667	0.702703	0.642857			88
1	5	51	7	0.125	0.166667	0.125	0.910714	0.142857			88
18	11	24	11	0.62069	0.62069	0.62069	0.685714	0.62069			88
									0.578125	0.287129	88
14	16	19	15	0.482759	0.466667	0.482759	0.542857	0.474576			89
14	16	21	13	0.518519	0.466667	0.518519	0.567568	0.491228			89
1	3	53	7	0.125	0.25	0.125	0.946429	0.166667			89
									0.453125	0.0604027	89
1	4	52	7	0.125	0.2	0.125	0.928571	0.153846			90
9	13	24	18	0.333333	0.409091	0.333333	0.648649	0.367347			90
17	20	15	12	0.586207	0.459459	0.586207	0.428571	0.515152			90
									0.421875	0.00879029	90
19	18	17	10	0.655172	0.513514	0.655172	0.485714	0.575758			91
12	11	26	15	0.444444	0.521739	0.444444	0.702703	0.48			91
0	4	52	8	0	0	0	0.928571				91
									0.484375	0.108861	91
12	18	19	15	0.444444	0.4	0.444444	0.513514	0.421053			92
13	16	19	16	0.448276	0.448276	0.448276	0.542857	0.448276			92
0	5	51	8	0	0	0	0.910714				92
									0.390625	-0.0378378	92
17	23	12	12	0.586207	0.425	0.586207	0.342857	0.492754			93
7	15	22	20	0.259259	0.318182	0.259259	0.594595	0.285714			93
0	2	54	8	0	0	0	0.964286				93
									0.375	-0.100602	93
9	16	21	18	0.333333	0.36	0.333333	0.567568	0.346154			94
0	7	49	8	0	0	0	0.875				94
11	21	14	18	0.37931	0.34375	0.37931	0.4	0.360656			94
									0.3125	-0.155519	94
13	25	10	16	0.448276	0.342105	0.448276	0.285714	0.38806			95
5	13	24	22	0.185185	0.277778	0.185185	0.648649	0.222222			95
1	7	49	7	0.125	0.125	0.125	0.875	0.125			95
									0.296875	-0.178396	95
10	17	20	17	0.37037	0.37037	0.37037	0.540541	0.37037			96
12	23	12	17	0.413793	0.342857	0.413793	0.342857	0.375			96
0	2	54	8	0	0	0	0.964286				96
									0.34375	-0.150685	96
1	3	53	7	0.125	0.25	0.125	0.946429	0.166667			97
9	18	19	18	0.333333	0.333333	0.333333	0.513514	0.333333			97
14	19	16	15	0.482759	0.424242	0.482759	0.457143	0.451613			97
									0.375	-0.0765349	97
19	21	14	10	0.655172	0.475	0.655172	0.4	0.550725			98
11	10	27	16	0.407407	0.52381	0.407407	0.72973	0.458333			98
0	3	53	8	0	0	0	0.946429				98
									0.46875	0.0720682	98
10	13	24	17	0.37037	0.434783	0.37037	0.648649	0.4			99
18	19	16	11	0.62069	0.486486	0.62069	0.457143	0.545455			99
0	4	52	8	0	0	0	0.928571				99
									0.4375	0.0278481	99
17	16	19	12	0.586207	0.515152	0.586207	0.542857	0.548387			100
12	15	22	15	0.444444	0.444444	0.444444	0.594595	0.444444			100
0	4	52	8	0	0	0	0.928571				100
									0.453125	0.058032	100
15	20	15	14	0.517241	0.428571	0.517241	0.428571	0.46875			101
11	16	21	16	0.407407	0.407407	0.407407	0.567568	0.407407			101
0	2	54	8	0	0	0	0.964286				101
									0.40625	-0.0410959	101
16	16	19	13	0.551724	0.5	0.551724	0.542857	0.52459			102
14	15	22	13	0.518519	0.482759	0.518519	0.594595	0.5			102
0	3	53	8	0	0	0	0.946429				102
									0.46875	0.0783566	102
10	14	23	17	0.37037	0.416667	0.37037	0.621622	0.392157			103
16	19	16	13	0.551724	0.457143	0.551724	0.457143	0.5			103
0	5	51	8	0	0	0	0.910714				103
									0.40625	-0.0162975	103
16	18	17	13	0.551724	0.470588	0.551724	0.485714	0.507937			104
8	14	23	19	0.296296	0.363636	0.296296	0.621622	0.326531			104
1	7	49	7	0.125	0.125	0.125	0.875	0.125			104
									0.390625	-0.0179445	104
16	19	16	13	0.551724	0.457143	0.551724	0.457143	0.5			105
11	14	23	16	0.407407	0.44	0.407407	0.621622	0.423077			105
0	4	52	8	0	0	0	0.928571				105
									0.421875	0.00252738	105
14	15	22	13	0.518519	0.482759	0.518519	0.594595	0.5			106
0	6	50	8	0	0	0	0.892857				106
10	19	16	19	0.344828	0.344828	0.344828	0.457143	0.344828			106
									0.375	-0.0561056	106
18	18	19	9	0.666667	0.5	0.666667	0.513514	0.571429			107
13	12	23	16	0.448276	0.52	0.448276	0.657143	0.481481			107
1	2	54	7	0.125	0.333333	0.125	0.964286	0.181818			107
									0.5	0.137684	107
14	13	24	13	0.518519	0.518519	0.518519	0.648649	0.518519			108
18	15	20	11	0.62069	0.545455	0.62069	0.571429	0.580645			108
1	3	53	7	0.125	0.25	0.125	0.946429	0.166667			108
									0.515625	0.165685	108
13	20	15	16	0.448276	0.393939	0.448276	0.428571	0.419355			109
6	17	20	21	0.222222	0.26087	0.222222	0.540541	0.24			109
1	7	49	7	0.125	0.125	0.125	0.875	0.125			109
									0.3125	-0.147514	109
8	14	23	19	0.296296	0.363636	0.296296	0.621622	0.326531			110
16	17	18	13	0.551724	0.484848	0.551724	0.514286	0.516129			110
0	9	47	8	0	0	0	0.839286				110
									0.375	-0.0351799	110
19	5	32	8	0.703704	0.791667	0.703704	0.864865	0.745098			111
20	14	21	9	0.689655	0.588235	0.689655	0.6	0.634921			111
1	5	51	7	0.125	0.166667	0.125	0.910714	0.142857			111
									0.625	0.363712	111
8	23	14	19	0.296296	0.258065	0.296296	0.378378	0.275862			112
11	20	15	18	0.37931	0.354839	0.37931	0.428571	0.366667			112
0	2	54	8	0	0	0	0.964286				112
									0.296875	-0.228669	112
13	19	18	14	0.481481	0.40625	0.481481	0.486486	0.440678			113
12	17	18	17	0.413793	0.413793	0.413793	0.514286	0.413793			113
0	3	53	8	0	0	0	0.946429				113
									0.390625	-0.0544994	113
14	19	16	15	0.482759	0.424242	0.482759	0.457143	0.451613			114
0	5	51	8	0	0	0	0.910714				114
10	16	21	17	0.37037	0.384615	0.37037	0.567568	0.377358			114
									0.375	-0.0680017	114
6	18	19	21	0.222222	0.25	0.222222	0.513514	0.235294			115
15	20	15	14	0.517241	0.428571	0.517241	0.428571	0.46875			115
0	5	51	8	0	0	0	0.910714				115
									0.328125	-0.150021	115
12	16	21	15	0.444444	0.428571	0.444444	0.567568	0.436364			116
16	20	15	13	0.551724	0.444444	0.551724	0.428571	0.492308			116
0	0	56	8	0		0	1				116
									0.4375	-0.00348432	116
16	21	14	13	0.551724	0.432432	0.551724	0.4	0.484848			117
1	5	51	7	0.125	0.166667	0.125	0.910714	0.142857			117
11	10	27	16	0.407407	0.52381	0.407407	0.72973	0.458333			117
									0.4375	0.0431894	117
14	19	16	15	0.482759	0.424242	0.482759	0.457143	0.451613			118
7	18	19	20	0.259259	0.28	0.259259	0.513514	0.269231			118
2	4	52	6	0.25	0.333333	0.25	0.928571	0.285714			118
									0.359375	-0.0860927	118
13	15	22	14	0.481481	0.464286	0.481481	0.594595	0.472727			119
0	6	50	8	0	0	0	0.892857				119
14	16	19	15	0.482759	0.466667	0.482759	0.542857	0.474576			119
									0.421875	0.0222956	119
9	18	19	18	0.333333	0.333333	0.333333	0.513514	0.333333			120
11	22	13	18	0.37931	0.333333	0.37931	0.371429	0.354839			120
2	2	54	6	0.25	0.5	0.25	0.964286	0.333333			120
									0.34375	-0.130362	120
6	13	24	21	0.222222	0.315789	0.222222	0.648649	0.26087			121
2	6	50	6	0.25	0.25	0.25	0.892857	0.25			121
20	17	18	9	0.689655	0.540541	0.689655	0.514286	0.606061			121
									0.4375	0.058054	121
8	12	25	19	0.296296	0.4	0.296296	0.675676	0.340426			122
18	21	14	11	0.62069	0.461538	0.62069	0.4	0.529412			122
0	5	51	8	0	0	0	0.910714				122
									0.40625	-0.0197065	122
12	14	23	15	0.444444	0.461538	0.444444	0.621622	0.45283			123
16	18	17	13	0.551724	0.470588	0.551724	0.485714	0.507937			123
0	4	52	8	0	0	0	0.928571				123
									0.4375	0.030303	123
0	6	50	8	0	0	0	0.892857				124
15	24	11	14	0.517241	0.384615	0.517241	0.314286	0.441176			124
8	11	26	19	0.296296	0.421053	0.296296	0.702703	0.347826			124
									0.359375	-0.0915141	124
11	11	26	16	0.407407	0.5	0.407407	0.702703	0.44898			125
20	18	17	9	0.689655	0.526316	0.689655	0.485714	0.597015			125
0	4	52	8	0	0	0	0.928571				125
									0.484375	0.108108	125
17	20	15	12	0.586207	0.459459	0.586207	0.428571	0.515152			126
12	15	22	15	0.444444	0.444444	0.444444	0.594595	0.444444			126
0	0	56	8	0		0	1				126
									0.453125	0.0235397	126
16	25	10	13	0.551724	0.390244	0.551724	0.285714	0.457143			127
7	13	24	20	0.259259	0.35	0.259259	0.648649	0.297872			127
0	3	53	8	0	0	0	0.946429				127
									0.359375	-0.119932	127
14	12	23	15	0.482759	0.538462	0.482759	0.657143	0.509091			128
15	19	18	12	0.555556	0.441176	0.555556	0.486486	0.491803			128
0	4	52	8	0	0	0	0.928571				128
									0.453125	0.0635452	128
0	7	49	8	0	0	0	0.875				129
10	18	19	17	0.37037	0.357143	0.37037	0.513514	0.363636			129
11	18	17	18	0.37931	0.37931	0.37931	0.485714	0.37931			129
									0.328125	-0.126484	129
0	8	48	8	0	0	0	0.857143				130
17	22	13	12	0.586207	0.435897	0.586207	0.371429	0.5			130
7	10	27	20	0.259259	0.411765	0.259259	0.72973	0.318182			130
									0.375	-0.048321	130
10	19	16	19	0.344828	0.344828	0.344828	0.457143	0.344828			131
11	19	18	16	0.407407	0.366667	0.407407	0.486486	0.385965			131
0	5	51	8	0	0	0	0.910714				131
									0.328125	-0.144283	131
17	17	18	12	0.586207	0.5	0.586207	0.514286	0.539683			132
11	14	23	16	0.407407	0.44	0.407407	0.621622	0.423077			132
2	3	53	6	0.25	0.4	0.25	0.946429	0.307692			132
									0.46875	0.0914405	132
0	3	53	8	0	0	0	0.946429				133
15	19	16	14	0.517241	0.441176	0.517241	0.457143	0.47619			133
10	17	20	17	0.37037	0.37037	0.37037	0.540541	0.37037			133
									0.390625	-0.0589733	133
0	2	54	8	0	0	0	0.964286				134
16	16	21	11	0.592593	0.5	0.592593	0.567568	0.542373			134
18	12	23	11	0.62069	0.6	0.62069	0.657143	0.610169			134
									0.53125	0.181586	134
8	16	21	19	0.296296	0.333333	0.296296	0.567568	0.313725			135
11	23	12	18	0.37931	0.323529	0.37931	0.342857	0.349206			135
1	5	51	7	0.125	0.166667	0.125	0.910714	0.142857			135
									0.3125	-0.166529	135
9	21	16	18	0.333333	0.3	0.333333	0.432432	0.315789			136
1	4	52	7	0.125	0.2	0.125	0.928571	0.153846			136
9	20	15	20	0.310345	0.310345	0.310345	0.428571	0.310345			136
									0.296875	-0.197505	136
16	19	16	13	0.551724	0.457143	0.551724	0.457143	0.5			137
9	15	22	18	0.333333	0.375	0.333333	0.594595	0.352941			137
0	5	51	8	0	0	0	0.910714				137
									0.390625	-0.0430422	137
17	19	16	12	0.586207	0.472222	0.586207	0.457143	0.523077			138
11	13	24	16	0.407407	0.458333	0.407407	0.648649	0.431373			138
1	3	53	7	0.125	0.25	0.125	0.946429	0.166667			138
									0.453125	0.0556492	138
13	14	23	14	0.481481	0.481481	0.481481	0.621622	0.481481			139
18	17	18	11	0.62069	0.514286	0.62069	0.514286	0.5625			139
1	1	55	7	0.125	0.5	0.125	0.982143	0.2			139
									0.5	0.123288	139
10	12	25	17	0.37037	0.454545	0.37037	0.675676	0.408163			140
14	25	10	15	0.482759	0.358974	0.482759	0.285714	0.411765			140
0	3	53	8	0	0	0	0.946429				140
									0.375	-0.0907542	140
11	9	28	16	0.407407	0.55	0.407407	0.756757	0.468085			141
22	15	20	7	0.758621	0.594595	0.758621	0.571429	0.666667			141
2	5	51	6	0.25	0.285714	0.25	0.910714	0.266667			141
									0.546875	0.23527	141
10	15	22	17	0.37037	0.4	0.37037	0.594595	0.384615			142
16	19	16	13	0.551724	0.457143	0.551724	0.457143	0.5			142
2	2	54	6	0.25	0.5	0.25	0.964286	0.333333			142
									0.4375	0.0294861	142
14	25	10	15	0.482759	0.358974	0.482759	0.285714	0.411765			143
0	4	52	8	0	0	0	0.928571				143
10	11	26	17	0.37037	0.47619	0.37037	0.702703	0.416667			143
									0.375	-0.0819949	143
10	21	14	19	0.344828	0.322581	0.344828	0.4	0.333333			144
3	4	52	5	0.375	0.428571	0.375	0.928571	0.4			144
6	20	17	21	0.222222	0.230769	0.222222	0.459459	0.226415			144
									0.296875	-0.180812	144
0	5	51	8	0	0	0	0.910714				145
6	16	21	21	0.222222	0.272727	0.222222	0.567568	0.244898			145
15	22	13	14	0.517241	0.405405	0.517241	0.371429	0.454545			145
									0.328125	-0.151946	145
15	16	19	14	0.517241	0.483871	0.517241	0.542857	0.5			146
13	15	22	14	0.481481	0.464286	0.481481	0.594595	0.472727			146
2	3	53	6	0.25	0.4	0.25	0.946429	0.307692			146
									0.46875	0.093711	146
19	17	18	10	0.655172	0.527778	0.655172	0.514286	0.584615			147
0	7	49	8	0	0	0	0.875				147
8	13	24	19	0.296296	0.380952	0.296296	0.648649	0.333333			147
									0.421875	0.0251132	147
11	14	23	16	0.407407	0.44	0.407407	0.621622	0.423077			148
16	18	17	13	0.551724	0.470588	0.551724	0.485714	0.507937			148
0	5	51	8	0	0	0	0.910714				148
									0.421875	0.0112735	148
16	22	13	13	0.551724	0.421053	0.551724	0.371429	0.477612			149
6	14	23	21	0.222222	0.3	0.222222	0.621622	0.255319			149
1	5	51	7	0.125	0.166667	0.125	0.910714	0.142857			149
									0.359375	-0.0906068	149
1	3	53	7	0.125	0.25	0.125	0.946429	0.166667			150
15	20	15	14	0.517241	0.428571	0.517241	0.428571	0.46875			150
9	16	21	18	0.333333	0.36	0.333333	0.567568	0.346154			150
									0.390625	-0.0513901	150
1	4	52	7	0.125	0.2	0.125	0.928571	0.153846			151
13	13	24	14	0.481481	0.5	0.481481	0.648649	0.490566			151
15	18	17	14	0.517241	0.454545	0.517241	0.485714	0.483871			151
									0.453125	0.0654985	151
1	3	53	7	0.125	0.25	0.125	0.946429	0.166667			152
15	23	12	14	0.517241	0.394737	0.517241	0.342857	0.447761			152
7	15	22	20	0.259259	0.318182	0.259259	0.594595	0.285714			152
									0.359375	-0.108108	152
9	17	20	18	0.333333	0.346154	0.333333	0.540541	0.339623			153
17	18	17	12	0.586207	0.485714	0.586207	0.485714	0.53125			153
0	3	53	8	0	0	0	0.946429				153
									0.40625	-0.0326964	153
16	16	19	13	0.551724	0.5	0.551724	0.542857	0.52459			154
11	15	22	16	0.407407	0.423077	0.407407	0.594595	0.415094			154
0	6	50	8	0	0	0	0.892857				154
									0.421875	0.0206782	154
0	3	53	8	0	0	0	0.946429				155
19	20	15	10	0.655172	0.487179	0.655172	0.428571	0.558824			155
12	10	27	15	0.444444	0.545455	0.444444	0.72973	0.489796			155
									0.484375	0.100128	155
5	16	21	22	0.185185	0.238095	0.185185	0.567568	0.208333			156
13	24	11	16	0.448276	0.351351	0.448276	0.314286	0.393939			156
0	6	50	8	0	0	0	0.892857				156
									0.28125	-0.222591	156
15	17	20	12	0.555556	0.46875	0.555556	0.540541	0.508475			157
11	17	18	18	0.37931	0.392857	0.37931	0.514286	0.385965			157
1	3	53	7	0.125	0.25	0.125	0.946429	0.166667			157
									0.421875	0.00837521	157
14	14	23	13	0.518519	0.5	0.518519	0.621622	0.509091			158
15	18	17	14	0.517241	0.454545	0.517241	0.485714	0.483871			158
1	2	54	7	0.125	0.333333	0.125	0.964286	0.181818			158
									0.46875	0.0775752	158
7	13	24	20	0.259259	0.35	0.259259	0.648649	0.297872			159
21	21	14	8	0.724138	0.5	0.724138	0.4	0.591549			159
0	2	54	8	0	0	0	0.964286				159
									0.4375	0.00775194	159
6	15	22	21	0.222222	0.285714	0.222222	0.594595	0.25			160
0	4	52	8	0	0	0	0.928571				160
16	23	12	13	0.551724	0.410256	0.551724	0.342857	0.470588			160
									0.34375	-0.136095	160
13	15	22	14	0.481481	0.464286	0.481481	0.594595	0.472727			161
17	12	23	12	0.586207	0.586207	0.586207	0.657143	0.586207			161
0	7	49	8	0	0	0	0.875				161
									0.46875	0.109292	161
15	15	20	14	0.517241	0.5	0.517241	0.571429	0.508475			162
16	13	24	11	0.592593	0.551724	0.592593	0.648649	0.571429			162
0	5	51	8	0	0	0	0.910714				162
									0.484375	0.121099	162
9	14	23	18	0.333333	0.391304	0.333333	0.621622	0.36			163
14	20	15	15	0.482759	0.411765	0.482759	0.428571	0.444444			163
1	6	50	7	0.125	0.142857	0.125	0.892857	0.133333			163
									0.375	-0.0521989	163
0	6	50	8	0	0	0	0.892857				164
8	15	22	19	0.296296	0.347826	0.296296	0.594595	0.32			164
15	20	15	14	0.517241	0.428571	0.517241	0.428571	0.46875			164
									0.359375	-0.0878939	164
17	14	21	12	0.586207	0.548387	0.586207	0.6	0.566667			165
11	15	22	16	0.407407	0.423077	0.407407	0.594595	0.415094			165
2	5	51	6	0.25	0.285714	0.25	0.910714	0.266667			165
									0.46875	0.107831	165
15	19	16	14	0.517241	0.441176	0.517241	0.457143	0.47619			166
11	16	21	16	0.407407	0.407407	0.407407	0.567568	0.407407			166
2	1	55	6	0.25	0.666667	0.25	0.982143	0.363636			166
									0.4375	0.0224862	166
1	1	55	7	0.125	0.5	0.125	0.982143	0.2			167
16	21	14	13	0.551724	0.432432	0.551724	0.4	0.484848			167
11	14	23	16	0.407407	0.44	0.407407	0.621622	0.423077			167
									0.4375	0.0120069	167
9	11	26	18	0.333333	0.45	0.333333	0.702703	0.382979			168
16	21	14	13	0.551724	0.432432	0.551724	0.4	0.484848			168
1	6	50	7	0.125	0.142857	0.125	0.892857	0.133333			168
									0.40625	-0.00206016	168
17	15	20	12	0.586207	0.53125	0.586207	0.571429	0.557377			169
10	13	24	17	0.37037	0.434783	0.37037	0.648649	0.4			169
1	8	48	7	0.125	0.111111	0.125	0.857143	0.117647			169
									0.4375	0.0690909	169
10	19	16	19	0.344828	0.344828	0.344828	0.457143	0.344828			170
14	15	22	13	0.518519	0.482759	0.518519	0.594595	0.5			170
0	6	50	8	0	0	0	0.892857				170
									0.375	-0.0561056	170
8	15	22	19	0.296296	0.347826	0.296296	0.594595	0.32			171
17	21	14	12	0.586207	0.447368	0.586207	0.4	0.507463			171
0	3	53	8	0	0	0	0.946429				171
									0.390625	-0.0625798	171
12	10	27	15	0.444444	0.545455	0.444444	0.72973	0.489796			172
18	18	17	11	0.62069	0.5	0.62069	0.485714	0.553846			172
0	6	50	8	0	0	0	0.892857				172
									0.46875	0.0970954	172
16	17	18	13	0.551724	0.484848	0.551724	0.514286	0.516129			173
14	13	24	13	0.518519	0.518519	0.518519	0.648649	0.518519			173
0	4	52	8	0	0	0	0.928571				173
									0.46875	0.0849453	173
17	22	13	12	0.586207	0.435897	0.586207	0.371429	0.5			174
10	15	22	17	0.37037	0.4	0.37037	0.594595	0.384615			174
0	0	56	8	0		0	1				174
									0.421875	-0.0340611	174
8	18	17	21	0.275862	0.307692	0.275862	0.485714	0.290909			175
5	24	13	22	0.185185	0.172414	0.185185	0.351351	0.178571			175
0	9	47	8	0	0	0	0.839286				175
									0.203125	-0.312425	175
21	18	17	8	0.724138	0.538462	0.724138	0.485714	0.617647			176
11	10	27	16	0.407407	0.52381	0.407407	0.72973	0.458333			176
2	2	54	6	0.25	0.5	0.25	0.964286	0.333333			176
									0.53125	0.188504	176
13	19	16	16	0.448276	0.40625	0.448276	0.457143	0.42623			177
11	18	19	16	0.407407	0.37931	0.407407	0.513514	0.392857			177
0	3	53	8	0	0	0	0.946429				177
									0.375	-0.0842863	177
13	23	12	16	0.448276	0.361111	0.448276	0.342857	0.4			178
9	15	22	18	0.333333	0.375	0.333333	0.594595	0.352941			178
0	4	52	8	0	0	0	0.928571				178
									0.34375	-0.133221	178
10	25	10	19	0.344828	0.285714	0.344828	0.285714	0.3125			179
6	19	18	21	0.222222	0.24	0.222222	0.486486	0.230769			179
0	4	52	8	0	0	0	0.928571				179
									0.25	-0.294019	179
1	2	54	7	0.125	0.333333	0.125	0.964286	0.181818			180
6	16	21	21	0.222222	0.272727	0.222222	0.567568	0.244898			180
15	24	11	14	0.517241	0.384615	0.517241	0.314286	0.441176			180
									0.34375	-0.145292	180
14	21	14	15	0.482759	0.4	0.482759	0.4	0.4375			181
9	16	21	18	0.333333	0.36	0.333333	0.567568	0.346154			181
1	3	53	7	0.125	0.25	0.125	0.946429	0.166667			181
									0.375	-0.0783488	181
11	20	17	16	0.407407	0.354839	0.407407	0.459459	0.37931			182
1	3	53	7	0.125	0.25	0.125	0.946429	0.166667			182
12	17	18	17	0.413793	0.413793	0.413793	0.514286	0.413793			182
									0.375	-0.0729254	182
16	21	14	13	0.551724	0.432432	0.551724	0.4	0.484848			183
8	15	22	19	0.296296	0.347826	0.296296	0.594595	0.32			183
0	4	52	8	0	0	0	0.928571				183
									0.375	-0.0801688	183
19	18	17	10	0.655172	0.513514	0.655172	0.485714	0.575758			184
11	12	25	16	0.407407	0.478261	0.407407	0.675676	0.44			184
0	4	52	8	0	0	0	0.928571				184
									0.46875	0.0818565	184
7	18	19	20	0.259259	0.28	0.259259	0.513514	0.269231			185
11	21	14	18	0.37931	0.34375	0.37931	0.4	0.360656			185
1	6	50	7	0.125	0.142857	0.125	0.892857	0.133333			185
									0.296875	-0.181781	185
0	4	52	8	0	0	0	0.928571				186
11	10	27	16	0.407407	0.52381	0.407407	0.72973	0.458333			186
20	19	16	9	0.689655	0.512821	0.689655	0.457143	0.588235			186
									0.484375	0.107354	186
7	18	19	20	0.259259	0.28	0.259259	0.513514	0.269231			187
12	22	13	17	0.413793	0.352941	0.413793	0.371429	0.380952			187
1	4	52	7	0.125	0.2	0.125	0.928571	0.153846			187
									0.3125	-0.175783	187
1	0	56	7	0.125	1	0.125	1	0.222222			188
22	16	21	5	0.814815	0.578947	0.814815	0.567568	0.676923			188
17	8	27	12	0.586207	0.68	0.586207	0.771429	0.62963			188
									0.625	0.342747	188
15	17	18	14	0.517241	0.46875	0.517241	0.514286	0.491803			189
13	15	22	14	0.481481	0.464286	0.481481	0.594595	0.472727			189
0	4	52	8	0	0	0	0.928571				189
									0.4375	0.0319328	189
14	10	27	13	0.518519	0.583333	0.518519	0.72973	0.54902			190
0	8	48	8	0	0	0	0.857143				190
20	12	23	9	0.689655	0.625	0.689655	0.657143	0.655738			190
									0.53125	0.218241	190
18	18	17	11	0.62069	0.5	0.62069	0.485714	0.553846			191
11	16	21	16	0.407407	0.407407	0.407407	0.567568	0.407407			191
0	1	55	8	0	0	0	0.982143				191
									0.453125	0.0323974	191
17	24	11	12	0.586207	0.414634	0.586207	0.314286	0.485714			192
5	14	23	22	0.185185	0.263158	0.185185	0.621622	0.217391			192
1	3	53	7	0.125	0.25	0.125	0.946429	0.166667			192
									0.359375	-0.110923	192
16	17	18	13	0.551724	0.484848	0.551724	0.514286	0.516129			193
13	16	21	14	0.481481	0.448276	0.481481	0.567568	0.464286			193
1	1	55	7	0.125	0.5	0.125	0.982143	0.2			193
									0.46875	0.0700855	193
14	19	16	15	0.482759	0.424242	0.482759	0.457143	0.451613			194
9	17	20	18	0.333333	0.346154	0.333333	0.540541	0.339623			194
0	5	51	8	0	0	0	0.910714				194
									0.359375	-0.0947017	194
11	19	18	16	0.407407	0.366667	0.407407	0.486486	0.385965			195
10	18	17	19	0.344828	0.357143	0.344828	0.485714	0.350877			195
0	6	50	8	0	0	0	0.892857				195
									0.328125	-0.134378	195
11	20	15	18	0.37931	0.354839	0.37931	0.428571	0.366667			196
11	18	19	16	0.407407	0.37931	0.407407	0.513514	0.392857			196
1	3	53	7	0.125	0.25	0.125	0.946429	0.166667			196
									0.359375	-0.101595	196
19	22	13	10	0.655172	0.463415	0.655172	0.371429	0.542857			197
9	12	25	18	0.333333	0.428571	0.333333	0.675676	0.375			197
0	2	54	8	0	0	0	0.964286				197
									0.4375	0.00860585	197
13	20	15	16	0.448276	0.393939	0.448276	0.428571	0.419355			198
0	6	50	8	0	0	0	0.892857				198
12	13	24	15	0.444444	0.48	0.444444	0.648649	0.461538			198
									0.390625	-0.0331126	198
0	2	54	8	0	0	0	0.964286				199
10	9	28	17	0.37037	0.526316	0.37037	0.756757	0.434783			199
21	22	13	8	0.724138	0.488372	0.724138	0.371429	0.583333			199
									0.484375	0.0896552	199
16	15	22	11	0.592593	0.516129	0.592593	0.594595	0.551724			200
13	16	19	16	0.448276	0.448276	0.448276	0.542857	0.448276			200
1	3	53	7	0.125	0.25	0.125	0.946429	0.166667			200
									0.46875	0.0880134	200
16	15	22	11	0.592593	0.516129	0.592593	0.594595	0.551724			201
16	12	23	13	0.551724	0.571429	0.551724	0.657143	0.561404			201
0	5	51	8	0	0	0	0.910714				201
									0.5	0.149148	201
12	5	32	15	0.444444	0.705882	0.444444	0.864865	0.545455			202
21	22	13	8	0.724138	0.488372	0.724138	0.371429	0.583333			202
1	3	53	7	0.125	0.25	0.125	0.946429	0.166667			202
									0.53125	0.185751	202
15	15	20	14	0.517241	0.5	0.517241	0.571429	0.508475			203
15	14	23	12	0.555556	0.517241	0.555556	0.621622	0.535714			203
2	3	53	6	0.25	0.4	0.25	0.946429	0.307692			203
									0.5	0.147732	203
0	2	54	8	0	0	0	0.964286				204
10	13	24	17	0.37037	0.434783	0.37037	0.648649	0.4			204
16	23	12	13	0.551724	0.410256	0.551724	0.342857	0.470588			204
									0.40625	-0.0446735	204
11	17	20	16	0.407407	0.392857	0.407407	0.540541	0.4			205
1	5	51	7	0.125	0.166667	0.125	0.910714	0.142857			205
12	18	17	17	0.413793	0.4	0.413793	0.485714	0.40678			205
									0.375	-0.0569777	205
16	16	21	11	0.592593	0.5	0.592593	0.567568	0.542373			206
16	12	23	13	0.551724	0.571429	0.551724	0.657143	0.561404			206
0	4	52	8	0	0	0	0.928571				206
									0.5	0.142379	206
11	17	20	16	0.407407	0.392857	0.407407	0.540541	0.4			207
2	4	52	6	0.25	0.333333	0.25	0.928571	0.285714			207
15	15	20	14	0.517241	0.5	0.517241	0.571429	0.508475			207
									0.4375	0.0487201	207
14	17	18	15	0.482759	0.451613	0.482759	0.514286	0.466667			208
14	17	20	13	0.518519	0.451613	0.518519	0.540541	0.482759			208
2	0	56	6	0.25	1	0.25	1	0.4			208
									0.46875	0.0716724	208
8	17	20	19	0.296296	0.32	0.296296	0.540541	0.307692			209
15	18	17	14	0.517241	0.454545	0.517241	0.485714	0.483871			209
2	4	52	6	0.25	0.333333	0.25	0.928571	0.285714			209
									0.390625	-0.0331126	209
12	19	18	15	0.444444	0.387097	0.444444	0.486486	0.413793			210
13	14	21	16	0.448276	0.481481	0.448276	0.6	0.464286			210
0	6	50	8	0	0	0	0.892857				210
									0.390625	-0.0280066	210
8	18	17	21	0.275862	0.307692	0.275862	0.485714	0.290909			211
12	21	16	15	0.444444	0.363636	0.444444	0.432432	0.4			211
0	5	51	8	0	0	0	0.910714				211
									0.3125	-0.16798	211
7	14	23	20	0.259259	0.333333	0.259259	0.621622	0.291667			212
14	24	11	15	0.482759	0.368421	0.482759	0.314286	0.41791			212
0	5	51	8	0	0	0	0.910714				212
									0.328125	-0.152912	212
12	17	18	17	0.413793	0.413793	0.413793	0.514286	0.413793			213
0	9	47	8	0	0	0	0.839286				213
8	18	19	19	0.296296	0.307692	0.296296	0.513514	0.301887			213
									0.3125	-0.135026	213
16	19	16	13	0.551724	0.457143	0.551724	0.457143	0.5			214
8	15	22	19	0.296296	0.347826	0.296296	0.594595	0.32			214
0	6	50	8	0	0	0	0.892857				214
									0.375	-0.0613599	214
9	17	20	18	0.333333	0.346154	0.333333	0.540541	0.339623			215
14	23	12	15	0.482759	0.378378	0.482759	0.342857	0.424242			215
0	1	55	8	0	0	0	0.982143				215
									0.359375	-0.134457	215
2	3	53	6	0.25	0.4	0.25	0.946429	0.307692			216
18	18	17	11	0.62069	0.5	0.62069	0.485714	0.553846			216
10	13	24	17	0.37037	0.434783	0.37037	0.648649	0.4			216
									0.46875	0.0899205	216
12	21	14	17	0.413793	0.363636	0.413793	0.4	0.387097			217
11	12	25	16	0.407407	0.478261	0.407407	0.675676	0.44			217
0	8	48	8	0	0	0	0.857143				217
									0.359375	-0.0692747	217
13	16	21	14	0.481481	0.448276	0.481481	0.567568	0.464286			218
0	4	52	8	0	0	0	0.928571				218
13	18	17	16	0.448276	0.419355	0.448276	0.485714	0.433333			218
									0.40625	-0.0209908	218
8	21	14	21	0.275862	0.275862	0.275862	0.4	0.275862			219
8	19	18	19	0.296296	0.296296	0.296296	0.486486	0.296296			219
0	8	48	8	0	0	0	0.857143				219
									0.25	-0.247766	219
14	13	22	15	0.482759	0.518519	0.482759	0.628571	0.5			220
14	17	20	13	0.518519	0.451613	0.518519	0.540541	0.482759			220
0	6	50	8	0	0	0	0.892857				220
									0.4375	0.0510708	220
0	3	53	8	0	0	0	0.946429				221
14	21	14	15	0.482759	0.4	0.482759	0.4	0.4375			221
9	17	20	18	0.333333	0.346154	0.333333	0.540541	0.339623			221
									0.359375	-0.114225	221
13	19	16	16	0.448276	0.40625	0.448276	0.457143	0.42623			222
8	19	18	19	0.296296	0.296296	0.296296	0.486486	0.296296			222
0	5	51	8	0	0	0	0.910714				222
									0.328125	-0.147145	222
14	14	21	15	0.482759	0.5	0.482759	0.6	0.491228			223
13	19	18	14	0.481481	0.40625	0.481481	0.486486	0.440678			223
0	4	52	8	0	0	0	0.928571				223
									0.421875	0.00837521	223
17	18	17	12	0.586207	0.485714	0.586207	0.485714	0.53125			224
13	14	23	14	0.481481	0.481481	0.481481	0.621622	0.481481			224
0	2	54	8	0	0	0	0.964286				224
									0.46875	0.0684932	224
12	16	19	17	0.413793	0.428571	0.413793	0.542857	0.421053			225
1	7	49	7	0.125	0.125	0.125	0.875	0.125			225
9	19	18	18	0.333333	0.321429	0.333333	0.486486	0.327273			225
									0.34375	-0.0909091	225
9	21	14	20	0.310345	0.3	0.310345	0.4	0.305085			226
1	8	48	7	0.125	0.111111	0.125	0.857143	0.117647			226
6	19	18	21	0.222222	0.24	0.222222	0.486486	0.230769			226
									0.25	-0.239209	226
0	2	54	8	0	0	0	0.964286				227
15	15	22	12	0.555556	0.5	0.555556	0.594595	0.526316			227
15	17	18	14	0.517241	0.46875	0.517241	0.514286	0.491803			227
									0.46875	0.0708796	227
15	19	16	14	0.517241	0.441176	0.517241	0.457143	0.47619			228
10	15	22	17	0.37037	0.4	0.37037	0.594595	0.384615			228
1	4	52	7	0.125	0.2	0.125	0.928571	0.153846			228
									0.40625	-0.0154489	228
7	21	16	20	0.259259	0.25	0.259259	0.432432	0.254545			229
10	21	14	19	0.344828	0.322581	0.344828	0.4	0.333333			229
0	5	51	8	0	0	0	0.910714				229
									0.265625	-0.252811	229
10	11	26	17	0.37037	0.47619	0.37037	0.702703	0.416667			230
22	20	15	7	0.758621	0.52381	0.758621	0.428571	0.619718			230
0	1	55	8	0	0	0	0.982143				230
									0.5	0.110725	230
9	18	19	18	0.333333	0.333333	0.333333	0.513514	0.333333			231
0	7	49	8	0	0	0	0.875				231
10	20	15	19	0.344828	0.333333	0.344828	0.428571	0.338983			231
									0.296875	-0.179844	231
0	5	51	8	0	0	0	0.910714				232
17	18	17	12	0.586207	0.485714	0.586207	0.485714	0.53125			232
13	11	26	14	0.481481	0.541667	0.481481	0.702703	0.509804			232
									0.46875	0.0906812	232
14	19	18	13	0.518519	0.424242	0.518519	0.486486	0.466667			233
11	14	21	18	0.37931	0.44	0.37931	0.6	0.407407			233
0	6	50	8	0	0	0	0.892857				233
									0.390625	-0.0263158	233
2	4	52	6	0.25	0.333333	0.25	0.928571	0.285714			234
10	18	19	17	0.37037	0.357143	0.37037	0.513514	0.363636			234
13	17	18	16	0.448276	0.433333	0.448276	0.514286	0.440678			234
									0.390625	-0.0305533	234
10	16	21	17	0.37037	0.384615	0.37037	0.567568	0.377358			235
14	18	17	15	0.482759	0.4375	0.482759	0.485714	0.459016			235
2	4	52	6	0.25	0.333333	0.25	0.928571	0.285714			235
									0.40625	-0.00578991	235
3	2	54	5	0.375	0.6	0.375	0.964286	0.461538			236
14	17	18	15	0.482759	0.451613	0.482759	0.514286	0.466667			236
13	15	22	14	0.481481	0.464286	0.481481	0.594595	0.472727			236
									0.46875	0.093711	236
17	19	16	12	0.586207	0.472222	0.586207	0.457143	0.523077			237
0	6	50	8	0	0	0	0.892857				237
11	11	26	16	0.407407	0.5	0.407407	0.702703	0.44898			237
									0.4375	0.0439834	237
15	17	18	14	0.517241	0.46875	0.517241	0.514286	0.491803			238
13	11	26	14	0.481481	0.541667	0.481481	0.702703	0.509804			238
0	8	48	8	0	0	0	0.857143				238
									0.4375	0.0618893	238
18	18	17	11	0.62069	0.5	0.62069	0.485714	0.553846			239
1	6	50	7	0.125	0.142857	0.125	0.892857	0.133333			239
11	10	27	16	0.407407	0.52381	0.407407	0.72973	0.458333			239
									0.46875	0.104158	239
14	12	25	13	0.518519	0.538462	0.518519	0.675676	0.528302			240
15	19	16	14	0.517241	0.441176	0.517241	0.457143	0.47619			240
1	3	53	7	0.125	0.25	0.125	0.946429	0.166667			240
									0.46875	0.0841751	240
13	14	21	16	0.448276	0.481481	0.448276	0.6	0.464286			241
0	7	49	8	0	0	0	0.875				241
12	18	19	15	0.444444	0.4	0.444444	0.513514	0.421053			241
									0.390625	-0.0200245	241
6	12	25	21	0.222222	0.333333	0.222222	0.675676	0.266667			242
20	19	16	9	0.689655	0.512821	0.689655	0.457143	0.588235			242
0	7	49	8	0	0	0	0.875				242
									0.40625	-0.0037144	242
9	20	17	18	0.333333	0.310345	0.333333	0.459459	0.321429			243
10	20	15	19	0.344828	0.333333	0.344828	0.428571	0.338983			243
0	5	51	8	0	0	0	0.910714				243
									0.296875	-0.198502	243
0	5	51	8	0	0	0	0.910714				244
11	14	23	16	0.407407	0.44	0.407407	0.621622	0.423077			244
17	17	18	12	0.586207	0.5	0.586207	0.514286	0.539683			244
									0.4375	0.0379958	244
9	18	19	18	0.333333	0.333333	0.333333	0.513514	0.333333			245
9	23	12	20	0.310345	0.28125	0.310345	0.342857	0.295082			245
0	5	51	8	0	0	0	0.910714				245
									0.28125	-0.227178	245
13	13	24	14	0.481481	0.5	0.481481	0.648649	0.490566			246
17	17	18	12	0.586207	0.5	0.586207	0.514286	0.539683			246
0	4	52	8	0	0	0	0.928571				246
									0.46875	0.0841751	246
16	16	19	13	0.551724	0.5	0.551724	0.542857	0.52459			247
13	15	22	14	0.481481	0.464286	0.481481	0.594595	0.472727			247
1	3	53	7	0.125	0.25	0.125	0.946429	0.166667			247
									0.46875	0.0857143	247
18	19	16	11	0.62069	0.486486	0.62069	0.457143	0.545455			248
6	14	23	21	0.222222	0.3	0.222222	0.621622	0.255319			248
1	6	50	7	0.125	0.142857	0.125	0.892857	0.133333			248
									0.390625	-0.0284302	248
12	10	27	15	0.444444	0.545455	0.444444	0.72973	0.489796			249
18	18	17	11	0.62069	0.5	0.62069	0.485714	0.553846			249
2	4	52	6	0.25	0.333333	0.25	0.928571	0.285714			249
									0.5	0.150207	249
16	16	19	13	0.551724	0.5	0.551724	0.542857	0.52459			250
11	15	22	16	0.407407	0.423077	0.407407	0.594595	0.415094			250
1	5	51	7	0.125	0.166667	0.125	0.910714	0.142857			250
									0.4375	0.0471464	250
16	19	16	13	0.551724	0.457143	0.551724	0.457143	0.5			251
8	19	18	19	0.296296	0.296296	0.296296	0.486486	0.296296			251
0	2	54	8	0	0	0	0.964286				251
									0.375	-0.0958904	251
13	14	23	14	0.481481	0.481481	0.481481	0.621622	0.481481			252
15	17	18	14	0.517241	0.46875	0.517241	0.514286	0.491803			252
1	4	52	7	0.125	0.2	0.125	0.928571	0.153846			252
									0.453125	0.0662776	252
12	10	27	15	0.444444	0.545455	0.444444	0.72973	0.489796			253
21	18	17	8	0.724138	0.538462	0.724138	0.485714	0.617647			253
1	2	54	7	0.125	0.333333	0.125	0.964286	0.181818			253
									0.53125	0.181934	253
10	21	14	19	0.344828	0.322581	0.344828	0.4	0.333333			254
11	20	17	16	0.407407	0.354839	0.407407	0.459459	0.37931			254
1	1	55	7	0.125	0.5	0.125	0.982143	0.2			254
									0.34375	-0.146758	254
0	1	55	8	0	0	0	0.982143				255
14	21	14	15	0.482759	0.4	0.482759	0.4	0.4375			255
9	19	18	18	0.333333	0.321429	0.333333	0.486486	0.327273			255
									0.359375	-0.132499	255
11	13	22	18	0.37931	0.458333	0.37931	0.628571	0.415094			256
14	22	15	13	0.518519	0.388889	0.518519	0.405405	0.444444			256
0	4	52	8	0	0	0	0.928571				256
									0.390625	-0.0417362	256
7	14	23	20	0.259259	0.333333	0.259259	0.621622	0.291667			257
0	3	53	8	0	0	0	0.946429				257
14	26	9	15	0.482759	0.35	0.482759	0.257143	0.405797			257
									0.328125	-0.173561	257
19	19	16	10	0.655172	0.5	0.655172	0.457143	0.567164			258
8	15	22	19	0.296296	0.347826	0.296296	0.594595	0.32			258
0	3	53	8	0	0	0	0.946429				258
									0.421875	-0.00808855	258
8	15	22	19	0.296296	0.347826	0.296296	0.594595	0.32			259
15	19	16	14	0.517241	0.441176	0.517241	0.457143	0.47619			259
1	6	50	7	0.125	0.142857	0.125	0.892857	0.133333			259
									0.375	-0.0521989	259
11	21	14	18	0.37931	0.34375	0.37931	0.4	0.360656			260
0	3	53	8	0	0	0	0.946429				260
10	19	18	17	0.37037	0.344828	0.37037	0.486486	0.357143			260
									0.328125	-0.165608	260
0	5	51	8	0	0	0	0.910714				261
11	14	21	18	0.37931	0.44	0.37931	0.6	0.407407			261
14	20	17	13	0.518519	0.411765	0.518519	0.459459	0.459016			261
									0.390625	-0.034397	261
14	19	16	15	0.482759	0.424242	0.482759	0.457143	0.451613			262
12	14	23	15	0.444444	0.461538	0.444444	0.621622	0.45283			262
0	5	51	8	0	0	0	0.910714				262
									0.40625	-0.0146016	262
15	12	23	14	0.517241	0.555556	0.517241	0.657143	0.535714			263
15	15	22	12	0.555556	0.5	0.555556	0.594595	0.526316			263
2	5	51	6	0.25	0.285714	0.25	0.910714	0.266667			263
									0.5	0.163057	263
1	3	53	7	0.125	0.25	0.125	0.946429	0.166667			264
17	23	12	12	0.586207	0.425	0.586207	0.342857	0.492754			264
9	11	26	18	0.333333	0.45	0.333333	0.702703	0.382979			264
									0.421875	-0.00169205	264
13	12	25	14	0.481481	0.52	0.481481	0.675676	0.5			265
16	18	17	13	0.551724	0.470588	0.551724	0.485714	0.507937			265
0	5	51	8	0	0	0	0.910714				265
									0.453125	0.0647182	265
0	1	55	8	0	0	0	0.982143				266
13	15	22	14	0.481481	0.464286	0.481481	0.594595	0.472727			266
16	19	16	13	0.551724	0.457143	0.551724	0.457143	0.5			266
									0.453125	0.0332326	266
17	22	13	12	0.586207	0.435897	0.586207	0.371429	0.5			267
7	11	26	20	0.259259	0.388889	0.259259	0.702703	0.311111			267
1	6	50	7	0.125	0.142857	0.125	0.892857	0.133333			267
									0.390625	-0.0301279	267
1	2	54	7	0.125	0.333333	0.125	0.964286	0.181818			268
10	16	21	17	0.37037	0.384615	0.37037	0.567568	0.377358			268
14	21	14	15	0.482759	0.4	0.482759	0.4	0.4375			268
									0.390625	-0.0598726	268
15	12	23	14	0.517241	0.555556	0.517241	0.657143	0.535714			269
16	16	21	11	0.592593	0.5	0.592593	0.567568	0.542373			269
0	5	51	8	0	0	0	0.910714				269
									0.484375	0.123288	269
18	23	12	11	0.62069	0.439024	0.62069	0.342857	0.514286			270
0	3	53	8	0	0	0	0.946429				270
8	12	25	19	0.296296	0.4	0.296296	0.675676	0.340426			270
									0.40625	-0.0379855	270
13	20	15	16	0.448276	0.393939	0.448276	0.428571	0.419355			271
11	18	19	16	0.407407	0.37931	0.407407	0.513514	0.392857			271
0	2	54	8	0	0	0	0.964286				271
									0.375	-0.0940171	271
9	17	20	18	0.333333	0.346154	0.333333	0.540541	0.339623			272
14	19	16	15	0.482759	0.424242	0.482759	0.457143	0.451613			272
0	5	51	8	0	0	0	0.910714				272
									0.359375	-0.0947017	272
12	14	23	15	0.444444	0.461538	0.444444	0.621622	0.45283			273
14	21	14	15	0.482759	0.4	0.482759	0.4	0.4375			273
0	3	53	8	0	0	0	0.946429				273
									0.40625	-0.0326964	273
14	15	20	15	0.482759	0.482759	0.482759	0.571429	0.482759			274
11	15	22	16	0.407407	0.423077	0.407407	0.594595	0.415094			274
0	9	47	8	0	0	0	0.839286				274
									0.390625	-0.00604595	274
18	19	16	11	0.62069	0.486486	0.62069	0.457143	0.545455			275
9	12	25	18	0.333333	0.428571	0.333333	0.675676	0.375			275
0	6	50	8	0	0	0	0.892857				275
									0.421875	0.0166113	275
10	19	16	19	0.344828	0.344828	0.344828	0.457143	0.344828			276
0	3	53	8	0	0	0	0.946429				276
10	22	15	17	0.37037	0.3125	0.37037	0.405405	0.338983			276
									0.3125	-0.189692	276
2	5	51	6	0.25	0.285714	0.25	0.910714	0.266667			277
17	15	20	12	0.586207	0.53125	0.586207	0.571429	0.557377			277
11	14	23	16	0.407407	0.44	0.407407	0.621622	0.423077			277
									0.46875	0.107099	277
17	19	16	12	0.586207	0.472222	0.586207	0.457143	0.523077			278
11	9	28	16	0.407407	0.55	0.407407	0.756757	0.468085			278
3	5	51	5	0.375	0.375	0.375	0.910714	0.375			278
									0.484375	0.137255	278
1	5	51	7	0.125	0.166667	0.125	0.910714	0.142857			279
18	20	15	11	0.62069	0.473684	0.62069	0.428571	0.537313			279
10	10	27	17	0.37037	0.5	0.37037	0.72973	0.425532			279
									0.453125	0.0689942	279
15	11	26	12	0.555556	0.576923	0.555556	0.702703	0.566038			280
1	5	51	7	0.125	0.166667	0.125	0.910714	0.142857			280
19	13	22	10	0.655172	0.59375	0.655172	0.628571	0.622951			280
									0.546875	0.232423	280
11	14	23	16	0.407407	0.44	0.407407	0.621622	0.423077			281
0	5	51	8	0	0	0	0.910714				281
12	22	13	17	0.413793	0.352941	0.413793	0.371429	0.380952			281
									0.359375	-0.0956159	281
11	13	24	16	0.407407	0.458333	0.407407	0.648649	0.431373			282
13	20	15	16	0.448276	0.393939	0.448276	0.428571	0.419355			282
0	7	49	8	0	0	0	0.875				282
									0.375	-0.0513347	282
16	17	20	11	0.592593	0.484848	0.592593	0.540541	0.533333			283
15	14	21	14	0.517241	0.517241	0.517241	0.6	0.517241			283
1	1	55	7	0.125	0.5	0.125	0.982143	0.2			283
									0.5	0.127768	283
16	22	13	13	0.551724	0.421053	0.551724	0.371429	0.477612			284
11	10	27	16	0.407407	0.52381	0.407407	0.72973	0.458333			284
0	5	51	8	0	0	0	0.910714				284
									0.421875	0.00795978	284
7	20	17	20	0.259259	0.259259	0.259259	0.459459	0.259259			285
13	22	13	16	0.448276	0.371429	0.448276	0.371429	0.40625			285
0	2	54	8	0	0	0	0.964286				285
									0.3125	-0.205479	285
10	15	22	17	0.37037	0.4	0.37037	0.594595	0.384615			286
14	20	15	15	0.482759	0.411765	0.482759	0.428571	0.444444			286
0	5	51	8	0	0	0	0.910714				286
									0.375	-0.0688935	286
19	14	21	10	0.655172	0.575758	0.655172	0.6	0.612903			287
14	15	22	13	0.518519	0.482759	0.518519	0.594595	0.5			287
0	2	54	8	0	0	0	0.964286				287
									0.515625	0.152137	287
7	13	24	20	0.259259	0.35	0.259259	0.648649	0.297872			288
19	22	13	10	0.655172	0.463415	0.655172	0.371429	0.542857			288
0	3	53	8	0	0	0	0.946429				288
									0.40625	-0.0379855	288
12	16	21	15	0.444444	0.428571	0.444444	0.567568	0.436364			289
15	12	23	14	0.517241	0.555556	0.517241	0.657143	0.535714			289
0	9	47	8	0	0	0	0.839286				289
									0.421875	0.0470825	289
7	25	10	22	0.241379	0.21875	0.241379	0.285714	0.229508			290
7	18	19	20	0.259259	0.28	0.259259	0.513514	0.269231			290
0	7	49	8	0	0	0	0.875				290
									0.21875	-0.31309	290
12	22	13	17	0.413793	0.352941	0.413793	0.371429	0.380952			291
9	18	19	18	0.333333	0.333333	0.333333	0.513514	0.333333			291
1	2	54	7	0.125	0.333333	0.125	0.964286	0.181818			291
									0.34375	-0.140433	291
8	18	19	19	0.296296	0.307692	0.296296	0.513514	0.301887			292
12	21	14	17	0.413793	0.363636	0.413793	0.4	0.387097			292
0	5	51	8	0	0	0	0.910714				292
									0.3125	-0.174802	292
13	23	12	16	0.448276	0.361111	0.448276	0.342857	0.4			293
2	6	50	6	0.25	0.25	0.25	0.892857	0.25			293
4	16	21	23	0.148148	0.2	0.148148	0.567568	0.170213			293
									0.296875	-0.176471	293
0	3	53	8	0	0	0	0.946429				294
11	11	26	16	0.407407	0.5	0.407407	0.702703	0.44898			294
20	19	16	9	0.689655	0.512821	0.689655	0.457143	0.588235			294
									0.484375	0.100128	294
14	15	22	13	0.518519	0.482759	0.518519	0.594595	0.5			295
16	16	19	13	0.551724	0.5	0.551724	0.542857	0.52459			295
0	3	53	8	0	0	0	0.946429				295
									0.46875	0.0783566	295
9	19	16	20	0.310345	0.321429	0.310345	0.457143	0.315789			296
11	21	16	16	0.407407	0.34375	0.407407	0.432432	0.372881			296
1	3	53	7	0.125	0.25	0.125	0.946429	0.166667			296
									0.328125	-0.152429	296
11	14	23	16	0.407407	0.44	0.407407	0.621622	0.423077			297
3	5	51	5	0.375	0.375	0.375	0.910714	0.375			297
15	16	19	14	0.517241	0.483871	0.517241	0.542857	0.5			297
									0.453125	0.08869	297
6	17	20	21	0.222222	0.26087	0.222222	0.540541	0.24			298
13	26	9	16	0.448276	0.333333	0.448276	0.257143	0.382353			298
1	1	55	7	0.125	0.5	0.125	0.982143	0.2			298
									0.3125	-0.209622	298
11	12	25	16	0.407407	0.478261	0.407407	0.675676	0.44			299
2	7	49	6	0.25	0.222222	0.25	0.875	0.235294			299
14	18	17	15	0.482759	0.4375	0.482759	0.485714	0.459016			299
									0.421875	0.0432323	299
6	15	22	21	0.222222	0.285714	0.222222	0.594595	0.25			300
0	7	49	8	0	0	0	0.875				300
15	21	14	14	0.517241	0.416667	0.517241	0.4	0.461538			300
									0.328125	-0.132977	300
14	11	26	13	0.518519	0.56	0.518519	0.702703	0.538462			301
0	6	50	8	0	0	0	0.892857				301
19	14	21	10	0.655172	0.575758	0.655172	0.6	0.612903			301
									0.515625	0.178808	301
15	15	20	14	0.517241	0.5	0.517241	0.571429	0.508475			302
15	15	22	12	0.555556	0.5	0.555556	0.594595	0.526316			302
1	3	53	7	0.125	0.25	0.125	0.946429	0.166667			302
									0.484375	0.114094	302
17	24	11	12	0.586207	0.414634	0.586207	0.314286	0.485714			303
7	12	25	20	0.259259	0.368421	0.259259	0.675676	0.304348			303
0	4	52	8	0	0	0	0.928571				303
									0.375	-0.0838273	303
9	18	19	18	0.333333	0.333333	0.333333	0.513514	0.333333			304
0	3	53	8	0	0	0	0.946429				304
13	21	14	16	0.448276	0.382353	0.448276	0.4	0.412698			304
									0.34375	-0.140433	304
8	18	19	19	0.296296	0.307692	0.296296	0.513514	0.301887			305
12	22	13	17	0.413793	0.352941	0.413793	0.371429	0.380952			305
0	4	52	8	0	0	0	0.928571				305
									0.3125	-0.185185	305
10	13	24	17	0.37037	0.434783	0.37037	0.648649	0.4			306
13	25	10	16	0.448276	0.342105	0.448276	0.285714	0.38806			306
0	3	53	8	0	0	0	0.946429				306
									0.359375	-0.117071	306
16	18	17	13	0.551724	0.470588	0.551724	0.485714	0.507937			307
9	16	21	18	0.333333	0.36	0.333333	0.567568	0.346154			307
2	3	53	6	0.25	0.4	0.25	0.946429	0.307692			307
									0.421875	0.0112735	307
1	1	55	7	0.125	0.5	0.125	0.982143	0.2			308
10	20	15	19	0.344828	0.333333	0.344828	0.428571	0.338983			308
10	22	15	17	0.37037	0.3125	0.37037	0.405405	0.338983			308
									0.328125	-0.173061	308
9	19	16	20	0.310345	0.321429	0.310345	0.457143	0.315789			309
12	18	19	15	0.444444	0.4	0.444444	0.513514	0.421053			309
0	6	50	8	0	0	0	0.892857				309
									0.328125	-0.134378	309
9	13	24	18	0.333333	0.409091	0.333333	0.648649	0.367347			310
18	21	14	11	0.62069	0.461538	0.62069	0.4	0.529412			310
0	3	53	8	0	0	0	0.946429				310
									0.421875	-0.00894759	310
14	13	24	13	0.518519	0.518519	0.518519	0.648649	0.518519			311
13	18	17	16	0.448276	0.419355	0.448276	0.485714	0.433333			311
0	6	50	8	0	0	0	0.892857				311
									0.421875	0.0214876	311
8	18	19	19	0.296296	0.307692	0.296296	0.513514	0.301887			312
12	21	14	17	0.413793	0.363636	0.413793	0.4	0.387097			312
1	4	52	7	0.125	0.2	0.125	0.928571	0.153846			312
									0.328125	-0.148102	312
10	17	20	17	0.37037	0.37037	0.37037	0.540541	0.37037			313
14	17	18	15	0.482759	0.451613	0.482759	0.514286	0.466667			313
1	5	51	7	0.125	0.166667	0.125	0.910714	0.142857			313
									0.390625	-0.031405	313
0	3	53	8	0	0	0	0.946429				314
17	13	22	12	0.586207	0.566667	0.586207	0.628571	0.576271			314
16	15	22	11	0.592593	0.516129	0.592593	0.594595	0.551724			314
									0.515625	0.161099	314
10	16	21	17	0.37037	0.384615	0.37037	0.567568	0.377358			315
15	20	15	14	0.517241	0.428571	0.517241	0.428571	0.46875			315
0	3	53	8	0	0	0	0.946429				315
									0.390625	-0.0598726	315
0	6	50	8	0	0	0	0.892857				316
7	8	29	20	0.259259	0.466667	0.259259	0.783784	0.333333			316
19	24	11	10	0.655172	0.44186	0.655172	0.314286	0.527778			316
									0.40625	-0.015025	316
12	21	16	15	0.444444	0.363636	0.444444	0.432432	0.4			317
12	16	19	17	0.413793	0.428571	0.413793	0.542857	0.421053			317
1	2	54	7	0.125	0.333333	0.125	0.964286	0.181818			317
									0.390625	-0.0536091	317
20	18	17	9	0.689655	0.526316	0.689655	0.485714	0.597015			318
14	11	26	13	0.518519	0.56	0.518519	0.702703	0.538462			318
1	0	56	7	0.125	1	0.125	1	0.222222			318
									0.546875	0.196884	318
0	4	52	8	0	0	0	0.928571				319
10	19	18	17	0.37037	0.344828	0.37037	0.486486	0.357143			319
14	17	18	15	0.482759	0.451613	0.482759	0.514286	0.466667			319
									0.375	-0.0747271	319
2	0	56	6	0.25	1	0.25	1	0.4			320
12	20	15	17	0.413793	0.375	0.413793	0.428571	0.393443			320
10	20	17	17	0.37037	0.333333	0.37037	0.459459	0.350877			320
									0.375	-0.0930828	320
7	18	19	20	0.259259	0.28	0.259259	0.513514	0.269231			321
0	6	50	8	0	0	0	0.892857				321
15	18	17	14	0.517241	0.454545	0.517241	0.485714	0.483871			321
									0.34375	-0.112583	321
14	19	18	13	0.518519	0.424242	0.518519	0.486486	0.466667			322
0	7	49	8	0	0	0	0.875				322
11	13	22	18	0.37931	0.458333	0.37931	0.628571	0.415094			322
									0.390625	-0.0175296	322
17	14	23	10	0.62963	0.548387	0.62963	0.621622	0.586207			323
16	15	20	13	0.551724	0.516129	0.551724	0.571429	0.533333			323
0	2	54	8	0	0	0	0.964286				323
									0.515625	0.153584	323
11	13	22	18	0.37931	0.458333	0.37931	0.628571	0.415094			324
12	20	17	15	0.444444	0.375	0.444444	0.459459	0.40678			324
3	5	51	5	0.375	0.375	0.375	0.910714	0.375			324
									0.40625	0.0161812	324
15	18	17	14	0.517241	0.454545	0.517241	0.485714	0.483871			325
11	14	23	16	0.407407	0.44	0.407407	0.621622	0.423077			325
1	5	51	7	0.125	0.166667	0.125	0.910714	0.142857			325
									0.421875	0.0198675	325
9	16	21	18	0.333333	0.36	0.333333	0.567568	0.346154			326
0	6	50	8	0	0	0	0.892857				326
15	18	17	14	0.517241	0.454545	0.517241	0.485714	0.483871			326
									0.375	-0.0596026	326
14	18	17	15	0.482759	0.4375	0.482759	0.485714	0.459016			327
0	7	49	8	0	0	0	0.875				327
9	16	21	18	0.333333	0.36	0.333333	0.567568	0.346154			327
									0.359375	-0.0767337	327
13	15	20	16	0.448276	0.464286	0.448276	0.571429	0.45614			328
13	20	17	14	0.481481	0.393939	0.481481	0.459459	0.433333			328
0	3	53	8	0	0	0	0.946429				328
									0.40625	-0.0265935	328
14	16	19	15	0.482759	0.466667	0.482759	0.542857	0.474576			329
15	18	19	12	0.555556	0.454545	0.555556	0.513514	0.5			329
0	1	55	8	0	0	0	0.982143				329
									0.453125	0.0373872	329
14	19	16	15	0.482759	0.424242	0.482759	0.457143	0.451613			330
10	17	20	17	0.37037	0.37037	0.37037	0.540541	0.37037			330
0	4	52	8	0	0	0	0.928571				330
									0.375	-0.0765349	330
8	12	25	19	0.296296	0.4	0.296296	0.675676	0.340426			331
1	4	52	7	0.125	0.2	0.125	0.928571	0.153846			331
17	22	13	12	0.586207	0.435897	0.586207	0.371429	0.5			331
									0.40625	-0.0197065	331
12	11	26	15	0.444444	0.521739	0.444444	0.702703	0.48			332
17	19	16	12	0.586207	0.472222	0.586207	0.457143	0.523077			332
0	5	51	8	0	0	0	0.910714				332
									0.453125	0.0631535	332
11	17	20	16	0.407407	0.392857	0.407407	0.540541	0.4			333
15	17	18	14	0.517241	0.46875	0.517241	0.514286	0.491803			333
1	3	53	7	0.125	0.25	0.125	0.946429	0.166667			333
									0.421875	0.00504202	333
12	20	15	17	0.413793	0.375	0.413793	0.428571	0.393443			334
6	19	18	21	0.222222	0.24	0.222222	0.486486	0.230769			334
1	6	50	7	0.125	0.142857	0.125	0.892857	0.133333			334
									0.296875	-0.181781	334
1	4	52	7	0.125	0.2	0.125	0.928571	0.153846			335
13	12	25	14	0.481481	0.52	0.481481	0.675676	0.5			335
17	17	18	12	0.586207	0.5	0.586207	0.514286	0.539683			335
									0.484375	0.118163	335
7	25	10	22	0.241379	0.21875	0.241379	0.285714	0.229508			336
7	21	16	20	0.259259	0.25	0.259259	0.432432	0.254545			336
0	4	52	8	0	0	0	0.928571				336
									0.21875	-0.344538	336
0	2	54	8	0	0	0	0.964286				337
19	18	17	10	0.655172	0.513514	0.655172	0.485714	0.575758			337
13	12	25	14	0.481481	0.52	0.481481	0.675676	0.5			337
									0.5	0.121784	337
14	15	20	15	0.482759	0.482759	0.482759	0.571429	0.482759			338
11	17	20	16	0.407407	0.392857	0.407407	0.540541	0.4			338
3	4	52	5	0.375	0.428571	0.375	0.928571	0.4			338
									0.4375	0.0568973	338
12	17	18	17	0.413793	0.413793	0.413793	0.514286	0.413793			339
10	17	20	17	0.37037	0.37037	0.37037	0.540541	0.37037			339
1	7	49	7	0.125	0.125	0.125	0.875	0.125			339
									0.359375	-0.0658002	339
18	12	23	11	0.62069	0.6	0.62069	0.657143	0.610169			340
17	14	23	10	0.62963	0.548387	0.62963	0.621622	0.586207			340
2	1	55	6	0.25	0.666667	0.25	0.982143	0.363636			340
									0.578125	0.269345	340
16	18	17	13	0.551724	0.470588	0.551724	0.485714	0.507937			341
12	13	24	15	0.444444	0.48	0.444444	0.648649	0.461538			341
1	4	52	7	0.125	0.2	0.125	0.928571	0.153846			341
									0.453125	0.0647182	341
0	5	51	8	0	0	0	0.910714				342
13	16	21	14	0.481481	0.448276	0.481481	0.567568	0.464286			342
12	18	17	17	0.413793	0.4	0.413793	0.485714	0.40678			342
									0.390625	-0.0387016	342
20	17	18	9	0.689655	0.540541	0.689655	0.514286	0.606061			343
13	6	31	14	0.481481	0.684211	0.481481	0.837838	0.565217			343
2	6	50	6	0.25	0.25	0.25	0.892857	0.25			343
									0.546875	0.24121	343
20	19	16	9	0.689655	0.512821	0.689655	0.457143	0.588235			344
0	6	50	8	0	0	0	0.892857				344
11	8	29	16	0.407407	0.578947	0.407407	0.783784	0.478261			344
									0.484375	0.121464	344
12	14	23	15	0.444444	0.461538	0.444444	0.621622	0.45283			345
17	16	19	12	0.586207	0.515152	0.586207	0.542857	0.548387			345
0	5	51	8	0	0	0	0.910714				345
									0.453125	0.0654985	345
14	14	23	13	0.518519	0.5	0.518519	0.621622	0.509091			346
17	15	20	12	0.586207	0.53125	0.586207	0.571429	0.557377			346
0	4	52	8	0	0	0	0.928571				346
									0.484375	0.112605	346
10	18	19	17	0.37037	0.357143	0.37037	0.513514	0.363636			347
0	3	53	8	0	0	0	0.946429				347
14	19	16	15	0.482759	0.424242	0.482759	0.457143	0.451613			347
									0.375	-0.0852056	347
8	20	17	19	0.296296	0.285714	0.296296	0.459459	0.290909			348
13	20	15	16	0.448276	0.393939	0.448276	0.428571	0.419355			348
0	3	53	8	0	0	0	0.946429				348
									0.328125	-0.166596	348
6	18	19	21	0.222222	0.25	0.222222	0.513514	0.235294			349
11	22	13	18	0.37931	0.333333	0.37931	0.371429	0.354839			349
0	7	49	8	0	0	0	0.875				349
									0.265625	-0.235318	349
9	15	22	18	0.333333	0.375	0.333333	0.594595	0.352941			350
16	20	15	13	0.551724	0.444444	0.551724	0.428571	0.492308			350
0	4	52	8	0	0	0	0.928571				350
									0.390625	-0.0522766	350
12	20	15	17	0.413793	0.375	0.413793	0.428571	0.393443			351
10	18	19	17	0.37037	0.357143	0.37037	0.513514	0.363636			351
0	4	52	8	0	0	0	0.928571				351
									0.34375	-0.129412	351
6	17	20	21	0.222222	0.26087	0.222222	0.540541	0.24			352
13	23	12	16	0.448276	0.361111	0.448276	0.342857	0.4			352
0	5	51	8	0	0	0	0.910714				352
									0.296875	-0.204517	352
12	18	17	17	0.413793	0.4	0.413793	0.485714	0.40678			353
0	4	52	8	0	0	0	0.928571				353
12	18	19	15	0.444444	0.4	0.444444	0.513514	0.421053			353
									0.375	-0.0738255	353
0	6	50	8	0	0	0	0.892857				354
13	19	18	14	0.481481	0.40625	0.481481	0.486486	0.440678			354
15	11	24	14	0.517241	0.576923	0.517241	0.685714	0.545455			354
									0.4375	0.0518519	354
17	16	19	12	0.586207	0.515152	0.586207	0.542857	0.548387			355
15	15	22	12	0.555556	0.5	0.555556	0.594595	0.526316			355
0	1	55	8	0	0	0	0.982143				355
									0.5	0.117622	355
2	3	53	6	0.25	0.4	0.25	0.946429	0.307692			356
21	12	23	8	0.724138	0.636364	0.724138	0.657143	0.677419			356
15	11	26	12	0.555556	0.576923	0.555556	0.702703	0.566038			356
									0.59375	0.305799	356
0	2	54	8	0	0	0	0.964286				357
10	12	25	17	0.37037	0.454545	0.37037	0.675676	0.408163			357
19	21	14	10	0.655172	0.475	0.655172	0.4	0.550725			357
									0.453125	0.0369733	357
10	17	18	19	0.344828	0.37037	0.344828	0.514286	0.357143			358
17	12	25	10	0.62963	0.586207	0.62963	0.675676	0.607143			358
0	8	48	8	0	0	0	0.857143				358
									0.421875	0.0397405	358
19	15	20	10	0.655172	0.558824	0.655172	0.571429	0.603175			359
1	4	52	7	0.125	0.2	0.125	0.928571	0.153846			359
13	12	25	14	0.481481	0.52	0.481481	0.675676	0.5			359
									0.515625	0.171608	359
18	20	15	11	0.62069	0.473684	0.62069	0.428571	0.537313			360
6	14	23	21	0.222222	0.3	0.222222	0.621622	0.255319			360
1	5	51	7	0.125	0.166667	0.125	0.910714	0.142857			360
									0.390625	-0.0374065	360
7	20	17	20	0.259259	0.259259	0.259259	0.459459	0.259259			361
0	3	53	8	0	0	0	0.946429				361
13	21	14	16	0.448276	0.382353	0.448276	0.4	0.412698			361
									0.3125	-0.194739	361
0	3	53	8	0	0	0	0.946429				362
15	17	20	12	0.555556	0.46875	0.555556	0.540541	0.508475			362
14	15	20	15	0.482759	0.482759	0.482759	0.571429	0.482759			362
									0.453125	0.0536544	362
8	13	24	19	0.296296	0.380952	0.296296	0.648649	0.333333			363
16	20	15	13	0.551724	0.444444	0.551724	0.428571	0.492308			363
2	5	51	6	0.25	0.285714	0.25	0.910714	0.266667			363
									0.40625	-0.00123508	363
18	19	16	11	0.62069	0.486486	0.62069	0.457143	0.545455			364
9	14	23	18	0.333333	0.391304	0.333333	0.621622	0.36			364
2	2	54	6	0.25	0.5	0.25	0.964286	0.333333			364
									0.453125	0.0548523	364
9	16	21	18	0.333333	0.36	0.333333	0.567568	0.346154			365
15	22	13	14	0.517241	0.405405	0.517241	0.371429	0.454545			365
0	2	54	8	0	0	0	0.964286				365
									0.375	-0.0977702	365
16	19	16	13	0.551724	0.457143	0.551724	0.457143	0.5			366
4	19	18	23	0.148148	0.173913	0.148148	0.486486	0.16			366
0	6	50	8	0	0	0	0.892857				366
									0.3125	-0.167496	366
13	17	18	16	0.448276	0.433333	0.448276	0.514286	0.440678			367
11	20	17	16	0.407407	0.354839	0.407407	0.459459	0.37931			367
2	1	55	6	0.25	0.666667	0.25	0.982143	0.363636			367
									0.40625	-0.0283298	367
11	15	20	18	0.37931	0.423077	0.37931	0.571429	0.4			368
16	18	19	11	0.592593	0.470588	0.592593	0.513514	0.52459			368
0	4	52	8	0	0	0	0.928571				368
									0.421875	0.0100334	368
15	18	17	14	0.517241	0.454545	0.517241	0.485714	0.483871			369
12	17	20	15	0.444444	0.413793	0.444444	0.540541	0.428571			369
0	2	54	8	0	0	0	0.964286				369
									0.421875	-0.0119658	369
10	15	22	17	0.37037	0.4	0.37037	0.594595	0.384615			370
16	20	15	13	0.551724	0.444444	0.551724	0.428571	0.492308			370
0	3	53	8	0	0	0	0.946429				370
									0.40625	-0.0335742	370
13	24	11	16	0.448276	0.351351	0.448276	0.314286	0.393939			371
0	7	49	8	0	0	0	0.875				371
6	14	23	21	0.222222	0.3	0.222222	0.621622	0.255319			371
									0.296875	-0.18665	371
14	24	11	15	0.482759	0.368421	0.482759	0.314286	0.41791			372
7	16	21	20	0.259259	0.304348	0.259259	0.567568	0.28			372
0	3	53	8	0	0	0	0.946429				372
									0.328125	-0.171562	372
13	14	23	14	0.481481	0.481481	0.481481	0.621622	0.481481			373
13	18	17	16	0.448276	0.419355	0.448276	0.485714	0.433333			373
2	4	52	6	0.25	0.333333	0.25	0.928571	0.285714			373
									0.4375	0.0479339	373
16	15	20	13	0.551724	0.516129	0.551724	0.571429	0.533333			374
0	5	51	8	0	0	0	0.910714				374
14	14	23	13	0.518519	0.5	0.518519	0.621622	0.509091			374
									0.46875	0.093711	374
18	13	22	11	0.62069	0.580645	0.62069	0.628571	0.6			375
15	12	25	12	0.555556	0.555556	0.555556	0.675676	0.555556			375
0	6	50	8	0	0	0	0.892857				375
									0.515625	0.180165	375
2	3	53	6	0.25	0.4	0.25	0.946429	0.307692			376
18	14	21	11	0.62069	0.5625	0.62069	0.6	0.590164			376
11	16	21	16	0.407407	0.407407	0.407407	0.567568	0.407407			376
									0.484375	0.119633	376
12	17	20	15	0.444444	0.413793	0.444444	0.540541	0.428571			377
0	2	54	8	0	0	0	0.964286				377
14	19	16	15	0.482759	0.424242	0.482759	0.457143	0.451613			377
									0.40625	-0.0393162	377
20	13	22	9	0.689655	0.606061	0.689655	0.628571	0.645161			378
16	14	23	11	0.592593	0.533333	0.592593	0.621622	0.561404			378
0	1	55	8	0	0	0	0.982143				378
									0.5625	0.227919	378
18	16	19	11	0.62069	0.529412	0.62069	0.542857	0.571429			379
0	5	51	8	0	0	0	0.910714				379
11	14	23	16	0.407407	0.44	0.407407	0.621622	0.423077			379
									0.453125	0.0647182	379
12	15	20	17	0.413793	0.444444	0.413793	0.571429	0.428571			380
12	23	14	15	0.444444	0.342857	0.444444	0.378378	0.387097			380
0	2	54	8	0	0	0	0.964286				380
									0.375	-0.0884354	380
12	16	21	15	0.444444	0.428571	0.444444	0.567568	0.436364			381
2	2	54	6	0.25	0.5	0.25	0.964286	0.333333			381
16	16	19	13	0.551724	0.5	0.551724	0.542857	0.52459			381
									0.46875	0.0857143	381
12	21	14	17	0.413793	0.363636	0.413793	0.4	0.387097			382
12	19	18	15	0.444444	0.387097	0.444444	0.486486	0.413793			382
0	0	56	8	0		0	1				382
									0.375	-0.112076	382
14	18	19	13	0.518519	0.4375	0.518519	0.513514	0.474576			383
0	6	50	8	0	0	0	0.892857				383
14	12	23	15	0.482759	0.538462	0.482759	0.657143	0.509091			383
									0.4375	0.0518519	383
0	2	54	8	0	0	0	0.964286				384
11	19	18	16	0.407407	0.366667	0.407407	0.486486	0.385965			384
15	17	18	14	0.517241	0.46875	0.517241	0.514286	0.491803			384
									0.40625	-0.0384287	384
14	20	15	15	0.482759	0.411765	0.482759	0.428571	0.444444			385
13	15	22	14	0.481481	0.464286	0.481481	0.594595	0.472727			385
0	2	54	8	0	0	0	0.964286				385
									0.421875	-0.0128315	385
8	11	26	19	0.296296	0.421053	0.296296	0.702703	0.347826			386
16	20	15	13	0.551724	0.444444	0.551724	0.428571	0.492308			386
2	7	49	6	0.25	0.222222	0.25	0.875	0.235294			386
									0.40625	0.0141873	386
8	15	22	19	0.296296	0.347826	0.296296	0.594595	0.32			387
13	23	12	16	0.448276	0.361111	0.448276	0.342857	0.4			387
0	5	51	8	0	0	0	0.910714				387
									0.328125	-0.150983	387
1	2	54	7	0.125	0.333333	0.125	0.964286	0.181818			388
14	15	22	13	0.518519	0.482759	0.518519	0.594595	0.5			388
16	16	19	13	0.551724	0.5	0.551724	0.542857	0.52459			388
									0.484375	0.105464	388
9	16	21	18	0.333333	0.36	0.333333	0.567568	0.346154			389
17	20	15	12	0.586207	0.459459	0.586207	0.428571	0.515152			389
0	2	54	8	0	0	0	0.964286				389
									0.40625	-0.0428816	389
18	20	15	11	0.62069	0.473684	0.62069	0.428571	0.537313			390
2	4	52	6	0.25	0.333333	0.25	0.928571	0.285714			390
8	12	25	19	0.296296	0.4	0.296296	0.675676	0.340426			390
									0.4375	0.042394	390
16	9	28	11	0.592593	0.64	0.592593	0.756757	0.615385			391
19	16	19	10	0.655172	0.542857	0.655172	0.542857	0.59375			391
0	4	52	8	0	0	0	0.928571				391
									0.546875	0.218197	391
1	1	55	7	0.125	0.5	0.125	0.982143	0.2			392
11	13	24	16	0.407407	0.458333	0.407407	0.648649	0.431373			392
18	20	15	11	0.62069	0.473684	0.62069	0.428571	0.537313			392
									0.46875	0.0660944	392
8	11	26	19	0.296296	0.421053	0.296296	0.702703	0.347826			393
19	23	12	10	0.655172	0.452381	0.655172	0.342857	0.535211			393
0	3	53	8	0	0	0	0.946429				393
									0.421875	-0.0115335	393
9	15	22	18	0.333333	0.375	0.333333	0.594595	0.352941			394
0	7	49	8	0	0	0	0.875				394
13	20	15	16	0.448276	0.393939	0.448276	0.428571	0.419355			394
									0.34375	-0.103901	394
12	13	24	15	0.444444	0.48	0.444444	0.648649	0.461538			395
15	19	16	14	0.517241	0.441176	0.517241	0.457143	0.47619			395
0	5	51	8	0	0	0	0.910714				395
									0.421875	0.0112735	395
19	21	14	10	0.655172	0.475	0.655172	0.4	0.550725			396
8	9	28	19	0.296296	0.470588	0.296296	0.756757	0.363636			396
0	7	49	8	0	0	0	0.875				396
									0.421875	0.0218918	396
14	16	19	15	0.482759	0.466667	0.482759	0.542857	0.474576			397
15	17	20	12	0.555556	0.46875	0.555556	0.540541	0.508475			397
0	2	54	8	0	0	0	0.964286				397
									0.453125	0.0451833	397
12	17	20	15	0.444444	0.413793	0.444444	0.540541	0.428571			398
15	19	16	14	0.517241	0.441176	0.517241	0.457143	0.47619			398
0	1	55	8	0	0	0	0.982143				398
									0.421875	-0.0211298	398
13	16	21	14	0.481481	0.448276	0.481481	0.567568	0.464286			399
16	18	17	13	0.551724	0.470588	0.551724	0.485714	0.507937			399
0	1	55	8	0	0	0	0.982143				399
									0.453125	0.0340664	399
14	19	16	15	0.482759	0.424242	0.482759	0.457143	0.451613			400
10	16	21	17	0.37037	0.384615	0.37037	0.567568	0.377358			400
1	4	52	7	0.125	0.2	0.125	0.928571	0.153846			400
									0.390625	-0.0413016	400
12	15	22	15	0.444444	0.444444	0.444444	0.594595	0.444444			401
19	11	24	10	0.655172	0.633333	0.655172	0.685714	0.644068			401
0	7	49	8	0	0	0	0.875				401
									0.484375	0.134781	401
9	21	16	18	0.333333	0.3	0.333333	0.432432	0.315789			402
9	18	17	20	0.310345	0.333333	0.310345	0.485714	0.321429			402
1	6	50	7	0.125	0.142857	0.125	0.892857	0.133333			402
									0.296875	-0.176951	402
17	21	14	12	0.586207	0.447368	0.586207	0.4	0.507463			403
7	16	21	20	0.259259	0.304348	0.259259	0.567568	0.28			403
0	3	53	8	0	0	0	0.946429				403
									0.375	-0.0898255	403
10	13	24	17	0.37037	0.434783	0.37037	0.648649	0.4			404
19	18	17	10	0.655172	0.513514	0.655172	0.485714	0.575758			404
0	4	52	8	0	0	0	0.928571				404
									0.453125	0.0548523	404
12	13	24	15	0.444444	0.48	0.444444	0.648649	0.461538			405
20	14	21	9	0.689655	0.588235	0.689655	0.6	0.634921			405
0	5	51	8	0	0	0	0.910714				405
									0.5	0.144885	405
0	5	51	8	0	0	0	0.910714				406
18	23	12	11	0.62069	0.439024	0.62069	0.342857	0.514286			406
9	9	28	18	0.333333	0.5	0.333333	0.756757	0.4			406
									0.421875	0.00545989	406
15	12	25	12	0.555556	0.555556	0.555556	0.675676	0.555556			407
19	15	20	10	0.655172	0.558824	0.655172	0.571429	0.603175			407
0	3	53	8	0	0	0	0.946429				407
									0.53125	0.185405	407
15	22	13	14	0.517241	0.405405	0.517241	0.371429	0.454545			408
12	14	23	15	0.444444	0.461538	0.444444	0.621622	0.45283			408
0	1	55	8	0	0	0	0.982143				408
									0.421875	-0.0237786	408
10	18	19	17	0.37037	0.357143	0.37037	0.513514	0.363636			409
13	20	15	16	0.448276	0.393939	0.448276	0.428571	0.419355			409
0	3	53	8	0	0	0	0.946429				409
									0.359375	-0.112336	409
1	5	51	7	0.125	0.166667	0.125	0.910714	0.142857			410
14	19	18	13	0.518519	0.424242	0.518519	0.486486	0.466667			410
11	14	21	18	0.37931	0.44	0.37931	0.6	0.407407			410
									0.40625	0	410
7	13	24	20	0.259259	0.35	0.259259	0.648649	0.297872			411
17	23	12	12	0.586207	0.425	0.586207	0.342857	0.492754			411
1	3	53	7	0.125	0.25	0.125	0.946429	0.166667			411
									0.390625	-0.0558376	411
12	24	11	17	0.413793	0.333333	0.413793	0.314286	0.369231			412
8	19	18	19	0.296296	0.296296	0.296296	0.486486	0.296296			412
1	0	56	7	0.125	1	0.125	1	0.222222			412
									0.328125	-0.188769	412
6	17	20	21	0.222222	0.26087	0.222222	0.540541	0.24			413
13	24	11	16	0.448276	0.351351	0.448276	0.314286	0.393939			413
0	4	52	8	0	0	0	0.928571				413
									0.296875	-0.21519	413
17	21	14	12	0.586207	0.447368	0.586207	0.4	0.507463			414
10	12	25	17	0.37037	0.454545	0.37037	0.675676	0.408163			414
0	4	52	8	0	0	0	0.928571				414
									0.421875	0	414
11	20	17	16	0.407407	0.354839	0.407407	0.459459	0.37931			415
11	19	16	18	0.37931	0.366667	0.37931	0.457143	0.372881			415
1	2	54	7	0.125	0.333333	0.125	0.964286	0.181818			415
									0.359375	-0.109514	415
0	4	52	8	0	0	0	0.928571				416
5	19	18	22	0.185185	0.208333	0.185185	0.486486	0.196078			416
13	23	12	16	0.448276	0.361111	0.448276	0.342857	0.4			416
									0.28125	-0.241147	416
13	15	22	14	0.481481	0.464286	0.481481	0.594595	0.472727			417
14	18	17	15	0.482759	0.4375	0.482759	0.485714	0.459016			417
0	4	52	8	0	0	0	0.928571				417
									0.421875	0.00504202	417
11	17	20	16	0.407407	0.392857	0.407407	0.540541	0.4			418
11	21	14	18	0.37931	0.34375	0.37931	0.4	0.360656			418
1	3	53	7	0.125	0.25	0.125	0.946429	0.166667			418
									0.359375	-0.102521	418
10	13	24	17	0.37037	0.434783	0.37037	0.648649	0.4			419
17	21	14	12	0.586207	0.447368	0.586207	0.4	0.507463			419
1	2	54	7	0.125	0.333333	0.125	0.964286	0.181818			419
									0.4375	0.0191571	419
0	4	52	8	0	0	0	0.928571				420
17	21	14	12	0.586207	0.447368	0.586207	0.4	0.507463			420
11	11	26	16	0.407407	0.5	0.407407	0.702703	0.44898			420
									0.4375	0.027027	420
16	14	21	13	0.551724	0.533333	0.551724	0.6	0.542373			421
0	4	52	8	0	0	0	0.928571				421
14	16	21	13	0.518519	0.466667	0.518519	0.567568	0.491228			421
									0.46875	0.0872483	421
8	13	24	19	0.296296	0.380952	0.296296	0.648649	0.333333			422
19	18	17	10	0.655172	0.513514	0.655172	0.485714	0.575758			422
3	3	53	5	0.375	0.5	0.375	0.946429	0.428571			422
									0.46875	0.0963455	422
15	25	10	14	0.517241	0.375	0.517241	0.285714	0.434783			423
0	6	50	8	0	0	0	0.892857				423
7	11	26	20	0.259259	0.388889	0.259259	0.702703	0.311111			423
									0.34375	-0.119067	423
11	19	18	16	0.407407	0.366667	0.407407	0.486486	0.385965			424
12	22	13	17	0.413793	0.352941	0.413793	0.371429	0.380952			424
0	0	56	8	0		0	1				424
									0.359375	-0.14087	424
17	21	14	12	0.586207	0.447368	0.586207	0.4	0.507463			425
0	4	52	8	0	0	0	0.928571				425
6	16	21	21	0.222222	0.272727	0.222222	0.567568	0.244898			425
									0.359375	-0.108108	425
8	17	20	19	0.296296	0.32	0.296296	0.540541	0.307692			426
15	19	16	14	0.517241	0.441176	0.517241	0.457143	0.47619			426
1	4	52	7	0.125	0.2	0.125	0.928571	0.153846			426
									0.375	-0.0688935	426
14	11	26	13	0.518519	0.56	0.518519	0.702703	0.538462			427
15	16	19	14	0.517241	0.483871	0.517241	0.542857	0.5			427
0	8	48	8	0	0	0	0.857143				427
									0.453125	0.08869	427
8	17	20	19	0.296296	0.32	0.296296	0.540541	0.307692			428
0	6	50	8	0	0	0	0.892857				428
15	18	17	14	0.517241	0.454545	0.517241	0.485714	0.483871			428
									0.359375	-0.0860927	428
0	2	54	8	0	0	0	0.964286				429
16	17	18	13	0.551724	0.484848	0.551724	0.514286	0.516129			429
16	13	24	11	0.592593	0.551724	0.592593	0.648649	0.571429			429
									0.5	0.124786	429
14	12	25	13	0.518519	0.538462	0.518519	0.675676	0.528302			430
12	19	16	17	0.413793	0.387097	0.413793	0.457143	0.4			430
2	5	51	6	0.25	0.285714	0.25	0.910714	0.266667			430
									0.4375	0.0553506	430
15	24	11	14	0.517241	0.384615	0.517241	0.314286	0.441176			431
0	3	53	8	0	0	0	0.946429				431
8	14	23	19	0.296296	0.363636	0.296296	0.621622	0.326531			431
									0.359375	-0.118023	431
15	15	20	14	0.517241	0.5	0.517241	0.571429	0.508475			432
15	16	21	12	0.555556	0.483871	0.555556	0.567568	0.517241			432
0	3	53	8	0	0	0	0.946429				432
									0.46875	0.0799154	432
14	23	12	15	0.482759	0.378378	0.482759	0.342857	0.424242			433
7	12	25	20	0.259259	0.368421	0.259259	0.675676	0.304348			433
1	7	49	7	0.125	0.125	0.125	0.875	0.125			433
									0.34375	-0.098937	433
15	16	19	14	0.517241	0.483871	0.517241	0.542857	0.5			434
12	18	19	15	0.444444	0.4	0.444444	0.513514	0.421053			434
0	3	53	8	0	0	0	0.946429				434
									0.421875	-0.00211595	434
0	4	52	8	0	0	0	0.928571				435
9	16	21	18	0.333333	0.36	0.333333	0.567568	0.346154			435
17	18	17	12	0.586207	0.485714	0.586207	0.485714	0.53125			435
									0.40625	-0.0244313	435
15	15	20	14	0.517241	0.5	0.517241	0.571429	0.508475			436
9	21	16	18	0.333333	0.3	0.333333	0.432432	0.315789			436
0	4	52	8	0	0	0	0.928571				436
									0.375	-0.0738255	436
12	12	25	15	0.444444	0.5	0.444444	0.675676	0.470588			437
0	6	50	8	0	0	0	0.892857				437
17	17	18	12	0.586207	0.5	0.586207	0.514286	0.539683			437
									0.453125	0.0720795	437
12	14	21	17	0.413793	0.461538	0.413793	0.6	0.436364			438
19	14	23	8	0.703704	0.575758	0.703704	0.621622	0.633333			438
0	5	51	8	0	0	0	0.910714				438
									0.484375	0.124015	438
19	14	21	10	0.655172	0.575758	0.655172	0.6	0.612903			439
14	10	27	13	0.518519	0.583333	0.518519	0.72973	0.54902			439
0	7	49	8	0	0	0	0.875				439
									0.515625	0.185216	439
10	16	21	17	0.37037	0.384615	0.37037	0.567568	0.377358			440
14	20	15	15	0.482759	0.411765	0.482759	0.428571	0.444444			440
1	3	53	7	0.125	0.25	0.125	0.946429	0.166667			440
									0.390625	-0.0505051	440
10	17	18	19	0.344828	0.37037	0.344828	0.514286	0.357143			441
1	7	49	7	0.125	0.125	0.125	0.875	0.125			441
12	17	20	15	0.444444	0.413793	0.444444	0.540541	0.428571			441
									0.359375	-0.0640714	441
13	13	24	14	0.481481	0.5	0.481481	0.648649	0.490566			442
18	13	22	11	0.62069	0.580645	0.62069	0.628571	0.6			442
1	6	50	7	0.125	0.142857	0.125	0.892857	0.133333			442
									0.5	0.160312	442
0	1	55	8	0	0	0	0.982143				443
22	23	12	7	0.758621	0.488889	0.758621	0.342857	0.594595			443
10	8	29	17	0.37037	0.555556	0.37037	0.783784	0.444444			443
									0.5	0.108402	443
15	17	18	14	0.517241	0.46875	0.517241	0.514286	0.491803			444
1	3	53	7	0.125	0.25	0.125	0.946429	0.166667			444
10	18	19	17	0.37037	0.357143	0.37037	0.513514	0.363636			444
									0.40625	-0.0218487	444
8	14	23	19	0.296296	0.363636	0.296296	0.621622	0.326531			445
19	17	18	10	0.655172	0.527778	0.655172	0.514286	0.584615			445
1	5	51	7	0.125	0.166667	0.125	0.910714	0.142857			445
									0.4375	0.0439834	445
9	19	18	18	0.333333	0.321429	0.333333	0.486486	0.327273			446
13	20	15	16	0.448276	0.393939	0.448276	0.428571	0.419355			446
0	3	53	8	0	0	0	0.946429				446
									0.34375	-0.139466	446
11	27	8	18	0.37931	0.289474	0.37931	0.228571	0.328358			447
0	5	51	8	0	0	0	0.910714				447
4	17	20	23	0.148148	0.190476	0.148148	0.540541	0.166667			447
									0.234375	-0.313783	447
9	11	26	18	0.333333	0.45	0.333333	0.702703	0.382979			448
18	21	14	11	0.62069	0.461538	0.62069	0.4	0.529412			448
2	3	53	6	0.25	0.4	0.25	0.946429	0.307692			448
									0.453125	0.0607966	448
12	11	26	15	0.444444	0.521739	0.444444	0.702703	0.48			449
17	19	16	12	0.586207	0.472222	0.586207	0.457143	0.523077			449
1	4	52	7	0.125	0.2	0.125	0.928571	0.153846			449
									0.46875	0.0899205	449
7	19	18	20	0.259259	0.269231	0.259259	0.486486	0.264151			450
13	24	11	16	0.448276	0.351351	0.448276	0.314286	0.393939			450
0	1	55	8	0	0	0	0.982143				450
									0.3125	-0.217466	450
1	7	49	7	0.125	0.125	0.125	0.875	0.125			451
9	18	19	18	0.333333	0.333333	0.333333	0.513514	0.333333			451
13	16	19	16	0.448276	0.448276	0.448276	0.542857	0.448276			451
									0.359375	-0.0658002	451
9	20	17	18	0.333333	0.310345	0.333333	0.459459	0.321429			452
0	4	52	8	0	0	0	0.928571				452
11	20	15	18	0.37931	0.354839	0.37931	0.428571	0.366667			452
									0.3125	-0.1822	452
14	18	17	15	0.482759	0.4375	0.482759	0.485714	0.459016			453
12	16	21	15	0.444444	0.428571	0.444444	0.567568	0.436364			453
1	3	53	7	0.125	0.25	0.125	0.946429	0.166667			453
									0.421875	0.00504202	453
16	14	21	13	0.551724	0.533333	0.551724	0.6	0.542373			454
14	14	23	13	0.518519	0.5	0.518519	0.621622	0.509091			454
2	4	52	6	0.25	0.333333	0.25	0.928571	0.285714			454
									0.5	0.154418	454
19	15	20	10	0.655172	0.558824	0.655172	0.571429	0.603175			455
12	11	26	15	0.444444	0.521739	0.444444	0.702703	0.48			455
1	6	50	7	0.125	0.142857	0.125	0.892857	0.133333			455
									0.5	0.158241	455
13	18	17	16	0.448276	0.419355	0.448276	0.485714	0.433333			456
10	15	22	17	0.37037	0.4	0.37037	0.594595	0.384615			456
2	6	50	6	0.25	0.25	0.25	0.892857	0.25			456
									0.390625	-0.0154597	456
13	15	20	16	0.448276	0.464286	0.448276	0.571429	0.45614			457
15	20	17	12	0.555556	0.428571	0.555556	0.459459	0.483871			457
0	1	55	8	0	0	0	0.982143				457
									0.4375	0.011583	457
16	17	18	13	0.551724	0.484848	0.551724	0.514286	0.516129			458
13	16	21	14	0.481481	0.448276	0.481481	0.567568	0.464286			458
0	2	54	8	0	0	0	0.964286				458
									0.453125	0.042735	458
17	21	14	12	0.586207	0.447368	0.586207	0.4	0.507463			459
0	3	53	8	0	0	0	0.946429				459
11	12	25	16	0.407407	0.478261	0.407407	0.675676	0.44			459
									0.4375	0.0191571	459
10	9	28	17	0.37037	0.526316	0.37037	0.756757	0.434783			460
21	19	16	8	0.724138	0.525	0.724138	0.457143	0.608696			460
3	2	54	5	0.375	0.6	0.375	0.964286	0.461538			460
									0.53125	0.194293	460
18	16	19	11	0.62069	0.529412	0.62069	0.542857	0.571429			461
3	4	52	5	0.375	0.428571	0.375	0.928571	0.4			461
11	12	25	16	0.407407	0.478261	0.407407	0.675676	0.44			461
									0.5	0.158241	461
11	17	20	16	0.407407	0.392857	0.407407	0.540541	0.4			462
13	19	16	16	0.448276	0.40625	0.448276	0.457143	0.42623			462
0	4	52	8	0	0	0	0.928571				462
									0.375	-0.0756303	462
11	16	21	16	0.407407	0.407407	0.407407	0.567568	0.407407			463
14	17	18	15	0.482759	0.451613	0.482759	0.514286	0.466667			463
1	5	51	7	0.125	0.166667	0.125	0.910714	0.142857			463
									0.40625	-0.00495868	463
9	16	21	18	0.333333	0.36	0.333333	0.567568	0.346154			464
1	7	49	7	0.125	0.125	0.125	0.875	0.125			464
15	16	19	14	0.517241	0.483871	0.517241	0.542857	0.5			464
									0.390625	-0.0154597	464
12	23	14	15	0.444444	0.342857	0.444444	0.378378	0.387097			465
8	14	21	21	0.275862	0.363636	0.275862	0.6	0.313725			465
0	7	49	8	0	0	0	0.875				465
									0.3125	-0.146113	465
14	13	24	13	0.518519	0.518519	0.518519	0.648649	0.518519			466
16	17	18	13	0.551724	0.484848	0.551724	0.514286	0.516129			466
0	4	52	8	0	0	0	0.928571				466
									0.46875	0.0849453	466
16	19	16	13	0.551724	0.457143	0.551724	0.457143	0.5			467
7	16	21	20	0.259259	0.304348	0.259259	0.567568	0.28			467
0	6	50	8	0	0	0	0.892857				467
									0.359375	-0.0878939	467
12	15	22	15	0.444444	0.444444	0.444444	0.594595	0.444444			468
11	23	12	18	0.37931	0.323529	0.37931	0.342857	0.349206			468
0	3	53	8	0	0	0	0.946429				468
									0.359375	-0.11328	468
15	18	17	14	0.517241	0.454545	0.517241	0.485714	0.483871			469
0	3	53	8	0	0	0	0.946429				469
13	15	22	14	0.481481	0.464286	0.481481	0.594595	0.472727			469
									0.4375	0.023315	469
5	18	19	22	0.185185	0.217391	0.185185	0.513514	0.2			470
10	23	12	19	0.344828	0.30303	0.344828	0.342857	0.322581			470
1	7	49	7	0.125	0.125	0.125	0.875	0.125			470
									0.25	-0.251834	470
17	21	14	12	0.586207	0.447368	0.586207	0.4	0.507463			471
1	3	53	7	0.125	0.25	0.125	0.946429	0.166667			471
9	13	24	18	0.333333	0.409091	0.333333	0.648649	0.367347			471
									0.421875	0	471
8	17	20	19	0.296296	0.32	0.296296	0.540541	0.307692			472
15	22	13	14	0.517241	0.405405	0.517241	0.371429	0.454545			472
0	2	54	8	0	0	0	0.964286				472
									0.359375	-0.125214	472
13	20	15	16	0.448276	0.393939	0.448276	0.428571	0.419355			473
8	18	19	19	0.296296	0.307692	0.296296	0.513514	0.301887			473
0	5	51	8	0	0	0	0.910714				473
									0.328125	-0.148102	473
8	21	16	19	0.296296	0.275862	0.296296	0.432432	0.285714			474
0	4	52	8	0	0	0	0.928571				474
13	18	17	16	0.448276	0.419355	0.448276	0.485714	0.433333			474
									0.328125	-0.155332	474
9	12	25	18	0.333333	0.428571	0.333333	0.675676	0.375			475
19	21	14	10	0.655172	0.475	0.655172	0.4	0.550725			475
1	2	54	7	0.125	0.333333	0.125	0.964286	0.181818			475
									0.453125	0.0447761	475
11	19	18	16	0.407407	0.366667	0.407407	0.486486	0.385965			476
0	4	52	8	0	0	0	0.928571				476
14	16	19	15	0.482759	0.466667	0.482759	0.542857	0.474576			476
									0.390625	-0.0469799	476
17	15	22	10	0.62963	0.53125	0.62963	0.594595	0.576271			477
16	12	23	13	0.551724	0.571429	0.551724	0.657143	0.561404			477
2	2	54	6	0.25	0.5	0.25	0.964286	0.333333			477
									0.546875	0.222781	477
11	22	13	18	0.37931	0.333333	0.37931	0.371429	0.354839			478
7	20	17	20	0.259259	0.259259	0.259259	0.459459	0.259259			478
0	4	52	8	0	0	0	0.928571				478
									0.28125	-0.238015	478
17	17	18	12	0.586207	0.5	0.586207	0.514286	0.539683			479
10	15	22	17	0.37037	0.4	0.37037	0.594595	0.384615			479
0	5	51	8	0	0	0	0.910714				479
									0.421875	0.0112735	479
15	24	11	14	0.517241	0.384615	0.517241	0.314286	0.441176			480
7	17	20	20	0.259259	0.291667	0.259259	0.540541	0.27451			480
0	1	55	8	0	0	0	0.982143				480
									0.34375	-0.16414	480
8	14	23	19	0.296296	0.363636	0.296296	0.621622	0.326531			481
12	25	10	17	0.413793	0.324324	0.413793	0.285714	0.363636			481
2	3	53	6	0.25	0.4	0.25	0.946429	0.307692			481
									0.34375	-0.125157	481
0	6	50	8	0	0	0	0.892857				482
9	19	18	18	0.333333	0.321429	0.333333	0.486486	0.327273			482
9	21	14	20	0.310345	0.3	0.310345	0.4	0.305085			482
									0.28125	-0.215524	482
16	15	22	11	0.592593	0.516129	0.592593	0.594595	0.551724			483
14	16	19	15	0.482759	0.466667	0.482759	0.542857	0.474576			483
0	3	53	8	0	0	0	0.946429				483
									0.46875	0.0799154	483
0	8	48	8	0	0	0	0.857143				484
5	14	23	22	0.185185	0.263158	0.185185	0.621622	0.217391			484
17	20	15	12	0.586207	0.459459	0.586207	0.428571	0.515152			484
									0.34375	-0.098937	484
12	19	18	15	0.444444	0.387097	0.444444	0.486486	0.413793			485
0	4	52	8	0	0	0	0.928571				485
14	15	20	15	0.482759	0.482759	0.482759	0.571429	0.482759			485
									0.40625	-0.0192791	485
15	20	15	14	0.517241	0.428571	0.517241	0.428571	0.46875			486
0	4	52	8	0	0	0	0.928571				486
12	13	24	15	0.444444	0.48	0.444444	0.648649	0.461538			486
									0.421875	0.00252738	486
14	12	25	13	0.518519	0.538462	0.518519	0.675676	0.528302			487
17	19	16	12	0.586207	0.472222	0.586207	0.457143	0.523077			487
0	2	54	8	0	0	0	0.964286				487
									0.484375	0.0951157	487
13	19	16	16	0.448276	0.40625	0.448276	0.457143	0.42623			488
13	13	24	14	0.481481	0.5	0.481481	0.648649	0.490566			488
1	5	51	7	0.125	0.166667	0.125	0.910714	0.142857			488
									0.421875	0.0206782	488
13	17	20	14	0.481481	0.433333	0.481481	0.540541	0.45614			489
16	16	19	13	0.551724	0.5	0.551724	0.542857	0.52459			489
0	2	54	8	0	0	0	0.964286				489
									0.453125	0.0435525	489
15	18	17	14	0.517241	0.454545	0.517241	0.485714	0.483871			490
13	15	22	14	0.481481	0.464286	0.481481	0.594595	0.472727			490
0	3	53	8	0	0	0	0.946429				490
									0.4375	0.023315	490
12	10	27	15	0.444444	0.545455	0.444444	0.72973	0.489796			491
20	20	15	9	0.689655	0.5	0.689655	0.428571	0.57971			491
0	2	54	8	0	0	0	0.964286				491
									0.5	0.119518	491
2	4	52	6	0.25	0.333333	0.25	0.928571	0.285714			492
14	18	17	15	0.482759	0.4375	0.482759	0.485714	0.459016			492
8	18	19	19	0.296296	0.307692	0.296296	0.513514	0.301887			492
									0.375	-0.0587262	492
0	5	51	8	0	0	0	0.910714				493
17	13	22	12	0.586207	0.566667	0.586207	0.628571	0.576271			493
14	15	22	13	0.518519	0.482759	0.518519	0.594595	0.5			493
									0.484375	0.121099	493
16	14	21	13	0.551724	0.533333	0.551724	0.6	0.542373			494
0	6	50	8	0	0	0	0.892857				494
12	16	21	15	0.444444	0.428571	0.444444	0.567568	0.436364			494
									0.4375	0.0487201	494
8	13	24	19	0.296296	0.380952	0.296296	0.648649	0.333333			495
0	4	52	8	0	0	0	0.928571				495
17	22	13	12	0.586207	0.435897	0.586207	0.371429	0.5			495
									0.390625	-0.0549451	495
17	10	27	10	0.62963	0.62963	0.62963	0.72973	0.62963			496
18	15	20	11	0.62069	0.545455	0.62069	0.571429	0.580645			496
1	3	53	7	0.125	0.25	0.125	0.946429	0.166667			496
									0.5625	0.246426	496
13	15	20	16	0.448276	0.464286	0.448276	0.571429	0.45614			497
14	16	21	13	0.518519	0.466667	0.518519	0.567568	0.491228			497
3	3	53	5	0.375	0.5	0.375	0.946429	0.428571			497
									0.46875	0.10305	497
0	4	52	8	0	0	0	0.928571				498
8	15	22	19	0.296296	0.347826	0.296296	0.594595	0.32			498
13	24	11	16	0.448276	0.351351	0.448276	0.314286	0.393939			498
									0.328125	-0.161181	498
19	19	16	10	0.655172	0.5	0.655172	0.457143	0.567164			499
8	14	23	19	0.296296	0.363636	0.296296	0.621622	0.326531			499
[truncated: 2,002 more rows]

## Sheet: Statistical
Accuracy	Cohen's kappa	Iteration
0.625	0.363712	111
0.609375	0.348799	10			Average
0.625	0.342747	188			Accuracy	Cohen's kappa
0.59375	0.316071	674			0.405516	-0.0197553
0.59375	0.309257	581
0.609375	0.308258	911
0.59375	0.305799	356
0.59375	0.304639	767
0.578125	0.287129	88
0.578125	0.269345	340
0.578125	0.265618	622
0.5625	0.248322	542
0.5625	0.246426	496
0.546875	0.24121	343
0.5625	0.239711	62
0.546875	0.23527	141
0.546875	0.233058	886
0.546875	0.233058	945
0.546875	0.232423	280
0.5625	0.227919	378
0.546875	0.225376	798
0.5625	0.225249	889
0.546875	0.222781	477
0.546875	0.222781	898
0.515625	0.218282	802
0.53125	0.218241	190
0.546875	0.218197	391
0.546875	0.216878	958
0.53125	0.214724	682
0.53125	0.213437	977
0.546875	0.204117	570
0.53125	0.200333	739
0.546875	0.196884	318
0.53125	0.195643	641
0.53125	0.194293	460
0.515625	0.192182	22
0.53125	0.188504	176
0.53125	0.187817	910
0.53125	0.185751	202
0.53125	0.185405	407
0.515625	0.185216	439
0.515625	0.185216	628
0.53125	0.184713	552
0.515625	0.184211	41
0.53125	0.182631	708
0.53125	0.181934	253
0.53125	0.181586	134
0.515625	0.180842	896
0.515625	0.180165	375
0.515625	0.180165	503
0.515625	0.178808	301
0.515625	0.178128	606
0.515625	0.171608	359
0.515625	0.171608	548
0.515625	0.169179	858
0.515625	0.166387	629
0.515625	0.165685	108
0.5	0.163057	263
0.515625	0.161099	314
0.5	0.160312	442
0.515625	0.159678	873
0.515625	0.158252	855
0.5	0.158241	455
0.5	0.158241	461
0.5	0.154418	454
0.515625	0.153584	323
0.515625	0.152499	518
0.515625	0.152499	735
0.515625	0.152137	287
0.515625	0.151048	988
0.515625	0.150685	505
0.515625	0.150685	683
0.5	0.150207	249
0.515625	0.149957	27
0.515625	0.149957	815
0.515625	0.149228	919
0.5	0.149148	201
0.5	0.149148	626
0.5	0.149148	642
0.5	0.148795	644
0.5	0.147732	203
0.5	0.147022	697
0.484375	0.146667	863
0.5	0.146311	540
0.5	0.144885	405
0.5	0.14417	709
0.5	0.142379	206
0.5	0.14094	31
0.5	0.14094	53
0.5	0.140218	808
0.515625	0.140009	595
0.5	0.138772	968
0.5	0.137684	107
0.5	0.137321	0
0.5	0.137321	696
0.484375	0.137255	278
0.484375	0.134781	401
0.5	0.13477	824
0.5	0.132938	788
0.5	0.132571	778
0.484375	0.131936	725
0.5	0.130361	922
0.5	0.127768	283
0.484375	0.126551	721
0.484375	0.125828	785
0.5	0.124786	429
0.484375	0.124378	658
0.484375	0.124015	438
0.5	0.123288	139
0.484375	0.123288	269
0.5	0.123288	705
0.5	0.121784	337
0.484375	0.121464	344
0.484375	0.121099	162
0.484375	0.121099	493
0.484375	0.121099	801
0.484375	0.121099	981
0.46875	0.120808	26
0.484375	0.120367	643
0.484375	0.119633	376
0.5	0.119518	491
0.5	0.118381	951
0.484375	0.118163	335
0.484375	0.118163	566
0.484375	0.118163	604
0.5	0.117622	355
0.5	0.117622	817
0.484375	0.117426	993
0.5	0.115335	614
0.484375	0.115207	44
0.484375	0.114094	302
0.484375	0.11335	42
0.484375	0.112605	346
0.484375	0.112605	850
0.484375	0.111859	716
0.484375	0.111111	742
0.5	0.110725	230
0.484375	0.110362	38
0.484375	0.110362	719
0.46875	0.109292	161
0.484375	0.108861	91
0.484375	0.108861	564
0.484375	0.108861	738
0.5	0.108402	443
0.484375	0.108108	125
0.46875	0.107831	165
0.46875	0.107831	892
0.484375	0.107354	186
0.46875	0.107099	277
0.484375	0.106977	874
0.453125	0.106858	844
0.484375	0.106221	659
0.46875	0.105631	883
0.484375	0.105464	388
0.484375	0.104705	690
0.484375	0.104705	701
0.46875	0.104158	239
0.46875	0.104158	513
0.484375	0.103946	511
0.46875	0.10305	497
0.46875	0.10194	76
0.484375	0.101659	960
0.46875	0.101569	615
0.484375	0.100128	155
0.484375	0.100128	294
0.46875	0.100083	651
0.46875	0.100083	805
0.484375	0.0997442	15
0.453125	0.0996785	885
0.46875	0.0970954	172
0.46875	0.0970954	545
0.46875	0.0970954	684
0.46875	0.0970954	762
0.484375	0.0966638	812
0.46875	0.0963455	422
0.46875	0.0963455	998
0.46875	0.0952183	82
0.484375	0.0951157	487
0.484375	0.0951157	710
0.46875	0.0948419	529
0.484375	0.0943396	838
0.484375	0.0939511	620
0.46875	0.093711	56
0.46875	0.093711	146
0.46875	0.093711	236
0.46875	0.093711	374
0.46875	0.093711	616
0.46875	0.0929554	732
0.453125	0.0927501	941
0.453125	0.0916464	662
0.46875	0.0914405	132
0.46875	0.0906812	232
0.46875	0.090301	820
0.46875	0.0899205	216
0.46875	0.0899205	449
0.46875	0.0899205	803
0.484375	0.0896552	199
0.453125	0.08869	297
0.453125	0.08869	427
0.453125	0.08869	989
0.46875	0.0883955	821
0.46875	0.0880134	200
0.46875	0.0872483	421
0.453125	0.08646	1
0.46875	0.0857143	247
0.46875	0.0857143	381
0.46875	0.0849453	173
0.46875	0.0849453	466
0.46875	0.0849453	903
0.46875	0.0841751	240
0.46875	0.0841751	246
0.46875	0.0841751	508
0.46875	0.0841751	829
0.46875	0.0834035	637
0.46875	0.0818565	184
0.46875	0.0799154	65
0.46875	0.0799154	432
0.46875	0.0799154	483
0.46875	0.0791367	522
0.453125	0.0785685	68
0.46875	0.0783566	102
0.46875	0.0783566	295
0.46875	0.0775752	158
0.46875	0.0775752	525
0.46875	0.0767925	635
0.46875	0.0767925	675
0.46875	0.0767925	921
0.46875	0.0764007	849
0.46875	0.0760085	588
0.4375	0.0754414	618
0.46875	0.0748299	504
0.46875	0.0748299	532
0.453125	0.0736146	878
0.453125	0.0728477	520
0.453125	0.0720795	437
0.46875	0.0720682	98
0.46875	0.0716724	208
0.46875	0.0716724	750
0.46875	0.0708796	227
0.46875	0.0700855	193
0.453125	0.069381	825
0.4375	0.0690909	169
0.453125	0.0689942	279
0.46875	0.0684932	224
0.421875	0.0669819	563
0.453125	0.0662776	252
0.453125	0.0662776	686
0.453125	0.0662776	869
0.453125	0.0662776	934
0.453125	0.0662776	979
0.46875	0.0660944	392
0.453125	0.0654985	151
0.453125	0.0654985	345
0.4375	0.0649351	623
0.46875	0.0648904	645
0.453125	0.0647182	265
0.453125	0.0647182	341
0.453125	0.0647182	379
0.453125	0.0635452	128
0.453125	0.0631535	332
0.453125	0.0631535	665
0.4375	0.0618893	238
0.46875	0.0616645	982
0.453125	0.0615836	656
0.453125	0.0607966	448
0.453125	0.0604027	89
0.453125	0.0604027	551
0.453125	0.0604027	632
0.453125	0.0588235	70
0.4375	0.058054	121
0.453125	0.058032	100
0.453125	0.058032	506
0.453125	0.058032	773
0.46875	0.0576007	13
0.453125	0.0572391	859
0.4375	0.0568973	338
0.4375	0.0568973	610
0.453125	0.0564448	954
0.453125	0.0556492	4
0.453125	0.0556492	138
0.4375	0.0553506	430
0.4375	0.0553506	547
0.453125	0.0548523	364
0.453125	0.0548523	404
0.453125	0.0540541	680
0.453125	0.0540541	695
0.453125	0.0540541	756
0.453125	0.0540541	764
0.453125	0.0536544	362
0.453125	0.0524535	893
0.4375	0.0518519	354
0.4375	0.0518519	383
0.4375	0.0510708	220
0.453125	0.0508475	572
0.4375	0.0487201	207
0.4375	0.0487201	494
0.4375	0.0483271	771
0.453125	0.0480238	834
0.453125	0.0480238	884
0.4375	0.0479339	373
0.4375	0.0471464	250
0.4375	0.0471464	718
0.421875	0.0470825	289
0.453125	0.0464027	713
0.4375	0.0463576	601
0.453125	0.0451833	397
0.453125	0.0451833	897
0.453125	0.0447761	475
0.4375	0.0447761	549
0.453125	0.0443686	3
0.4375	0.0439834	237
0.4375	0.0439834	445
0.4375	0.0439834	677
0.4375	0.0439834	791
0.4375	0.0435866	851
0.453125	0.0435525	489
0.421875	0.0432323	299
0.4375	0.0431894	117
0.453125	0.042735	458
0.453125	0.042735	577
0.4375	0.042394	390
0.421875	0.0416835	555
0.4375	0.0411985	617
0.421875	0.0405186	737
0.421875	0.0397405	358
0.4375	0.0387985	535
0.421875	0.0381803	29
0.4375	0.0379958	244
0.4375	0.0379958	608
0.453125	0.0373872	329
0.4375	0.0371918	9
0.4375	0.0371918	45
0.4375	0.0371918	870
0.453125	0.0369733	357
0.4375	0.0363864	971
0.421875	0.0358306	973
0.421875	0.0350448	966
0.453125	0.0344828	997
0.4375	0.0343671	995
0.453125	0.0340664	399
0.453125	0.0332326	266
0.453125	0.0323974	191
0.4375	0.0319328	30
0.4375	0.0319328	57
0.4375	0.0319328	189
0.421875	0.0314928	61
0.4375	0.030303	123
0.4375	0.0294861	142
0.421875	0.0291103	562
0.4375	0.0286678	900
0.4375	0.0282581	19
0.4375	0.0278481	2
0.4375	0.0278481	99
0.4375	0.0278481	843
0.4375	0.027027	420
0.4375	0.026616	87
0.4375	0.026616	959
0.4375	0.0262046	561
0.4375	0.0257928	54
0.421875	0.0251132	147
0.4375	0.0241423	722
0.453125	0.0235397	126
0.4375	0.023315	469
0.4375	0.023315	490
0.421875	0.0231023	772
0.421875	0.0226991	957
0.4375	0.0224862	166
0.421875	0.0222956	119
0.421875	0.0218918	396
0.421875	0.0214876	311
0.421875	0.0206782	154
0.421875	0.0206782	488
0.421875	0.0206782	647
0.421875	0.0198675	325
0.4375	0.0191571	419
0.4375	0.0191571	459
0.421875	0.0190555	593
0.421875	0.0190555	600
0.4375	0.0179028	43
0.421875	0.0174274	544
0.421875	0.0170195	627
0.421875	0.0166113	275
0.40625	0.0161812	324
0.421875	0.014975	52
0.40625	0.0141873	386
0.421875	0.0141549	20
0.421875	0.0137443	776
0.4375	0.0120069	167
0.4375	0.0120069	587
0.421875	0.0116861	40
0.421875	0.0116861	693
0.4375	0.011583	457
0.421875	0.0112735	148
0.421875	0.0112735	307
0.421875	0.0112735	395
0.421875	0.0112735	479
0.421875	0.0112735	931
0.4375	0.0111588	55
0.421875	0.0104471	814
0.421875	0.0100334	368
0.40625	0.00977199	720
0.421875	0.00920502	538
0.421875	0.00879029	90
0.421875	0.00879029	867
0.4375	0.00860585	197
0.421875	0.00837521	157
0.421875	0.00837521	223
0.421875	0.00795978	284
0.4375	0.00775194	159
0.40625	0.00694161	797
0.421875	0.00545989	406
0.421875	0.00504202	333
0.421875	0.00504202	417
0.421875	0.00504202	453
0.421875	0.00504202	926
0.421875	0.00420521	901
0.421875	0.00420521	991
0.421875	0.003367	28
0.421875	0.003367	780
0.40625	0.00287003	747
0.40625	0.00287003	930
0.421875	0.00252738	105
0.421875	0.00252738	486
0.421875	0.00252738	727
0.421875	0.00252738	835
0.390625	0.00239808	687
0.40625	0.0020517	543
0.40625	0.0020517	902
0.40625	0.00123203	749
0.40625	0.000821693	766
0.421875	0.000422119	753
0.421875	0.000422119	942
0.40625	0	410
0.421875	0	414
0.421875	0	471
0.421875	0	499
0.421875	0	938
0.421875	-0.000422476	857
0.40625	-0.00123508	363
0.421875	-0.0012685	66
0.421875	-0.00169205	264
0.40625	-0.00206016	168
0.40625	-0.00206016	918
0.421875	-0.00211595	77
0.421875	-0.00211595	434
0.421875	-0.00296485	748
0.421875	-0.00296485	933
0.4375	-0.00348432	116
0.40625	-0.0037144	242
0.421875	-0.00381518	707
0.421875	-0.00466695	607
0.40625	-0.00495868	463
0.40625	-0.00495868	895
0.4375	-0.0052356	826
0.40625	-0.00537412	871
0.421875	-0.00552017	578
0.421875	-0.00552017	714
0.421875	-0.00552017	905
0.40625	-0.00578991	235
0.40625	-0.00578991	936
0.40625	-0.00578991	972
0.390625	-0.00604595	274
0.421875	-0.00637484	876
0.40625	-0.00662252	827
0.421875	-0.00680272	880
0.421875	-0.00723097	864
0.421875	-0.00808855	258
0.421875	-0.00894759	310
0.40625	-0.0112266	509
0.421875	-0.0115335	393
0.421875	-0.0119658	369
0.421875	-0.0128315	385
0.390625	-0.012987	648
0.40625	-0.0137557	5
0.40625	-0.0137557	965
0.40625	-0.0141785	526
0.421875	-0.0145673	536
0.40625	-0.0146016	262
0.40625	-0.015025	316
0.40625	-0.0154489	228
0.390625	-0.0154597	456
0.390625	-0.0154597	464
0.40625	-0.0162975	103
0.40625	-0.0171476	830
0.421875	-0.0171821	726
0.390625	-0.0175296	322
0.421875	-0.0176193	679
0.390625	-0.0179445	104
0.40625	-0.0179992	602
0.421875	-0.0184946	12
0.40625	-0.0192791	485
0.40625	-0.0192791	667
0.40625	-0.0192791	787
0.40625	-0.0197065	122
0.40625	-0.0197065	331
0.390625	-0.0200245	241
0.390625	-0.0204415	531
0.40625	-0.0209908	218
0.421875	-0.0211298	398
0.40625	-0.0214196	961
0.390625	-0.0216946	630
0.40625	-0.0218487	444
0.40625	-0.0218487	907
0.390625	-0.0233702	14
0.421875	-0.0237786	408
0.40625	-0.0244313	39
0.40625	-0.0244313	435
0.390625	-0.0246305	916
0.40625	-0.024863	559
0.390625	-0.0250513	34
0.390625	-0.0250513	928
0.40625	-0.0252951	605
0.40625	-0.0252951	646
0.40625	-0.0252951	789
0.40625	-0.0257275	741
0.40625	-0.0261603	842
0.390625	-0.0263158	233
0.40625	-0.0265935	328
0.390625	-0.026738	591
0.390625	-0.0275834	917
0.390625	-0.0280066	210
0.390625	-0.0280066	521
0.40625	-0.0283298	367
0.390625	-0.0284302	248
0.40625	-0.0292002	63
0.40625	-0.0292002	962
0.40625	-0.030072	67
0.40625	-0.030072	832
0.390625	-0.0301279	267
0.390625	-0.0305533	234
0.390625	-0.031405	313
0.390625	-0.031405	541
0.40625	-0.0318201	533
0.40625	-0.0318201	822
0.40625	-0.0322581	758
0.40625	-0.0326964	153
0.40625	-0.0326964	273
0.390625	-0.0331126	198
0.390625	-0.0331126	209
0.421875	-0.0331588	613
0.375	-0.0335083	730
0.40625	-0.0335742	370
0.40625	-0.0335742	978
0.421875	-0.0340611	174
0.390625	-0.034397	261
0.390625	-0.034397	804
0.375	-0.0351799	110
0.40625	-0.0353342	35
0.40625	-0.0357751	48
0.390625	-0.0361146	23
0.40625	-0.0362164	912
0.390625	-0.0374065	360
0.390625	-0.0378378	58
0.390625	-0.0378378	92
0.40625	-0.0379855	270
0.40625	-0.0379855	288
0.40625	-0.0384287	384
0.390625	-0.0387016	342
0.390625	-0.0387016	854
0.375	-0.038961	673
0.390625	-0.0391341	8
0.40625	-0.0393162	377
0.390625	-0.0404335	81
0.359375	-0.0408568	592
0.40625	-0.0410959	7
0.40625	-0.0410959	101
0.390625	-0.0413016	400
0.390625	-0.0413016	507
0.390625	-0.0413016	654
0.390625	-0.0413016	723
0.390625	-0.0413016	794
0.390625	-0.0417362	256
0.375	-0.0423453	914
0.375	-0.0427699	565
0.40625	-0.0428816	389
0.390625	-0.0430422	137
0.390625	-0.0430422	582
0.390625	-0.0439147	514
0.40625	-0.044225	813
0.40625	-0.0446735	204
0.390625	-0.0447886	524
0.390625	-0.0447886	698
0.375	-0.0453246	634
0.40625	-0.0460215	36
0.390625	-0.0461023	50
0.359375	-0.046252	530
0.390625	-0.0469799	476
0.390625	-0.0469799	672
0.390625	-0.0469799	761
0.390625	-0.0478589	967
0.375	-0.048321	130
0.375	-0.0487505	75
0.390625	-0.0496215	891
0.390625	-0.0505051	440
0.375	-0.0513347	282
0.390625	-0.0513901	150
0.390625	-0.0513901	586
0.390625	-0.0513901	717
0.40625	-0.0514483	47
0.359375	-0.0521251	599
0.375	-0.0521989	163
0.375	-0.0521989	259
0.390625	-0.0522766	350
0.390625	-0.0522766	666
0.390625	-0.0522766	774
0.375	-0.0530646	702
0.390625	-0.0531646	596
0.390625	-0.0531646	823
0.390625	-0.0531646	920
0.390625	-0.0536091	317
0.390625	-0.0544994	113
0.390625	-0.0544994	706
0.390625	-0.0544994	992
0.375	-0.0548002	953
0.390625	-0.0549451	495
0.390625	-0.0558376	411
0.375	-0.0561056	106
0.375	-0.0561056	170
0.375	-0.0561056	816
0.390625	-0.0562844	950
0.375	-0.0569777	205
0.40625	-0.0583116	649
0.390625	-0.0585242	839
0.375	-0.0587262	492
0.375	-0.0587262	783
0.390625	-0.0589733	133
0.375	-0.0596026	326
0.390625	-0.0598726	268
0.390625	-0.0598726	315
0.375	-0.0604805	46
0.375	-0.0613599	214
0.390625	-0.0616759	890
0.375	-0.0622407	527
0.390625	-0.0625798	171
0.375	-0.0640067	501
0.359375	-0.0640714	441
0.359375	-0.064503	64
0.375	-0.065335	946
0.375	-0.0657785	557
0.359375	-0.0658002	339
0.359375	-0.0658002	451
0.359375	-0.0658002	650
0.375	-0.0662224	769
0.375	-0.0662224	872
0.375	-0.0671113	72
0.375	-0.0680017	21
0.375	-0.0680017	114
0.375	-0.0680017	846
0.375	-0.0688935	286
0.375	-0.0688935	426
0.375	-0.0688935	888
0.359375	-0.0692747	217
0.375	-0.0697869	906
0.375	-0.0697869	929
0.359375	-0.0701468	856
0.359375	-0.0705834	624
0.375	-0.0706817	796
0.390625	-0.0712446	879
0.359375	-0.0714577	932
0.375	-0.0715781	969
0.359375	-0.0723335	678
0.375	-0.0729254	182
0.375	-0.0729254	500
0.375	-0.0738255	353
0.375	-0.0738255	436
0.34375	-0.0743405	746
0.375	-0.0747271	319
0.375	-0.0747271	924
0.390625	-0.0753985	550
0.375	-0.0756303	462
0.375	-0.0756303	598
0.375	-0.0756303	640
0.375	-0.0765349	97
0.375	-0.0765349	330
0.359375	-0.0767337	327
0.359375	-0.0776181	18
0.375	-0.0783488	181
0.375	-0.079258	515
0.375	-0.079258	800
0.375	-0.0801688	183
0.375	-0.0801688	631
0.375	-0.0801688	763
0.375	-0.0801688	833
0.375	-0.0806247	569
0.390625	-0.0819246	795
0.375	-0.0819949	143
0.375	-0.0819949	556
0.375	-0.0824524	765
0.390625	-0.0833333	579
0.375	-0.0838273	303
0.375	-0.0842863	177
0.375	-0.0852056	37
0.375	-0.0852056	347
0.375	-0.0852056	819
0.359375	-0.0860927	118
0.359375	-0.0860927	428
0.375	-0.0861264	837
0.359375	-0.0878939	164
0.359375	-0.0878939	467
0.359375	-0.0878939	554
0.359375	-0.0878939	691
0.359375	-0.0883451	703
0.375	-0.0884354	380
0.375	-0.0884354	775
0.359375	-0.0887967	955
0.375	-0.0888983	711
0.375	-0.0898255	403
0.359375	-0.0906068	59
0.359375	-0.0906068	149
0.375	-0.0907542	140
0.34375	-0.0909091	225
0.359375	-0.0910603	584
0.375	-0.0912191	963
0.359375	-0.0915141	124
0.375	-0.0916844	781
0.359375	-0.092423	676
0.359375	-0.092878	899
0.375	-0.0930828	320
0.375	-0.0930828	589
0.359375	-0.0937891	853
0.375	-0.0940171	271
0.375	-0.0940171	621
0.34375	-0.0944625	571
0.359375	-0.0947017	194
0.359375	-0.0947017	272
0.359375	-0.0956159	17
0.359375	-0.0956159	281
0.375	-0.0958904	6
0.375	-0.0958904	251
0.375	-0.0958904	612
0.375	-0.0968295	760
0.375	-0.0977702	365
0.34375	-0.098937	433
0.34375	-0.098937	484
0.328125	-0.0990415	949
0.375	-0.100602	93
0.34375	-0.101188	840
0.359375	-0.101595	196
0.359375	-0.101595	970
0.34375	-0.102091	84
0.359375	-0.102521	86
0.359375	-0.102521	418
0.34375	-0.102995	985
0.375	-0.103448	625
0.34375	-0.103901	394
0.359375	-0.104377	594
0.359375	-0.104377	996
0.375	-0.104877	655
0.375	-0.104877	948
0.359375	-0.105307	512
0.375	-0.105832	60
0.359375	-0.106239	744
0.34375	-0.107084	999
0.359375	-0.10764	975
0.359375	-0.108108	152
0.359375	-0.108108	425
0.359375	-0.108576	862
0.359375	-0.108576	865
0.34375	-0.109369	947
0.359375	-0.109514	49
0.359375	-0.109514	415
0.359375	-0.109514	777
0.359375	-0.110453	597
0.375	-0.110629	743
0.34375	-0.110744	799
0.359375	-0.110923	192
0.359375	-0.111393	688
0.34375	-0.111663	664
0.359375	-0.111864	609
0.375	-0.112076	382
0.359375	-0.112336	409
0.359375	-0.112336	909
0.34375	-0.112583	321
0.359375	-0.11328	468
0.359375	-0.11328	652
0.359375	-0.11328	670
0.359375	-0.11328	987
0.34375	-0.113966	11
0.375	-0.114012	724
0.359375	-0.114225	221
0.359375	-0.115172	661
0.359375	-0.115172	937
0.359375	-0.115172	986
0.34375	-0.116743	729
0.328125	-0.116883	860
0.359375	-0.117071	33
0.359375	-0.117071	306
0.34375	-0.117672	754
0.328125	-0.11779	636
0.3125	-0.117904	927
0.359375	-0.118023	431
0.34375	-0.118602	943
0.34375	-0.119067	423
0.359375	-0.119932	127
0.34375	-0.120467	539
0.34375	-0.120467	585
0.328125	-0.121434	782
0.3125	-0.121466	964
0.359375	-0.122807	534
0.328125	-0.123265	894
0.328125	-0.123265	913
0.34375	-0.123276	83
0.34375	-0.123276	574
0.359375	-0.124732	875
0.34375	-0.125157	481
0.359375	-0.125214	472
0.359375	-0.125214	866
0.328125	-0.125562	734
0.3125	-0.1264	694
0.328125	-0.126484	129
0.359375	-0.127148	537
0.359375	-0.128602	806
0.34375	-0.128937	528
0.34375	-0.129412	351
0.328125	-0.130185	809
0.34375	-0.130362	120
0.34375	-0.131313	516
0.34375	-0.131313	517
0.34375	-0.131313	841
0.34375	-0.132266	71
0.34375	-0.132266	925
0.359375	-0.132499	255
0.328125	-0.132977	300
0.34375	-0.133221	178
0.328125	-0.133443	510
0.328125	-0.134378	195
0.328125	-0.134378	309
0.359375	-0.134457	215
0.3125	-0.135026	213
0.34375	-0.136095	160
0.34375	-0.136575	663
0.34375	-0.136575	811
0.34375	-0.137056	560
0.34375	-0.139466	446
0.34375	-0.140433	73
0.34375	-0.140433	291
0.34375	-0.140433	304
0.359375	-0.14087	424
0.328125	-0.142857	653
0.34375	-0.143343	861
0.328125	-0.143807	79
0.328125	-0.143807	660
0.328125	-0.143807	836
0.328125	-0.144283	131
0.328125	-0.144283	923
0.34375	-0.144317	845
0.34375	-0.145292	180
0.3125	-0.146113	465
0.328125	-0.146189	590
0.34375	-0.146758	254
0.328125	-0.147145	222
0.328125	-0.147145	573
0.3125	-0.147514	109
0.328125	-0.148102	312
0.328125	-0.148102	473
0.34375	-0.148718	757
0.328125	-0.149061	32
0.34375	-0.149701	583
0.328125	-0.150021	115
0.328125	-0.150021	752
0.34375	-0.150685	96
0.328125	-0.150983	387
0.328125	-0.151946	145
0.328125	-0.152429	296
0.328125	-0.152912	212
0.328125	-0.153395	807
0.328125	-0.153878	668
0.328125	-0.155332	474
0.3125	-0.155519	94
0.34375	-0.156129	847
0.328125	-0.156303	887
0.3125	-0.158848	611
0.296875	-0.158954	689
0.328125	-0.161181	498
0.328125	-0.161181	755
0.34375	-0.16414	480
0.328125	-0.164621	736
0.328125	-0.165114	80
0.328125	-0.165608	260
0.328125	-0.166102	786
0.3125	-0.166529	135
0.328125	-0.166596	348
0.3125	-0.167496	366
0.3125	-0.16798	211
0.3125	-0.168465	576
0.328125	-0.168577	939
0.328125	-0.168577	976
0.296875	-0.169781	633
0.328125	-0.170566	983
0.328125	-0.171562	372
0.3125	-0.171868	956
0.3125	-0.172845	768
0.3125	-0.172845	784
0.328125	-0.173061	308
0.328125	-0.173561	257
0.328125	-0.174061	944
0.3125	-0.174802	292
0.3125	-0.174802	580
0.3125	-0.175783	69
0.3125	-0.175783	187
0.3125	-0.175783	848
0.296875	-0.176471	293
0.3125	-0.176766	733
0.3125	-0.176766	940
0.296875	-0.176951	402
0.296875	-0.177914	681
0.296875	-0.178396	95
0.3125	-0.179724	546
0.296875	-0.179844	231
0.296875	-0.180812	144
0.3125	-0.181208	638
0.296875	-0.181781	185
0.296875	-0.181781	334
0.3125	-0.1822	452
0.3125	-0.1822	745
0.28125	-0.182329	25
0.328125	-0.184675	831
0.3125	-0.185185	305
0.3125	-0.186184	790
0.296875	-0.18665	371
0.3125	-0.187184	704
0.328125	-0.188769	412
0.3125	-0.189189	558
0.3125	-0.189189	669
0.3125	-0.189692	276
0.3125	-0.189692	868
0.3125	-0.190194	881
0.296875	-0.191067	715
0.328125	-0.193926	908
0.3125	-0.194739	361
0.3125	-0.195754	877
0.328125	-0.196002	728
0.296875	-0.196013	792
0.296875	-0.197505	136
0.296875	-0.198502	243
0.328125	-0.199651	700
0.296875	-0.2005	85
0.296875	-0.204517	352
0.328125	-0.204904	24
0.3125	-0.205479	285
0.265625	-0.206095	852
0.3125	-0.209622	298
0.296875	-0.210084	619
0.296875	-0.210084	828
0.28125	-0.212021	568
0.296875	-0.21519	413
0.28125	-0.215524	78
0.28125	-0.215524	482
0.296875	-0.217244	502
0.3125	-0.217466	450
0.296875	-0.217759	575
0.28125	-0.218543	980
0.265625	-0.219789	740
0.296875	-0.220856	523
0.28125	-0.222591	156
0.296875	-0.223969	692
0.25	-0.226837	16
0.28125	-0.227178	245
0.296875	-0.228669	112
0.296875	-0.232877	759
0.265625	-0.235318	349
0.28125	-0.235936	639
0.296875	-0.236052	994
0.25	-0.236217	779
0.28125	-0.238015	478
0.28125	-0.239057	935
0.25	-0.239209	226
0.28125	-0.241147	416
0.28125	-0.24167	699
0.28125	-0.24482	952
0.265625	-0.245033	51
0.265625	-0.245033	74
0.28125	-0.245874	519
0.28125	-0.246401	974
0.28125	-0.246929	793
0.28125	-0.246929	818
0.25	-0.247766	219
0.28125	-0.247986	915
0.25	-0.251834	470
0.265625	-0.252811	229
0.265625	-0.253856	984
0.28125	-0.254367	657
0.265625	-0.261216	685
0.28125	-0.261354	731
0.265625	-0.262274	671
0.265625	-0.265993	882
0.265625	-0.270807	990
0.25	-0.272577	553
0.265625	-0.272958	904
0.25	-0.276278	751
0.25	-0.294019	179
0.203125	-0.312425	175
0.21875	-0.31309	290
0.234375	-0.313783	447
0.234375	-0.317647	810
0.203125	-0.341554	712
0.21875	-0.344538	336
0.21875	-0.347936	770
0.21875	-0.388889	603
0.203125	-0.391898	567
