# Supplementary material for: Protein characteristics substantially influence the propensity of activity cliffs among kinase inhibitors
Source: Sci Rep. 2024 Apr 20;14:9058. doi: 10.1038/s41598-024-59501-w (PMC11032345; doi:10.1038/s41598-024-59501-w)
Supplement: Supplementary file 1 — Supplementary Information. [file 41598_2024_59501_MOESM1_ESM.zip › Supporting_revised/Supporting folder 2_Scrambling/RF_thresholdB_GFI selected features.xlsx]

## Sheet: 1000 scrambling 
Y-scrambling based on GFI feature selection for RF model at threshold B definition.
TruePositives	FalsePositives	TrueNegatives	FalseNegatives	Recall	Precision	Sensitivity	Specificity	F-measure	Accuracy	Cohen's kappa	Iteration
14	17	20	13	0.518519	0.451613	0.518519	0.540541	0.482759			0
15	16	19	14	0.517241	0.483871	0.517241	0.542857	0.5			0
0	2	54	8	0	0	0	0.964286				0
									0.453125	0.0443686	0
15	18	17	14	0.517241	0.454545	0.517241	0.485714	0.483871			1
10	17	20	17	0.37037	0.37037	0.37037	0.540541	0.37037			1
0	4	52	8	0	0	0	0.928571				1
									0.390625	-0.0496215	1
11	15	22	16	0.407407	0.423077	0.407407	0.594595	0.415094			2
16	22	13	13	0.551724	0.421053	0.551724	0.371429	0.477612			2
0	0	56	8	0		0	1				2
									0.421875	-0.0331588	2
12	16	19	17	0.413793	0.428571	0.413793	0.542857	0.421053			3
17	19	18	10	0.62963	0.472222	0.62963	0.486486	0.539683			3
0	0	56	8	0		0	1				3
									0.453125	0.0311419	3
17	22	13	12	0.586207	0.435897	0.586207	0.371429	0.5			4
12	12	25	15	0.444444	0.5	0.444444	0.675676	0.470588			4
0	1	55	8	0	0	0	0.982143				4
									0.453125	0.0298831	4
15	10	27	12	0.555556	0.6	0.555556	0.72973	0.576923			5
20	19	16	9	0.689655	0.512821	0.689655	0.457143	0.588235			5
0	0	56	8	0		0	1				5
									0.546875	0.18952	5
9	14	23	18	0.333333	0.391304	0.333333	0.621622	0.36			6
17	24	11	12	0.586207	0.414634	0.586207	0.314286	0.485714			6
0	0	56	8	0		0	1				6
									0.40625	-0.063867	6
19	19	16	10	0.655172	0.5	0.655172	0.457143	0.567164			7
10	14	23	17	0.37037	0.416667	0.37037	0.621622	0.392157			7
1	1	55	7	0.125	0.5	0.125	0.982143	0.2			7
									0.46875	0.0660944	7
19	20	15	10	0.655172	0.487179	0.655172	0.428571	0.558824			8
13	12	25	14	0.481481	0.52	0.481481	0.675676	0.5			8
0	0	56	8	0		0	1				8
									0.5	0.105677	8
0	2	54	8	0	0	0	0.964286				9
9	25	12	18	0.333333	0.264706	0.333333	0.324324	0.295082			9
9	19	16	20	0.310345	0.321429	0.310345	0.457143	0.315789			9
									0.28125	-0.252766	9
17	21	14	12	0.586207	0.447368	0.586207	0.4	0.507463			10
10	16	21	17	0.37037	0.384615	0.37037	0.567568	0.377358			10
0	0	56	8	0		0	1				10
									0.421875	-0.0331588	10
11	12	25	16	0.407407	0.478261	0.407407	0.675676	0.44			11
18	20	15	11	0.62069	0.473684	0.62069	0.428571	0.537313			11
0	3	53	8	0	0	0	0.946429				11
									0.453125	0.0464027	11
11	19	18	16	0.407407	0.366667	0.407407	0.486486	0.385965			12
14	19	16	15	0.482759	0.424242	0.482759	0.457143	0.451613			12
0	1	55	8	0	0	0	0.982143				12
									0.390625	-0.0753985	12
10	12	25	17	0.37037	0.454545	0.37037	0.675676	0.408163			13
20	22	13	9	0.689655	0.47619	0.689655	0.371429	0.56338			13
0	0	56	8	0		0	1				13
									0.46875	0.0472855	13
14	21	14	15	0.482759	0.4	0.482759	0.4	0.4375			14
0	1	55	8	0	0	0	0.982143				14
8	20	17	19	0.296296	0.285714	0.296296	0.459459	0.290909			14
									0.34375	-0.160121	14
12	18	19	15	0.444444	0.4	0.444444	0.513514	0.421053			15
1	0	56	7	0.125	1	0.125	1	0.222222			15
17	16	19	12	0.586207	0.515152	0.586207	0.542857	0.548387			15
									0.46875	0.0624731	15
0	2	54	8	0	0	0	0.964286				16
8	14	23	19	0.296296	0.363636	0.296296	0.621622	0.326531			16
19	21	14	10	0.655172	0.475	0.655172	0.4	0.550725			16
									0.421875	-0.0180567	16
12	13	24	15	0.444444	0.48	0.444444	0.648649	0.461538			17
20	18	17	9	0.689655	0.526316	0.689655	0.485714	0.597015			17
1	0	56	7	0.125	1	0.125	1	0.222222			17
									0.515625	0.141497	17
0	2	54	8	0	0	0	0.964286				18
12	26	9	17	0.413793	0.315789	0.413793	0.257143	0.358209			18
9	15	22	18	0.333333	0.375	0.333333	0.594595	0.352941			18
									0.328125	-0.181116	18
10	10	27	17	0.37037	0.5	0.37037	0.72973	0.425532			19
17	25	10	12	0.586207	0.404762	0.586207	0.285714	0.478873			19
0	2	54	8	0	0	0	0.964286				19
									0.421875	-0.0198105	19
9	12	25	18	0.333333	0.428571	0.333333	0.675676	0.375			20
19	23	12	10	0.655172	0.452381	0.655172	0.342857	0.535211			20
0	1	55	8	0	0	0	0.982143				20
									0.4375	-0.000434216	20
12	17	20	15	0.444444	0.413793	0.444444	0.540541	0.428571			21
0	1	55	8	0	0	0	0.982143				21
15	19	16	14	0.517241	0.441176	0.517241	0.457143	0.47619			21
									0.421875	-0.0211298	21
13	16	19	16	0.448276	0.448276	0.448276	0.542857	0.448276			22
14	20	17	13	0.518519	0.411765	0.518519	0.459459	0.459016			22
0	1	55	8	0	0	0	0.982143				22
									0.421875	-0.0167454	22
4	18	19	23	0.148148	0.181818	0.148148	0.513514	0.163265			23
14	27	8	15	0.482759	0.341463	0.482759	0.228571	0.4			23
0	1	55	8	0	0	0	0.982143				23
									0.28125	-0.277223	23
19	13	22	10	0.655172	0.59375	0.655172	0.628571	0.622951			24
15	16	21	12	0.555556	0.483871	0.555556	0.567568	0.517241			24
0	1	55	8	0	0	0	0.982143				24
									0.53125	0.173483	24
10	16	21	17	0.37037	0.384615	0.37037	0.567568	0.377358			25
17	20	15	12	0.586207	0.459459	0.586207	0.428571	0.515152			25
0	1	55	8	0	0	0	0.982143				25
									0.421875	-0.0237786	25
1	0	56	7	0.125	1	0.125	1	0.222222			26
12	16	19	17	0.413793	0.428571	0.413793	0.542857	0.421053			26
14	21	16	13	0.518519	0.4	0.518519	0.432432	0.451613			26
									0.421875	-0.015873	26
10	9	28	17	0.37037	0.526316	0.37037	0.756757	0.434783			27
0	3	53	8	0	0	0	0.946429				27
20	22	13	9	0.689655	0.47619	0.689655	0.371429	0.56338			27
									0.46875	0.0704827	27
5	17	20	22	0.185185	0.227273	0.185185	0.540541	0.204082			28
0	1	55	8	0	0	0	0.982143				28
17	24	11	12	0.586207	0.414634	0.586207	0.314286	0.485714			28
									0.34375	-0.166161	28
15	19	16	14	0.517241	0.441176	0.517241	0.457143	0.47619			29
12	16	21	15	0.444444	0.428571	0.444444	0.567568	0.436364			29
1	1	55	7	0.125	0.5	0.125	0.982143	0.2			29
									0.4375	0.0145423	29
19	23	12	10	0.655172	0.452381	0.655172	0.342857	0.535211			30
9	12	25	18	0.333333	0.428571	0.333333	0.675676	0.375			30
0	1	55	8	0	0	0	0.982143				30
									0.4375	-0.000434216	30
18	25	10	11	0.62069	0.418605	0.62069	0.285714	0.5			31
6	13	24	21	0.222222	0.315789	0.222222	0.648649	0.26087			31
0	2	54	8	0	0	0	0.964286				31
									0.375	-0.103448	31
16	27	8	13	0.551724	0.372093	0.551724	0.228571	0.444444			32
7	11	26	20	0.259259	0.388889	0.259259	0.702703	0.311111			32
0	3	53	8	0	0	0	0.946429				32
									0.359375	-0.121847	32
16	23	12	13	0.551724	0.410256	0.551724	0.342857	0.470588			33
8	16	21	19	0.296296	0.333333	0.296296	0.567568	0.313725			33
0	1	55	8	0	0	0	0.982143				33
									0.375	-0.108705	33
0	3	53	8	0	0	0	0.946429				34
21	18	17	8	0.724138	0.538462	0.724138	0.485714	0.617647			34
12	10	27	15	0.444444	0.545455	0.444444	0.72973	0.489796			34
									0.515625	0.154666	34
13	16	19	16	0.448276	0.448276	0.448276	0.542857	0.448276			35
0	3	53	8	0	0	0	0.946429				35
11	21	16	16	0.407407	0.34375	0.407407	0.432432	0.372881			35
									0.375	-0.0815378	35
19	24	11	10	0.655172	0.44186	0.655172	0.314286	0.527778			36
0	2	54	8	0	0	0	0.964286				36
7	12	25	20	0.259259	0.368421	0.259259	0.675676	0.304348			36
									0.40625	-0.0482759	36
15	22	13	14	0.517241	0.405405	0.517241	0.371429	0.454545			37
10	15	22	17	0.37037	0.4	0.37037	0.594595	0.384615			37
0	2	54	8	0	0	0	0.964286				37
									0.390625	-0.0703259	37
15	19	16	14	0.517241	0.441176	0.517241	0.457143	0.47619			38
10	19	18	17	0.37037	0.344828	0.37037	0.486486	0.357143			38
0	1	55	8	0	0	0	0.982143				38
									0.390625	-0.076326	38
11	17	20	16	0.407407	0.392857	0.407407	0.540541	0.4			39
16	20	15	13	0.551724	0.444444	0.551724	0.428571	0.492308			39
0	0	56	8	0		0	1				39
									0.421875	-0.0313589	39
8	12	25	19	0.296296	0.4	0.296296	0.675676	0.340426			40
20	22	13	9	0.689655	0.47619	0.689655	0.371429	0.56338			40
1	1	55	7	0.125	0.5	0.125	0.982143	0.2			40
									0.453125	0.0353144	40
11	15	22	16	0.407407	0.423077	0.407407	0.594595	0.415094			41
15	21	14	14	0.517241	0.416667	0.517241	0.4	0.461538			41
0	2	54	8	0	0	0	0.964286				41
									0.40625	-0.041988	41
15	12	25	12	0.555556	0.555556	0.555556	0.675676	0.555556			42
0	2	54	8	0	0	0	0.964286				42
18	17	18	11	0.62069	0.514286	0.62069	0.514286	0.5625			42
									0.515625	0.150685	42
13	20	15	16	0.448276	0.393939	0.448276	0.428571	0.419355			43
0	1	55	8	0	0	0	0.982143				43
9	21	16	18	0.333333	0.3	0.333333	0.432432	0.315789			43
									0.34375	-0.158121	43
10	20	17	17	0.37037	0.333333	0.37037	0.459459	0.350877			44
13	19	16	16	0.448276	0.40625	0.448276	0.457143	0.42623			44
0	2	54	8	0	0	0	0.964286				44
									0.359375	-0.12041	44
15	21	14	14	0.517241	0.416667	0.517241	0.4	0.461538			45
12	15	22	15	0.444444	0.444444	0.444444	0.594595	0.444444			45
0	1	55	8	0	0	0	0.982143				45
									0.421875	-0.0228942	45
13	19	16	16	0.448276	0.40625	0.448276	0.457143	0.42623			46
10	19	18	17	0.37037	0.344828	0.37037	0.486486	0.357143			46
0	3	53	8	0	0	0	0.946429				46
									0.359375	-0.111393	46
18	24	11	11	0.62069	0.428571	0.62069	0.314286	0.507042			47
10	12	25	17	0.37037	0.454545	0.37037	0.675676	0.408163			47
0	0	56	8	0		0	1				47
									0.4375	-0.00875657	47
15	12	25	12	0.555556	0.555556	0.555556	0.675676	0.555556			48
19	16	19	10	0.655172	0.542857	0.655172	0.542857	0.59375			48
1	1	55	7	0.125	0.5	0.125	0.982143	0.2			48
									0.546875	0.205479	48
13	8	29	14	0.481481	0.619048	0.481481	0.783784	0.541667			49
0	1	55	8	0	0	0	0.982143				49
23	19	16	6	0.793103	0.547619	0.793103	0.457143	0.647887			49
									0.5625	0.221884	49
8	9	28	19	0.296296	0.470588	0.296296	0.756757	0.363636			50
20	23	12	9	0.689655	0.465116	0.689655	0.342857	0.555556			50
0	4	52	8	0	0	0	0.928571				50
									0.4375	0.0229008	50
16	19	18	11	0.592593	0.457143	0.592593	0.486486	0.516129			51
14	15	20	15	0.482759	0.482759	0.482759	0.571429	0.482759			51
0	0	56	8	0		0	1				51
									0.46875	0.0580087	51
17	24	11	12	0.586207	0.414634	0.586207	0.314286	0.485714			52
8	13	24	19	0.296296	0.380952	0.296296	0.648649	0.333333			52
1	1	55	7	0.125	0.5	0.125	0.982143	0.2			52
									0.40625	-0.0464716	52
14	22	13	15	0.482759	0.388889	0.482759	0.371429	0.430769			53
9	15	22	18	0.333333	0.375	0.333333	0.594595	0.352941			53
0	4	52	8	0	0	0	0.928571				53
									0.359375	-0.106239	53
20	24	11	9	0.689655	0.454545	0.689655	0.314286	0.547945			54
9	10	27	18	0.333333	0.473684	0.333333	0.72973	0.391304			54
1	0	56	7	0.125	1	0.125	1	0.222222			54
									0.46875	0.0535015	54
14	22	13	15	0.482759	0.388889	0.482759	0.371429	0.430769			55
11	16	21	16	0.407407	0.407407	0.407407	0.567568	0.407407			55
0	1	55	8	0	0	0	0.982143				55
									0.390625	-0.0781857	55
13	14	23	14	0.481481	0.481481	0.481481	0.621622	0.481481			56
0	3	53	8	0	0	0	0.946429				56
19	15	20	10	0.655172	0.558824	0.655172	0.571429	0.603175			56
									0.5	0.131099	56
13	20	15	16	0.448276	0.393939	0.448276	0.428571	0.419355			57
11	18	19	16	0.407407	0.37931	0.407407	0.513514	0.392857			57
1	1	55	7	0.125	0.5	0.125	0.982143	0.2			57
									0.390625	-0.0666667	57
20	22	13	9	0.689655	0.47619	0.689655	0.371429	0.56338			58
8	12	25	19	0.296296	0.4	0.296296	0.675676	0.340426			58
0	2	54	8	0	0	0	0.964286				58
									0.4375	0.00775194	58
10	11	26	17	0.37037	0.47619	0.37037	0.702703	0.416667			59
18	24	11	11	0.62069	0.428571	0.62069	0.314286	0.507042			59
0	1	55	8	0	0	0	0.982143				59
									0.4375	-0.000434216	59
18	22	13	11	0.62069	0.45	0.62069	0.371429	0.521739			60
0	2	54	8	0	0	0	0.964286				60
7	15	22	20	0.259259	0.318182	0.259259	0.594595	0.285714			60
									0.390625	-0.0730868	60
8	16	21	19	0.296296	0.333333	0.296296	0.567568	0.313725			61
16	22	13	13	0.551724	0.421053	0.551724	0.371429	0.477612			61
0	2	54	8	0	0	0	0.964286				61
									0.375	-0.0987124	61
19	20	15	10	0.655172	0.487179	0.655172	0.428571	0.558824			62
12	13	24	15	0.444444	0.48	0.444444	0.648649	0.461538			62
0	0	56	8	0		0	1				62
									0.484375	0.0777293	62
10	10	27	17	0.37037	0.5	0.37037	0.72973	0.425532			63
20	24	11	9	0.689655	0.454545	0.689655	0.314286	0.547945			63
0	0	56	8	0		0	1				63
									0.46875	0.045614	63
12	23	12	17	0.413793	0.342857	0.413793	0.342857	0.375			64
8	20	17	19	0.296296	0.285714	0.296296	0.459459	0.290909			64
0	1	55	8	0	0	0	0.982143				64
									0.3125	-0.215365	64
19	21	14	10	0.655172	0.475	0.655172	0.4	0.550725			65
0	1	55	8	0	0	0	0.982143				65
9	14	23	18	0.333333	0.391304	0.333333	0.621622	0.36			65
									0.4375	0.00130039	65
17	24	11	12	0.586207	0.414634	0.586207	0.314286	0.485714			66
9	14	23	18	0.333333	0.391304	0.333333	0.621622	0.36			66
0	0	56	8	0		0	1				66
									0.40625	-0.063867	66
13	18	17	16	0.448276	0.419355	0.448276	0.485714	0.433333			67
0	2	54	8	0	0	0	0.964286				67
12	19	18	15	0.444444	0.387097	0.444444	0.486486	0.413793			67
									0.390625	-0.0648464	67
18	18	17	11	0.62069	0.5	0.62069	0.485714	0.553846			68
12	15	22	15	0.444444	0.444444	0.444444	0.594595	0.444444			68
0	1	55	8	0	0	0	0.982143				68
									0.46875	0.0600432	68
18	17	18	11	0.62069	0.514286	0.62069	0.514286	0.5625			69
16	12	25	11	0.592593	0.571429	0.592593	0.675676	0.581818			69
0	1	55	8	0	0	0	0.982143				69
									0.53125	0.171342	69
16	20	15	13	0.551724	0.444444	0.551724	0.428571	0.492308			70
8	20	17	19	0.296296	0.285714	0.296296	0.459459	0.290909			70
0	0	56	8	0		0	1				70
									0.375	-0.114983	70
1	1	55	7	0.125	0.5	0.125	0.982143	0.2			71
15	18	17	14	0.517241	0.454545	0.517241	0.485714	0.483871			71
12	17	20	15	0.444444	0.413793	0.444444	0.540541	0.428571			71
									0.4375	0.0153846	71
5	15	22	22	0.185185	0.25	0.185185	0.594595	0.212766			72
17	25	10	12	0.586207	0.404762	0.586207	0.285714	0.478873			72
0	2	54	8	0	0	0	0.964286				72
									0.34375	-0.157623	72
11	17	20	16	0.407407	0.392857	0.407407	0.540541	0.4			73
16	19	16	13	0.551724	0.457143	0.551724	0.457143	0.5			73
0	1	55	8	0	0	0	0.982143				73
									0.421875	-0.0220112	73
13	17	20	14	0.481481	0.433333	0.481481	0.540541	0.45614			74
0	2	54	8	0	0	0	0.964286				74
15	17	18	14	0.517241	0.46875	0.517241	0.514286	0.491803			74
									0.4375	0.0162254	74
13	24	11	16	0.448276	0.351351	0.448276	0.314286	0.393939			75
0	2	54	8	0	0	0	0.964286				75
8	17	20	19	0.296296	0.32	0.296296	0.540541	0.307692			75
									0.328125	-0.180103	75
9	10	27	18	0.333333	0.473684	0.333333	0.72973	0.391304			76
19	24	11	10	0.655172	0.44186	0.655172	0.314286	0.527778			76
1	1	55	7	0.125	0.5	0.125	0.982143	0.2			76
									0.453125	0.0344828	76
7	13	24	20	0.259259	0.35	0.259259	0.648649	0.297872			77
17	27	8	12	0.586207	0.386364	0.586207	0.228571	0.465753			77
0	0	56	8	0		0	1				77
									0.375	-0.122807	77
0	2	54	8	0	0	0	0.964286				78
10	17	20	17	0.37037	0.37037	0.37037	0.540541	0.37037			78
15	20	15	14	0.517241	0.428571	0.517241	0.428571	0.46875			78
									0.390625	-0.0684932	78
0	1	55	8	0	0	0	0.982143				79
11	9	28	16	0.407407	0.55	0.407407	0.756757	0.468085			79
21	22	13	8	0.724138	0.488372	0.724138	0.371429	0.583333			79
									0.5	0.109952	79
11	11	26	16	0.407407	0.5	0.407407	0.702703	0.44898			80
20	22	13	9	0.689655	0.47619	0.689655	0.371429	0.56338			80
0	0	56	8	0		0	1				80
									0.484375	0.0753065	80
0	1	55	8	0	0	0	0.982143				81
19	25	10	10	0.655172	0.431818	0.655172	0.285714	0.520548			81
5	14	23	22	0.185185	0.263158	0.185185	0.621622	0.217391			81
									0.375	-0.113528	81
8	19	18	19	0.296296	0.296296	0.296296	0.486486	0.296296			82
14	23	12	15	0.482759	0.378378	0.482759	0.342857	0.424242			82
0	0	56	8	0		0	1				82
									0.34375	-0.171752	82
12	20	17	15	0.444444	0.375	0.444444	0.459459	0.40678			83
12	19	16	17	0.413793	0.387097	0.413793	0.457143	0.4			83
0	1	55	8	0	0	0	0.982143				83
									0.375	-0.101075	83
0	2	54	8	0	0	0	0.964286				84
8	17	18	21	0.275862	0.32	0.275862	0.514286	0.296296			84
11	26	11	16	0.407407	0.297297	0.407407	0.297297	0.34375			84
									0.296875	-0.222411	84
13	20	17	14	0.481481	0.393939	0.481481	0.459459	0.433333			85
0	2	54	8	0	0	0	0.964286				85
13	16	19	16	0.448276	0.448276	0.448276	0.542857	0.448276			85
									0.40625	-0.0357751	85
11	16	21	16	0.407407	0.407407	0.407407	0.567568	0.407407			86
14	23	12	15	0.482759	0.378378	0.482759	0.342857	0.424242			86
0	0	56	8	0		0	1				86
									0.390625	-0.0880558	86
13	13	22	16	0.448276	0.5	0.448276	0.628571	0.472727			87
17	21	16	10	0.62963	0.447368	0.62963	0.432432	0.523077			87
0	0	56	8	0		0	1				87
									0.46875	0.0604491	87
0	2	54	8	0	0	0	0.964286				88
7	12	25	20	0.259259	0.368421	0.259259	0.675676	0.304348			88
20	23	12	9	0.689655	0.465116	0.689655	0.342857	0.555556			88
									0.421875	-0.0206897	88
9	16	21	18	0.333333	0.36	0.333333	0.567568	0.346154			89
17	21	14	12	0.586207	0.447368	0.586207	0.4	0.507463			89
0	1	55	8	0	0	0	0.982143				89
									0.40625	-0.0523583	89
13	24	11	16	0.448276	0.351351	0.448276	0.314286	0.393939			90
9	16	21	18	0.333333	0.36	0.333333	0.567568	0.346154			90
0	2	54	8	0	0	0	0.964286				90
									0.34375	-0.152659	90
19	23	12	10	0.655172	0.452381	0.655172	0.342857	0.535211			91
7	13	24	20	0.259259	0.35	0.259259	0.648649	0.297872			91
0	2	54	8	0	0	0	0.964286				91
									0.40625	-0.047373	91
7	10	27	20	0.259259	0.411765	0.259259	0.72973	0.318182			92
22	23	12	7	0.758621	0.488889	0.758621	0.342857	0.594595			92
0	2	54	8	0	0	0	0.964286				92
									0.453125	0.0328152	92
20	23	12	9	0.689655	0.465116	0.689655	0.342857	0.555556			93
9	11	26	18	0.333333	0.45	0.333333	0.702703	0.382979			93
0	1	55	8	0	0	0	0.982143				93
									0.453125	0.0265102	93
10	16	21	17	0.37037	0.384615	0.37037	0.567568	0.377358			94
16	18	17	13	0.551724	0.470588	0.551724	0.485714	0.507937			94
0	4	52	8	0	0	0	0.928571				94
									0.40625	-0.023569	94
12	18	19	15	0.444444	0.4	0.444444	0.513514	0.421053			95
14	19	16	15	0.482759	0.424242	0.482759	0.457143	0.451613			95
0	1	55	8	0	0	0	0.982143				95
									0.40625	-0.0478242	95
14	23	12	15	0.482759	0.378378	0.482759	0.342857	0.424242			96
0	3	53	8	0	0	0	0.946429				96
6	18	19	21	0.222222	0.25	0.222222	0.513514	0.235294			96
									0.3125	-0.197788	96
11	9	28	16	0.407407	0.55	0.407407	0.756757	0.468085			97
1	2	54	7	0.125	0.333333	0.125	0.964286	0.181818			97
23	18	17	6	0.793103	0.560976	0.793103	0.485714	0.657143			97
									0.546875	0.207853	97
12	18	19	15	0.444444	0.4	0.444444	0.513514	0.421053			98
13	20	15	16	0.448276	0.393939	0.448276	0.428571	0.419355			98
1	0	56	7	0.125	1	0.125	1	0.222222			98
									0.40625	-0.0478242	98
10	21	14	19	0.344828	0.322581	0.344828	0.4	0.333333			99
11	20	17	16	0.407407	0.354839	0.407407	0.459459	0.37931			99
0	2	54	8	0	0	0	0.964286				99
									0.328125	-0.174061	99
12	6	31	15	0.444444	0.666667	0.444444	0.837838	0.533333			100
24	22	13	5	0.827586	0.521739	0.827586	0.371429	0.64			100
0	0	56	8	0		0	1				100
									0.5625	0.212654	100
15	23	12	14	0.517241	0.394737	0.517241	0.342857	0.447761			101
8	16	21	19	0.296296	0.333333	0.296296	0.567568	0.313725			101
0	2	54	8	0	0	0	0.964286				101
									0.359375	-0.12618	101
14	18	17	15	0.482759	0.4375	0.482759	0.485714	0.459016			102
15	16	21	12	0.555556	0.483871	0.555556	0.567568	0.517241			102
0	1	55	8	0	0	0	0.982143				102
									0.453125	0.0357297	102
14	18	17	15	0.482759	0.4375	0.482759	0.485714	0.459016			103
0	1	55	8	0	0	0	0.982143				103
11	20	17	16	0.407407	0.354839	0.407407	0.459459	0.37931			103
									0.390625	-0.0744727	103
9	18	19	18	0.333333	0.333333	0.333333	0.513514	0.333333			104
14	23	12	15	0.482759	0.378378	0.482759	0.342857	0.424242			104
0	0	56	8	0		0	1				104
									0.359375	-0.143854	104
13	23	12	16	0.448276	0.361111	0.448276	0.342857	0.4			105
1	2	54	7	0.125	0.333333	0.125	0.964286	0.181818			105
8	17	20	19	0.296296	0.32	0.296296	0.540541	0.307692			105
									0.34375	-0.142371	105
15	15	22	12	0.555556	0.5	0.555556	0.594595	0.526316			106
15	19	16	14	0.517241	0.441176	0.517241	0.457143	0.47619			106
0	0	56	8	0		0	1				106
									0.46875	0.053913	106
16	11	26	11	0.592593	0.592593	0.592593	0.702703	0.592593			107
18	17	18	11	0.62069	0.514286	0.62069	0.514286	0.5625			107
0	2	54	8	0	0	0	0.964286				107
									0.53125	0.178082	107
15	17	18	14	0.517241	0.46875	0.517241	0.514286	0.491803			108
0	1	55	8	0	0	0	0.982143				108
13	18	19	14	0.481481	0.419355	0.481481	0.513514	0.448276			108
									0.4375	0.00817908	108
10	15	22	17	0.37037	0.4	0.37037	0.594595	0.384615			109
18	20	15	11	0.62069	0.473684	0.62069	0.428571	0.537313			109
0	1	55	8	0	0	0	0.982143				109
									0.4375	0.00302899	109
18	17	20	9	0.666667	0.514286	0.666667	0.540541	0.580645			110
16	13	22	13	0.551724	0.551724	0.551724	0.628571	0.551724			110
0	0	56	8	0		0	1				110
									0.53125	0.168831	110
1	2	54	7	0.125	0.333333	0.125	0.964286	0.181818			111
16	22	13	13	0.551724	0.421053	0.551724	0.371429	0.477612			111
9	14	23	18	0.333333	0.391304	0.333333	0.621622	0.36			111
									0.40625	-0.0353342	111
12	16	21	15	0.444444	0.428571	0.444444	0.567568	0.436364			112
0	2	54	8	0	0	0	0.964286				112
15	19	16	14	0.517241	0.441176	0.517241	0.457143	0.47619			112
									0.421875	-0.0128315	112
5	11	26	22	0.185185	0.3125	0.185185	0.702703	0.232558			113
18	27	8	11	0.62069	0.4	0.62069	0.228571	0.486486			113
2	1	55	6	0.25	0.666667	0.25	0.982143	0.363636			113
									0.390625	-0.0689507	113
15	17	18	14	0.517241	0.46875	0.517241	0.514286	0.491803			114
12	20	17	15	0.444444	0.375	0.444444	0.459459	0.40678			114
0	0	56	8	0		0	1				114
									0.421875	-0.0277778	114
13	14	23	14	0.481481	0.481481	0.481481	0.621622	0.481481			115
18	19	16	11	0.62069	0.486486	0.62069	0.457143	0.545455			115
0	0	56	8	0		0	1				115
									0.484375	0.0793374	115
12	16	21	15	0.444444	0.428571	0.444444	0.567568	0.436364			116
16	20	15	13	0.551724	0.444444	0.551724	0.428571	0.492308			116
0	0	56	8	0		0	1				116
									0.4375	-0.00348432	116
0	1	55	8	0	0	0	0.982143				117
9	18	19	18	0.333333	0.333333	0.333333	0.513514	0.333333			117
15	21	14	14	0.517241	0.416667	0.517241	0.4	0.461538			117
									0.375	-0.105832	117
11	13	24	16	0.407407	0.458333	0.407407	0.648649	0.431373			118
0	3	53	8	0	0	0	0.946429				118
17	20	15	12	0.586207	0.459459	0.586207	0.428571	0.515152			118
									0.4375	0.0199915	118
16	22	13	13	0.551724	0.421053	0.551724	0.371429	0.477612			119
9	12	25	18	0.333333	0.428571	0.333333	0.675676	0.375			119
0	5	51	8	0	0	0	0.910714				119
									0.390625	-0.045664	119
13	13	24	14	0.481481	0.5	0.481481	0.648649	0.490566			120
20	16	19	9	0.689655	0.555556	0.689655	0.542857	0.615385			120
0	2	54	8	0	0	0	0.964286				120
									0.515625	0.149957	120
21	17	18	8	0.724138	0.552632	0.724138	0.514286	0.626866			121
0	2	54	8	0	0	0	0.964286				121
13	11	26	14	0.481481	0.541667	0.481481	0.702703	0.509804			121
									0.53125	0.175966	121
10	21	16	17	0.37037	0.322581	0.37037	0.432432	0.344828			122
10	20	15	19	0.344828	0.333333	0.344828	0.428571	0.338983			122
2	1	55	6	0.25	0.666667	0.25	0.982143	0.363636			122
									0.34375	-0.136575	122
14	18	17	15	0.482759	0.4375	0.482759	0.485714	0.459016			123
13	18	19	14	0.481481	0.419355	0.481481	0.513514	0.448276			123
0	1	55	8	0	0	0	0.982143				123
									0.421875	-0.0193715	123
11	13	24	16	0.407407	0.458333	0.407407	0.648649	0.431373			124
17	19	16	12	0.586207	0.472222	0.586207	0.457143	0.523077			124
0	4	52	8	0	0	0	0.928571				124
									0.4375	0.0286678	124
2	0	56	6	0.25	1	0.25	1	0.4			125
13	11	26	14	0.481481	0.541667	0.481481	0.702703	0.509804			125
21	17	18	8	0.724138	0.552632	0.724138	0.514286	0.626866			125
									0.5625	0.230901	125
13	12	25	14	0.481481	0.52	0.481481	0.675676	0.5			126
18	21	14	11	0.62069	0.461538	0.62069	0.4	0.529412			126
0	0	56	8	0		0	1				126
									0.484375	0.0777293	126
23	21	14	6	0.793103	0.522727	0.793103	0.4	0.630137			127
10	7	30	17	0.37037	0.588235	0.37037	0.810811	0.454545			127
0	3	53	8	0	0	0	0.946429				127
									0.515625	0.151048	127
9	19	18	18	0.333333	0.321429	0.333333	0.486486	0.327273			128
14	21	14	15	0.482759	0.4	0.482759	0.4	0.4375			128
0	1	55	8	0	0	0	0.982143				128
									0.359375	-0.132499	128
0	4	52	8	0	0	0	0.928571				129
15	17	20	12	0.555556	0.46875	0.555556	0.540541	0.508475			129
13	15	20	16	0.448276	0.464286	0.448276	0.571429	0.45614			129
									0.4375	0.0351759	129
12	12	25	15	0.444444	0.5	0.444444	0.675676	0.470588			130
20	19	16	9	0.689655	0.512821	0.689655	0.457143	0.588235			130
1	0	56	7	0.125	1	0.125	1	0.222222			130
									0.515625	0.140754	130
12	14	23	15	0.444444	0.461538	0.444444	0.621622	0.45283			131
17	19	16	12	0.586207	0.472222	0.586207	0.457143	0.523077			131
0	2	54	8	0	0	0	0.964286				131
									0.453125	0.0402742	131
8	13	24	19	0.296296	0.380952	0.296296	0.648649	0.333333			132
16	23	12	13	0.551724	0.410256	0.551724	0.342857	0.470588			132
0	4	52	8	0	0	0	0.928571				132
									0.375	-0.0819949	132
11	17	18	18	0.37931	0.392857	0.37931	0.514286	0.385965			133
16	20	17	11	0.592593	0.444444	0.592593	0.459459	0.507937			133
0	0	56	8	0		0	1				133
									0.421875	-0.0242215	133
9	19	18	18	0.333333	0.321429	0.333333	0.486486	0.327273			134
0	1	55	8	0	0	0	0.982143				134
12	23	12	17	0.413793	0.342857	0.413793	0.342857	0.375			134
									0.328125	-0.187743	134
10	13	24	17	0.37037	0.434783	0.37037	0.648649	0.4			135
17	24	11	12	0.586207	0.414634	0.586207	0.314286	0.485714			135
0	0	56	8	0		0	1				135
									0.421875	-0.0358705	135
15	20	15	14	0.517241	0.428571	0.517241	0.428571	0.46875			136
11	18	19	16	0.407407	0.37931	0.407407	0.513514	0.392857			136
0	0	56	8	0		0	1				136
									0.40625	-0.0583116	136
4	20	17	23	0.148148	0.166667	0.148148	0.459459	0.156863			137
13	26	9	16	0.448276	0.333333	0.448276	0.257143	0.382353			137
0	1	55	8	0	0	0	0.982143				137
									0.265625	-0.302728	137
13	13	24	14	0.481481	0.5	0.481481	0.648649	0.490566			138
0	1	55	8	0	0	0	0.982143				138
20	17	18	9	0.689655	0.540541	0.689655	0.514286	0.606061			138
									0.515625	0.14224	138
17	20	15	12	0.586207	0.459459	0.586207	0.428571	0.515152			139
12	14	23	15	0.444444	0.461538	0.444444	0.621622	0.45283			139
0	1	55	8	0	0	0	0.982143				139
									0.453125	0.0315607	139
7	16	21	20	0.259259	0.304348	0.259259	0.567568	0.28			140
0	2	54	8	0	0	0	0.964286				140
18	21	14	11	0.62069	0.461538	0.62069	0.4	0.529412			140
									0.390625	-0.0721649	140
14	18	17	15	0.482759	0.4375	0.482759	0.485714	0.459016			141
13	19	18	14	0.481481	0.40625	0.481481	0.486486	0.440678			141
0	0	56	8	0		0	1				141
									0.421875	-0.0277778	141
20	22	13	9	0.689655	0.47619	0.689655	0.371429	0.56338			142
10	12	25	17	0.37037	0.454545	0.37037	0.675676	0.408163			142
0	0	56	8	0		0	1				142
									0.46875	0.0472855	142
8	14	23	19	0.296296	0.363636	0.296296	0.621622	0.326531			143
18	23	12	11	0.62069	0.439024	0.62069	0.342857	0.514286			143
0	1	55	8	0	0	0	0.982143				143
									0.40625	-0.0550976	143
6	18	19	21	0.222222	0.25	0.222222	0.513514	0.235294			144
13	26	9	16	0.448276	0.333333	0.448276	0.257143	0.382353			144
0	1	55	8	0	0	0	0.982143				144
									0.296875	-0.247293	144
7	9	28	20	0.259259	0.4375	0.259259	0.756757	0.325581			145
20	27	8	9	0.689655	0.425532	0.689655	0.228571	0.526316			145
0	1	55	8	0	0	0	0.982143				145
									0.421875	-0.0327082	145
11	16	21	16	0.407407	0.407407	0.407407	0.567568	0.407407			146
14	22	13	15	0.482759	0.388889	0.482759	0.371429	0.430769			146
0	1	55	8	0	0	0	0.982143				146
									0.390625	-0.0781857	146
17	18	19	10	0.62963	0.485714	0.62963	0.513514	0.548387			147
12	15	20	17	0.413793	0.444444	0.413793	0.571429	0.428571			147
1	1	55	7	0.125	0.5	0.125	0.982143	0.2			147
									0.46875	0.0748299	147
12	25	10	17	0.413793	0.324324	0.413793	0.285714	0.363636			148
7	18	19	20	0.259259	0.28	0.259259	0.513514	0.269231			148
0	2	54	8	0	0	0	0.964286				148
									0.296875	-0.234991	148
18	20	15	11	0.62069	0.473684	0.62069	0.428571	0.537313			149
10	15	22	17	0.37037	0.4	0.37037	0.594595	0.384615			149
0	1	55	8	0	0	0	0.982143				149
									0.4375	0.00302899	149
14	13	24	13	0.518519	0.518519	0.518519	0.648649	0.518519			150
16	18	17	13	0.551724	0.470588	0.551724	0.485714	0.507937			150
1	2	54	7	0.125	0.333333	0.125	0.964286	0.181818			150
									0.484375	0.103946	150
0	1	55	8	0	0	0	0.982143				151
9	13	24	18	0.333333	0.409091	0.333333	0.648649	0.367347			151
16	25	10	13	0.551724	0.390244	0.551724	0.285714	0.457143			151
									0.390625	-0.0828633	151
1	0	56	7	0.125	1	0.125	1	0.222222			152
19	22	13	10	0.655172	0.463415	0.655172	0.371429	0.542857			152
9	13	24	18	0.333333	0.409091	0.333333	0.648649	0.367347			152
									0.453125	0.0281996	152
9	19	18	18	0.333333	0.321429	0.333333	0.486486	0.327273			153
15	21	14	14	0.517241	0.416667	0.517241	0.4	0.461538			153
0	0	56	8	0		0	1				153
									0.375	-0.114983	153
6	19	18	21	0.222222	0.24	0.222222	0.486486	0.230769			154
13	25	10	16	0.448276	0.342105	0.448276	0.285714	0.38806			154
0	1	55	8	0	0	0	0.982143				154
									0.296875	-0.246214	154
12	16	21	15	0.444444	0.428571	0.444444	0.567568	0.436364			155
14	21	14	15	0.482759	0.4	0.482759	0.4	0.4375			155
0	1	55	8	0	0	0	0.982143				155
									0.40625	-0.0496331	155
10	17	20	17	0.37037	0.37037	0.37037	0.540541	0.37037			156
13	22	13	16	0.448276	0.371429	0.448276	0.371429	0.40625			156
0	2	54	8	0	0	0	0.964286				156
									0.359375	-0.123288	156
11	7	30	16	0.407407	0.611111	0.407407	0.810811	0.488889			157
26	20	15	3	0.896552	0.565217	0.896552	0.428571	0.693333			157
0	0	56	8	0		0	1				157
									0.578125	0.240773	157
11	17	20	16	0.407407	0.392857	0.407407	0.540541	0.4			158
0	3	53	8	0	0	0	0.946429				158
12	21	14	17	0.413793	0.363636	0.413793	0.4	0.387097			158
									0.359375	-0.112336	158
8	16	21	19	0.296296	0.333333	0.296296	0.567568	0.313725			159
17	23	12	12	0.586207	0.425	0.586207	0.342857	0.492754			159
0	0	56	8	0		0	1				159
									0.390625	-0.0909091	159
10	13	24	17	0.37037	0.434783	0.37037	0.648649	0.4			160
17	23	12	12	0.586207	0.425	0.586207	0.342857	0.492754			160
0	1	55	8	0	0	0	0.982143				160
									0.421875	-0.0264413	160
18	17	18	11	0.62069	0.514286	0.62069	0.514286	0.5625			161
13	16	21	14	0.481481	0.448276	0.481481	0.567568	0.464286			161
0	0	56	8	0		0	1				161
									0.484375	0.0809399	161
16	24	11	13	0.551724	0.4	0.551724	0.314286	0.463768			162
8	15	22	19	0.296296	0.347826	0.296296	0.594595	0.32			162
0	1	55	8	0	0	0	0.982143				162
									0.375	-0.109666	162
0	1	55	8	0	0	0	0.982143				163
19	24	11	10	0.655172	0.44186	0.655172	0.314286	0.527778			163
9	11	26	18	0.333333	0.45	0.333333	0.702703	0.382979			163
									0.4375	-0.00130378	163
18	22	13	11	0.62069	0.45	0.62069	0.371429	0.521739			164
0	3	53	8	0	0	0	0.946429				164
9	12	25	18	0.333333	0.428571	0.333333	0.675676	0.375			164
									0.421875	-0.0098081	164
13	20	17	14	0.481481	0.393939	0.481481	0.459459	0.433333			165
10	19	16	19	0.344828	0.344828	0.344828	0.457143	0.344828			165
0	2	54	8	0	0	0	0.964286				165
									0.359375	-0.117547	165
0	2	54	8	0	0	0	0.964286				166
15	21	14	14	0.517241	0.416667	0.517241	0.4	0.461538			166
12	14	23	15	0.444444	0.461538	0.444444	0.621622	0.45283			166
									0.421875	-0.0145673	166
17	25	10	12	0.586207	0.404762	0.586207	0.285714	0.478873			167
5	17	20	22	0.185185	0.227273	0.185185	0.540541	0.204082			167
0	0	56	8	0		0	1				167
									0.34375	-0.176883	167
6	12	25	21	0.222222	0.333333	0.222222	0.675676	0.266667			168
18	23	12	11	0.62069	0.439024	0.62069	0.342857	0.514286			168
0	5	51	8	0	0	0	0.910714				168
									0.375	-0.0751785	168
17	22	13	12	0.586207	0.435897	0.586207	0.371429	0.5			169
11	14	23	16	0.407407	0.44	0.407407	0.621622	0.423077			169
0	0	56	8	0		0	1				169
									0.4375	-0.00611354	169
16	19	16	13	0.551724	0.457143	0.551724	0.457143	0.5			170
1	0	56	7	0.125	1	0.125	1	0.222222			170
10	18	19	17	0.37037	0.357143	0.37037	0.513514	0.363636			170
									0.421875	-0.0220112	170
14	21	14	15	0.482759	0.4	0.482759	0.4	0.4375			171
8	20	17	19	0.296296	0.285714	0.296296	0.459459	0.290909			171
0	1	55	8	0	0	0	0.982143				171
									0.34375	-0.160121	171
8	14	23	19	0.296296	0.363636	0.296296	0.621622	0.326531			172
0	1	55	8	0	0	0	0.982143				172
18	23	12	11	0.62069	0.439024	0.62069	0.342857	0.514286			172
									0.40625	-0.0550976	172
9	15	22	18	0.333333	0.375	0.333333	0.594595	0.352941			173
19	18	17	10	0.655172	0.513514	0.655172	0.485714	0.575758			173
0	3	53	8	0	0	0	0.946429				173
									0.4375	0.0199915	173
18	19	16	11	0.62069	0.486486	0.62069	0.457143	0.545455			174
12	15	22	15	0.444444	0.444444	0.444444	0.594595	0.444444			174
0	0	56	8	0		0	1				174
									0.46875	0.0514385	174
9	18	19	18	0.333333	0.333333	0.333333	0.513514	0.333333			175
13	23	12	16	0.448276	0.361111	0.448276	0.342857	0.4			175
0	1	55	8	0	0	0	0.982143				175
									0.34375	-0.161123	175
18	23	12	11	0.62069	0.439024	0.62069	0.342857	0.514286			176
9	13	24	18	0.333333	0.409091	0.333333	0.648649	0.367347			176
0	1	55	8	0	0	0	0.982143				176
									0.421875	-0.0273319	176
16	17	20	11	0.592593	0.484848	0.592593	0.540541	0.533333			177
15	15	20	14	0.517241	0.5	0.517241	0.571429	0.508475			177
0	1	55	8	0	0	0	0.982143				177
									0.484375	0.0923936	177
20	23	12	9	0.689655	0.465116	0.689655	0.342857	0.555556			178
9	12	25	18	0.333333	0.428571	0.333333	0.675676	0.375			178
0	0	56	8	0		0	1				178
									0.453125	0.0184049	178
17	25	10	12	0.586207	0.404762	0.586207	0.285714	0.478873			179
6	16	21	21	0.222222	0.272727	0.222222	0.567568	0.244898			179
0	0	56	8	0		0	1				179
									0.359375	-0.148862	179
0	4	52	8	0	0	0	0.928571				180
18	23	12	11	0.62069	0.439024	0.62069	0.342857	0.514286			180
5	14	23	22	0.185185	0.263158	0.185185	0.621622	0.217391			180
									0.359375	-0.110923	180
16	24	11	13	0.551724	0.4	0.551724	0.314286	0.463768			181
7	16	21	20	0.259259	0.304348	0.259259	0.567568	0.28			181
0	1	55	8	0	0	0	0.982143				181
									0.359375	-0.137408	181
21	20	15	8	0.724138	0.512195	0.724138	0.428571	0.6			182
11	11	26	16	0.407407	0.5	0.407407	0.702703	0.44898			182
0	1	55	8	0	0	0	0.982143				182
									0.5	0.111497	182
13	27	8	16	0.448276	0.325	0.448276	0.228571	0.376812			183
6	17	20	21	0.222222	0.26087	0.222222	0.540541	0.24			183
0	1	55	8	0	0	0	0.982143				183
									0.296875	-0.248375	183
17	21	14	12	0.586207	0.447368	0.586207	0.4	0.507463			184
10	16	21	17	0.37037	0.384615	0.37037	0.567568	0.377358			184
0	0	56	8	0		0	1				184
									0.421875	-0.0331588	184
7	19	18	20	0.259259	0.269231	0.259259	0.486486	0.264151			185
15	23	12	14	0.517241	0.394737	0.517241	0.342857	0.447761			185
0	0	56	8	0		0	1				185
									0.34375	-0.172775	185
13	22	13	16	0.448276	0.371429	0.448276	0.371429	0.40625			186
8	19	18	19	0.296296	0.296296	0.296296	0.486486	0.296296			186
0	2	54	8	0	0	0	0.964286				186
									0.328125	-0.178082	186
15	23	12	14	0.517241	0.394737	0.517241	0.342857	0.447761			187
10	16	21	17	0.37037	0.384615	0.37037	0.567568	0.377358			187
0	0	56	8	0		0	1				187
									0.390625	-0.0890052	187
14	24	11	15	0.482759	0.368421	0.482759	0.314286	0.41791			188
8	16	21	19	0.296296	0.333333	0.296296	0.567568	0.313725			188
0	2	54	8	0	0	0	0.964286				188
									0.34375	-0.153648	188
9	16	21	18	0.333333	0.36	0.333333	0.567568	0.346154			189
0	1	55	8	0	0	0	0.982143				189
17	21	14	12	0.586207	0.447368	0.586207	0.4	0.507463			189
									0.40625	-0.0523583	189
17	18	17	12	0.586207	0.485714	0.586207	0.485714	0.53125			190
13	16	21	14	0.481481	0.448276	0.481481	0.567568	0.464286			190
0	0	56	8	0		0	1				190
									0.46875	0.0530896	190
9	18	19	18	0.333333	0.333333	0.333333	0.513514	0.333333			191
10	23	12	19	0.344828	0.30303	0.344828	0.342857	0.322581			191
1	3	53	7	0.125	0.25	0.125	0.946429	0.166667			191
									0.3125	-0.184188	191
9	14	23	18	0.333333	0.391304	0.333333	0.621622	0.36			192
18	22	13	11	0.62069	0.45	0.62069	0.371429	0.521739			192
1	0	56	7	0.125	1	0.125	1	0.222222			192
									0.4375	0.00130039	192
11	18	19	16	0.407407	0.37931	0.407407	0.513514	0.392857			193
17	18	17	12	0.586207	0.485714	0.586207	0.485714	0.53125			193
0	0	56	8	0		0	1				193
									0.4375	-0.00261097	193
0	1	55	8	0	0	0	0.982143				194
9	16	21	18	0.333333	0.36	0.333333	0.567568	0.346154			194
18	20	15	11	0.62069	0.473684	0.62069	0.428571	0.537313			194
									0.421875	-0.0246646	194
12	16	21	15	0.444444	0.428571	0.444444	0.567568	0.436364			195
17	17	18	12	0.586207	0.5	0.586207	0.514286	0.539683			195
0	2	54	8	0	0	0	0.964286				195
									0.453125	0.0419162	195
15	21	14	14	0.517241	0.416667	0.517241	0.4	0.461538			196
9	19	18	18	0.333333	0.321429	0.333333	0.486486	0.327273			196
0	0	56	8	0		0	1				196
									0.375	-0.114983	196
11	14	23	16	0.407407	0.44	0.407407	0.621622	0.423077			197
17	22	13	12	0.586207	0.435897	0.586207	0.371429	0.5			197
0	0	56	8	0		0	1				197
									0.4375	-0.00611354	197
21	23	12	8	0.724138	0.477273	0.724138	0.342857	0.575342			198
9	11	26	18	0.333333	0.45	0.333333	0.702703	0.382979			198
0	0	56	8	0		0	1				198
									0.46875	0.045614	198
18	20	15	11	0.62069	0.473684	0.62069	0.428571	0.537313			199
10	16	21	17	0.37037	0.384615	0.37037	0.567568	0.377358			199
0	0	56	8	0		0	1				199
									0.4375	-0.0052356	199
12	24	11	17	0.413793	0.333333	0.413793	0.314286	0.369231			200
0	1	55	8	0	0	0	0.982143				200
8	19	18	19	0.296296	0.296296	0.296296	0.486486	0.296296			200
									0.3125	-0.216415	200
18	26	9	11	0.62069	0.409091	0.62069	0.257143	0.493151			201
6	14	23	21	0.222222	0.3	0.222222	0.621622	0.255319			201
0	0	56	8	0		0	1				201
									0.375	-0.122807	201
11	18	19	16	0.407407	0.37931	0.407407	0.513514	0.392857			202
15	20	15	14	0.517241	0.428571	0.517241	0.428571	0.46875			202
0	0	56	8	0		0	1				202
									0.40625	-0.0583116	202
13	7	30	14	0.481481	0.65	0.481481	0.810811	0.553191			203
23	20	15	6	0.793103	0.534884	0.793103	0.428571	0.638889			203
1	0	56	7	0.125	1	0.125	1	0.222222			203
									0.578125	0.249022	203
10	18	17	19	0.344828	0.357143	0.344828	0.485714	0.350877			204
12	20	17	15	0.444444	0.375	0.444444	0.459459	0.40678			204
2	2	54	6	0.25	0.5	0.25	0.964286	0.333333			204
									0.375	-0.0720268	204
9	18	19	18	0.333333	0.333333	0.333333	0.513514	0.333333			205
0	1	55	8	0	0	0	0.982143				205
12	24	11	17	0.413793	0.333333	0.413793	0.314286	0.369231			205
									0.328125	-0.188769	205
11	14	23	16	0.407407	0.44	0.407407	0.621622	0.423077			206
16	21	14	13	0.551724	0.432432	0.551724	0.4	0.484848			206
0	2	54	8	0	0	0	0.964286				206
									0.421875	-0.0154374	206
14	20	15	15	0.482759	0.411765	0.482759	0.428571	0.444444			207
12	16	21	15	0.444444	0.428571	0.444444	0.567568	0.436364			207
0	2	54	8	0	0	0	0.964286				207
									0.40625	-0.0402053	207
9	24	13	18	0.333333	0.272727	0.333333	0.351351	0.3			208
10	21	14	19	0.344828	0.322581	0.344828	0.4	0.333333			208
0	0	56	8	0		0	1				208
									0.296875	-0.248916	208
10	12	25	17	0.37037	0.454545	0.37037	0.675676	0.408163			209
21	18	17	8	0.724138	0.538462	0.724138	0.485714	0.617647			209
0	3	53	8	0	0	0	0.946429				209
									0.484375	0.100128	209
6	20	17	21	0.222222	0.230769	0.222222	0.459459	0.226415			210
15	23	12	14	0.517241	0.394737	0.517241	0.342857	0.447761			210
0	0	56	8	0		0	1				210
									0.328125	-0.200698	210
13	16	19	16	0.448276	0.448276	0.448276	0.542857	0.448276			211
0	3	53	8	0	0	0	0.946429				211
14	18	19	13	0.518519	0.4375	0.518519	0.513514	0.474576			211
									0.421875	-0.000422476	211
13	20	15	16	0.448276	0.393939	0.448276	0.428571	0.419355			212
11	18	19	16	0.407407	0.37931	0.407407	0.513514	0.392857			212
0	2	54	8	0	0	0	0.964286				212
									0.375	-0.0940171	212
9	15	22	18	0.333333	0.375	0.333333	0.594595	0.352941			213
17	23	12	12	0.586207	0.425	0.586207	0.342857	0.492754			213
0	0	56	8	0		0	1				213
									0.40625	-0.0629371	213
15	18	17	14	0.517241	0.454545	0.517241	0.485714	0.483871			214
12	17	20	15	0.444444	0.413793	0.444444	0.540541	0.428571			214
0	2	54	8	0	0	0	0.964286				214
									0.421875	-0.0119658	214
9	17	20	18	0.333333	0.346154	0.333333	0.540541	0.339623			215
17	21	14	12	0.586207	0.447368	0.586207	0.4	0.507463			215
0	0	56	8	0		0	1				215
									0.40625	-0.061082	215
7	9	28	20	0.259259	0.4375	0.259259	0.756757	0.325581			216
22	26	9	7	0.758621	0.458333	0.758621	0.257143	0.571429			216
0	0	56	8	0		0	1				216
									0.453125	0.0140845	216
14	24	11	15	0.482759	0.368421	0.482759	0.314286	0.41791			217
0	2	54	8	0	0	0	0.964286				217
7	17	20	20	0.259259	0.291667	0.259259	0.540541	0.27451			217
									0.328125	-0.181116	217
0	3	53	8	0	0	0	0.946429				218
6	11	26	21	0.222222	0.352941	0.222222	0.702703	0.272727			218
20	24	11	9	0.689655	0.454545	0.689655	0.314286	0.547945			218
									0.40625	-0.0406504	218
16	19	16	13	0.551724	0.457143	0.551724	0.457143	0.5			219
13	15	22	14	0.481481	0.464286	0.481481	0.594595	0.472727			219
0	1	55	8	0	0	0	0.982143				219
									0.453125	0.0332326	219
9	17	20	18	0.333333	0.346154	0.333333	0.540541	0.339623			220
15	23	12	14	0.517241	0.394737	0.517241	0.342857	0.447761			220
0	0	56	8	0		0	1				220
									0.375	-0.116928	220
15	21	16	12	0.555556	0.416667	0.555556	0.432432	0.47619			221
0	2	54	8	0	0	0	0.964286				221
12	14	21	17	0.413793	0.461538	0.413793	0.6	0.436364			221
									0.421875	-0.00594732	221
18	13	22	11	0.62069	0.580645	0.62069	0.628571	0.6			222
18	15	22	9	0.666667	0.545455	0.666667	0.594595	0.6			222
0	0	56	8	0		0	1				222
									0.5625	0.222897	222
8	13	24	19	0.296296	0.380952	0.296296	0.648649	0.333333			223
20	23	12	9	0.689655	0.465116	0.689655	0.342857	0.555556			223
0	0	56	8	0		0	1				223
									0.4375	-0.00964067	223
6	13	24	21	0.222222	0.315789	0.222222	0.648649	0.26087			224
19	25	10	10	0.655172	0.431818	0.655172	0.285714	0.520548			224
0	1	55	8	0	0	0	0.982143				224
									0.390625	-0.0856894	224
17	26	9	12	0.586207	0.395349	0.586207	0.257143	0.472222			225
7	14	23	20	0.259259	0.333333	0.259259	0.621622	0.291667			225
0	0	56	8	0		0	1				225
									0.375	-0.121823	225
13	20	15	16	0.448276	0.393939	0.448276	0.428571	0.419355			226
11	14	23	16	0.407407	0.44	0.407407	0.621622	0.423077			226
0	6	50	8	0	0	0	0.892857				226
									0.375	-0.0596026	226
20	22	13	9	0.689655	0.47619	0.689655	0.371429	0.56338			227
10	11	26	17	0.37037	0.47619	0.37037	0.702703	0.416667			227
0	1	55	8	0	0	0	0.982143				227
									0.46875	0.0551455	227
11	15	22	16	0.407407	0.423077	0.407407	0.594595	0.415094			228
18	20	15	11	0.62069	0.473684	0.62069	0.428571	0.537313			228
0	0	56	8	0		0	1				228
									0.453125	0.0226876	228
18	18	17	11	0.62069	0.5	0.62069	0.485714	0.553846			229
14	14	23	13	0.518519	0.5	0.518519	0.621622	0.509091			229
0	0	56	8	0		0	1				229
									0.5	0.108014	229
8	16	21	19	0.296296	0.333333	0.296296	0.567568	0.313725			230
17	20	15	12	0.586207	0.459459	0.586207	0.428571	0.515152			230
0	3	53	8	0	0	0	0.946429				230
									0.390625	-0.0616759	230
20	25	10	9	0.689655	0.444444	0.689655	0.285714	0.540541			231
5	12	25	22	0.185185	0.294118	0.185185	0.675676	0.227273			231
0	2	54	8	0	0	0	0.964286				231
									0.390625	-0.0777202	231
11	10	27	16	0.407407	0.52381	0.407407	0.72973	0.458333			232
21	22	13	8	0.724138	0.488372	0.724138	0.371429	0.583333			232
0	0	56	8	0		0	1				232
									0.5	0.102542	232
15	20	15	14	0.517241	0.428571	0.517241	0.428571	0.46875			233
0	1	55	8	0	0	0	0.982143				233
13	15	22	14	0.481481	0.464286	0.481481	0.594595	0.472727			233
									0.4375	0.0056107	233
19	21	14	10	0.655172	0.475	0.655172	0.4	0.550725			234
1	1	55	7	0.125	0.5	0.125	0.982143	0.2			234
11	11	26	16	0.407407	0.5	0.407407	0.702703	0.44898			234
									0.484375	0.0920034	234
17	22	15	10	0.62963	0.435897	0.62963	0.405405	0.515152			235
9	13	22	20	0.310345	0.409091	0.310345	0.628571	0.352941			235
0	3	53	8	0	0	0	0.946429				235
									0.40625	-0.0214196	235
5	14	23	22	0.185185	0.263158	0.185185	0.621622	0.217391			236
15	27	8	14	0.517241	0.357143	0.517241	0.228571	0.422535			236
0	3	53	8	0	0	0	0.946429				236
									0.3125	-0.202905	236
16	21	14	13	0.551724	0.432432	0.551724	0.4	0.484848			237
12	15	22	15	0.444444	0.444444	0.444444	0.594595	0.444444			237
0	0	56	8	0		0	1				237
									0.4375	-0.0043592	237
11	15	20	18	0.37931	0.423077	0.37931	0.571429	0.4			238
15	22	15	12	0.555556	0.405405	0.555556	0.405405	0.46875			238
0	1	55	8	0	0	0	0.982143				238
									0.40625	-0.0415418	238
6	21	16	21	0.222222	0.222222	0.222222	0.432432	0.222222			239
0	1	55	8	0	0	0	0.982143				239
11	25	10	18	0.37931	0.305556	0.37931	0.285714	0.338462			239
									0.265625	-0.299352	239
12	16	21	15	0.444444	0.428571	0.444444	0.567568	0.436364			240
17	18	17	12	0.586207	0.485714	0.586207	0.485714	0.53125			240
1	0	56	7	0.125	1	0.125	1	0.222222			240
									0.46875	0.0608546	240
13	23	12	16	0.448276	0.361111	0.448276	0.342857	0.4			241
8	17	20	19	0.296296	0.32	0.296296	0.540541	0.307692			241
0	3	53	8	0	0	0	0.946429				241
									0.328125	-0.169571	241
17	20	15	12	0.586207	0.459459	0.586207	0.428571	0.515152			242
10	17	20	17	0.37037	0.37037	0.37037	0.540541	0.37037			242
0	0	56	8	0		0	1				242
									0.421875	-0.0322581	242
10	20	17	17	0.37037	0.333333	0.37037	0.459459	0.350877			243
11	23	12	18	0.37931	0.323529	0.37931	0.342857	0.349206			243
0	0	56	8	0		0	1				243
									0.328125	-0.196522	243
6	19	18	21	0.222222	0.24	0.222222	0.486486	0.230769			244
13	26	9	16	0.448276	0.333333	0.448276	0.257143	0.382353			244
0	0	56	8	0		0	1				244
									0.296875	-0.257642	244
12	22	15	15	0.444444	0.352941	0.444444	0.405405	0.393443			245
12	18	17	17	0.413793	0.4	0.413793	0.485714	0.40678			245
0	0	56	8	0		0	1				245
									0.375	-0.109185	245
7	11	26	20	0.259259	0.388889	0.259259	0.702703	0.311111			246
20	24	11	9	0.689655	0.454545	0.689655	0.314286	0.547945			246
0	2	54	8	0	0	0	0.964286				246
									0.421875	-0.0215703	246
17	24	11	12	0.586207	0.414634	0.586207	0.314286	0.485714			247
9	14	23	18	0.333333	0.391304	0.333333	0.621622	0.36			247
0	0	56	8	0		0	1				247
									0.40625	-0.063867	247
0	2	54	8	0	0	0	0.964286				248
15	20	15	14	0.517241	0.428571	0.517241	0.428571	0.46875			248
11	16	21	16	0.407407	0.407407	0.407407	0.567568	0.407407			248
									0.40625	-0.0410959	248
15	16	19	14	0.517241	0.483871	0.517241	0.542857	0.5			249
16	17	20	11	0.592593	0.484848	0.592593	0.540541	0.533333			249
0	0	56	8	0		0	1				249
									0.484375	0.0841284	249
15	17	20	12	0.555556	0.46875	0.555556	0.540541	0.508475			250
17	15	20	12	0.586207	0.53125	0.586207	0.571429	0.557377			250
0	0	56	8	0		0	1				250
									0.5	0.111111	250
9	18	19	18	0.333333	0.333333	0.333333	0.513514	0.333333			251
14	22	13	15	0.482759	0.388889	0.482759	0.371429	0.430769			251
0	1	55	8	0	0	0	0.982143				251
									0.359375	-0.133477	251
6	17	20	21	0.222222	0.26087	0.222222	0.540541	0.24			252
14	24	11	15	0.482759	0.368421	0.482759	0.314286	0.41791			252
1	2	54	7	0.125	0.333333	0.125	0.964286	0.181818			252
									0.328125	-0.171562	252
0	4	52	8	0	0	0	0.928571				253
7	10	27	20	0.259259	0.411765	0.259259	0.72973	0.318182			253
17	26	9	12	0.586207	0.395349	0.586207	0.257143	0.472222			253
									0.375	-0.0856658	253
9	14	23	18	0.333333	0.391304	0.333333	0.621622	0.36			254
18	22	13	11	0.62069	0.45	0.62069	0.371429	0.521739			254
0	1	55	8	0	0	0	0.982143				254
									0.421875	-0.0264413	254
14	15	22	13	0.518519	0.482759	0.518519	0.594595	0.5			255
18	17	18	11	0.62069	0.514286	0.62069	0.514286	0.5625			255
0	0	56	8	0		0	1				255
									0.5	0.10879	255
19	21	14	10	0.655172	0.475	0.655172	0.4	0.550725			256
1	1	55	7	0.125	0.5	0.125	0.982143	0.2			256
9	13	24	18	0.333333	0.409091	0.333333	0.648649	0.367347			256
									0.453125	0.0369733	256
1	0	56	7	0.125	1	0.125	1	0.222222			257
17	25	10	12	0.586207	0.404762	0.586207	0.285714	0.478873			257
7	14	23	20	0.259259	0.333333	0.259259	0.621622	0.291667			257
									0.390625	-0.0838037	257
20	12	23	9	0.689655	0.625	0.689655	0.657143	0.655738			258
17	13	24	10	0.62963	0.566667	0.62963	0.648649	0.596491			258
1	1	55	7	0.125	0.5	0.125	0.982143	0.2			258
									0.59375	0.289496	258
18	22	13	11	0.62069	0.45	0.62069	0.371429	0.521739			259
10	11	26	17	0.37037	0.47619	0.37037	0.702703	0.416667			259
0	3	53	8	0	0	0	0.946429				259
									0.4375	0.017484	259
9	13	24	18	0.333333	0.409091	0.333333	0.648649	0.367347			260
19	23	12	10	0.655172	0.452381	0.655172	0.342857	0.535211			260
0	0	56	8	0		0	1				260
									0.4375	-0.00875657	260
5	17	20	22	0.185185	0.227273	0.185185	0.540541	0.204082			261
14	25	10	15	0.482759	0.358974	0.482759	0.285714	0.411765			261
1	2	54	7	0.125	0.333333	0.125	0.964286	0.181818			261
									0.3125	-0.19983	261
18	18	17	11	0.62069	0.5	0.62069	0.485714	0.553846			262
0	3	53	8	0	0	0	0.946429				262
12	13	24	15	0.444444	0.48	0.444444	0.648649	0.461538			262
									0.46875	0.0752231	262
15	20	15	14	0.517241	0.428571	0.517241	0.428571	0.46875			263
13	15	22	14	0.481481	0.464286	0.481481	0.594595	0.472727			263
0	1	55	8	0	0	0	0.982143				263
									0.4375	0.0056107	263
0	1	55	8	0	0	0	0.982143				264
10	10	27	17	0.37037	0.5	0.37037	0.72973	0.425532			264
21	22	13	8	0.724138	0.488372	0.724138	0.371429	0.583333			264
									0.484375	0.0821382	264
15	28	7	14	0.517241	0.348837	0.517241	0.2	0.416667			265
5	13	24	22	0.185185	0.277778	0.185185	0.648649	0.222222			265
0	3	53	8	0	0	0	0.946429				265
									0.3125	-0.203933	265
0	2	54	8	0	0	0	0.964286				266
20	25	10	9	0.689655	0.444444	0.689655	0.285714	0.540541			266
8	9	28	19	0.296296	0.470588	0.296296	0.756757	0.363636			266
									0.4375	0.00518135	266
17	24	11	12	0.586207	0.414634	0.586207	0.314286	0.485714			267
9	12	25	18	0.333333	0.428571	0.333333	0.675676	0.375			267
0	2	54	8	0	0	0	0.964286				267
									0.40625	-0.0464716	267
22	24	11	7	0.758621	0.478261	0.758621	0.314286	0.586667			268
5	13	24	22	0.185185	0.277778	0.185185	0.648649	0.222222			268
0	0	56	8	0		0	1				268
									0.421875	-0.0404218	268
17	19	16	12	0.586207	0.472222	0.586207	0.457143	0.523077			269
13	15	22	14	0.481481	0.464286	0.481481	0.594595	0.472727			269
0	0	56	8	0		0	1				269
									0.46875	0.0522648	269
9	20	17	18	0.333333	0.310345	0.333333	0.459459	0.321429			270
11	21	14	18	0.37931	0.34375	0.37931	0.4	0.360656			270
0	3	53	8	0	0	0	0.946429				270
									0.3125	-0.192715	270
12	16	21	15	0.444444	0.428571	0.444444	0.567568	0.436364			271
17	17	18	12	0.586207	0.5	0.586207	0.514286	0.539683			271
1	1	55	7	0.125	0.5	0.125	0.982143	0.2			271
									0.46875	0.06929	271
14	21	14	15	0.482759	0.4	0.482759	0.4	0.4375			272
11	18	19	16	0.407407	0.37931	0.407407	0.513514	0.392857			272
0	0	56	8	0		0	1				272
									0.390625	-0.0861619	272
19	22	13	10	0.655172	0.463415	0.655172	0.371429	0.542857			273
8	11	26	19	0.296296	0.421053	0.296296	0.702703	0.347826			273
0	4	52	8	0	0	0	0.928571				273
									0.421875	-0.00254022	273
15	13	24	12	0.555556	0.535714	0.555556	0.648649	0.545455			274
18	16	19	11	0.62069	0.529412	0.62069	0.542857	0.571429			274
0	2	54	8	0	0	0	0.964286				274
									0.515625	0.151411	274
11	21	16	16	0.407407	0.34375	0.407407	0.432432	0.372881			275
0	1	55	8	0	0	0	0.982143				275
10	21	14	19	0.344828	0.322581	0.344828	0.4	0.333333			275
									0.328125	-0.183656	275
16	16	21	11	0.592593	0.5	0.592593	0.567568	0.542373			276
17	15	20	12	0.586207	0.53125	0.586207	0.571429	0.557377			276
0	0	56	8	0		0	1				276
									0.515625	0.138889	276
19	19	16	10	0.655172	0.5	0.655172	0.457143	0.567164			277
10	16	21	17	0.37037	0.384615	0.37037	0.567568	0.377358			277
0	0	56	8	0		0	1				277
									0.453125	0.0226876	277
11	13	24	16	0.407407	0.458333	0.407407	0.648649	0.431373			278
17	22	13	12	0.586207	0.435897	0.586207	0.371429	0.5			278
0	1	55	8	0	0	0	0.982143				278
									0.4375	0.00216544	278
8	13	24	19	0.296296	0.380952	0.296296	0.648649	0.333333			279
17	24	11	12	0.586207	0.414634	0.586207	0.314286	0.485714			279
1	1	55	7	0.125	0.5	0.125	0.982143	0.2			279
									0.40625	-0.0464716	279
7	12	25	20	0.259259	0.368421	0.259259	0.675676	0.304348			280
16	28	7	13	0.551724	0.363636	0.551724	0.2	0.438356			280
0	1	55	8	0	0	0	0.982143				280
									0.359375	-0.141366	280
8	20	17	19	0.296296	0.285714	0.296296	0.459459	0.290909			281
13	23	12	16	0.448276	0.361111	0.448276	0.342857	0.4			281
0	0	56	8	0		0	1				281
									0.328125	-0.198606	281
14	21	14	15	0.482759	0.4	0.482759	0.4	0.4375			282
1	3	53	7	0.125	0.25	0.125	0.946429	0.166667			282
9	16	21	18	0.333333	0.36	0.333333	0.567568	0.346154			282
									0.375	-0.0783488	282
16	22	13	13	0.551724	0.421053	0.551724	0.371429	0.477612			283
9	15	22	18	0.333333	0.375	0.333333	0.594595	0.352941			283
1	1	55	7	0.125	0.5	0.125	0.982143	0.2			283
									0.40625	-0.0437768	283
9	12	25	18	0.333333	0.428571	0.333333	0.675676	0.375			284
17	24	11	12	0.586207	0.414634	0.586207	0.314286	0.485714			284
0	2	54	8	0	0	0	0.964286				284
									0.40625	-0.0464716	284
15	19	16	14	0.517241	0.441176	0.517241	0.457143	0.47619			285
1	2	54	7	0.125	0.333333	0.125	0.964286	0.181818			285
11	16	21	16	0.407407	0.407407	0.407407	0.567568	0.407407			285
									0.421875	-0.00466695	285
15	22	13	14	0.517241	0.405405	0.517241	0.371429	0.454545			286
11	15	22	16	0.407407	0.423077	0.407407	0.594595	0.415094			286
0	1	55	8	0	0	0	0.982143				286
									0.40625	-0.0514483	286
19	19	16	10	0.655172	0.5	0.655172	0.457143	0.567164			287
13	12	25	14	0.481481	0.52	0.481481	0.675676	0.5			287
0	1	55	8	0	0	0	0.982143				287
									0.5	0.113804	287
10	13	24	17	0.37037	0.434783	0.37037	0.648649	0.4			288
0	1	55	8	0	0	0	0.982143				288
21	19	16	8	0.724138	0.525	0.724138	0.457143	0.608696			288
									0.484375	0.0845254	288
14	19	16	15	0.482759	0.424242	0.482759	0.457143	0.451613			289
0	2	54	8	0	0	0	0.964286				289
11	18	19	16	0.407407	0.37931	0.407407	0.513514	0.392857			289
									0.390625	-0.0666667	289
13	12	25	14	0.481481	0.52	0.481481	0.675676	0.5			290
18	20	15	11	0.62069	0.473684	0.62069	0.428571	0.537313			290
0	1	55	8	0	0	0	0.982143				290
									0.484375	0.0861099	290
10	20	17	17	0.37037	0.333333	0.37037	0.459459	0.350877			291
0	2	54	8	0	0	0	0.964286				291
12	20	15	17	0.413793	0.375	0.413793	0.428571	0.393443			291
									0.34375	-0.147737	291
13	21	14	16	0.448276	0.382353	0.448276	0.4	0.412698			292
11	17	20	16	0.407407	0.392857	0.407407	0.540541	0.4			292
0	2	54	8	0	0	0	0.964286				292
									0.375	-0.094953	292
9	18	19	18	0.333333	0.333333	0.333333	0.513514	0.333333			293
14	21	14	15	0.482759	0.4	0.482759	0.4	0.4375			293
0	2	54	8	0	0	0	0.964286				293
									0.359375	-0.123288	293
16	23	12	13	0.551724	0.410256	0.551724	0.342857	0.470588			294
9	16	21	18	0.333333	0.36	0.333333	0.567568	0.346154			294
0	0	56	8	0		0	1				294
									0.390625	-0.0899563	294
13	14	23	14	0.481481	0.481481	0.481481	0.621622	0.481481			295
16	19	16	13	0.551724	0.457143	0.551724	0.457143	0.5			295
0	2	54	8	0	0	0	0.964286				295
									0.453125	0.0410959	295
18	23	12	11	0.62069	0.439024	0.62069	0.342857	0.514286			296
4	17	20	23	0.148148	0.190476	0.148148	0.540541	0.166667			296
1	1	55	7	0.125	0.5	0.125	0.982143	0.2			296
									0.359375	-0.129088	296
0	2	54	8	0	0	0	0.964286				297
14	15	22	13	0.518519	0.482759	0.518519	0.594595	0.5			297
17	16	19	12	0.586207	0.515152	0.586207	0.542857	0.548387			297
									0.484375	0.0974359	297
12	15	22	15	0.444444	0.444444	0.444444	0.594595	0.444444			298
18	19	16	11	0.62069	0.486486	0.62069	0.457143	0.545455			298
0	0	56	8	0		0	1				298
									0.46875	0.0514385	298
8	12	25	19	0.296296	0.4	0.296296	0.675676	0.340426			299
18	23	12	11	0.62069	0.439024	0.62069	0.342857	0.514286			299
0	3	53	8	0	0	0	0.946429				299
									0.40625	-0.0379855	299
12	9	28	15	0.444444	0.571429	0.444444	0.756757	0.5			300
23	20	15	6	0.793103	0.534884	0.793103	0.428571	0.638889			300
0	0	56	8	0		0	1				300
									0.546875	0.186678	300
20	21	14	9	0.689655	0.487805	0.689655	0.4	0.571429			301
10	10	27	17	0.37037	0.5	0.37037	0.72973	0.425532			301
0	3	53	8	0	0	0	0.946429				301
									0.46875	0.0712761	301
20	27	8	9	0.689655	0.425532	0.689655	0.228571	0.526316			302
5	10	27	22	0.185185	0.333333	0.185185	0.72973	0.238095			302
0	2	54	8	0	0	0	0.964286				302
									0.390625	-0.0795848	302
0	1	55	8	0	0	0	0.982143				303
16	19	18	11	0.592593	0.457143	0.592593	0.486486	0.516129			303
12	16	19	17	0.413793	0.428571	0.413793	0.542857	0.421053			303
									0.4375	0.011583	303
11	18	19	16	0.407407	0.37931	0.407407	0.513514	0.392857			304
16	16	19	13	0.551724	0.5	0.551724	0.542857	0.52459			304
0	3	53	8	0	0	0	0.946429				304
									0.421875	-0.00296485	304
6	13	24	21	0.222222	0.315789	0.222222	0.648649	0.26087			305
16	27	8	13	0.551724	0.372093	0.551724	0.228571	0.444444			305
0	2	54	8	0	0	0	0.964286				305
									0.34375	-0.158621	305
14	14	23	13	0.518519	0.5	0.518519	0.621622	0.509091			306
20	16	19	9	0.689655	0.555556	0.689655	0.542857	0.615385			306
0	0	56	8	0		0	1				306
									0.53125	0.163763	306
11	13	24	16	0.407407	0.458333	0.407407	0.648649	0.431373			307
17	22	13	12	0.586207	0.435897	0.586207	0.371429	0.5			307
0	1	55	8	0	0	0	0.982143				307
									0.4375	0.00216544	307
7	17	20	20	0.259259	0.291667	0.259259	0.540541	0.27451			308
15	22	13	14	0.517241	0.405405	0.517241	0.371429	0.454545			308
1	2	54	7	0.125	0.333333	0.125	0.964286	0.181818			308
									0.359375	-0.116121	308
0	2	54	8	0	0	0	0.964286				309
10	18	19	17	0.37037	0.357143	0.37037	0.513514	0.363636			309
15	19	16	14	0.517241	0.441176	0.517241	0.457143	0.47619			309
									0.390625	-0.0675791	309
5	13	24	22	0.185185	0.277778	0.185185	0.648649	0.222222			310
18	27	8	11	0.62069	0.4	0.62069	0.228571	0.486486			310
0	1	55	8	0	0	0	0.982143				310
									0.359375	-0.14236	310
18	20	15	11	0.62069	0.473684	0.62069	0.428571	0.537313			311
13	11	26	14	0.481481	0.541667	0.481481	0.702703	0.509804			311
0	2	54	8	0	0	0	0.964286				311
									0.484375	0.0935622	311
16	19	16	13	0.551724	0.457143	0.551724	0.457143	0.5			312
11	17	20	16	0.407407	0.392857	0.407407	0.540541	0.4			312
0	1	55	8	0	0	0	0.982143				312
									0.421875	-0.0220112	312
13	14	21	16	0.448276	0.481481	0.448276	0.6	0.464286			313
18	19	18	9	0.666667	0.486486	0.666667	0.486486	0.5625			313
0	0	56	8	0		0	1				313
									0.484375	0.0872947	313
16	22	13	13	0.551724	0.421053	0.551724	0.371429	0.477612			314
11	13	24	16	0.407407	0.458333	0.407407	0.648649	0.431373			314
1	1	55	7	0.125	0.5	0.125	0.982143	0.2			314
									0.4375	0.0111588	314
11	11	26	16	0.407407	0.5	0.407407	0.702703	0.44898			315
21	19	16	8	0.724138	0.525	0.724138	0.457143	0.608696			315
1	1	55	7	0.125	0.5	0.125	0.982143	0.2			315
									0.515625	0.147034	315
12	17	20	15	0.444444	0.413793	0.444444	0.540541	0.428571			316
17	18	17	12	0.586207	0.485714	0.586207	0.485714	0.53125			316
0	0	56	8	0		0	1				316
									0.453125	0.0252393	316
11	11	26	16	0.407407	0.5	0.407407	0.702703	0.44898			317
20	21	14	9	0.689655	0.487805	0.689655	0.4	0.571429			317
0	1	55	8	0	0	0	0.982143				317
									0.484375	0.083731	317
8	15	22	19	0.296296	0.347826	0.296296	0.594595	0.32			318
16	25	10	13	0.551724	0.390244	0.551724	0.285714	0.457143			318
0	0	56	8	0		0	1				318
									0.375	-0.11986	318
0	1	55	8	0	0	0	0.982143				319
15	21	14	14	0.517241	0.416667	0.517241	0.4	0.461538			319
8	19	18	19	0.296296	0.296296	0.296296	0.486486	0.296296			319
									0.359375	-0.133477	319
14	18	17	15	0.482759	0.4375	0.482759	0.485714	0.459016			320
0	3	53	8	0	0	0	0.946429				320
13	16	21	14	0.481481	0.448276	0.481481	0.567568	0.464286			320
									0.421875	-0.00296485	320
14	23	12	15	0.482759	0.378378	0.482759	0.342857	0.424242			321
9	17	20	18	0.333333	0.346154	0.333333	0.540541	0.339623			321
0	1	55	8	0	0	0	0.982143				321
									0.359375	-0.134457	321
6	14	23	21	0.222222	0.3	0.222222	0.621622	0.255319			322
16	26	9	13	0.551724	0.380952	0.551724	0.257143	0.450704			322
0	2	54	8	0	0	0	0.964286				322
									0.34375	-0.157623	322
14	21	14	15	0.482759	0.4	0.482759	0.4	0.4375			323
11	18	19	16	0.407407	0.37931	0.407407	0.513514	0.392857			323
0	0	56	8	0		0	1				323
									0.390625	-0.0861619	323
18	20	15	11	0.62069	0.473684	0.62069	0.428571	0.537313			324
8	15	22	19	0.296296	0.347826	0.296296	0.594595	0.32			324
1	2	54	7	0.125	0.333333	0.125	0.964286	0.181818			324
									0.421875	-0.00808855	324
17	19	16	12	0.586207	0.472222	0.586207	0.457143	0.523077			325
12	13	24	15	0.444444	0.48	0.444444	0.648649	0.461538			325
0	3	53	8	0	0	0	0.946429				325
									0.453125	0.0480238	325
18	20	15	11	0.62069	0.473684	0.62069	0.428571	0.537313			326
12	13	24	15	0.444444	0.48	0.444444	0.648649	0.461538			326
0	1	55	8	0	0	0	0.982143				326
									0.46875	0.0584163	326
9	13	24	18	0.333333	0.409091	0.333333	0.648649	0.367347			327
19	23	12	10	0.655172	0.452381	0.655172	0.342857	0.535211			327
0	0	56	8	0		0	1				327
									0.4375	-0.00875657	327
6	15	22	21	0.222222	0.285714	0.222222	0.594595	0.25			328
16	26	9	13	0.551724	0.380952	0.551724	0.257143	0.450704			328
0	1	55	8	0	0	0	0.982143				328
									0.34375	-0.167173	328
7	13	24	20	0.259259	0.35	0.259259	0.648649	0.297872			329
0	1	55	8	0	0	0	0.982143				329
20	23	12	9	0.689655	0.465116	0.689655	0.342857	0.555556			329
									0.421875	-0.0291178	329
21	26	9	8	0.724138	0.446809	0.724138	0.257143	0.552632			330
8	9	28	19	0.296296	0.470588	0.296296	0.756757	0.363636			330
0	0	56	8	0		0	1				330
									0.453125	0.0149516	330
0	2	54	8	0	0	0	0.964286				331
10	14	23	17	0.37037	0.416667	0.37037	0.621622	0.392157			331
17	21	14	12	0.586207	0.447368	0.586207	0.4	0.507463			331
									0.421875	-0.016309	331
1	1	55	7	0.125	0.5	0.125	0.982143	0.2			332
12	20	15	17	0.413793	0.375	0.413793	0.428571	0.393443			332
8	22	15	19	0.296296	0.266667	0.296296	0.405405	0.280702			332
									0.328125	-0.175064	332
0	2	54	8	0	0	0	0.964286				333
21	22	13	8	0.724138	0.488372	0.724138	0.371429	0.583333			333
10	9	28	17	0.37037	0.526316	0.37037	0.756757	0.434783			333
									0.484375	0.0896552	333
17	11	24	12	0.586207	0.607143	0.586207	0.685714	0.596491			334
17	17	20	10	0.62963	0.5	0.62963	0.540541	0.557377			334
0	2	54	8	0	0	0	0.964286				334
									0.53125	0.182979	334
6	7	30	21	0.222222	0.461538	0.222222	0.810811	0.3			335
24	26	9	5	0.827586	0.48	0.827586	0.257143	0.607595			335
0	1	55	8	0	0	0	0.982143				335
									0.46875	0.0485352	335
13	16	19	16	0.448276	0.448276	0.448276	0.542857	0.448276			336
0	3	53	8	0	0	0	0.946429				336
11	21	16	16	0.407407	0.34375	0.407407	0.432432	0.372881			336
									0.375	-0.0815378	336
8	11	26	19	0.296296	0.421053	0.296296	0.702703	0.347826			337
20	24	11	9	0.689655	0.454545	0.689655	0.314286	0.547945			337
0	1	55	8	0	0	0	0.982143				337
									0.4375	-0.00217486	337
13	21	16	14	0.481481	0.382353	0.481481	0.432432	0.42623			338
12	16	19	17	0.413793	0.428571	0.413793	0.542857	0.421053			338
0	2	54	8	0	0	0	0.964286				338
									0.390625	-0.0621277	338
12	15	22	15	0.444444	0.444444	0.444444	0.594595	0.444444			339
19	18	17	10	0.655172	0.513514	0.655172	0.485714	0.575758			339
0	0	56	8	0		0	1				339
									0.484375	0.0793374	339
11	20	17	16	0.407407	0.354839	0.407407	0.459459	0.37931			340
14	19	16	15	0.482759	0.424242	0.482759	0.457143	0.451613			340
0	0	56	8	0		0	1				340
									0.390625	-0.0842745	340
14	23	12	15	0.482759	0.378378	0.482759	0.342857	0.424242			341
0	2	54	8	0	0	0	0.964286				341
10	15	22	17	0.37037	0.4	0.37037	0.594595	0.384615			341
									0.375	-0.0977702	341
6	21	16	21	0.222222	0.222222	0.222222	0.432432	0.222222			342
10	25	10	19	0.344828	0.285714	0.344828	0.285714	0.3125			342
0	2	54	8	0	0	0	0.964286				342
									0.25	-0.315068	342
17	23	12	12	0.586207	0.425	0.586207	0.342857	0.492754			343
9	13	24	18	0.333333	0.409091	0.333333	0.648649	0.367347			343
0	2	54	8	0	0	0	0.964286				343
									0.40625	-0.0455718	343
17	17	18	12	0.586207	0.5	0.586207	0.514286	0.539683			344
12	18	19	15	0.444444	0.4	0.444444	0.513514	0.421053			344
0	0	56	8	0		0	1				344
									0.453125	0.026087	344
15	21	14	14	0.517241	0.416667	0.517241	0.4	0.461538			345
9	17	20	18	0.333333	0.346154	0.333333	0.540541	0.339623			345
0	2	54	8	0	0	0	0.964286				345
									0.375	-0.0968295	345
0	1	55	8	0	0	0	0.982143				346
11	12	25	16	0.407407	0.478261	0.407407	0.675676	0.44			346
19	21	14	10	0.655172	0.475	0.655172	0.4	0.550725			346
									0.46875	0.0567837	346
15	20	15	14	0.517241	0.428571	0.517241	0.428571	0.46875			347
12	17	20	15	0.444444	0.413793	0.444444	0.540541	0.428571			347
0	0	56	8	0		0	1				347
									0.421875	-0.0304613	347
0	2	54	8	0	0	0	0.964286				348
12	13	24	15	0.444444	0.48	0.444444	0.648649	0.461538			348
18	19	16	11	0.62069	0.486486	0.62069	0.457143	0.545455			348
									0.46875	0.0668954	348
0	1	55	8	0	0	0	0.982143				349
9	16	21	18	0.333333	0.36	0.333333	0.567568	0.346154			349
15	23	12	14	0.517241	0.394737	0.517241	0.342857	0.447761			349
									0.375	-0.107746	349
18	26	9	11	0.62069	0.409091	0.62069	0.257143	0.493151			350
7	13	24	20	0.259259	0.35	0.259259	0.648649	0.297872			350
0	0	56	8	0		0	1				350
									0.390625	-0.0947368	350
15	17	18	14	0.517241	0.46875	0.517241	0.514286	0.491803			351
15	16	21	12	0.555556	0.483871	0.555556	0.567568	0.517241			351
1	0	56	7	0.125	1	0.125	1	0.222222			351
									0.484375	0.0908308	351
9	19	18	18	0.333333	0.321429	0.333333	0.486486	0.327273			352
12	23	12	17	0.413793	0.342857	0.413793	0.342857	0.375			352
0	1	55	8	0	0	0	0.982143				352
									0.328125	-0.187743	352
13	14	23	14	0.481481	0.481481	0.481481	0.621622	0.481481			353
16	21	14	13	0.551724	0.432432	0.551724	0.4	0.484848			353
0	0	56	8	0		0	1				353
									0.453125	0.0235397	353
12	13	24	15	0.444444	0.48	0.444444	0.648649	0.461538			354
19	20	15	10	0.655172	0.487179	0.655172	0.428571	0.558824			354
0	0	56	8	0		0	1				354
									0.484375	0.0777293	354
8	16	21	19	0.296296	0.333333	0.296296	0.567568	0.313725			355
15	22	13	14	0.517241	0.405405	0.517241	0.371429	0.454545			355
0	3	53	8	0	0	0	0.946429				355
									0.359375	-0.116121	355
14	11	26	13	0.518519	0.56	0.518519	0.702703	0.538462			356
22	17	18	7	0.758621	0.564103	0.758621	0.514286	0.647059			356
0	0	56	8	0		0	1				356
									0.5625	0.217467	356
10	13	24	17	0.37037	0.434783	0.37037	0.648649	0.4			357
18	19	16	11	0.62069	0.486486	0.62069	0.457143	0.545455			357
0	4	52	8	0	0	0	0.928571				357
									0.4375	0.0278481	357
23	22	13	6	0.793103	0.511111	0.793103	0.371429	0.621622			358
10	9	28	17	0.37037	0.526316	0.37037	0.756757	0.434783			358
0	0	56	8	0		0	1				358
									0.515625	0.129061	358
14	15	20	15	0.482759	0.482759	0.482759	0.571429	0.482759			359
18	17	20	9	0.666667	0.514286	0.666667	0.540541	0.580645			359
0	0	56	8	0		0	1				359
									0.5	0.11342	359
11	22	15	16	0.407407	0.333333	0.407407	0.405405	0.366667			360
9	18	17	20	0.310345	0.333333	0.310345	0.485714	0.321429			360
0	4	52	8	0	0	0	0.928571				360
									0.3125	-0.178243	360
7	22	15	20	0.259259	0.241379	0.259259	0.405405	0.25			361
0	2	54	8	0	0	0	0.964286				361
12	21	14	17	0.413793	0.363636	0.413793	0.4	0.387097			361
									0.296875	-0.230769	361
13	25	10	16	0.448276	0.342105	0.448276	0.285714	0.38806			362
0	1	55	8	0	0	0	0.982143				362
7	18	19	20	0.259259	0.28	0.259259	0.513514	0.269231			362
									0.3125	-0.21852	362
16	27	8	13	0.551724	0.372093	0.551724	0.228571	0.444444			363
5	15	22	22	0.185185	0.25	0.185185	0.594595	0.212766			363
0	1	55	8	0	0	0	0.982143				363
									0.328125	-0.196002	363
17	19	16	12	0.586207	0.472222	0.586207	0.457143	0.523077			364
11	15	22	16	0.407407	0.423077	0.407407	0.594595	0.415094			364
1	1	55	7	0.125	0.5	0.125	0.982143	0.2			364
									0.453125	0.0402742	364
9	19	18	18	0.333333	0.321429	0.333333	0.486486	0.327273			365
12	24	11	17	0.413793	0.333333	0.413793	0.314286	0.369231			365
0	0	56	8	0		0	1				365
									0.328125	-0.198606	365
20	21	14	9	0.689655	0.487805	0.689655	0.4	0.571429			366
12	9	28	15	0.444444	0.571429	0.444444	0.756757	0.5			366
1	1	55	7	0.125	0.5	0.125	0.982143	0.2			366
									0.515625	0.146299	366
13	19	16	16	0.448276	0.40625	0.448276	0.457143	0.42623			367
12	19	18	15	0.444444	0.387097	0.444444	0.486486	0.413793			367
0	1	55	8	0	0	0	0.982143				367
									0.390625	-0.0744727	367
5	19	18	22	0.185185	0.208333	0.185185	0.486486	0.196078			368
13	27	8	16	0.448276	0.325	0.448276	0.228571	0.376812			368
0	0	56	8	0		0	1				368
									0.28125	-0.286713	368
18	25	10	11	0.62069	0.418605	0.62069	0.285714	0.5			369
7	14	23	20	0.259259	0.333333	0.259259	0.621622	0.291667			369
0	0	56	8	0		0	1				369
									0.390625	-0.0937774	369
9	11	26	18	0.333333	0.45	0.333333	0.702703	0.382979			370
20	24	11	9	0.689655	0.454545	0.689655	0.314286	0.547945			370
0	0	56	8	0		0	1				370
									0.453125	0.0175439	370
19	27	8	10	0.655172	0.413043	0.655172	0.228571	0.506667			371
5	12	25	22	0.185185	0.294118	0.185185	0.675676	0.227273			371
0	1	55	8	0	0	0	0.982143				371
									0.375	-0.115468	371
14	21	14	15	0.482759	0.4	0.482759	0.4	0.4375			372
10	18	19	17	0.37037	0.357143	0.37037	0.513514	0.363636			372
0	1	55	8	0	0	0	0.982143				372
									0.375	-0.104877	372
18	21	14	11	0.62069	0.461538	0.62069	0.4	0.529412			373
10	13	24	17	0.37037	0.434783	0.37037	0.648649	0.4			373
0	2	54	8	0	0	0	0.964286				373
									0.4375	0.0103093	373
13	15	22	14	0.481481	0.464286	0.481481	0.594595	0.472727			374
0	2	54	8	0	0	0	0.964286				374
17	17	18	12	0.586207	0.5	0.586207	0.514286	0.539683			374
									0.46875	0.06929	374
8	14	23	19	0.296296	0.363636	0.296296	0.621622	0.326531			375
18	24	11	11	0.62069	0.428571	0.62069	0.314286	0.507042			375
0	0	56	8	0		0	1				375
									0.40625	-0.0647986	375
20	22	13	9	0.689655	0.47619	0.689655	0.371429	0.56338			376
0	1	55	8	0	0	0	0.982143				376
10	11	26	17	0.37037	0.47619	0.37037	0.702703	0.416667			376
									0.46875	0.0551455	376
11	21	16	16	0.407407	0.34375	0.407407	0.432432	0.372881			377
13	18	17	16	0.448276	0.419355	0.448276	0.485714	0.433333			377
1	0	56	7	0.125	1	0.125	1	0.222222			377
									0.390625	-0.0735484	377
10	18	19	17	0.37037	0.357143	0.37037	0.513514	0.363636			378
13	21	14	16	0.448276	0.382353	0.448276	0.4	0.412698			378
0	2	54	8	0	0	0	0.964286				378
									0.359375	-0.122327	378
18	15	20	11	0.62069	0.545455	0.62069	0.571429	0.580645			379
16	13	24	11	0.592593	0.551724	0.592593	0.648649	0.571429			379
0	2	54	8	0	0	0	0.964286				379
									0.53125	0.179487	379
18	24	11	11	0.62069	0.428571	0.62069	0.314286	0.507042			380
1	0	56	7	0.125	1	0.125	1	0.222222			380
7	14	23	20	0.259259	0.333333	0.259259	0.621622	0.291667			380
									0.40625	-0.0560139	380
10	18	19	17	0.37037	0.357143	0.37037	0.513514	0.363636			381
15	21	14	14	0.517241	0.416667	0.517241	0.4	0.461538			381
0	0	56	8	0		0	1				381
									0.390625	-0.087108	381
16	26	9	13	0.551724	0.380952	0.551724	0.257143	0.450704			382
0	1	55	8	0	0	0	0.982143				382
8	13	24	19	0.296296	0.380952	0.296296	0.648649	0.333333			382
									0.375	-0.111594	382
10	16	21	17	0.37037	0.384615	0.37037	0.567568	0.377358			383
17	21	14	12	0.586207	0.447368	0.586207	0.4	0.507463			383
0	0	56	8	0		0	1				383
									0.421875	-0.0331588	383
13	17	18	16	0.448276	0.433333	0.448276	0.514286	0.440678			384
13	19	18	14	0.481481	0.40625	0.481481	0.486486	0.440678			384
0	2	54	8	0	0	0	0.964286				384
									0.40625	-0.0366581	384
17	22	13	12	0.586207	0.435897	0.586207	0.371429	0.5			385
9	16	21	18	0.333333	0.36	0.333333	0.567568	0.346154			385
0	0	56	8	0		0	1				385
									0.40625	-0.0620087	385
13	17	20	14	0.481481	0.433333	0.481481	0.540541	0.45614			386
13	19	16	16	0.448276	0.40625	0.448276	0.457143	0.42623			386
0	2	54	8	0	0	0	0.964286				386
									0.40625	-0.0384287	386
15	19	16	14	0.517241	0.441176	0.517241	0.457143	0.47619			387
12	17	20	15	0.444444	0.413793	0.444444	0.540541	0.428571			387
0	1	55	8	0	0	0	0.982143				387
									0.421875	-0.0211298	387
17	21	14	12	0.586207	0.447368	0.586207	0.4	0.507463			388
7	16	21	20	0.259259	0.304348	0.259259	0.567568	0.28			388
0	3	53	8	0	0	0	0.946429				388
									0.375	-0.0898255	388
0	4	52	8	0	0	0	0.928571				389
19	22	13	10	0.655172	0.463415	0.655172	0.371429	0.542857			389
7	12	25	20	0.259259	0.368421	0.259259	0.675676	0.304348			389
									0.40625	-0.0296359	389
21	22	13	8	0.724138	0.488372	0.724138	0.371429	0.583333			390
6	12	25	21	0.222222	0.333333	0.222222	0.675676	0.266667			390
0	3	53	8	0	0	0	0.946429				390
									0.421875	-0.0123985	390
0	1	55	8	0	0	0	0.982143				391
18	16	21	9	0.666667	0.529412	0.666667	0.567568	0.590164			391
16	13	22	13	0.551724	0.551724	0.551724	0.628571	0.551724			391
									0.53125	0.175612	391
10	14	23	17	0.37037	0.416667	0.37037	0.621622	0.392157			392
17	23	12	12	0.586207	0.425	0.586207	0.342857	0.492754			392
0	0	56	8	0		0	1				392
									0.421875	-0.034965	392
14	19	16	15	0.482759	0.424242	0.482759	0.457143	0.451613			393
13	18	19	14	0.481481	0.419355	0.481481	0.513514	0.448276			393
0	0	56	8	0		0	1				393
									0.421875	-0.0286707	393
11	16	21	16	0.407407	0.407407	0.407407	0.567568	0.407407			394
17	18	17	12	0.586207	0.485714	0.586207	0.485714	0.53125			394
0	2	54	8	0	0	0	0.964286				394
									0.4375	0.0136986	394
13	14	23	14	0.481481	0.481481	0.481481	0.621622	0.481481			395
16	19	16	13	0.551724	0.457143	0.551724	0.457143	0.5			395
0	2	54	8	0	0	0	0.964286				395
									0.453125	0.0410959	395
13	18	19	14	0.481481	0.419355	0.481481	0.513514	0.448276			396
15	16	19	14	0.517241	0.483871	0.517241	0.542857	0.5			396
0	2	54	8	0	0	0	0.964286				396
									0.4375	0.0170648	396
12	19	16	17	0.413793	0.387097	0.413793	0.457143	0.4			397
12	18	19	15	0.444444	0.4	0.444444	0.513514	0.421053			397
0	3	53	8	0	0	0	0.946429				397
									0.375	-0.0833686	397
18	20	15	11	0.62069	0.473684	0.62069	0.428571	0.537313			398
10	14	23	17	0.37037	0.416667	0.37037	0.621622	0.392157			398
0	2	54	8	0	0	0	0.964286				398
									0.4375	0.0111588	398
11	8	29	16	0.407407	0.578947	0.407407	0.783784	0.478261			399
19	22	13	10	0.655172	0.463415	0.655172	0.371429	0.542857			399
0	4	52	8	0	0	0	0.928571				399
									0.46875	0.0787468	399
18	23	12	11	0.62069	0.439024	0.62069	0.342857	0.514286			400
8	12	25	19	0.296296	0.4	0.296296	0.675676	0.340426			400
0	3	53	8	0	0	0	0.946429				400
									0.40625	-0.0379855	400
4	16	21	23	0.148148	0.2	0.148148	0.567568	0.170213			401
16	27	8	13	0.551724	0.372093	0.551724	0.228571	0.444444			401
0	1	55	8	0	0	0	0.982143				401
									0.3125	-0.223816	401
17	24	11	12	0.586207	0.414634	0.586207	0.314286	0.485714			402
0	1	55	8	0	0	0	0.982143				402
8	14	23	19	0.296296	0.363636	0.296296	0.621622	0.326531			402
									0.390625	-0.0828633	402
20	13	22	9	0.689655	0.606061	0.689655	0.628571	0.645161			403
15	13	24	12	0.555556	0.535714	0.555556	0.648649	0.545455			403
0	3	53	8	0	0	0	0.946429				403
									0.546875	0.213226	403
17	21	14	12	0.586207	0.447368	0.586207	0.4	0.507463			404
11	12	25	16	0.407407	0.478261	0.407407	0.675676	0.44			404
1	2	54	7	0.125	0.333333	0.125	0.964286	0.181818			404
									0.453125	0.0464027	404
15	25	10	14	0.517241	0.375	0.517241	0.285714	0.434783			405
9	14	23	18	0.333333	0.391304	0.333333	0.621622	0.36			405
0	1	55	8	0	0	0	0.982143				405
									0.375	-0.109666	405
10	13	24	17	0.37037	0.434783	0.37037	0.648649	0.4			406
17	23	12	12	0.586207	0.425	0.586207	0.342857	0.492754			406
0	1	55	8	0	0	0	0.982143				406
									0.421875	-0.0264413	406
13	21	14	16	0.448276	0.382353	0.448276	0.4	0.412698			407
0	2	54	8	0	0	0	0.964286				407
11	17	20	16	0.407407	0.392857	0.407407	0.540541	0.4			407
									0.375	-0.094953	407
0	1	55	8	0	0	0	0.982143				408
10	18	19	17	0.37037	0.357143	0.37037	0.513514	0.363636			408
13	22	13	16	0.448276	0.371429	0.448276	0.371429	0.40625			408
									0.359375	-0.132499	408
13	16	21	14	0.481481	0.448276	0.481481	0.567568	0.464286			409
14	20	15	15	0.482759	0.411765	0.482759	0.428571	0.444444			409
0	1	55	8	0	0	0	0.982143				409
									0.421875	-0.0211298	409
20	13	22	9	0.689655	0.606061	0.689655	0.628571	0.645161			410
15	13	24	12	0.555556	0.535714	0.555556	0.648649	0.545455			410
0	3	53	8	0	0	0	0.946429				410
									0.546875	0.213226	410
14	14	23	13	0.518519	0.5	0.518519	0.621622	0.509091			411
17	19	16	12	0.586207	0.472222	0.586207	0.457143	0.523077			411
0	0	56	8	0		0	1				411
									0.484375	0.0801394	411
11	23	14	16	0.407407	0.323529	0.407407	0.378378	0.360656			412
1	1	55	7	0.125	0.5	0.125	0.982143	0.2			412
9	19	16	20	0.310345	0.321429	0.310345	0.457143	0.315789			412
									0.328125	-0.171064	412
12	16	21	15	0.444444	0.428571	0.444444	0.567568	0.436364			413
17	19	16	12	0.586207	0.472222	0.586207	0.457143	0.523077			413
0	0	56	8	0		0	1				413
									0.453125	0.0243902	413
18	27	8	11	0.62069	0.4	0.62069	0.228571	0.486486			414
6	12	25	21	0.222222	0.333333	0.222222	0.675676	0.266667			414
0	1	55	8	0	0	0	0.982143				414
									0.375	-0.114497	414
22	20	15	7	0.758621	0.52381	0.758621	0.428571	0.619718			415
14	7	30	13	0.518519	0.666667	0.518519	0.810811	0.583333			415
0	1	55	8	0	0	0	0.982143				415
									0.5625	0.221884	415
11	16	21	16	0.407407	0.407407	0.407407	0.567568	0.407407			416
17	17	18	12	0.586207	0.5	0.586207	0.514286	0.539683			416
0	3	53	8	0	0	0	0.946429				416
									0.4375	0.0224862	416
15	14	21	14	0.517241	0.517241	0.517241	0.6	0.517241			417
14	16	21	13	0.518519	0.466667	0.518519	0.567568	0.491228			417
1	4	52	7	0.125	0.2	0.125	0.928571	0.153846			417
									0.46875	0.0952183	417
13	26	9	16	0.448276	0.333333	0.448276	0.257143	0.382353			418
6	18	19	21	0.222222	0.25	0.222222	0.513514	0.235294			418
0	1	55	8	0	0	0	0.982143				418
									0.296875	-0.247293	418
11	13	24	16	0.407407	0.458333	0.407407	0.648649	0.431373			419
0	4	52	8	0	0	0	0.928571				419
16	20	15	13	0.551724	0.444444	0.551724	0.428571	0.492308			419
									0.421875	0.00168634	419
9	21	16	18	0.333333	0.3	0.333333	0.432432	0.315789			420
10	24	11	19	0.344828	0.294118	0.344828	0.314286	0.31746			420
0	0	56	8	0		0	1				420
									0.296875	-0.252174	420
10	12	25	17	0.37037	0.454545	0.37037	0.675676	0.408163			421
0	1	55	8	0	0	0	0.982143				421
18	23	12	11	0.62069	0.439024	0.62069	0.342857	0.514286			421
									0.4375	0.000433839	421
11	19	16	18	0.37931	0.366667	0.37931	0.457143	0.372881			422
11	23	14	16	0.407407	0.323529	0.407407	0.378378	0.360656			422
0	0	56	8	0		0	1				422
									0.34375	-0.164645	422
8	10	27	19	0.296296	0.444444	0.296296	0.72973	0.355556			423
21	23	12	8	0.724138	0.477273	0.724138	0.342857	0.575342			423
0	2	54	8	0	0	0	0.964286				423
									0.453125	0.0336497	423
15	13	22	14	0.517241	0.535714	0.517241	0.628571	0.526316			424
18	18	19	9	0.666667	0.5	0.666667	0.513514	0.571429			424
0	0	56	8	0		0	1				424
									0.515625	0.141869	424
12	19	18	15	0.444444	0.387097	0.444444	0.486486	0.413793			425
16	17	18	13	0.551724	0.484848	0.551724	0.514286	0.516129			425
0	0	56	8	0		0	1				425
									0.4375	-0.00086881	425
19	23	12	10	0.655172	0.452381	0.655172	0.342857	0.535211			426
11	11	26	16	0.407407	0.5	0.407407	0.702703	0.44898			426
0	0	56	8	0		0	1				426
									0.46875	0.0472855	426
5	20	17	22	0.185185	0.2	0.185185	0.459459	0.192308			427
12	22	13	17	0.413793	0.352941	0.413793	0.371429	0.380952			427
0	5	51	8	0	0	0	0.910714				427
									0.265625	-0.25595	427
13	13	24	14	0.481481	0.5	0.481481	0.648649	0.490566			428
20	16	19	9	0.689655	0.555556	0.689655	0.542857	0.615385			428
0	2	54	8	0	0	0	0.964286				428
									0.515625	0.149957	428
15	15	22	12	0.555556	0.5	0.555556	0.594595	0.526316			429
14	19	16	15	0.482759	0.424242	0.482759	0.457143	0.451613			429
0	1	55	8	0	0	0	0.982143				429
									0.453125	0.0348988	429
13	15	22	14	0.481481	0.464286	0.481481	0.594595	0.472727			430
17	19	16	12	0.586207	0.472222	0.586207	0.457143	0.523077			430
0	0	56	8	0		0	1				430
									0.46875	0.0522648	430
13	18	17	16	0.448276	0.419355	0.448276	0.485714	0.433333			431
14	16	21	13	0.518519	0.466667	0.518519	0.567568	0.491228			431
0	3	53	8	0	0	0	0.946429				431
									0.421875	-0.00211595	431
13	17	20	14	0.481481	0.433333	0.481481	0.540541	0.45614			432
16	17	18	13	0.551724	0.484848	0.551724	0.514286	0.516129			432
0	1	55	8	0	0	0	0.982143				432
									0.453125	0.0348988	432
18	28	7	11	0.62069	0.391304	0.62069	0.2	0.48			433
6	12	25	21	0.222222	0.333333	0.222222	0.675676	0.266667			433
0	0	56	8	0		0	1				433
									0.375	-0.12478	433
9	17	20	18	0.333333	0.346154	0.333333	0.540541	0.339623			434
13	23	12	16	0.448276	0.361111	0.448276	0.342857	0.4			434
0	2	54	8	0	0	0	0.964286				434
									0.34375	-0.151671	434
22	26	9	7	0.758621	0.458333	0.758621	0.257143	0.571429			435
6	8	29	21	0.222222	0.428571	0.222222	0.783784	0.292683			435
0	2	54	8	0	0	0	0.964286				435
									0.4375	0.0025974	435
17	25	10	12	0.586207	0.404762	0.586207	0.285714	0.478873			436
9	13	24	18	0.333333	0.409091	0.333333	0.648649	0.367347			436
0	0	56	8	0		0	1				436
									0.40625	-0.0647986	436
7	20	17	20	0.259259	0.259259	0.259259	0.459459	0.259259			437
14	22	13	15	0.482759	0.388889	0.482759	0.371429	0.430769			437
0	1	55	8	0	0	0	0.982143				437
									0.328125	-0.188769	437
0	1	55	8	0	0	0	0.982143				438
18	25	10	11	0.62069	0.418605	0.62069	0.285714	0.5			438
7	13	24	20	0.259259	0.35	0.259259	0.648649	0.297872			438
									0.390625	-0.0847458	438
6	18	19	21	0.222222	0.25	0.222222	0.513514	0.235294			439
15	25	10	14	0.517241	0.375	0.517241	0.285714	0.434783			439
0	0	56	8	0		0	1				439
									0.328125	-0.202797	439
17	21	14	12	0.586207	0.447368	0.586207	0.4	0.507463			440
1	2	54	7	0.125	0.333333	0.125	0.964286	0.181818			440
11	12	25	16	0.407407	0.478261	0.407407	0.675676	0.44			440
									0.453125	0.0464027	440
11	22	13	18	0.37931	0.333333	0.37931	0.371429	0.354839			441
0	1	55	8	0	0	0	0.982143				441
9	21	16	18	0.333333	0.3	0.333333	0.432432	0.315789			441
									0.3125	-0.21327	441
0	1	55	8	0	0	0	0.982143				442
10	17	20	17	0.37037	0.37037	0.37037	0.540541	0.37037			442
14	22	13	15	0.482759	0.388889	0.482759	0.371429	0.430769			442
									0.375	-0.105832	442
12	23	12	17	0.413793	0.342857	0.413793	0.342857	0.375			443
5	20	17	22	0.185185	0.2	0.185185	0.459459	0.192308			443
0	4	52	8	0	0	0	0.928571				443
									0.265625	-0.26706	443
9	11	26	18	0.333333	0.45	0.333333	0.702703	0.382979			444
18	24	11	11	0.62069	0.428571	0.62069	0.314286	0.507042			444
1	1	55	7	0.125	0.5	0.125	0.982143	0.2			444
									0.4375	0.00775194	444
8	9	28	19	0.296296	0.470588	0.296296	0.756757	0.363636			445
3	2	54	5	0.375	0.6	0.375	0.964286	0.461538			445
20	22	13	9	0.689655	0.47619	0.689655	0.371429	0.56338			445
									0.484375	0.112232	445
15	22	13	14	0.517241	0.405405	0.517241	0.371429	0.454545			446
12	15	22	15	0.444444	0.444444	0.444444	0.594595	0.444444			446
0	0	56	8	0		0	1				446
									0.421875	-0.0322581	446
0	1	55	8	0	0	0	0.982143				447
16	21	14	13	0.551724	0.432432	0.551724	0.4	0.484848			447
9	17	20	18	0.333333	0.346154	0.333333	0.540541	0.339623			447
									0.390625	-0.079118	447
23	17	18	6	0.793103	0.575	0.793103	0.514286	0.666667			448
14	10	27	13	0.518519	0.583333	0.518519	0.72973	0.54902			448
0	0	56	8	0		0	1				448
									0.578125	0.244755	448
17	19	16	12	0.586207	0.472222	0.586207	0.457143	0.523077			449
14	13	24	13	0.518519	0.518519	0.518519	0.648649	0.518519			449
0	1	55	8	0	0	0	0.982143				449
									0.484375	0.087689	449
15	23	12	14	0.517241	0.394737	0.517241	0.342857	0.447761			450
8	18	19	19	0.296296	0.307692	0.296296	0.513514	0.301887			450
0	0	56	8	0		0	1				450
									0.359375	-0.144852	450
0	3	53	8	0	0	0	0.946429				451
13	21	14	16	0.448276	0.382353	0.448276	0.4	0.412698			451
7	20	17	20	0.259259	0.259259	0.259259	0.459459	0.259259			451
									0.3125	-0.194739	451
10	11	26	17	0.37037	0.47619	0.37037	0.702703	0.416667			452
21	20	15	8	0.724138	0.512195	0.724138	0.428571	0.6			452
1	1	55	7	0.125	0.5	0.125	0.982143	0.2			452
									0.5	0.118761	452
11	21	16	16	0.407407	0.34375	0.407407	0.432432	0.372881			453
13	18	17	16	0.448276	0.419355	0.448276	0.485714	0.433333			453
1	0	56	7	0.125	1	0.125	1	0.222222			453
									0.390625	-0.0735484	453
17	25	10	12	0.586207	0.404762	0.586207	0.285714	0.478873			454
8	14	23	19	0.296296	0.363636	0.296296	0.621622	0.326531			454
0	0	56	8	0		0	1				454
									0.390625	-0.0928196	454
15	19	16	14	0.517241	0.441176	0.517241	0.457143	0.47619			455
0	1	55	8	0	0	0	0.982143				455
13	16	21	14	0.481481	0.448276	0.481481	0.567568	0.464286			455
									0.4375	0.00646831	455
17	19	16	12	0.586207	0.472222	0.586207	0.457143	0.523077			456
0	1	55	8	0	0	0	0.982143				456
13	14	23	14	0.481481	0.481481	0.481481	0.621622	0.481481			456
									0.46875	0.0600432	456
16	24	11	13	0.551724	0.4	0.551724	0.314286	0.463768			457
10	14	23	17	0.37037	0.416667	0.37037	0.621622	0.392157			457
0	0	56	8	0		0	1				457
									0.40625	-0.0629371	457
0	3	53	8	0	0	0	0.946429				458
11	13	24	16	0.407407	0.458333	0.407407	0.648649	0.431373			458
16	21	14	13	0.551724	0.432432	0.551724	0.4	0.484848			458
									0.421875	-0.00723097	458
12	11	26	15	0.444444	0.521739	0.444444	0.702703	0.48			459
22	19	16	7	0.758621	0.536585	0.758621	0.457143	0.628571			459
0	0	56	8	0		0	1				459
									0.53125	0.160105	459
14	23	12	15	0.482759	0.378378	0.482759	0.342857	0.424242			460
9	17	20	18	0.333333	0.346154	0.333333	0.540541	0.339623			460
0	1	55	8	0	0	0	0.982143				460
									0.359375	-0.134457	460
15	18	17	14	0.517241	0.454545	0.517241	0.485714	0.483871			461
10	18	19	17	0.37037	0.357143	0.37037	0.513514	0.363636			461
1	2	54	7	0.125	0.333333	0.125	0.964286	0.181818			461
									0.40625	-0.0309453	461
9	18	19	18	0.333333	0.333333	0.333333	0.513514	0.333333			462
0	3	53	8	0	0	0	0.946429				462
14	20	15	15	0.482759	0.411765	0.482759	0.428571	0.444444			462
									0.359375	-0.11328	462
14	24	11	15	0.482759	0.368421	0.482759	0.314286	0.41791			463
0	1	55	8	0	0	0	0.982143				463
8	17	20	19	0.296296	0.32	0.296296	0.540541	0.307692			463
									0.34375	-0.163133	463
17	21	14	12	0.586207	0.447368	0.586207	0.4	0.507463			464
11	14	23	16	0.407407	0.44	0.407407	0.621622	0.423077			464
0	1	55	8	0	0	0	0.982143				464
									0.4375	0.00302899	464
0	4	52	8	0	0	0	0.928571				465
10	15	22	17	0.37037	0.4	0.37037	0.594595	0.384615			465
16	19	16	13	0.551724	0.457143	0.551724	0.457143	0.5			465
									0.40625	-0.0244313	465
17	17	18	12	0.586207	0.5	0.586207	0.514286	0.539683			466
14	13	24	13	0.518519	0.518519	0.518519	0.648649	0.518519			466
0	3	53	8	0	0	0	0.946429				466
									0.484375	0.103946	466
18	27	8	11	0.62069	0.4	0.62069	0.228571	0.486486			467
0	1	55	8	0	0	0	0.982143				467
6	12	25	21	0.222222	0.333333	0.222222	0.675676	0.266667			467
									0.375	-0.114497	467
18	22	13	11	0.62069	0.45	0.62069	0.371429	0.521739			468
9	13	24	18	0.333333	0.409091	0.333333	0.648649	0.367347			468
0	2	54	8	0	0	0	0.964286				468
									0.421875	-0.0180567	468
10	13	24	17	0.37037	0.434783	0.37037	0.648649	0.4			469
19	21	14	10	0.655172	0.475	0.655172	0.4	0.550725			469
0	1	55	8	0	0	0	0.982143				469
									0.453125	0.029042	469
15	21	14	14	0.517241	0.416667	0.517241	0.4	0.461538			470
9	15	22	18	0.333333	0.375	0.333333	0.594595	0.352941			470
0	4	52	8	0	0	0	0.928571				470
									0.375	-0.079258	470
21	24	11	8	0.724138	0.466667	0.724138	0.314286	0.567568			471
0	2	54	8	0	0	0	0.964286				471
9	8	29	18	0.333333	0.529412	0.333333	0.783784	0.409091			471
									0.46875	0.0604491	471
17	26	9	12	0.586207	0.395349	0.586207	0.257143	0.472222			472
8	12	25	19	0.296296	0.4	0.296296	0.675676	0.340426			472
0	1	55	8	0	0	0	0.982143				472
									0.390625	-0.0847458	472
12	15	22	15	0.444444	0.444444	0.444444	0.594595	0.444444			473
0	1	55	8	0	0	0	0.982143				473
16	20	15	13	0.551724	0.444444	0.551724	0.428571	0.492308			473
									0.4375	0.00475162	473
19	26	9	10	0.655172	0.422222	0.655172	0.257143	0.513514			474
0	1	55	8	0	0	0	0.982143				474
5	13	24	22	0.185185	0.277778	0.185185	0.648649	0.222222			474
									0.375	-0.114497	474
16	15	20	13	0.551724	0.516129	0.551724	0.571429	0.533333			475
13	20	17	14	0.481481	0.393939	0.481481	0.459459	0.433333			475
0	0	56	8	0		0	1				475
									0.453125	0.028621	475
13	18	19	14	0.481481	0.419355	0.481481	0.513514	0.448276			476
12	17	18	17	0.413793	0.413793	0.413793	0.514286	0.413793			476
0	4	52	8	0	0	0	0.928571				476
									0.390625	-0.0461023	476
10	13	24	17	0.37037	0.434783	0.37037	0.648649	0.4			477
18	19	16	11	0.62069	0.486486	0.62069	0.457143	0.545455			477
0	4	52	8	0	0	0	0.928571				477
									0.4375	0.0278481	477
9	13	24	18	0.333333	0.409091	0.333333	0.648649	0.367347			478
0	1	55	8	0	0	0	0.982143				478
16	25	10	13	0.551724	0.390244	0.551724	0.285714	0.457143			478
									0.390625	-0.0828633	478
9	17	20	18	0.333333	0.346154	0.333333	0.540541	0.339623			479
15	20	15	14	0.517241	0.428571	0.517241	0.428571	0.46875			479
0	3	53	8	0	0	0	0.946429				479
									0.375	-0.0870488	479
8	12	25	19	0.296296	0.4	0.296296	0.675676	0.340426			480
18	26	9	11	0.62069	0.409091	0.62069	0.257143	0.493151			480
0	0	56	8	0		0	1				480
									0.40625	-0.0666667	480
9	23	14	18	0.333333	0.28125	0.333333	0.378378	0.305085			481
10	22	13	19	0.344828	0.3125	0.344828	0.371429	0.327869			481
0	0	56	8	0		0	1				481
									0.296875	-0.25	481
9	15	22	18	0.333333	0.375	0.333333	0.594595	0.352941			482
0	1	55	8	0	0	0	0.982143				482
17	22	13	12	0.586207	0.435897	0.586207	0.371429	0.5			482
									0.40625	-0.0532698	482
17	19	16	12	0.586207	0.472222	0.586207	0.457143	0.523077			483
12	14	23	15	0.444444	0.461538	0.444444	0.621622	0.45283			483
0	2	54	8	0	0	0	0.964286				483
									0.453125	0.0402742	483
10	11	26	17	0.37037	0.47619	0.37037	0.702703	0.416667			484
0	3	53	8	0	0	0	0.946429				484
17	23	12	12	0.586207	0.425	0.586207	0.342857	0.492754			484
									0.421875	-0.0098081	484
14	15	20	15	0.482759	0.482759	0.482759	0.571429	0.482759			485
15	19	18	12	0.555556	0.441176	0.555556	0.486486	0.491803			485
0	1	55	8	0	0	0	0.982143				485
									0.453125	0.0382138	485
9	17	20	18	0.333333	0.346154	0.333333	0.540541	0.339623			486
0	2	54	8	0	0	0	0.964286				486
17	19	16	12	0.586207	0.472222	0.586207	0.457143	0.523077			486
									0.40625	-0.041988	486
0	3	53	8	0	0	0	0.946429				487
13	18	19	14	0.481481	0.419355	0.481481	0.513514	0.448276			487
13	17	18	16	0.448276	0.433333	0.448276	0.514286	0.440678			487
									0.40625	-0.0283298	487
16	23	12	13	0.551724	0.410256	0.551724	0.342857	0.470588			488
9	15	22	18	0.333333	0.375	0.333333	0.594595	0.352941			488
0	1	55	8	0	0	0	0.982143				488
									0.390625	-0.0809874	488
20	23	12	9	0.689655	0.465116	0.689655	0.342857	0.555556			489
7	13	24	20	0.259259	0.35	0.259259	0.648649	0.297872			489
0	1	55	8	0	0	0	0.982143				489
									0.421875	-0.0291178	489
0	1	55	8	0	0	0	0.982143				490
15	27	8	14	0.517241	0.357143	0.517241	0.228571	0.422535			490
6	15	22	21	0.222222	0.285714	0.222222	0.594595	0.25			490
									0.328125	-0.194963	490
9	16	21	18	0.333333	0.36	0.333333	0.567568	0.346154			491
15	22	13	14	0.517241	0.405405	0.517241	0.371429	0.454545			491
2	0	56	6	0.25	1	0.25	1	0.4			491
									0.40625	-0.0428816	491
18	24	11	11	0.62069	0.428571	0.62069	0.314286	0.507042			492
7	15	22	20	0.259259	0.318182	0.259259	0.594595	0.285714			492
0	0	56	8	0		0	1				492
									0.390625	-0.0928196	492
12	12	25	15	0.444444	0.5	0.444444	0.675676	0.470588			493
20	19	16	9	0.689655	0.512821	0.689655	0.457143	0.588235			493
0	1	55	8	0	0	0	0.982143				493
									0.5	0.113036	493
16	27	8	13	0.551724	0.372093	0.551724	0.228571	0.444444			494
6	14	23	21	0.222222	0.3	0.222222	0.621622	0.255319			494
0	1	55	8	0	0	0	0.982143				494
									0.34375	-0.168188	494
0	1	55	8	0	0	0	0.982143				495
9	21	16	18	0.333333	0.3	0.333333	0.432432	0.315789			495
12	21	14	17	0.413793	0.363636	0.413793	0.4	0.387097			495
									0.328125	-0.185696	495
13	11	26	14	0.481481	0.541667	0.481481	0.702703	0.509804			496
17	20	15	12	0.586207	0.459459	0.586207	0.428571	0.515152			496
0	3	53	8	0	0	0	0.946429				496
									0.46875	0.0744364	496
18	24	11	11	0.62069	0.428571	0.62069	0.314286	0.507042			497
8	14	23	19	0.296296	0.363636	0.296296	0.621622	0.326531			497
0	0	56	8	0		0	1				497
									0.40625	-0.0647986	497
10	15	22	17	0.37037	0.4	0.37037	0.594595	0.384615			498
15	24	11	14	0.517241	0.384615	0.517241	0.314286	0.441176			498
0	0	56	8	0		0	1				498
									0.390625	-0.0899563	498
18	22	13	11	0.62069	0.45	0.62069	0.371429	0.521739			499
9	14	23	18	0.333333	0.391304	0.333333	0.621622	0.36			499
[truncated: 2,002 more rows]

## Sheet: Statistical
Accuracy	Cohen's kappa	Iteration
0.625	0.336501	599			Average
0.59375	0.289496	258			Accuracy	Cohen's kappa
0.578125	0.261538	710			0.417266	-0.0283067
0.578125	0.249022	203
0.578125	0.244755	448
0.578125	0.240773	157
0.5625	0.235169	787
0.5625	0.230901	125
0.5625	0.222897	222
0.5625	0.221884	49
0.5625	0.221884	415
0.5625	0.219512	829
0.5625	0.217467	356
0.546875	0.213226	403
0.546875	0.213226	410
0.5625	0.212654	100
0.546875	0.208529	788
0.546875	0.207853	97
0.546875	0.205479	48
0.546875	0.202064	649
0.546875	0.200345	532
0.546875	0.198964	871
0.546875	0.198272	824
0.546875	0.195492	706
0.546875	0.194794	699
0.53125	0.191238	527
0.546875	0.18952	5
0.546875	0.188101	705
0.53125	0.187474	869
0.546875	0.186678	300
0.53125	0.18402	792
0.53125	0.182979	334
0.53125	0.180188	867
0.53125	0.179487	379
0.53125	0.179487	539
0.53125	0.178082	107
0.53125	0.175966	121
0.53125	0.175966	591
0.53125	0.175612	391
0.53125	0.173483	24
0.53125	0.173483	628
0.53125	0.172057	935
0.53125	0.171342	69
0.53125	0.168831	110
0.53125	0.163763	306
0.53125	0.162304	857
0.515625	0.161808	512
0.53125	0.161572	962
0.53125	0.160105	459
0.515625	0.158966	759
0.515625	0.158966	765
0.515625	0.157537	834
0.515625	0.154666	34
0.515625	0.154305	683
0.515625	0.151411	274
0.515625	0.151048	127
0.515625	0.150685	42
0.515625	0.149957	120
0.515625	0.149957	428
0.515625	0.147034	315
0.515625	0.146299	366
0.515625	0.145564	958
0.515625	0.145196	627
0.515625	0.145196	669
0.515625	0.14372	522
0.515625	0.143351	534
0.515625	0.14224	138
0.515625	0.141869	424
0.515625	0.141497	17
0.515625	0.140754	130
0.515625	0.140381	607
0.515625	0.138889	276
0.515625	0.137766	872
0.515625	0.137391	920
0.5	0.137321	820
0.515625	0.136265	832
0.5	0.1355	703
0.5	0.134038	903
0.515625	0.134003	663
0.5	0.133305	959
0.515625	0.132867	969
0.515625	0.131349	716
0.5	0.131099	56
0.5	0.13073	651
0.515625	0.129061	358
0.5	0.12814	843
0.5	0.124786	719
0.5	0.12216	709
0.5	0.121784	670
0.5	0.121784	715
0.5	0.12103	776
0.5	0.120275	568
0.5	0.120275	778
0.5	0.11914	645
0.5	0.118761	452
0.5	0.117622	698
0.5	0.11648	757
0.5	0.11457	804
0.5	0.11457	945
0.5	0.113804	287
0.5	0.11342	359
0.5	0.113036	493
0.5	0.112267	561
0.484375	0.112232	445
0.5	0.111882	899
0.5	0.111497	182
0.5	0.111497	555
0.5	0.111111	250
0.5	0.110339	947
0.5	0.109952	79
0.5	0.10879	255
0.5	0.108014	229
0.5	0.108014	624
0.484375	0.107354	584
0.5	0.107236	972
0.5	0.105677	8
0.484375	0.105085	873
0.484375	0.103946	150
0.484375	0.103946	466
0.484375	0.103565	784
0.5	0.102542	232
0.5	0.101754	882
0.484375	0.100894	825
0.484375	0.100128	209
0.484375	0.0974359	297
0.46875	0.0952183	417
0.484375	0.0935622	311
0.484375	0.0935622	807
0.484375	0.0927835	848
0.484375	0.0923936	177
0.484375	0.0923936	503
0.484375	0.0920034	234
0.484375	0.0920034	860
0.484375	0.0916129	718
0.484375	0.0908308	351
0.484375	0.0908308	549
0.484375	0.0908308	596
0.484375	0.0900474	912
0.484375	0.0896552	333
0.484375	0.0892626	526
0.46875	0.0880134	717
0.484375	0.087689	449
0.484375	0.087689	760
0.484375	0.0872947	313
0.484375	0.0861099	290
0.484375	0.0853183	633
0.484375	0.0845254	288
0.484375	0.0841284	249
0.484375	0.083731	317
0.484375	0.0829353	818
0.484375	0.0829353	998
0.46875	0.0826307	730
0.484375	0.0825369	508
0.484375	0.0821382	264
0.46875	0.0818565	697
0.484375	0.0817391	855
0.484375	0.0813397	609
0.484375	0.0809399	161
0.484375	0.0801394	411
0.484375	0.0801394	856
0.484375	0.0793374	115
0.484375	0.0793374	339
0.484375	0.0793374	783
0.46875	0.0787468	399
0.46875	0.0783566	891
0.484375	0.0777293	62
0.484375	0.0777293	126
0.484375	0.0777293	354
0.484375	0.0777293	548
0.46875	0.0775752	919
0.484375	0.0761155	802
0.46875	0.0760085	681
0.46875	0.0760085	839
0.484375	0.0753065	80
0.46875	0.0752231	262
0.46875	0.0748299	147
0.484375	0.0744961	868
0.46875	0.0744364	496
0.46875	0.0712761	301
0.46875	0.0712761	608
0.46875	0.0708796	750
0.46875	0.0704827	27
0.46875	0.0700855	749
0.453125	0.069381	619
0.46875	0.06929	271
0.46875	0.06929	374
0.46875	0.0676949	720
0.46875	0.0676949	777
0.46875	0.0668954	348
0.46875	0.0664951	578
0.46875	0.0660944	7
0.46875	0.0652921	509
0.46875	0.0648904	654
0.46875	0.0648904	815
0.46875	0.0644884	708
0.46875	0.0624731	15
0.46875	0.062069	558
0.46875	0.0616645	524
0.46875	0.0616645	689
0.46875	0.0608546	240
0.46875	0.0604491	87
0.46875	0.0604491	471
0.46875	0.0600432	68
0.46875	0.0600432	456
0.46875	0.0584163	326
0.46875	0.0584163	685
0.46875	0.0584163	700
0.46875	0.0580087	51
0.46875	0.0567837	346
0.46875	0.0567837	996
0.453125	0.0564448	895
0.46875	0.0559653	635
0.46875	0.0559653	780
0.453125	0.0556492	811
0.46875	0.0551455	227
0.46875	0.0551455	376
0.453125	0.0548523	653
0.46875	0.053913	106
0.46875	0.0535015	54
0.453125	0.0532544	841
0.46875	0.0530896	190
0.46875	0.0526774	641
0.46875	0.0522648	269
0.46875	0.0522648	430
0.453125	0.0520525	889
0.46875	0.0514385	174
0.46875	0.0514385	298
0.453125	0.0504451	603
0.453125	0.0500424	938
0.46875	0.048951	723
0.46875	0.0485352	335
0.453125	0.0480238	325
0.46875	0.0472855	13
0.46875	0.0472855	142
0.46875	0.0472855	426
0.46875	0.0472855	665
0.46875	0.0472855	863
0.453125	0.047214	916
0.46875	0.0464505	846
0.453125	0.0464027	11
0.453125	0.0464027	404
0.453125	0.0464027	440
0.453125	0.0464027	672
0.453125	0.0464027	813
0.453125	0.0464027	865
0.46875	0.045614	63
0.46875	0.045614	198
0.453125	0.0443686	0
0.453125	0.0443686	586
0.453125	0.0443686	644
0.453125	0.0419162	195
0.453125	0.0419162	677
0.453125	0.0410959	295
0.453125	0.0410959	395
0.453125	0.0410959	515
0.453125	0.0410959	546
0.453125	0.0402742	131
0.453125	0.0402742	364
0.453125	0.0402742	483
0.453125	0.0398628	505
0.453125	0.0386266	664
0.453125	0.0386266	878
0.453125	0.0382138	485
0.453125	0.0369733	256
0.453125	0.0357297	102
0.453125	0.0353144	40
0.453125	0.0353144	948
0.4375	0.0351759	129
0.4375	0.0351759	913
0.453125	0.0348988	429
0.453125	0.0348988	432
0.453125	0.0348988	859
0.453125	0.0348988	982
0.453125	0.0344828	76
0.4375	0.0339623	538
0.453125	0.0336497	423
0.453125	0.0332326	219
0.453125	0.0332326	933
0.453125	0.0328152	92
0.453125	0.0323974	636
0.453125	0.0323974	999
0.453125	0.0315607	139
0.453125	0.0315607	610
0.453125	0.0315607	803
0.453125	0.0311419	3
0.453125	0.0298831	4
0.453125	0.0298831	743
0.453125	0.029042	469
0.4375	0.0286678	124
0.453125	0.028621	475
0.453125	0.0281996	152
0.453125	0.0281996	533
0.4375	0.0278481	357
0.4375	0.0278481	477
0.453125	0.0277778	630
0.453125	0.0273556	550
0.453125	0.0273556	961
0.453125	0.0273556	985
0.4375	0.027027	713
0.453125	0.0269331	983
0.453125	0.0265102	93
0.453125	0.0265102	748
0.453125	0.026087	344
0.453125	0.026087	573
0.4375	0.0257928	810
0.453125	0.0252393	316
0.453125	0.024815	847
0.4375	0.0245555	955
0.453125	0.0243902	413
0.453125	0.0239651	721
0.453125	0.0235397	353
0.4375	0.0229008	50
0.453125	0.0226876	228
0.453125	0.0226876	277
0.4375	0.0224862	416
0.453125	0.020979	592
0.453125	0.020979	835
0.4375	0.0208245	650
0.453125	0.0201225	927
0.453125	0.0201225	940
0.4375	0.0199915	118
0.4375	0.0199915	173
0.4375	0.0199915	615
0.4375	0.0199915	970
0.4375	0.0195745	668
0.453125	0.0184049	178
0.4375	0.0179028	660
0.453125	0.0175439	370
0.453125	0.0175439	762
0.453125	0.0175439	827
0.4375	0.017484	259
0.4375	0.017484	986
0.4375	0.0170648	396
0.4375	0.0162254	74
0.4375	0.0162254	800
0.4375	0.0158052	600
0.4375	0.0153846	71
0.453125	0.0149516	330
0.4375	0.0145423	29
0.453125	0.0140845	216
0.453125	0.0140845	977
0.4375	0.0136986	394
0.4375	0.0136986	566
0.4375	0.0136986	978
0.421875	0.0129221	830
0.4375	0.0128535	796
0.4375	0.0128535	842
0.4375	0.0120069	621
0.4375	0.011583	303
0.4375	0.011583	926
0.4375	0.0111588	314
0.4375	0.0111588	398
0.4375	0.0111588	974
0.4375	0.0103093	373
0.4375	0.0103093	552
0.4375	0.0103093	601
0.4375	0.0094583	887
0.4375	0.0094583	898
0.4375	0.0094583	914
0.4375	0.00817908	108
0.4375	0.00775194	58
0.4375	0.00775194	444
0.4375	0.00775194	643
0.4375	0.00732443	507
0.4375	0.00732443	590
0.4375	0.00646831	455
0.4375	0.0056107	233
0.4375	0.0056107	263
0.4375	0.0056107	536
0.4375	0.00518135	266
0.4375	0.00475162	473
0.4375	0.00475162	678
0.4375	0.00475162	917
0.4375	0.00389105	579
0.4375	0.00389105	975
0.421875	0.003367	530
0.4375	0.00302899	109
0.4375	0.00302899	149
0.4375	0.00302899	464
0.4375	0.00302899	676
0.421875	0.00294737	655
0.4375	0.0025974	435
0.4375	0.00216544	278
0.4375	0.00216544	307
0.421875	0.00168634	419
0.4375	0.00130039	65
0.4375	0.00130039	192
0.4375	0.00130039	516
0.4375	0.00130039	529
0.4375	0.00130039	673
0.4375	0.00130039	734
0.4375	0.000433839	421
0.4375	0.000433839	752
0.4375	0.000433839	906
0.421875	-0.000422476	211
0.4375	-0.000434216	20
0.4375	-0.000434216	30
0.4375	-0.000434216	59
0.4375	-0.00086881	425
0.4375	-0.00130378	163
0.4375	-0.00173913	854
0.421875	-0.00211595	431
0.4375	-0.00217486	337
0.4375	-0.00217486	746
0.421875	-0.00254022	273
0.4375	-0.00261097	193
0.4375	-0.00261097	954
0.421875	-0.00296485	304
0.421875	-0.00296485	320
0.4375	-0.00304745	822
0.4375	-0.00348432	116
0.4375	-0.00348432	880
0.4375	-0.00348432	984
0.4375	-0.00392157	980
0.4375	-0.0043592	237
0.4375	-0.0043592	605
0.421875	-0.00466695	285
0.4375	-0.0052356	199
0.4375	-0.0052356	567
0.4375	-0.0052356	751
0.4375	-0.0052356	773
0.421875	-0.00594732	221
0.4375	-0.00611354	169
0.4375	-0.00611354	197
0.421875	-0.00723097	458
0.421875	-0.00765957	602
0.4375	-0.00787402	714
0.421875	-0.00808855	324
0.421875	-0.00851789	519
0.4375	-0.00875657	47
0.4375	-0.00875657	260
0.4375	-0.00875657	327
0.4375	-0.00875657	656
0.421875	-0.00894759	594
0.40625	-0.00912863	838
0.4375	-0.00964067	223
0.4375	-0.00964067	845
0.421875	-0.0098081	164
0.421875	-0.0098081	484
0.421875	-0.0111016	702
0.4375	-0.0114135	885
0.421875	-0.0119658	214
0.421875	-0.0119658	661
0.4375	-0.0123023	966
0.421875	-0.0123985	390
0.421875	-0.0128315	112
0.421875	-0.0128315	761
0.421875	-0.0136986	805
0.421875	-0.0145673	166
0.421875	-0.0154374	206
0.421875	-0.0154374	888
0.421875	-0.015873	26
0.421875	-0.016309	331
0.421875	-0.016309	861
0.421875	-0.0167454	22
0.421875	-0.0171821	844
0.421875	-0.0171821	923
0.421875	-0.0176193	545
0.421875	-0.0180567	16
0.421875	-0.0180567	468
0.421875	-0.0193715	123
0.421875	-0.0193715	618
0.421875	-0.0198105	19
0.421875	-0.0202499	626
0.421875	-0.0202499	769
0.421875	-0.0202499	944
0.421875	-0.0202499	997
0.421875	-0.0206897	88
0.421875	-0.0211298	21
0.421875	-0.0211298	387
0.421875	-0.0211298	409
0.421875	-0.0211298	597
0.40625	-0.0214196	235
0.421875	-0.0215703	246
0.421875	-0.0215703	772
0.421875	-0.0215703	892
0.421875	-0.0220112	73
0.421875	-0.0220112	170
0.421875	-0.0220112	312
0.421875	-0.0228942	45
0.40625	-0.023569	94
0.421875	-0.0237786	25
0.421875	-0.0237786	518
0.421875	-0.0242215	133
0.421875	-0.0242215	617
0.40625	-0.0244313	465
0.421875	-0.0246646	194
0.421875	-0.0246646	616
0.40625	-0.0252951	639
0.421875	-0.0255522	840
0.421875	-0.0255522	909
0.421875	-0.0264413	160
0.421875	-0.0264413	254
0.421875	-0.0264413	406
0.421875	-0.0264413	499
0.421875	-0.0273319	176
0.421875	-0.0273319	525
0.421875	-0.0273319	593
0.421875	-0.0273319	625
0.421875	-0.0273319	766
0.421875	-0.0277778	114
0.421875	-0.0277778	141
0.421875	-0.0277778	523
0.421875	-0.0282241	826
0.421875	-0.0282241	950
0.40625	-0.0283298	487
0.421875	-0.0286707	393
0.421875	-0.0291178	329
0.421875	-0.0291178	489
0.40625	-0.0292002	939
0.40625	-0.0296359	389
0.421875	-0.0304613	347
0.421875	-0.0304613	806
0.421875	-0.0304613	905
0.421875	-0.0304613	988
0.40625	-0.0309453	461
0.421875	-0.0313589	39
0.40625	-0.0318201	775
0.421875	-0.0322581	242
0.421875	-0.0322581	446
0.421875	-0.0322581	564
0.421875	-0.0322581	659
0.40625	-0.0322581	732
0.40625	-0.0326964	755
0.421875	-0.0327082	145
0.421875	-0.0331588	2
0.421875	-0.0331588	10
0.421875	-0.0331588	184
0.421875	-0.0331588	383
0.421875	-0.0331588	968
0.40625	-0.0348936	901
0.421875	-0.034965	392
0.421875	-0.034965	823
0.421875	-0.034965	973
0.40625	-0.0353342	111
0.40625	-0.0357751	85
0.421875	-0.0358705	135
0.40625	-0.0366581	384
0.421875	-0.0367776	799
0.40625	-0.0371002	704
0.40625	-0.0371002	875
0.40625	-0.0379855	299
0.40625	-0.0379855	400
0.40625	-0.0384287	386
0.40625	-0.0384287	733
0.40625	-0.0384287	782
0.40625	-0.0393162	583
0.421875	-0.0395083	995
0.40625	-0.0402053	207
0.40625	-0.0402053	928
0.421875	-0.0404218	268
0.40625	-0.0406504	218
0.40625	-0.0410959	248
0.40625	-0.0415418	238
0.40625	-0.0415418	925
0.40625	-0.041988	41
0.40625	-0.041988	486
0.40625	-0.041988	791
0.40625	-0.0428816	491
0.40625	-0.043329	921
0.40625	-0.0437768	283
0.40625	-0.0455718	343
0.390625	-0.045664	119
0.390625	-0.0461023	476
0.40625	-0.0464716	52
0.40625	-0.0464716	267
0.40625	-0.0464716	279
0.40625	-0.0464716	284
0.40625	-0.0469221	833
0.40625	-0.0469221	852
0.40625	-0.047373	91
0.40625	-0.047373	631
0.40625	-0.0478242	95
0.40625	-0.0478242	98
0.40625	-0.0478242	726
0.390625	-0.0478589	870
0.40625	-0.0482759	36
0.40625	-0.0482759	798
0.390625	-0.0496215	1
0.40625	-0.0496331	155
0.40625	-0.0496331	571
0.40625	-0.0496331	992
0.390625	-0.0505051	675
0.40625	-0.05054	754
0.40625	-0.0514483	286
0.40625	-0.0523583	89
0.40625	-0.0523583	189
0.40625	-0.0523583	500
0.40625	-0.0523583	894
0.40625	-0.0532698	482
0.40625	-0.0537262	595
0.40625	-0.0541829	513
0.40625	-0.0541829	604
0.40625	-0.0541829	691
0.40625	-0.0541829	731
0.40625	-0.0541829	953
0.40625	-0.0550976	143
0.40625	-0.0550976	172
0.40625	-0.0550976	753
0.40625	-0.0555556	967
0.40625	-0.0560139	380
0.40625	-0.0569318	725
0.40625	-0.0569318	735
0.390625	-0.0580755	727
0.390625	-0.0580755	907
0.40625	-0.0583116	136
0.40625	-0.0583116	202
0.40625	-0.0583116	981
0.375	-0.0596026	226
0.375	-0.0596026	504
0.40625	-0.0601569	963
0.40625	-0.061082	215
0.40625	-0.061082	965
0.390625	-0.0616759	230
0.390625	-0.0616759	553
0.40625	-0.0620087	385
0.390625	-0.0621277	338
0.390625	-0.0621277	956
0.40625	-0.0629371	213
0.40625	-0.0629371	457
0.40625	-0.063867	6
0.40625	-0.063867	66
0.40625	-0.063867	247
0.390625	-0.0643923	728
0.40625	-0.0647986	375
0.40625	-0.0647986	436
0.40625	-0.0647986	497
0.40625	-0.0647986	612
0.390625	-0.0648464	67
0.390625	-0.0653009	737
0.40625	-0.0657318	924
0.390625	-0.0657558	587
0.390625	-0.0666667	57
0.390625	-0.0666667	289
0.40625	-0.0666667	480
0.40625	-0.0666667	692
0.390625	-0.0666667	774
0.375	-0.0671113	781
0.390625	-0.0675791	309
0.390625	-0.0684932	78
0.390625	-0.0684932	613
0.390625	-0.0684932	809
0.390625	-0.0689507	113
0.390625	-0.0689507	695
0.390625	-0.0703259	37
0.390625	-0.0703259	836
0.390625	-0.0717046	937
0.375	-0.0720268	204
0.390625	-0.0721649	140
0.390625	-0.0726257	684
0.390625	-0.0730868	60
0.390625	-0.0730868	707
0.390625	-0.0735484	377
0.390625	-0.0735484	453
0.390625	-0.0744727	103
0.390625	-0.0744727	367
0.375	-0.0751785	168
0.390625	-0.0753985	12
0.390625	-0.076326	38
0.390625	-0.076326	501
0.390625	-0.076326	569
0.390625	-0.076326	756
0.390625	-0.076326	874
0.375	-0.0765349	763
0.390625	-0.0767903	540
0.390625	-0.0777202	231
0.390625	-0.0781857	55
0.390625	-0.0781857	146
0.375	-0.0783488	282
0.390625	-0.0786517	694
0.390625	-0.079118	447
0.375	-0.079258	470
0.390625	-0.0795848	302
0.375	-0.0797132	821
0.390625	-0.0809874	488
0.390625	-0.0809874	736
0.390625	-0.0809874	816
0.375	-0.0810811	510
0.390625	-0.0814558	667
0.390625	-0.0814558	758
0.375	-0.0815378	35
0.375	-0.0815378	336
0.390625	-0.0819246	876
0.375	-0.0819949	132
0.390625	-0.0828633	151
0.390625	-0.0828633	402
0.390625	-0.0828633	478
0.390625	-0.0828633	531
0.375	-0.0833686	397
0.390625	-0.0838037	257
0.390625	-0.0842745	340
0.390625	-0.0847458	438
0.390625	-0.0847458	472
0.375	-0.0847458	960
0.390625	-0.0852174	634
0.390625	-0.0852174	688
0.375	-0.0856658	253
0.390625	-0.0856894	224
0.390625	-0.0861619	272
0.390625	-0.0861619	323
0.390625	-0.0861619	884
0.390625	-0.0861619	918
0.375	-0.0870488	479
0.390625	-0.087108	381
0.375	-0.0879728	866
0.390625	-0.0880558	86
0.390625	-0.0880558	543
0.375	-0.0884354	897
0.375	-0.0888983	620
0.390625	-0.0890052	187
0.375	-0.0898255	388
0.390625	-0.0899563	294
0.390625	-0.0899563	498
0.390625	-0.0899563	506
0.390625	-0.0899563	563
0.375	-0.0907542	930
0.390625	-0.0909091	159
0.375	-0.0912191	686
0.375	-0.0916844	640
0.390625	-0.0918635	658
0.375	-0.0921502	785
0.375	-0.0921502	795
0.390625	-0.0928196	454
0.390625	-0.0928196	492
0.390625	-0.0928196	819
0.390625	-0.0937774	369
0.375	-0.0940171	212
0.375	-0.0940171	814
0.375	-0.0944848	711
0.390625	-0.0947368	350
0.375	-0.094953	292
0.375	-0.094953	407
0.375	-0.0968295	345
0.375	-0.0968295	580
0.375	-0.0977702	341
0.375	-0.0977702	739
0.375	-0.0987124	61
0.375	-0.0987124	893
0.375	-0.0996564	680
0.390625	-0.100529	883
0.375	-0.100602	687
0.375	-0.101075	83
0.375	-0.101549	528
0.375	-0.101549	877
0.375	-0.102973	722
0.375	-0.103448	31
0.375	-0.103448	879
0.375	-0.103924	701
0.375	-0.103924	738
0.375	-0.1044	971
0.375	-0.104877	372
0.375	-0.105832	117
0.375	-0.105832	442
0.359375	-0.106239	53
0.375	-0.106788	657
0.375	-0.106788	976
0.375	-0.107746	349
0.375	-0.107746	801
0.359375	-0.108576	682
0.375	-0.108705	33
0.375	-0.109185	245
0.375	-0.109666	162
0.375	-0.109666	405
0.375	-0.109666	629
0.375	-0.110629	652
0.359375	-0.110923	180
0.375	-0.111111	932
0.359375	-0.111393	46
0.375	-0.111594	382
0.375	-0.111594	942
0.359375	-0.112336	158
0.375	-0.11256	690
0.375	-0.11256	896
0.359375	-0.11328	462
0.359375	-0.11328	910
0.375	-0.113528	81
0.375	-0.113528	637
0.375	-0.113528	744
0.375	-0.113528	931
0.375	-0.114012	741
0.375	-0.114497	414
0.375	-0.114497	467
0.375	-0.114497	474
0.375	-0.114497	767
0.375	-0.114983	70
0.375	-0.114983	153
0.375	-0.114983	196
0.375	-0.114983	949
0.375	-0.115468	371
0.375	-0.115955	724
0.375	-0.115955	747
0.375	-0.115955	764
0.375	-0.115955	902
0.359375	-0.116121	308
0.359375	-0.116121	355
0.375	-0.116928	220
0.375	-0.116928	790
0.34375	-0.117207	712
0.359375	-0.117547	165
0.375	-0.117904	581
0.375	-0.118881	575
0.375	-0.118881	943
0.359375	-0.119454	890
0.375	-0.11986	318
0.375	-0.11986	979
0.359375	-0.119932	541
0.359375	-0.12041	44
0.359375	-0.121368	770
0.375	-0.121823	225
0.375	-0.121823	793
0.359375	-0.121847	32
0.359375	-0.122327	378
0.375	-0.122807	77
0.375	-0.122807	201
0.359375	-0.123288	156
0.359375	-0.123288	293
0.359375	-0.12425	662
0.375	-0.12478	433
0.359375	-0.12618	101
0.359375	-0.12618	551
0.359375	-0.127148	542
0.359375	-0.128602	850
0.359375	-0.128602	900
0.359375	-0.129088	296
0.359375	-0.129574	647
0.359375	-0.13006	993
0.359375	-0.132499	128
0.359375	-0.132499	408
0.359375	-0.132499	520
0.359375	-0.132499	828
0.359375	-0.133477	251
0.359375	-0.133477	319
0.359375	-0.133477	502
0.359375	-0.133477	745
0.359375	-0.133477	915
0.359375	-0.134457	321
0.359375	-0.134457	460
0.359375	-0.134457	598
0.359375	-0.134457	808
0.359375	-0.134457	957
0.359375	-0.135439	994
0.34375	-0.136575	122
0.34375	-0.137056	946
0.359375	-0.137408	181
0.359375	-0.137408	588
0.359375	-0.138395	646
0.359375	-0.138395	671
0.34375	-0.139466	511
0.359375	-0.141366	280
0.34375	-0.141401	768
0.359375	-0.14236	310
0.34375	-0.142371	105
0.359375	-0.142857	576
0.359375	-0.143854	104
0.359375	-0.143854	786
0.359375	-0.143854	934
0.359375	-0.144852	450
0.359375	-0.144852	547
0.359375	-0.144852	740
0.34375	-0.14578	904
0.359375	-0.145852	622
0.34375	-0.146758	565
0.359375	-0.146853	936
0.34375	-0.147737	291
0.359375	-0.148862	179
0.34375	-0.151671	434
0.34375	-0.152659	90
0.34375	-0.153648	188
0.34375	-0.155135	779
0.328125	-0.155332	585
0.34375	-0.155632	582
0.34375	-0.155632	642
0.34375	-0.157623	72
0.34375	-0.157623	322
0.34375	-0.158121	43
0.34375	-0.158621	305
0.34375	-0.160121	14
0.34375	-0.160121	171
0.34375	-0.160121	789
0.34375	-0.161123	175
0.34375	-0.161123	562
0.34375	-0.163133	463
0.328125	-0.163636	812
0.328125	-0.164129	574
0.328125	-0.164129	964
0.328125	-0.164621	570
0.34375	-0.164645	422
0.34375	-0.166161	28
0.328125	-0.166596	990
0.34375	-0.166667	991
0.34375	-0.167173	328
0.34375	-0.167173	517
0.34375	-0.16768	611
0.34375	-0.168188	494
0.34375	-0.168696	537
0.328125	-0.169074	862
0.328125	-0.169571	241
0.34375	-0.170732	554
0.328125	-0.171064	412
0.328125	-0.171562	252
0.34375	-0.171752	82
0.34375	-0.172775	185
0.34375	-0.172775	589
0.34375	-0.173799	606
0.328125	-0.174061	99
0.328125	-0.174563	952
0.328125	-0.175064	332
0.34375	-0.176883	167
0.328125	-0.178082	186
0.3125	-0.178243	360
0.328125	-0.179092	864
0.328125	-0.180103	75
0.328125	-0.180103	648
0.328125	-0.180103	729
0.34375	-0.181019	831
0.328125	-0.181116	18
0.328125	-0.181116	217
0.328125	-0.183656	275
0.328125	-0.184165	557
0.3125	-0.184188	191
0.328125	-0.185696	495
0.328125	-0.186718	797
0.328125	-0.187743	134
0.328125	-0.187743	352
0.328125	-0.188769	205
0.328125	-0.188769	437
0.328125	-0.188769	559
0.328125	-0.189797	556
0.328125	-0.191858	577
0.328125	-0.191858	623
0.328125	-0.191858	632
0.3125	-0.192715	270
0.328125	-0.193926	851
0.328125	-0.193926	987
0.3125	-0.194739	451
0.328125	-0.194963	490
0.328125	-0.196002	363
0.328125	-0.196522	243
0.328125	-0.196522	514
0.328125	-0.197042	696
0.3125	-0.197788	96
0.3125	-0.198298	771
0.3125	-0.198298	858
0.328125	-0.198606	281
0.328125	-0.198606	365
0.3125	-0.19983	261
0.328125	-0.200698	210
0.328125	-0.202797	439
0.3125	-0.202905	236
0.3125	-0.203933	265
0.3125	-0.209622	929
0.3125	-0.211183	881
0.3125	-0.21327	441
0.3125	-0.214317	572
0.3125	-0.215365	64
0.3125	-0.216415	200
0.3125	-0.217466	560
0.3125	-0.21852	362
0.3125	-0.21852	521
0.3125	-0.21852	794
0.3125	-0.219576	989
0.3125	-0.220104	853
0.296875	-0.220856	941
0.296875	-0.222411	84
0.3125	-0.223816	401
0.296875	-0.229193	817
0.296875	-0.230769	361
0.3125	-0.231846	614
0.3125	-0.231846	951
0.296875	-0.234991	148
0.296875	-0.241915	849
0.296875	-0.242987	886
0.296875	-0.24406	544
0.296875	-0.245136	922
0.28125	-0.245874	666
0.296875	-0.246214	154
0.296875	-0.247293	144
0.296875	-0.247293	418
0.296875	-0.247293	837
0.296875	-0.248375	183
0.296875	-0.248916	208
0.296875	-0.25	481
0.296875	-0.250543	911
0.296875	-0.252174	420
0.28125	-0.252766	9
0.265625	-0.25595	427
0.28125	-0.255973	638
0.296875	-0.257642	244
0.296875	-0.259843	908
0.28125	-0.262436	535
0.28125	-0.264605	674
0.28125	-0.265692	679
0.265625	-0.26706	443
0.28125	-0.277223	23
0.265625	-0.28657	693
0.28125	-0.286713	368
0.265625	-0.299352	239
0.265625	-0.302728	137
0.265625	-0.306122	742
0.25	-0.315068	342
