# Supplementary material for: Protein characteristics substantially influence the propensity of activity cliffs among kinase inhibitors
Source: Sci Rep. 2024 Apr 20;14:9058. doi: 10.1038/s41598-024-59501-w (PMC11032345; doi:10.1038/s41598-024-59501-w)
Supplement: Supplementary file 1 — Supplementary Information. [file 41598_2024_59501_MOESM1_ESM.zip › Supporting_revised/Supporting folder 2_Scrambling/Xgboost_default_GA selected features.xlsx]

## Sheet: 1000 scrambling
Y-scrambling based on GA feature selection for XGBoost model at default definition.
TruePositives	FalsePositives	TrueNegatives	FalseNegatives	Recall	Precision	Sensitivity	Specificity	F-measure	Accuracy	Cohen's kappa	Iteration
1	7	45	11	0.0833333	0.125	0.0833333	0.865385	0.1			0
18	18	17	11	0.62069	0.5	0.62069	0.485714	0.553846			0
6	14	27	17	0.26087	0.3	0.26087	0.658537	0.27907			0
									0.390625	0	0
16	16	19	13	0.551724	0.5	0.551724	0.542857	0.52459			1
10	12	29	13	0.434783	0.454545	0.434783	0.707317	0.444444			1
1	9	43	11	0.0833333	0.1	0.0833333	0.826923	0.0909091			1
									0.421875	0.06845	1
10	20	15	19	0.344828	0.333333	0.344828	0.428571	0.338983			2
7	19	22	16	0.304348	0.269231	0.304348	0.536585	0.285714			2
0	8	44	12	0	0	0	0.846154				2
									0.265625	-0.187994	2
16	15	20	13	0.551724	0.516129	0.551724	0.571429	0.533333			3
8	17	24	15	0.347826	0.32	0.347826	0.585366	0.333333			3
0	8	44	12	0	0	0	0.846154				3
									0.375	-0.01346	3
11	24	11	18	0.37931	0.314286	0.37931	0.314286	0.34375			4
7	17	24	16	0.304348	0.291667	0.304348	0.585366	0.297872			4
0	5	47	12	0	0	0	0.903846				4
									0.28125	-0.192386	4
10	14	27	13	0.434783	0.416667	0.434783	0.658537	0.425532			5
19	15	20	10	0.655172	0.558824	0.655172	0.571429	0.603175			5
2	4	48	10	0.166667	0.333333	0.166667	0.923077	0.222222			5
									0.484375	0.150442	5
10	11	30	13	0.434783	0.47619	0.434783	0.731707	0.454545			6
19	16	19	10	0.655172	0.542857	0.655172	0.542857	0.59375			6
3	5	47	9	0.25	0.375	0.25	0.903846	0.3			6
									0.5	0.181455	6
7	18	23	16	0.304348	0.28	0.304348	0.560976	0.291667			7
0	5	47	12	0	0	0	0.903846				7
16	18	17	13	0.551724	0.470588	0.551724	0.485714	0.507937			7
									0.359375	-0.060202	7
0	1	51	12	0	0	0	0.980769				8
14	22	13	15	0.482759	0.388889	0.482759	0.371429	0.430769			8
7	20	21	16	0.304348	0.259259	0.304348	0.512195	0.28			8
									0.328125	-0.13766	8
0	5	47	12	0	0	0	0.903846				9
13	19	16	16	0.448276	0.40625	0.448276	0.457143	0.42623			9
11	16	25	12	0.478261	0.407407	0.478261	0.609756	0.44			9
									0.375	-0.0293526	9
16	20	15	13	0.551724	0.444444	0.551724	0.428571	0.492308			10
5	5	47	7	0.416667	0.5	0.416667	0.903846	0.454545			10
7	11	30	16	0.304348	0.388889	0.304348	0.731707	0.341463			10
									0.4375	0.0849881	10
1	11	41	11	0.0833333	0.0833333	0.0833333	0.788462	0.0833333			11
17	17	18	12	0.586207	0.5	0.586207	0.514286	0.539683			11
7	11	30	16	0.304348	0.388889	0.304348	0.731707	0.341463			11
									0.390625	0.0219436	11
19	16	19	10	0.655172	0.542857	0.655172	0.542857	0.59375			12
8	12	29	15	0.347826	0.4	0.347826	0.707317	0.372093			12
3	6	46	9	0.25	0.333333	0.25	0.884615	0.285714			12
									0.46875	0.134103	12
17	16	19	12	0.586207	0.515152	0.586207	0.542857	0.548387			13
1	5	47	11	0.0833333	0.166667	0.0833333	0.903846	0.111111			13
12	13	28	11	0.521739	0.48	0.521739	0.682927	0.5			13
									0.46875	0.126806	13
21	16	19	8	0.724138	0.567568	0.724138	0.542857	0.636364			14
12	9	32	11	0.521739	0.571429	0.521739	0.780488	0.545455			14
2	4	48	10	0.166667	0.333333	0.166667	0.923077	0.222222			14
									0.546875	0.247974	14
9	16	25	14	0.391304	0.36	0.391304	0.609756	0.375			15
16	17	18	13	0.551724	0.484848	0.551724	0.514286	0.516129			15
1	5	47	11	0.0833333	0.166667	0.0833333	0.903846	0.111111			15
									0.40625	0.024077	15
2	3	49	10	0.166667	0.4	0.166667	0.942308	0.235294			16
10	17	24	13	0.434783	0.37037	0.434783	0.585366	0.4			16
16	16	19	13	0.551724	0.5	0.551724	0.542857	0.52459			16
									0.4375	0.0735826	16
1	4	48	11	0.0833333	0.2	0.0833333	0.923077	0.117647			17
16	16	19	13	0.551724	0.5	0.551724	0.542857	0.52459			17
13	14	27	10	0.565217	0.481481	0.565217	0.658537	0.52			17
									0.46875	0.12505	17
0	8	44	12	0	0	0	0.846154				18
15	17	18	14	0.517241	0.46875	0.517241	0.514286	0.491803			18
10	14	27	13	0.434783	0.416667	0.434783	0.658537	0.425532			18
									0.390625	0.00952381	18
15	21	14	14	0.517241	0.416667	0.517241	0.4	0.461538			19
8	13	28	15	0.347826	0.380952	0.347826	0.682927	0.363636			19
0	7	45	12	0	0	0	0.865385				19
									0.359375	-0.0559356	19
6	14	27	17	0.26087	0.3	0.26087	0.658537	0.27907			20
18	18	17	11	0.62069	0.5	0.62069	0.485714	0.553846			20
3	5	47	9	0.25	0.375	0.25	0.903846	0.3			20
									0.421875	0.0512821	20
9	12	29	14	0.391304	0.428571	0.391304	0.707317	0.409091			21
0	5	47	12	0	0	0	0.903846				21
19	19	16	10	0.655172	0.5	0.655172	0.457143	0.567164			21
									0.4375	0.0599755	21
3	13	28	20	0.130435	0.1875	0.130435	0.682927	0.153846			22
18	23	12	11	0.62069	0.439024	0.62069	0.342857	0.514286			22
0	7	45	12	0	0	0	0.865385				22
									0.328125	-0.120978	22
5	14	27	18	0.217391	0.263158	0.217391	0.658537	0.238095			23
14	21	14	15	0.482759	0.4	0.482759	0.4	0.4375			23
1	9	43	11	0.0833333	0.1	0.0833333	0.826923	0.0909091			23
									0.3125	-0.115689	23
15	18	17	14	0.517241	0.454545	0.517241	0.485714	0.483871			24
3	5	47	9	0.25	0.375	0.25	0.903846	0.3			24
10	13	28	13	0.434783	0.434783	0.434783	0.682927	0.434783			24
									0.4375	0.0835322	24
8	17	24	15	0.347826	0.32	0.347826	0.585366	0.333333			25
1	9	43	11	0.0833333	0.1	0.0833333	0.826923	0.0909091			25
12	17	18	17	0.413793	0.413793	0.413793	0.514286	0.413793			25
									0.328125	-0.075	25
7	15	26	16	0.304348	0.318182	0.304348	0.634146	0.311111			26
14	24	11	15	0.482759	0.368421	0.482759	0.314286	0.41791			26
0	4	48	12	0	0	0	0.923077				26
									0.328125	-0.127869	26
4	5	47	8	0.333333	0.444444	0.333333	0.903846	0.380952			27
14	16	19	15	0.482759	0.466667	0.482759	0.542857	0.474576			27
12	13	28	11	0.521739	0.48	0.521739	0.682927	0.5			27
									0.46875	0.144318	27
0	7	45	12	0	0	0	0.865385				28
15	21	14	14	0.517241	0.416667	0.517241	0.4	0.461538			28
5	16	25	18	0.217391	0.238095	0.217391	0.609756	0.227273			28
									0.3125	-0.133199	28
16	20	15	13	0.551724	0.444444	0.551724	0.428571	0.492308			29
1	7	45	11	0.0833333	0.125	0.0833333	0.865385	0.1			29
8	12	29	15	0.347826	0.4	0.347826	0.707317	0.372093			29
									0.390625	0	29
19	21	14	10	0.655172	0.475	0.655172	0.4	0.550725			30
1	3	49	11	0.0833333	0.25	0.0833333	0.942308	0.125			30
6	14	27	17	0.26087	0.3	0.26087	0.658537	0.27907			30
									0.40625	-0.00164745	30
17	16	19	12	0.586207	0.515152	0.586207	0.542857	0.548387			31
2	16	25	21	0.0869565	0.111111	0.0869565	0.609756	0.097561			31
1	12	40	11	0.0833333	0.0769231	0.0833333	0.769231	0.08			31
									0.3125	-0.0961464	31
7	20	21	16	0.304348	0.259259	0.304348	0.512195	0.28			32
2	6	46	10	0.166667	0.25	0.166667	0.884615	0.2			32
9	20	15	20	0.310345	0.310345	0.310345	0.428571	0.310345			32
									0.28125	-0.159968	32
7	17	24	16	0.304348	0.291667	0.304348	0.585366	0.297872			33
1	6	46	11	0.0833333	0.142857	0.0833333	0.884615	0.105263			33
11	22	13	18	0.37931	0.333333	0.37931	0.371429	0.354839			33
									0.296875	-0.150619	33
14	17	18	15	0.482759	0.451613	0.482759	0.514286	0.466667			34
5	18	23	18	0.217391	0.217391	0.217391	0.560976	0.217391			34
0	10	42	12	0	0	0	0.807692				34
									0.296875	-0.130298	34
8	14	27	15	0.347826	0.363636	0.347826	0.658537	0.355556			35
15	21	14	14	0.517241	0.416667	0.517241	0.4	0.461538			35
1	5	47	11	0.0833333	0.166667	0.0833333	0.903846	0.111111			35
									0.375	-0.0347615	35
6	15	26	17	0.26087	0.285714	0.26087	0.634146	0.272727			36
16	17	18	13	0.551724	0.484848	0.551724	0.514286	0.516129			36
1	9	43	11	0.0833333	0.1	0.0833333	0.826923	0.0909091			36
									0.359375	-0.0347003	36
2	9	43	10	0.166667	0.181818	0.166667	0.826923	0.173913			37
12	16	19	17	0.413793	0.428571	0.413793	0.542857	0.421053			37
8	17	24	15	0.347826	0.32	0.347826	0.585366	0.333333			37
									0.34375	-0.0430733	37
14	16	19	15	0.482759	0.466667	0.482759	0.542857	0.474576			38
13	14	27	10	0.565217	0.481481	0.565217	0.658537	0.52			38
0	7	45	12	0	0	0	0.865385				38
									0.421875	0.0606902	38
15	19	16	14	0.517241	0.441176	0.517241	0.457143	0.47619			39
1	7	45	11	0.0833333	0.125	0.0833333	0.865385	0.1			39
9	13	28	14	0.391304	0.409091	0.391304	0.682927	0.4			39
									0.390625	0.00478469	39
7	14	27	16	0.304348	0.333333	0.304348	0.658537	0.318182			40
17	18	17	12	0.586207	0.485714	0.586207	0.485714	0.53125			40
2	6	46	10	0.166667	0.25	0.166667	0.884615	0.2			40
									0.40625	0.0279776	40
13	16	19	16	0.448276	0.448276	0.448276	0.542857	0.448276			41
9	20	21	14	0.391304	0.310345	0.391304	0.512195	0.346154			41
1	5	47	11	0.0833333	0.166667	0.0833333	0.903846	0.111111			41
									0.359375	-0.0429253	41
7	16	25	16	0.304348	0.304348	0.304348	0.609756	0.304348			42
3	6	46	9	0.25	0.333333	0.25	0.884615	0.285714			42
11	21	14	18	0.37931	0.34375	0.37931	0.4	0.360656			42
									0.328125	-0.0873173	42
12	18	17	17	0.413793	0.4	0.413793	0.485714	0.40678			43
1	5	47	11	0.0833333	0.166667	0.0833333	0.903846	0.111111			43
8	20	21	15	0.347826	0.285714	0.347826	0.512195	0.313725			43
									0.328125	-0.0964143	43
18	13	22	11	0.62069	0.580645	0.62069	0.628571	0.6			44
11	12	29	12	0.478261	0.478261	0.478261	0.707317	0.478261			44
4	6	46	8	0.333333	0.4	0.333333	0.884615	0.363636			44
									0.515625	0.22135	44
9	23	18	14	0.391304	0.28125	0.391304	0.439024	0.327273			45
11	15	20	18	0.37931	0.423077	0.37931	0.571429	0.4			45
1	5	47	11	0.0833333	0.166667	0.0833333	0.903846	0.111111			45
									0.328125	-0.08603	45
17	18	17	12	0.586207	0.485714	0.586207	0.485714	0.53125			46
5	16	25	18	0.217391	0.238095	0.217391	0.609756	0.227273			46
4	4	48	8	0.333333	0.5	0.333333	0.923077	0.4			46
									0.40625	0.0279776	46
1	7	45	11	0.0833333	0.125	0.0833333	0.865385	0.1			47
9	19	22	14	0.391304	0.321429	0.391304	0.536585	0.352941			47
12	16	19	17	0.413793	0.428571	0.413793	0.542857	0.421053			47
									0.34375	-0.0566038	47
11	18	23	12	0.478261	0.37931	0.478261	0.560976	0.423077			48
17	14	21	12	0.586207	0.548387	0.586207	0.6	0.566667			48
0	4	48	12	0	0	0	0.923077				48
									0.4375	0.0717164	48
5	18	23	18	0.217391	0.217391	0.217391	0.560976	0.217391			49
13	17	18	16	0.448276	0.433333	0.448276	0.514286	0.440678			49
5	6	46	7	0.416667	0.454545	0.416667	0.884615	0.434783			49
									0.359375	-0.0230019	49
8	14	27	15	0.347826	0.363636	0.347826	0.658537	0.355556			50
2	7	45	10	0.166667	0.222222	0.166667	0.865385	0.190476			50
13	20	15	16	0.448276	0.393939	0.448276	0.428571	0.419355			50
									0.359375	-0.0392079	50
8	22	19	15	0.347826	0.266667	0.347826	0.463415	0.301887			51
13	15	20	16	0.448276	0.464286	0.448276	0.571429	0.45614			51
1	5	47	11	0.0833333	0.166667	0.0833333	0.903846	0.111111			51
									0.34375	-0.0658208	51
2	3	49	10	0.166667	0.4	0.166667	0.942308	0.235294			52
5	13	28	18	0.217391	0.277778	0.217391	0.682927	0.243902			52
17	24	11	12	0.586207	0.414634	0.586207	0.314286	0.485714			52
									0.375	-0.0521989	52
18	20	15	11	0.62069	0.473684	0.62069	0.428571	0.537313			53
5	13	28	18	0.217391	0.277778	0.217391	0.682927	0.243902			53
0	8	44	12	0	0	0	0.846154				53
									0.359375	-0.0563607	53
6	18	23	17	0.26087	0.25	0.26087	0.560976	0.255319			54
9	21	14	20	0.310345	0.3	0.310345	0.4	0.305085			54
0	10	42	12	0	0	0	0.807692				54
									0.234375	-0.227878	54
14	26	9	15	0.482759	0.35	0.482759	0.257143	0.405797			55
0	6	46	12	0	0	0	0.884615				55
3	15	26	20	0.130435	0.166667	0.130435	0.634146	0.146341			55
									0.265625	-0.227755	55
18	22	13	11	0.62069	0.45	0.62069	0.371429	0.521739			56
3	15	26	20	0.130435	0.166667	0.130435	0.634146	0.146341			56
0	6	46	12	0	0	0	0.884615				56
									0.328125	-0.123265	56
12	16	25	11	0.521739	0.428571	0.521739	0.609756	0.470588			57
3	6	46	9	0.25	0.333333	0.25	0.884615	0.285714			57
16	11	24	13	0.551724	0.592593	0.551724	0.685714	0.571429			57
									0.484375	0.175322	57
13	14	27	10	0.565217	0.481481	0.565217	0.658537	0.52			58
15	16	19	14	0.517241	0.483871	0.517241	0.542857	0.5			58
0	6	46	12	0	0	0	0.884615				58
									0.4375	0.0798722	58
12	14	27	11	0.521739	0.461538	0.521739	0.658537	0.489796			59
1	8	44	11	0.0833333	0.111111	0.0833333	0.846154	0.0952381			59
13	16	19	16	0.448276	0.448276	0.448276	0.542857	0.448276			59
									0.40625	0.0459004	59
11	18	17	18	0.37931	0.37931	0.37931	0.485714	0.37931			60
0	12	40	12	0	0	0	0.769231				60
8	15	26	15	0.347826	0.347826	0.347826	0.634146	0.347826			60
									0.296875	-0.115414	60
18	15	20	11	0.62069	0.545455	0.62069	0.571429	0.580645			61
2	8	44	10	0.166667	0.2	0.166667	0.846154	0.181818			61
9	12	29	14	0.391304	0.428571	0.391304	0.707317	0.409091			61
									0.453125	0.116719	61
10	16	25	13	0.434783	0.384615	0.434783	0.609756	0.408163			62
16	17	18	13	0.551724	0.484848	0.551724	0.514286	0.516129			62
0	5	47	12	0	0	0	0.903846				62
									0.40625	0.0197501	62
16	15	20	13	0.551724	0.516129	0.551724	0.571429	0.533333			63
12	16	25	11	0.521739	0.428571	0.521739	0.609756	0.470588			63
2	3	49	10	0.166667	0.4	0.166667	0.942308	0.235294			63
									0.46875	0.127156	63
2	7	45	10	0.166667	0.222222	0.166667	0.865385	0.190476			64
15	14	21	14	0.517241	0.517241	0.517241	0.6	0.517241			64
12	14	27	11	0.521739	0.461538	0.521739	0.658537	0.489796			64
									0.453125	0.121224	64
17	17	18	12	0.586207	0.5	0.586207	0.514286	0.539683			65
7	16	25	16	0.304348	0.304348	0.304348	0.609756	0.304348			65
1	6	46	11	0.0833333	0.142857	0.0833333	0.884615	0.105263			65
									0.390625	0.000400481	65
9	13	28	14	0.391304	0.409091	0.391304	0.682927	0.4			66
17	20	15	12	0.586207	0.459459	0.586207	0.428571	0.515152			66
1	4	48	11	0.0833333	0.2	0.0833333	0.923077	0.117647			66
									0.421875	0.036223	66
7	17	24	16	0.304348	0.291667	0.304348	0.585366	0.297872			67
15	18	17	14	0.517241	0.454545	0.517241	0.485714	0.483871			67
0	7	45	12	0	0	0	0.865385				67
									0.34375	-0.0739113	67
19	12	23	10	0.655172	0.612903	0.655172	0.657143	0.633333			68
4	4	48	8	0.333333	0.5	0.333333	0.923077	0.4			68
12	13	28	11	0.521739	0.48	0.521739	0.682927	0.5			68
									0.546875	0.265241	68
13	21	14	16	0.448276	0.382353	0.448276	0.4	0.412698			69
0	6	46	12	0	0	0	0.884615				69
9	15	26	14	0.391304	0.375	0.391304	0.634146	0.382979			69
									0.34375	-0.081255	69
0	7	45	12	0	0	0	0.865385				70
16	16	19	13	0.551724	0.5	0.551724	0.542857	0.52459			70
13	12	29	10	0.565217	0.52	0.565217	0.707317	0.541667			70
									0.453125	0.107214	70
15	18	17	14	0.517241	0.454545	0.517241	0.485714	0.483871			71
2	4	48	10	0.166667	0.333333	0.166667	0.923077	0.222222			71
5	20	21	18	0.217391	0.2	0.217391	0.512195	0.208333			71
									0.34375	-0.0786517	71
1	10	42	11	0.0833333	0.0909091	0.0833333	0.807692	0.0869565			72
18	15	20	11	0.62069	0.545455	0.62069	0.571429	0.580645			72
7	13	28	16	0.304348	0.35	0.304348	0.682927	0.325581			72
									0.40625	0.0451512	72
9	16	25	14	0.391304	0.36	0.391304	0.609756	0.375			73
17	16	19	12	0.586207	0.515152	0.586207	0.542857	0.548387			73
0	6	46	12	0	0	0	0.884615				73
									0.40625	0.024077	73
11	14	27	12	0.478261	0.44	0.478261	0.658537	0.458333			74
4	4	48	8	0.333333	0.5	0.333333	0.923077	0.4			74
17	14	21	12	0.586207	0.548387	0.586207	0.6	0.566667			74
									0.5	0.189232	74
6	13	28	17	0.26087	0.315789	0.26087	0.682927	0.285714			75
16	22	13	13	0.551724	0.421053	0.551724	0.371429	0.477612			75
3	4	48	9	0.25	0.428571	0.25	0.923077	0.315789			75
									0.390625	-0.00930044	75
6	12	29	17	0.26087	0.333333	0.26087	0.707317	0.292683			76
19	18	17	10	0.655172	0.513514	0.655172	0.485714	0.575758			76
4	5	47	8	0.333333	0.444444	0.333333	0.903846	0.380952			76
									0.453125	0.104358	76
9	16	25	14	0.391304	0.36	0.391304	0.609756	0.375			77
15	20	15	14	0.517241	0.428571	0.517241	0.428571	0.46875			77
0	4	48	12	0	0	0	0.923077				77
									0.375	-0.0414972	77
10	10	31	13	0.434783	0.5	0.434783	0.756098	0.465116			78
18	16	19	11	0.62069	0.529412	0.62069	0.542857	0.571429			78
2	8	44	10	0.166667	0.2	0.166667	0.846154	0.181818			78
									0.46875	0.139921	78
15	19	16	14	0.517241	0.441176	0.517241	0.457143	0.47619			79
0	6	46	12	0	0	0	0.884615				79
9	15	26	14	0.391304	0.375	0.391304	0.634146	0.382979			79
									0.375	-0.0297667	79
7	22	19	16	0.304348	0.241379	0.304348	0.463415	0.269231			80
12	18	17	17	0.413793	0.4	0.413793	0.485714	0.40678			80
1	4	48	11	0.0833333	0.2	0.0833333	0.923077	0.117647			80
									0.3125	-0.126851	80
2	8	44	10	0.166667	0.2	0.166667	0.846154	0.181818			81
14	18	17	15	0.482759	0.4375	0.482759	0.485714	0.459016			81
12	10	31	11	0.521739	0.545455	0.521739	0.756098	0.533333			81
									0.4375	0.0936271	81
11	17	18	18	0.37931	0.392857	0.37931	0.514286	0.385965			82
0	6	46	12	0	0	0	0.884615				82
8	22	19	15	0.347826	0.266667	0.347826	0.463415	0.301887			82
									0.296875	-0.141951	82
15	17	18	14	0.517241	0.46875	0.517241	0.514286	0.491803			83
1	11	41	11	0.0833333	0.0833333	0.0833333	0.788462	0.0833333			83
8	12	29	15	0.347826	0.4	0.347826	0.707317	0.372093			83
									0.375	0.00156006	83
3	13	28	20	0.130435	0.1875	0.130435	0.682927	0.153846			84
19	20	15	10	0.655172	0.487179	0.655172	0.428571	0.558824			84
3	6	46	9	0.25	0.333333	0.25	0.884615	0.285714			84
									0.390625	-0.00281237	84
2	6	46	10	0.166667	0.25	0.166667	0.884615	0.2			85
15	18	17	14	0.517241	0.454545	0.517241	0.485714	0.483871			85
6	17	24	17	0.26087	0.26087	0.26087	0.585366	0.26087			85
									0.359375	-0.043755	85
15	20	15	14	0.517241	0.428571	0.517241	0.428571	0.46875			86
0	7	45	12	0	0	0	0.865385				86
7	15	26	16	0.304348	0.318182	0.304348	0.634146	0.311111			86
									0.34375	-0.0790847	86
2	6	46	10	0.166667	0.25	0.166667	0.884615	0.2			87
15	14	21	14	0.517241	0.517241	0.517241	0.6	0.517241			87
13	14	27	10	0.565217	0.481481	0.565217	0.658537	0.52			87
									0.46875	0.142632	87
14	24	11	15	0.482759	0.368421	0.482759	0.314286	0.41791			88
7	16	25	16	0.304348	0.304348	0.304348	0.609756	0.304348			88
0	3	49	12	0	0	0	0.942308				88
									0.328125	-0.132977	88
9	11	30	14	0.391304	0.45	0.391304	0.731707	0.418605			89
18	22	13	11	0.62069	0.45	0.62069	0.371429	0.521739			89
1	3	49	11	0.0833333	0.25	0.0833333	0.942308	0.125			89
									0.4375	0.0510708	89
0	7	45	12	0	0	0	0.865385				90
14	24	11	15	0.482759	0.368421	0.482759	0.314286	0.41791			90
7	12	29	16	0.304348	0.368421	0.304348	0.707317	0.333333			90
									0.328125	-0.112818	90
9	18	23	14	0.391304	0.333333	0.391304	0.560976	0.36			91
10	21	14	19	0.344828	0.322581	0.344828	0.4	0.333333			91
0	6	46	12	0	0	0	0.884615				91
									0.296875	-0.15016	91
4	18	23	19	0.173913	0.181818	0.173913	0.560976	0.177778			92
0	6	46	12	0	0	0	0.884615				92
16	20	15	13	0.551724	0.444444	0.551724	0.428571	0.492308			92
									0.3125	-0.138238	92
13	17	18	16	0.448276	0.433333	0.448276	0.514286	0.440678			93
11	19	22	12	0.478261	0.366667	0.478261	0.536585	0.415094			93
0	4	48	12	0	0	0	0.923077				93
									0.375	-0.0289389	93
3	5	47	9	0.25	0.375	0.25	0.903846	0.3			94
17	21	14	12	0.586207	0.447368	0.586207	0.4	0.507463			94
5	13	28	18	0.217391	0.277778	0.217391	0.682927	0.243902			94
									0.390625	-0.00483092	94
18	19	16	11	0.62069	0.486486	0.62069	0.457143	0.545455			95
0	4	48	12	0	0	0	0.923077				95
10	13	28	13	0.434783	0.434783	0.434783	0.682927	0.434783			95
									0.4375	0.058054	95
2	7	45	10	0.166667	0.222222	0.166667	0.865385	0.190476			96
15	15	20	14	0.517241	0.5	0.517241	0.571429	0.508475			96
7	18	23	16	0.304348	0.28	0.304348	0.560976	0.291667			96
									0.375	-0.00668502	96
6	15	26	17	0.26087	0.285714	0.26087	0.634146	0.272727			97
1	9	43	11	0.0833333	0.1	0.0833333	0.826923	0.0909091			97
13	20	15	16	0.448276	0.393939	0.448276	0.428571	0.419355			97
									0.3125	-0.11041	97
9	14	27	14	0.391304	0.391304	0.391304	0.658537	0.391304			98
16	14	21	13	0.551724	0.533333	0.551724	0.6	0.542373			98
6	5	47	6	0.5	0.545455	0.5	0.903846	0.521739			98
									0.484375	0.176608	98
18	17	18	11	0.62069	0.514286	0.62069	0.514286	0.5625			99
5	16	25	18	0.217391	0.238095	0.217391	0.609756	0.227273			99
1	7	45	11	0.0833333	0.125	0.0833333	0.865385	0.1			99
									0.375	-0.0231815	99
9	13	28	14	0.391304	0.409091	0.391304	0.682927	0.4			100
1	6	46	11	0.0833333	0.142857	0.0833333	0.884615	0.105263			100
17	18	17	12	0.586207	0.485714	0.586207	0.485714	0.53125			100
									0.421875	0.0493778	100
13	20	15	16	0.448276	0.393939	0.448276	0.428571	0.419355			101
10	13	28	13	0.434783	0.434783	0.434783	0.682927	0.434783			101
1	7	45	11	0.0833333	0.125	0.0833333	0.865385	0.1			101
									0.375	-0.0182975	101
0	5	47	12	0	0	0	0.903846				102
9	20	21	14	0.391304	0.310345	0.391304	0.512195	0.346154			102
12	18	17	17	0.413793	0.4	0.413793	0.485714	0.40678			102
									0.328125	-0.10124	102
19	22	13	10	0.655172	0.463415	0.655172	0.371429	0.542857			103
8	11	30	15	0.347826	0.421053	0.347826	0.731707	0.380952			103
0	4	48	12	0	0	0	0.923077				103
									0.421875	0.0222956	103
19	16	19	10	0.655172	0.542857	0.655172	0.542857	0.59375			104
2	3	49	10	0.166667	0.4	0.166667	0.942308	0.235294			104
13	11	30	10	0.565217	0.541667	0.565217	0.731707	0.553191			104
									0.53125	0.222357	104
13	21	14	16	0.448276	0.382353	0.448276	0.4	0.412698			105
4	17	24	19	0.173913	0.190476	0.173913	0.585366	0.181818			105
1	8	44	11	0.0833333	0.111111	0.0833333	0.846154	0.0952381			105
									0.28125	-0.168718	105
13	15	20	16	0.448276	0.464286	0.448276	0.571429	0.45614			106
0	9	43	12	0	0	0	0.826923				106
10	17	24	13	0.434783	0.37037	0.434783	0.585366	0.4			106
									0.359375	-0.0270059	106
2	4	48	10	0.166667	0.333333	0.166667	0.923077	0.222222			107
13	19	16	16	0.448276	0.40625	0.448276	0.457143	0.42623			107
10	16	25	13	0.434783	0.384615	0.434783	0.609756	0.408163			107
									0.390625	0.000800641	107
16	18	17	13	0.551724	0.470588	0.551724	0.485714	0.507937			108
8	17	24	15	0.347826	0.32	0.347826	0.585366	0.333333			108
0	5	47	12	0	0	0	0.903846				108
									0.375	-0.0343434	108
7	18	23	16	0.304348	0.28	0.304348	0.560976	0.291667			109
10	21	14	19	0.344828	0.322581	0.344828	0.4	0.333333			109
0	8	44	12	0	0	0	0.846154				109
									0.265625	-0.190816	109
2	6	46	10	0.166667	0.25	0.166667	0.884615	0.2			110
15	23	12	14	0.517241	0.394737	0.517241	0.342857	0.447761			110
7	11	30	16	0.304348	0.388889	0.304348	0.731707	0.341463			110
									0.375	-0.0305958	110
2	8	44	10	0.166667	0.2	0.166667	0.846154	0.181818			111
16	19	16	13	0.551724	0.457143	0.551724	0.457143	0.5			111
8	11	30	15	0.347826	0.421053	0.347826	0.731707	0.380952			111
									0.40625	0.0364501	111
5	18	23	18	0.217391	0.217391	0.217391	0.560976	0.217391			112
11	23	12	18	0.37931	0.323529	0.37931	0.342857	0.349206			112
0	7	45	12	0	0	0	0.865385				112
									0.25	-0.230276	112
18	19	16	11	0.62069	0.486486	0.62069	0.457143	0.545455			113
8	11	30	15	0.347826	0.421053	0.347826	0.731707	0.380952			113
1	7	45	11	0.0833333	0.125	0.0833333	0.865385	0.1			113
									0.421875	0.048996	113
12	22	13	17	0.413793	0.352941	0.413793	0.371429	0.380952			114
4	16	25	19	0.173913	0.2	0.173913	0.609756	0.186047			114
2	8	44	10	0.166667	0.2	0.166667	0.846154	0.181818			114
									0.28125	-0.163636	114
1	3	49	11	0.0833333	0.25	0.0833333	0.942308	0.125			115
8	12	29	15	0.347826	0.4	0.347826	0.707317	0.372093			115
23	17	18	6	0.793103	0.575	0.793103	0.514286	0.666667			115
									0.5	0.156507	115
17	20	15	12	0.586207	0.459459	0.586207	0.428571	0.515152			116
6	16	25	17	0.26087	0.272727	0.26087	0.609756	0.266667			116
1	4	48	11	0.0833333	0.2	0.0833333	0.923077	0.117647			116
									0.375	-0.041921	116
8	24	11	21	0.275862	0.25	0.275862	0.314286	0.262295			117
0	11	41	12	0	0	0	0.788462				117
1	20	21	22	0.0434783	0.047619	0.0434783	0.512195	0.0454545			117
									0.140625	-0.37877	117
3	9	43	9	0.25	0.25	0.25	0.826923	0.25			118
8	13	28	15	0.347826	0.380952	0.347826	0.682927	0.363636			118
12	19	16	17	0.413793	0.387097	0.413793	0.457143	0.4			118
									0.359375	-0.0210117	118
6	19	22	17	0.26087	0.24	0.26087	0.536585	0.25			119
14	21	14	15	0.482759	0.4	0.482759	0.4	0.4375			119
0	4	48	12	0	0	0	0.923077				119
									0.3125	-0.145647	119
19	17	18	10	0.655172	0.527778	0.655172	0.514286	0.584615			120
9	13	28	14	0.391304	0.409091	0.391304	0.682927	0.4			120
0	6	46	12	0	0	0	0.884615				120
									0.4375	0.0687146	120
18	22	13	11	0.62069	0.45	0.62069	0.371429	0.521739			121
7	13	28	16	0.304348	0.35	0.304348	0.682927	0.325581			121
0	4	48	12	0	0	0	0.923077				121
									0.390625	-0.0280066	121
17	19	16	12	0.586207	0.472222	0.586207	0.457143	0.523077			122
7	16	25	16	0.304348	0.304348	0.304348	0.609756	0.304348			122
1	4	48	11	0.0833333	0.2	0.0833333	0.923077	0.117647			122
									0.390625	-0.0133983	122
15	18	17	14	0.517241	0.454545	0.517241	0.485714	0.483871			123
10	16	25	13	0.434783	0.384615	0.434783	0.609756	0.408163			123
2	3	49	10	0.166667	0.4	0.166667	0.942308	0.235294			123
									0.421875	0.0455462	123
12	18	17	17	0.413793	0.4	0.413793	0.485714	0.40678			124
7	18	23	16	0.304348	0.28	0.304348	0.560976	0.291667			124
0	9	43	12	0	0	0	0.826923				124
									0.296875	-0.132521	124
12	22	13	17	0.413793	0.352941	0.413793	0.371429	0.380952			125
9	16	25	14	0.391304	0.36	0.391304	0.609756	0.375			125
0	5	47	12	0	0	0	0.903846				125
									0.328125	-0.111919	125
11	14	27	12	0.478261	0.44	0.478261	0.658537	0.458333			126
17	16	19	12	0.586207	0.515152	0.586207	0.542857	0.548387			126
0	6	46	12	0	0	0	0.884615				126
									0.4375	0.0754414	126
7	19	22	16	0.304348	0.269231	0.304348	0.536585	0.285714			127
13	18	17	16	0.448276	0.419355	0.448276	0.485714	0.433333			127
2	5	47	10	0.166667	0.285714	0.166667	0.903846	0.210526			127
									0.34375	-0.0687873	127
12	20	15	17	0.413793	0.375	0.413793	0.428571	0.393443			128
8	17	24	15	0.347826	0.32	0.347826	0.585366	0.333333			128
1	6	46	11	0.0833333	0.142857	0.0833333	0.884615	0.105263			128
									0.328125	-0.0968513	128
16	19	16	13	0.551724	0.457143	0.551724	0.457143	0.5			129
8	17	24	15	0.347826	0.32	0.347826	0.585366	0.333333			129
1	3	49	11	0.0833333	0.25	0.0833333	0.942308	0.125			129
									0.390625	-0.0154597	129
15	14	21	14	0.517241	0.517241	0.517241	0.6	0.517241			130
3	3	49	9	0.25	0.5	0.25	0.942308	0.333333			130
12	17	24	11	0.521739	0.413793	0.521739	0.585366	0.461538			130
									0.46875	0.135135	130
20	16	19	9	0.689655	0.555556	0.689655	0.542857	0.615385			131
14	8	33	9	0.608696	0.636364	0.608696	0.804878	0.622222			131
2	4	48	10	0.166667	0.333333	0.166667	0.923077	0.222222			131
									0.5625	0.275667	131
4	18	23	19	0.173913	0.181818	0.173913	0.560976	0.177778			132
12	22	13	17	0.413793	0.352941	0.413793	0.371429	0.380952			132
1	7	45	11	0.0833333	0.125	0.0833333	0.865385	0.1			132
									0.265625	-0.199362	132
16	18	17	13	0.551724	0.470588	0.551724	0.485714	0.507937			133
7	15	26	16	0.304348	0.318182	0.304348	0.634146	0.311111			133
1	7	45	11	0.0833333	0.125	0.0833333	0.865385	0.1			133
									0.375	-0.0207337	133
0	10	42	12	0	0	0	0.807692				134
9	22	13	20	0.310345	0.290323	0.310345	0.371429	0.3			134
6	17	24	17	0.26087	0.26087	0.26087	0.585366	0.26087			134
									0.234375	-0.230769	134
2	6	46	10	0.166667	0.25	0.166667	0.884615	0.2			135
10	14	27	13	0.434783	0.416667	0.434783	0.658537	0.425532			135
17	15	20	12	0.586207	0.53125	0.586207	0.571429	0.557377			135
									0.453125	0.111111	135
2	5	47	10	0.166667	0.285714	0.166667	0.903846	0.210526			136
15	20	15	14	0.517241	0.428571	0.517241	0.428571	0.46875			136
9	13	28	14	0.391304	0.409091	0.391304	0.682927	0.4			136
									0.40625	0.0236853	136
15	24	11	14	0.517241	0.384615	0.517241	0.314286	0.441176			137
1	4	48	11	0.0833333	0.2	0.0833333	0.923077	0.117647			137
6	14	27	17	0.26087	0.3	0.26087	0.658537	0.27907			137
									0.34375	-0.0993865	137
0	5	47	12	0	0	0	0.903846				138
13	24	11	16	0.448276	0.351351	0.448276	0.314286	0.393939			138
6	16	25	17	0.26087	0.272727	0.26087	0.609756	0.266667			138
									0.296875	-0.172161	138
10	15	26	13	0.434783	0.4	0.434783	0.634146	0.416667			139
17	18	17	12	0.586207	0.485714	0.586207	0.485714	0.53125			139
1	3	49	11	0.0833333	0.25	0.0833333	0.942308	0.125			139
									0.4375	0.0626526	139
12	21	14	17	0.413793	0.363636	0.413793	0.4	0.387097			140
4	16	25	19	0.173913	0.2	0.173913	0.609756	0.186047			140
2	9	43	10	0.166667	0.181818	0.166667	0.826923	0.173913			140
									0.28125	-0.15587	140
13	21	14	16	0.448276	0.382353	0.448276	0.4	0.412698			141
1	3	49	11	0.0833333	0.25	0.0833333	0.942308	0.125			141
8	18	23	15	0.347826	0.307692	0.347826	0.560976	0.326531			141
									0.34375	-0.0909091	141
14	16	19	15	0.482759	0.466667	0.482759	0.542857	0.474576			142
11	17	24	12	0.478261	0.392857	0.478261	0.585366	0.431373			142
0	6	46	12	0	0	0	0.884615				142
									0.390625	0.00557769	142
6	19	22	17	0.26087	0.24	0.26087	0.536585	0.25			143
14	20	15	15	0.482759	0.411765	0.482759	0.428571	0.444444			143
0	5	47	12	0	0	0	0.903846				143
									0.3125	-0.137778	143
6	23	18	17	0.26087	0.206897	0.26087	0.439024	0.230769			144
0	6	46	12	0	0	0	0.884615				144
10	19	16	19	0.344828	0.344828	0.344828	0.457143	0.344828			144
									0.25	-0.220986	144
8	12	29	15	0.347826	0.4	0.347826	0.707317	0.372093			145
17	22	13	12	0.586207	0.435897	0.586207	0.371429	0.5			145
1	4	48	11	0.0833333	0.2	0.0833333	0.923077	0.117647			145
									0.40625	0.00531697	145
4	19	22	19	0.173913	0.173913	0.173913	0.536585	0.173913			146
1	8	44	11	0.0833333	0.111111	0.0833333	0.846154	0.0952381			146
14	18	17	15	0.482759	0.4375	0.482759	0.485714	0.459016			146
									0.296875	-0.13789	146
3	7	45	9	0.25	0.3	0.25	0.865385	0.272727			147
10	18	17	19	0.344828	0.357143	0.344828	0.485714	0.350877			147
9	17	24	14	0.391304	0.346154	0.391304	0.585366	0.367347			147
									0.34375	-0.0475448	147
19	13	22	10	0.655172	0.59375	0.655172	0.628571	0.622951			148
12	12	29	11	0.521739	0.5	0.521739	0.707317	0.510638			148
2	6	46	10	0.166667	0.25	0.166667	0.884615	0.2			148
									0.515625	0.212698	148
7	11	30	16	0.304348	0.388889	0.304348	0.731707	0.341463			149
15	22	13	14	0.517241	0.405405	0.517241	0.371429	0.454545			149
3	6	46	9	0.25	0.333333	0.25	0.884615	0.285714			149
									0.390625	0.0019992	149
10	23	12	19	0.344828	0.30303	0.344828	0.342857	0.322581			150
2	9	43	10	0.166667	0.181818	0.166667	0.826923	0.173913			150
7	13	28	16	0.304348	0.35	0.304348	0.682927	0.325581			150
									0.296875	-0.130742	150
16	14	21	13	0.551724	0.533333	0.551724	0.6	0.542373			151
7	19	22	16	0.304348	0.269231	0.304348	0.536585	0.285714			151
2	6	46	10	0.166667	0.25	0.166667	0.884615	0.2			151
									0.390625	0.014218	151
13	16	19	16	0.448276	0.448276	0.448276	0.542857	0.448276			152
1	6	46	11	0.0833333	0.142857	0.0833333	0.884615	0.105263			152
10	18	23	13	0.434783	0.357143	0.434783	0.560976	0.392157			152
									0.375	-0.013059	152
15	19	16	14	0.517241	0.441176	0.517241	0.457143	0.47619			153
8	13	28	15	0.347826	0.380952	0.347826	0.682927	0.363636			153
0	9	43	12	0	0	0	0.826923				153
									0.359375	-0.0416832	153
17	19	16	12	0.586207	0.472222	0.586207	0.457143	0.523077			154
4	4	48	8	0.333333	0.5	0.333333	0.923077	0.4			154
5	15	26	18	0.217391	0.25	0.217391	0.634146	0.232558			154
									0.40625	0.025641	154
12	26	9	17	0.413793	0.315789	0.413793	0.257143	0.358209			155
2	17	24	21	0.0869565	0.105263	0.0869565	0.585366	0.0952381			155
3	4	48	9	0.25	0.428571	0.25	0.923077	0.315789			155
									0.265625	-0.216336	155
11	10	31	12	0.478261	0.52381	0.478261	0.756098	0.5			156
18	18	17	11	0.62069	0.5	0.62069	0.485714	0.553846			156
1	6	46	11	0.0833333	0.142857	0.0833333	0.884615	0.105263			156
									0.46875	0.124346	156
2	9	43	10	0.166667	0.181818	0.166667	0.826923	0.173913			157
14	18	17	15	0.482759	0.4375	0.482759	0.485714	0.459016			157
11	10	31	12	0.478261	0.52381	0.478261	0.756098	0.5			157
									0.421875	0.0724638	157
0	7	45	12	0	0	0	0.865385				158
11	17	18	18	0.37931	0.392857	0.37931	0.514286	0.385965			158
9	20	21	14	0.391304	0.310345	0.391304	0.512195	0.346154			158
									0.3125	-0.111725	158
17	20	15	12	0.586207	0.459459	0.586207	0.428571	0.515152			159
3	18	23	20	0.130435	0.142857	0.130435	0.560976	0.136364			159
2	4	48	10	0.166667	0.333333	0.166667	0.923077	0.222222			159
									0.34375	-0.089141	159
7	12	29	16	0.304348	0.368421	0.304348	0.707317	0.333333			160
1	7	45	11	0.0833333	0.125	0.0833333	0.865385	0.1			160
20	17	18	9	0.689655	0.540541	0.689655	0.514286	0.606061			160
									0.4375	0.0746988	160
3	7	45	9	0.25	0.3	0.25	0.865385	0.272727			161
17	17	18	12	0.586207	0.5	0.586207	0.514286	0.539683			161
2	18	23	21	0.0869565	0.1	0.0869565	0.560976	0.0930233			161
									0.34375	-0.0624506	161
11	10	31	12	0.478261	0.52381	0.478261	0.756098	0.5			162
15	20	15	14	0.517241	0.428571	0.517241	0.428571	0.46875			162
1	7	45	11	0.0833333	0.125	0.0833333	0.865385	0.1			162
									0.421875	0.0535572	162
10	22	13	19	0.344828	0.3125	0.344828	0.371429	0.327869			163
4	20	21	19	0.173913	0.166667	0.173913	0.512195	0.170213			163
0	8	44	12	0	0	0	0.846154				163
									0.21875	-0.269841	163
16	23	12	13	0.551724	0.410256	0.551724	0.342857	0.470588			164
10	11	30	13	0.434783	0.47619	0.434783	0.731707	0.454545			164
0	4	48	12	0	0	0	0.923077				164
									0.40625	0.000821693	164
13	21	14	16	0.448276	0.382353	0.448276	0.4	0.412698			165
5	19	22	18	0.217391	0.208333	0.217391	0.536585	0.212766			165
0	6	46	12	0	0	0	0.884615				165
									0.28125	-0.184232	165
1	7	45	11	0.0833333	0.125	0.0833333	0.865385	0.1			166
4	16	25	19	0.173913	0.2	0.173913	0.609756	0.186047			166
12	24	11	17	0.413793	0.333333	0.413793	0.314286	0.369231			166
									0.265625	-0.205128	166
15	16	19	14	0.517241	0.483871	0.517241	0.542857	0.5			167
1	9	43	11	0.0833333	0.1	0.0833333	0.826923	0.0909091			167
10	13	28	13	0.434783	0.434783	0.434783	0.682927	0.434783			167
									0.40625	0.0455259	167
7	15	26	16	0.304348	0.318182	0.304348	0.634146	0.311111			168
11	25	10	18	0.37931	0.305556	0.37931	0.285714	0.338462			168
0	6	46	12	0	0	0	0.884615				168
									0.28125	-0.189976	168
14	20	15	15	0.482759	0.411765	0.482759	0.428571	0.444444			169
6	18	23	17	0.26087	0.25	0.26087	0.560976	0.255319			169
0	6	46	12	0	0	0	0.884615				169
									0.3125	-0.132743	169
12	23	12	17	0.413793	0.342857	0.413793	0.342857	0.375			170
4	17	24	19	0.173913	0.190476	0.173913	0.585366	0.181818			170
0	8	44	12	0	0	0	0.846154				170
									0.25	-0.227818	170
22	17	18	7	0.758621	0.564103	0.758621	0.514286	0.647059			171
6	11	30	17	0.26087	0.352941	0.26087	0.731707	0.3			171
1	7	45	11	0.0833333	0.125	0.0833333	0.865385	0.1			171
									0.453125	0.0960452	171
13	22	13	16	0.448276	0.371429	0.448276	0.371429	0.40625			172
2	6	46	10	0.166667	0.25	0.166667	0.884615	0.2			172
7	14	27	16	0.304348	0.333333	0.304348	0.658537	0.318182			172
									0.34375	-0.0743405	172
13	19	16	16	0.448276	0.40625	0.448276	0.457143	0.42623			173
8	19	22	15	0.347826	0.296296	0.347826	0.536585	0.32			173
0	5	47	12	0	0	0	0.903846				173
									0.328125	-0.106554	173
7	19	22	16	0.304348	0.269231	0.304348	0.536585	0.285714			174
8	22	13	21	0.275862	0.266667	0.275862	0.371429	0.271186			174
0	8	44	12	0	0	0	0.846154				174
									0.234375	-0.238547	174
1	12	40	11	0.0833333	0.0769231	0.0833333	0.769231	0.08			175
12	20	15	17	0.413793	0.375	0.413793	0.428571	0.393443			175
5	14	27	18	0.217391	0.263158	0.217391	0.658537	0.238095			175
									0.28125	-0.143301	175
8	20	15	21	0.275862	0.285714	0.275862	0.428571	0.280702			176
1	8	44	11	0.0833333	0.111111	0.0833333	0.846154	0.0952381			176
2	25	16	21	0.0869565	0.0740741	0.0869565	0.390244	0.08			176
									0.171875	-0.327593	176
15	19	16	14	0.517241	0.441176	0.517241	0.457143	0.47619			177
7	19	22	16	0.304348	0.269231	0.304348	0.536585	0.285714			177
1	3	49	11	0.0833333	0.25	0.0833333	0.942308	0.125			177
									0.359375	-0.0649351	177
6	15	26	17	0.26087	0.285714	0.26087	0.634146	0.272727			178
8	26	9	21	0.275862	0.235294	0.275862	0.257143	0.253968			178
1	8	44	11	0.0833333	0.111111	0.0833333	0.846154	0.0952381			178
									0.234375	-0.244938	178
14	20	15	15	0.482759	0.411765	0.482759	0.428571	0.444444			179
7	19	22	16	0.304348	0.269231	0.304348	0.536585	0.285714			179
0	4	48	12	0	0	0	0.923077				179
									0.328125	-0.116883	179
4	16	25	19	0.173913	0.2	0.173913	0.609756	0.186047			180
12	25	10	17	0.413793	0.324324	0.413793	0.285714	0.363636			180
0	7	45	12	0	0	0	0.865385				180
									0.25	-0.239209	180
8	25	16	15	0.347826	0.242424	0.347826	0.390244	0.285714			181
11	15	20	18	0.37931	0.423077	0.37931	0.571429	0.4			181
0	5	47	12	0	0	0	0.903846				181
									0.296875	-0.141498	181
1	3	49	11	0.0833333	0.25	0.0833333	0.942308	0.125			182
16	20	15	13	0.551724	0.444444	0.551724	0.428571	0.492308			182
9	15	26	14	0.391304	0.375	0.391304	0.634146	0.382979			182
									0.40625	0.00815661	182
14	23	12	15	0.482759	0.378378	0.482759	0.342857	0.424242			183
4	17	24	19	0.173913	0.190476	0.173913	0.585366	0.181818			183
0	6	46	12	0	0	0	0.884615				183
									0.28125	-0.192869	183
1	4	48	11	0.0833333	0.2	0.0833333	0.923077	0.117647			184
17	19	16	12	0.586207	0.472222	0.586207	0.457143	0.523077			184
6	17	24	17	0.26087	0.26087	0.26087	0.585366	0.26087			184
									0.375	-0.0393829	184
1	7	45	11	0.0833333	0.125	0.0833333	0.865385	0.1			185
14	14	21	15	0.482759	0.5	0.482759	0.6	0.491228			185
11	17	24	12	0.478261	0.392857	0.478261	0.585366	0.431373			185
									0.40625	0.0440252	185
12	11	30	11	0.521739	0.521739	0.521739	0.731707	0.521739			186
17	18	17	12	0.586207	0.485714	0.586207	0.485714	0.53125			186
1	5	47	11	0.0833333	0.166667	0.0833333	0.903846	0.111111			186
									0.46875	0.122581	186
7	12	29	16	0.304348	0.368421	0.304348	0.707317	0.333333			187
20	21	14	9	0.689655	0.487805	0.689655	0.4	0.571429			187
1	3	49	11	0.0833333	0.25	0.0833333	0.942308	0.125			187
									0.4375	0.0487201	187
18	21	14	11	0.62069	0.461538	0.62069	0.4	0.529412			188
8	12	29	15	0.347826	0.4	0.347826	0.707317	0.372093			188
0	5	47	12	0	0	0	0.903846				188
									0.40625	0.00531697	188
10	16	25	13	0.434783	0.384615	0.434783	0.609756	0.408163			189
0	3	49	12	0	0	0	0.942308				189
17	18	17	12	0.586207	0.485714	0.586207	0.485714	0.53125			189
									0.421875	0.0322844	189
18	13	22	11	0.62069	0.580645	0.62069	0.628571	0.6			190
9	16	25	14	0.391304	0.36	0.391304	0.609756	0.375			190
2	6	46	10	0.166667	0.25	0.166667	0.884615	0.2			190
									0.453125	0.113222	190
17	19	16	12	0.586207	0.472222	0.586207	0.457143	0.523077			191
4	7	45	8	0.333333	0.363636	0.333333	0.865385	0.347826			191
5	12	29	18	0.217391	0.294118	0.217391	0.707317	0.25			191
									0.40625	0.0383551	191
16	23	12	13	0.551724	0.410256	0.551724	0.342857	0.470588			192
6	10	31	17	0.26087	0.375	0.26087	0.756098	0.307692			192
1	8	44	11	0.0833333	0.111111	0.0833333	0.846154	0.0952381			192
									0.359375	-0.0542387	192
14	18	17	15	0.482759	0.4375	0.482759	0.485714	0.459016			193
8	15	26	15	0.347826	0.347826	0.347826	0.634146	0.347826			193
2	7	45	10	0.166667	0.222222	0.166667	0.865385	0.190476			193
									0.375	-0.0114579	193
2	8	44	10	0.166667	0.2	0.166667	0.846154	0.181818			194
7	16	25	16	0.304348	0.304348	0.304348	0.609756	0.304348			194
10	21	14	19	0.344828	0.322581	0.344828	0.4	0.333333			194
									0.296875	-0.130298	194
18	16	19	11	0.62069	0.529412	0.62069	0.542857	0.571429			195
8	12	29	15	0.347826	0.4	0.347826	0.707317	0.372093			195
1	9	43	11	0.0833333	0.1	0.0833333	0.826923	0.0909091			195
									0.421875	0.0640316	195
0	7	45	12	0	0	0	0.865385				196
14	24	11	15	0.482759	0.368421	0.482759	0.314286	0.41791			196
8	11	30	15	0.347826	0.421053	0.347826	0.731707	0.380952			196
									0.34375	-0.0869389	196
8	16	25	15	0.347826	0.333333	0.347826	0.609756	0.340426			197
0	5	47	12	0	0	0	0.903846				197
14	21	14	15	0.482759	0.4	0.482759	0.4	0.4375			197
									0.34375	-0.0886999	197
7	11	30	16	0.304348	0.388889	0.304348	0.731707	0.341463			198
16	23	12	13	0.551724	0.410256	0.551724	0.342857	0.470588			198
1	6	46	11	0.0833333	0.142857	0.0833333	0.884615	0.105263			198
									0.375	-0.0376976	198
13	21	14	16	0.448276	0.382353	0.448276	0.4	0.412698			199
6	18	23	17	0.26087	0.25	0.26087	0.560976	0.255319			199
0	6	46	12	0	0	0	0.884615				199
									0.296875	-0.158488	199
16	16	19	13	0.551724	0.5	0.551724	0.542857	0.52459			200
3	10	42	9	0.25	0.230769	0.25	0.807692	0.24			200
10	9	32	13	0.434783	0.526316	0.434783	0.780488	0.47619			200
									0.453125	0.130097	200
6	9	32	17	0.26087	0.4	0.26087	0.780488	0.315789			201
14	23	12	15	0.482759	0.378378	0.482759	0.342857	0.424242			201
3	9	43	9	0.25	0.25	0.25	0.826923	0.25			201
									0.359375	-0.035517	201
9	26	9	20	0.310345	0.257143	0.310345	0.257143	0.28125			202
0	7	45	12	0	0	0	0.865385				202
4	18	23	19	0.173913	0.181818	0.173913	0.560976	0.177778			202
									0.203125	-0.310317	202
18	16	19	11	0.62069	0.529412	0.62069	0.542857	0.571429			203
9	12	29	14	0.391304	0.428571	0.391304	0.707317	0.409091			203
3	6	46	9	0.25	0.333333	0.25	0.884615	0.285714			203
									0.46875	0.136165	203
11	17	18	18	0.37931	0.392857	0.37931	0.514286	0.385965			204
10	16	25	13	0.434783	0.384615	0.434783	0.609756	0.408163			204
3	7	45	9	0.25	0.3	0.25	0.865385	0.272727			204
									0.375	0.00233827	204
13	12	29	10	0.565217	0.52	0.565217	0.707317	0.541667			205
18	12	23	11	0.62069	0.6	0.62069	0.657143	0.610169			205
3	6	46	9	0.25	0.333333	0.25	0.884615	0.285714			205
									0.53125	0.244986	205
2	6	46	10	0.166667	0.25	0.166667	0.884615	0.2			206
18	14	21	11	0.62069	0.5625	0.62069	0.6	0.590164			206
14	10	31	9	0.608696	0.583333	0.608696	0.756098	0.595745			206
									0.53125	0.238095	206
13	22	13	16	0.448276	0.371429	0.448276	0.371429	0.40625			207
1	6	46	11	0.0833333	0.142857	0.0833333	0.884615	0.105263			207
6	16	25	17	0.26087	0.272727	0.26087	0.609756	0.266667			207
									0.3125	-0.13047	207
4	18	23	19	0.173913	0.181818	0.173913	0.560976	0.177778			208
0	7	45	12	0	0	0	0.865385				208
15	20	15	14	0.517241	0.428571	0.517241	0.428571	0.46875			208
									0.296875	-0.156162	208
14	22	13	15	0.482759	0.388889	0.482759	0.371429	0.430769			209
5	16	25	18	0.217391	0.238095	0.217391	0.609756	0.227273			209
3	4	48	9	0.25	0.428571	0.25	0.923077	0.315789			209
									0.34375	-0.0816901	209
10	14	27	13	0.434783	0.416667	0.434783	0.658537	0.425532			210
17	14	21	12	0.586207	0.548387	0.586207	0.6	0.566667			210
1	8	44	11	0.0833333	0.111111	0.0833333	0.846154	0.0952381			210
									0.4375	0.0918408	210
15	19	16	14	0.517241	0.441176	0.517241	0.457143	0.47619			211
9	11	30	14	0.391304	0.45	0.391304	0.731707	0.418605			211
0	10	42	12	0	0	0	0.807692				211
									0.375	-0.0118577	211
18	23	12	11	0.62069	0.439024	0.62069	0.342857	0.514286			212
7	8	33	16	0.304348	0.466667	0.304348	0.804878	0.368421			212
1	7	45	11	0.0833333	0.125	0.0833333	0.865385	0.1			212
									0.40625	0.0137875	212
2	9	43	10	0.166667	0.181818	0.166667	0.826923	0.173913			213
12	15	20	17	0.413793	0.444444	0.413793	0.571429	0.428571			213
12	14	27	11	0.521739	0.461538	0.521739	0.658537	0.489796			213
									0.40625	0.0584592	213
15	19	16	14	0.517241	0.441176	0.517241	0.457143	0.47619			214
7	15	26	16	0.304348	0.318182	0.304348	0.634146	0.311111			214
0	8	44	12	0	0	0	0.846154				214
									0.34375	-0.0717703	214
16	17	18	13	0.551724	0.484848	0.551724	0.514286	0.516129			215
3	8	44	9	0.25	0.272727	0.25	0.846154	0.26087			215
8	12	29	15	0.347826	0.4	0.347826	0.707317	0.372093			215
									0.421875	0.0702788	215
1	6	46	11	0.0833333	0.142857	0.0833333	0.884615	0.105263			216
7	15	26	16	0.304348	0.318182	0.304348	0.634146	0.311111			216
15	20	15	14	0.517241	0.428571	0.517241	0.428571	0.46875			216
									0.359375	-0.0533922	216
6	16	25	17	0.26087	0.272727	0.26087	0.609756	0.266667			217
0	7	45	12	0	0	0	0.865385				217
12	23	12	17	0.413793	0.342857	0.413793	0.342857	0.375			217
									0.28125	-0.181855	217
4	26	15	19	0.173913	0.133333	0.173913	0.365854	0.150943			218
7	22	13	22	0.241379	0.241379	0.241379	0.371429	0.241379			218
0	5	47	12	0	0	0	0.903846				218
									0.171875	-0.354092	218
6	15	26	17	0.26087	0.285714	0.26087	0.634146	0.272727			219
13	25	10	16	0.448276	0.342105	0.448276	0.285714	0.38806			219
0	5	47	12	0	0	0	0.903846				219
									0.296875	-0.175031	219
6	23	18	17	0.26087	0.206897	0.26087	0.439024	0.230769			220
12	21	14	17	0.413793	0.363636	0.413793	0.4	0.387097			220
0	2	50	12	0	0	0	0.961538				220
									0.28125	-0.202614	220
13	21	14	16	0.448276	0.382353	0.448276	0.4	0.412698			221
7	14	27	16	0.304348	0.333333	0.304348	0.658537	0.318182			221
1	8	44	11	0.0833333	0.111111	0.0833333	0.846154	0.0952381			221
									0.328125	-0.092497	221
12	18	17	17	0.413793	0.4	0.413793	0.485714	0.40678			222
9	14	27	14	0.391304	0.391304	0.391304	0.658537	0.391304			222
2	9	43	10	0.166667	0.181818	0.166667	0.826923	0.173913			222
									0.359375	-0.0230019	222
15	15	20	14	0.517241	0.5	0.517241	0.571429	0.508475			223
9	14	27	14	0.391304	0.391304	0.391304	0.658537	0.391304			223
1	10	42	11	0.0833333	0.0909091	0.0833333	0.807692	0.0869565			223
									0.390625	0.0269006	223
0	5	47	12	0	0	0	0.903846				224
10	19	22	13	0.434783	0.344828	0.434783	0.536585	0.384615			224
12	18	17	17	0.413793	0.4	0.413793	0.485714	0.40678			224
									0.34375	-0.0756303	224
1	10	42	11	0.0833333	0.0909091	0.0833333	0.807692	0.0869565			225
4	12	29	19	0.173913	0.25	0.173913	0.707317	0.205128			225
19	18	17	10	0.655172	0.513514	0.655172	0.485714	0.575758			225
									0.375	-0.0146651	225
4	17	24	19	0.173913	0.190476	0.173913	0.585366	0.181818			226
12	26	9	17	0.413793	0.315789	0.413793	0.257143	0.358209			226
0	5	47	12	0	0	0	0.903846				226
									0.25	-0.253366	226
18	17	18	11	0.62069	0.514286	0.62069	0.514286	0.5625			227
0	5	47	12	0	0	0	0.903846				227
7	17	24	16	0.304348	0.291667	0.304348	0.585366	0.297872			227
									0.390625	-0.0109356	227
13	16	19	16	0.448276	0.448276	0.448276	0.542857	0.448276			228
9	15	26	14	0.391304	0.375	0.391304	0.634146	0.382979			228
3	8	44	9	0.25	0.272727	0.25	0.846154	0.26087			228
									0.390625	0.0291715	228
0	5	47	12	0	0	0	0.903846				229
5	18	23	18	0.217391	0.217391	0.217391	0.560976	0.217391			229
15	21	14	14	0.517241	0.416667	0.517241	0.4	0.461538			229
									0.3125	-0.143321	229
7	25	10	22	0.241379	0.21875	0.241379	0.285714	0.229508			230
5	19	22	18	0.217391	0.208333	0.217391	0.536585	0.212766			230
3	5	47	9	0.25	0.375	0.25	0.903846	0.3			230
									0.234375	-0.244444	230
13	17	18	16	0.448276	0.433333	0.448276	0.514286	0.440678			231
12	14	27	11	0.521739	0.461538	0.521739	0.658537	0.489796			231
3	5	47	9	0.25	0.375	0.25	0.903846	0.3			231
									0.4375	0.0900474	231
18	17	18	11	0.62069	0.514286	0.62069	0.514286	0.5625			232
1	9	43	11	0.0833333	0.1	0.0833333	0.826923	0.0909091			232
11	8	33	12	0.478261	0.578947	0.478261	0.804878	0.52381			232
									0.46875	0.137876	232
6	17	24	17	0.26087	0.26087	0.26087	0.585366	0.26087			233
13	16	19	16	0.448276	0.448276	0.448276	0.542857	0.448276			233
4	8	44	8	0.333333	0.333333	0.333333	0.846154	0.333333			233
									0.359375	-0.0162665	233
9	16	25	14	0.391304	0.36	0.391304	0.609756	0.375			234
0	5	47	12	0	0	0	0.903846				234
17	17	18	12	0.586207	0.5	0.586207	0.514286	0.539683			234
									0.40625	0.0173737	234
16	14	21	13	0.551724	0.533333	0.551724	0.6	0.542373			235
10	13	28	13	0.434783	0.434783	0.434783	0.682927	0.434783			235
1	10	42	11	0.0833333	0.0909091	0.0833333	0.807692	0.0869565			235
									0.421875	0.0768031	235
16	15	20	13	0.551724	0.516129	0.551724	0.571429	0.533333			236
11	17	24	12	0.478261	0.392857	0.478261	0.585366	0.431373			236
2	3	49	10	0.166667	0.4	0.166667	0.942308	0.235294			236
									0.453125	0.101484	236
13	17	18	16	0.448276	0.433333	0.448276	0.514286	0.440678			237
9	19	22	14	0.391304	0.321429	0.391304	0.536585	0.352941			237
0	6	46	12	0	0	0	0.884615				237
									0.34375	-0.0709163	237
11	11	30	12	0.478261	0.5	0.478261	0.731707	0.488889			238
19	14	21	10	0.655172	0.575758	0.655172	0.6	0.612903			238
2	7	45	10	0.166667	0.222222	0.166667	0.865385	0.190476			238
									0.5	0.188911	238
19	18	17	10	0.655172	0.513514	0.655172	0.485714	0.575758			239
11	12	29	12	0.478261	0.478261	0.478261	0.707317	0.478261			239
1	3	49	11	0.0833333	0.25	0.0833333	0.942308	0.125			239
									0.484375	0.136549	239
7	20	21	16	0.304348	0.259259	0.304348	0.512195	0.28			240
1	6	46	11	0.0833333	0.142857	0.0833333	0.884615	0.105263			240
13	17	18	16	0.448276	0.433333	0.448276	0.514286	0.440678			240
									0.328125	-0.0916303	240
3	5	47	9	0.25	0.375	0.25	0.903846	0.3			241
13	18	17	16	0.448276	0.419355	0.448276	0.485714	0.433333			241
6	19	22	17	0.26087	0.24	0.26087	0.536585	0.25			241
									0.34375	-0.064133	241
3	14	27	20	0.130435	0.176471	0.130435	0.658537	0.15			242
16	27	8	13	0.551724	0.372093	0.551724	0.228571	0.444444			242
0	4	48	12	0	0	0	0.923077				242
									0.296875	-0.195021	242
15	24	11	14	0.517241	0.384615	0.517241	0.314286	0.441176			243
0	5	47	12	0	0	0	0.903846				243
5	15	26	18	0.217391	0.25	0.217391	0.634146	0.232558			243
									0.3125	-0.151738	243
6	15	26	17	0.26087	0.285714	0.26087	0.634146	0.272727			244
1	6	46	11	0.0833333	0.142857	0.0833333	0.884615	0.105263			244
15	21	14	14	0.517241	0.416667	0.517241	0.4	0.461538			244
									0.34375	-0.0816901	244
17	18	17	12	0.586207	0.485714	0.586207	0.485714	0.53125			245
9	12	29	14	0.391304	0.428571	0.391304	0.707317	0.409091			245
0	8	44	12	0	0	0	0.846154				245
									0.40625	0.0279776	245
20	20	15	9	0.689655	0.5	0.689655	0.428571	0.57971			246
9	8	33	14	0.391304	0.529412	0.391304	0.804878	0.45			246
0	7	45	12	0	0	0	0.865385				246
									0.453125	0.0898009	246
7	14	27	16	0.304348	0.333333	0.304348	0.658537	0.318182			247
0	7	45	12	0	0	0	0.865385				247
17	19	16	12	0.586207	0.472222	0.586207	0.457143	0.523077			247
									0.375	-0.0301811	247
0	2	50	12	0	0	0	0.961538				248
9	27	8	20	0.310345	0.25	0.310345	0.228571	0.276923			248
3	23	18	20	0.130435	0.115385	0.130435	0.439024	0.122449			248
									0.1875	-0.369547	248
14	21	14	15	0.482759	0.4	0.482759	0.4	0.4375			249
7	14	27	16	0.304348	0.333333	0.304348	0.658537	0.318182			249
1	7	45	11	0.0833333	0.125	0.0833333	0.865385	0.1			249
									0.34375	-0.0743405	249
3	7	45	9	0.25	0.3	0.25	0.865385	0.272727			250
17	13	22	12	0.586207	0.566667	0.586207	0.628571	0.576271			250
7	17	24	16	0.304348	0.291667	0.304348	0.585366	0.297872			250
									0.421875	0.0728269	250
11	13	28	12	0.478261	0.458333	0.478261	0.682927	0.468085			251
17	15	20	12	0.586207	0.53125	0.586207	0.571429	0.557377			251
2	6	46	10	0.166667	0.25	0.166667	0.884615	0.2			251
									0.46875	0.136508	251
0	5	47	12	0	0	0	0.903846				252
15	23	12	14	0.517241	0.394737	0.517241	0.342857	0.447761			252
7	14	27	16	0.304348	0.333333	0.304348	0.658537	0.318182			252
									0.34375	-0.0966952	252
1	7	45	11	0.0833333	0.125	0.0833333	0.865385	0.1			253
21	16	19	8	0.724138	0.567568	0.724138	0.542857	0.636364			253
9	10	31	14	0.391304	0.473684	0.391304	0.756098	0.428571			253
									0.484375	0.151807	253
15	13	28	8	0.652174	0.535714	0.652174	0.682927	0.588235			254
18	14	21	11	0.62069	0.5625	0.62069	0.6	0.590164			254
1	3	49	11	0.0833333	0.25	0.0833333	0.942308	0.125			254
									0.53125	0.224556	254
8	17	24	15	0.347826	0.32	0.347826	0.585366	0.333333			255
14	18	17	15	0.482759	0.4375	0.482759	0.485714	0.459016			255
0	7	45	12	0	0	0	0.865385				255
									0.34375	-0.0713432	255
16	21	14	13	0.551724	0.432432	0.551724	0.4	0.484848			256
7	14	27	16	0.304348	0.333333	0.304348	0.658537	0.318182			256
1	5	47	11	0.0833333	0.166667	0.0833333	0.903846	0.111111			256
									0.375	-0.0372771	256
6	14	27	17	0.26087	0.3	0.26087	0.658537	0.27907			257
13	20	15	16	0.448276	0.393939	0.448276	0.428571	0.419355			257
4	7	45	8	0.333333	0.363636	0.333333	0.865385	0.347826			257
									0.359375	-0.0302316	257
0	6	46	12	0	0	0	0.884615				258
6	13	28	17	0.26087	0.315789	0.26087	0.682927	0.285714			258
13	26	9	16	0.448276	0.333333	0.448276	0.257143	0.382353			258
									0.296875	-0.172638	258
3	5	47	9	0.25	0.375	0.25	0.903846	0.3			259
12	20	15	17	0.413793	0.375	0.413793	0.428571	0.393443			259
5	19	22	18	0.217391	0.208333	0.217391	0.536585	0.212766			259
									0.3125	-0.11746	259
9	19	22	14	0.391304	0.321429	0.391304	0.536585	0.352941			260
13	15	20	16	0.448276	0.464286	0.448276	0.571429	0.45614			260
4	4	48	8	0.333333	0.5	0.333333	0.923077	0.4			260
									0.40625	0.0440252	260
3	4	48	9	0.25	0.428571	0.25	0.923077	0.315789			261
7	11	30	16	0.304348	0.388889	0.304348	0.731707	0.341463			261
19	20	15	10	0.655172	0.487179	0.655172	0.428571	0.558824			261
									0.453125	0.0920146	261
12	12	29	11	0.521739	0.5	0.521739	0.707317	0.510638			262
0	3	49	12	0	0	0	0.942308				262
20	17	18	9	0.689655	0.540541	0.689655	0.514286	0.606061			262
									0.5	0.158932	262
15	24	11	14	0.517241	0.384615	0.517241	0.314286	0.441176			263
8	11	30	15	0.347826	0.421053	0.347826	0.731707	0.380952			263
0	6	46	12	0	0	0	0.884615				263
									0.359375	-0.0684039	263
10	19	22	13	0.434783	0.344828	0.434783	0.536585	0.384615			264
13	15	20	16	0.448276	0.464286	0.448276	0.571429	0.45614			264
1	6	46	11	0.0833333	0.142857	0.0833333	0.884615	0.105263			264
									0.375	-0.0106593	264
16	19	16	13	0.551724	0.457143	0.551724	0.457143	0.5			265
2	4	48	10	0.166667	0.333333	0.166667	0.923077	0.222222			265
9	14	27	14	0.391304	0.391304	0.391304	0.658537	0.391304			265
									0.421875	0.0451613	265
0	5	47	12	0	0	0	0.903846				266
16	21	14	13	0.551724	0.432432	0.551724	0.4	0.484848			266
8	14	27	15	0.347826	0.363636	0.347826	0.658537	0.355556			266
									0.375	-0.041921	266
10	18	23	13	0.434783	0.357143	0.434783	0.560976	0.392157			267
9	22	13	20	0.310345	0.290323	0.310345	0.371429	0.3			267
1	4	48	11	0.0833333	0.2	0.0833333	0.923077	0.117647			267
									0.3125	-0.129563	267
0	8	44	12	0	0	0	0.846154				268
6	19	22	17	0.26087	0.24	0.26087	0.536585	0.25			268
9	22	13	20	0.310345	0.290323	0.310345	0.371429	0.3			268
									0.234375	-0.241489	268
8	17	18	21	0.275862	0.32	0.275862	0.514286	0.296296			269
3	7	45	9	0.25	0.3	0.25	0.865385	0.272727			269
10	19	22	13	0.434783	0.344828	0.434783	0.536585	0.384615			269
									0.328125	-0.0650155	269
17	18	17	12	0.586207	0.485714	0.586207	0.485714	0.53125			270
9	14	27	14	0.391304	0.391304	0.391304	0.658537	0.391304			270
2	4	48	10	0.166667	0.333333	0.166667	0.923077	0.222222			270
									0.4375	0.0709677	270
8	15	26	15	0.347826	0.347826	0.347826	0.634146	0.347826			271
15	17	18	14	0.517241	0.46875	0.517241	0.514286	0.491803			271
3	6	46	9	0.25	0.333333	0.25	0.884615	0.285714			271
									0.40625	0.039115	271
13	25	10	16	0.448276	0.342105	0.448276	0.285714	0.38806			272
5	16	25	18	0.217391	0.238095	0.217391	0.609756	0.227273			272
0	5	47	12	0	0	0	0.903846				272
									0.28125	-0.201142	272
0	5	47	12	0	0	0	0.903846				273
13	22	13	16	0.448276	0.371429	0.448276	0.371429	0.40625			273
9	15	26	14	0.391304	0.375	0.391304	0.634146	0.382979			273
									0.34375	-0.0886999	273
11	19	16	18	0.37931	0.366667	0.37931	0.457143	0.372881			274
8	16	25	15	0.347826	0.333333	0.347826	0.609756	0.340426			274
3	7	45	9	0.25	0.3	0.25	0.865385	0.272727			274
									0.34375	-0.0524667	274
9	11	30	14	0.391304	0.45	0.391304	0.731707	0.418605			275
15	18	17	14	0.517241	0.454545	0.517241	0.485714	0.483871			275
0	11	41	12	0	0	0	0.788462				275
									0.375	-0.00510404	275
17	19	16	12	0.586207	0.472222	0.586207	0.457143	0.523077			276
6	15	26	17	0.26087	0.285714	0.26087	0.634146	0.272727			276
0	7	45	12	0	0	0	0.865385				276
									0.359375	-0.0559356	276
14	11	30	9	0.608696	0.56	0.608696	0.731707	0.583333			277
2	3	49	10	0.166667	0.4	0.166667	0.942308	0.235294			277
18	16	19	11	0.62069	0.529412	0.62069	0.542857	0.571429			277
									0.53125	0.224242	277
16	14	21	13	0.551724	0.533333	0.551724	0.6	0.542373			278
1	10	42	11	0.0833333	0.0909091	0.0833333	0.807692	0.0869565			278
3	20	21	20	0.130435	0.130435	0.130435	0.512195	0.130435			278
									0.3125	-0.0978558	278
10	15	26	13	0.434783	0.4	0.434783	0.634146	0.416667			279
15	14	21	14	0.517241	0.517241	0.517241	0.6	0.517241			279
4	6	46	8	0.333333	0.4	0.333333	0.884615	0.363636			279
									0.453125	0.125	279
19	20	15	10	0.655172	0.487179	0.655172	0.428571	0.558824			280
10	12	29	13	0.434783	0.454545	0.434783	0.707317	0.444444			280
0	3	49	12	0	0	0	0.942308				280
									0.453125	0.0755262	280
5	13	28	18	0.217391	0.277778	0.217391	0.682927	0.243902			281
14	24	11	15	0.482759	0.368421	0.482759	0.314286	0.41791			281
0	8	44	12	0	0	0	0.846154				281
									0.296875	-0.15942	281
5	23	18	18	0.217391	0.178571	0.217391	0.439024	0.196078			282
9	20	15	20	0.310345	0.310345	0.310345	0.428571	0.310345			282
1	6	46	11	0.0833333	0.142857	0.0833333	0.884615	0.105263			282
									0.234375	-0.240997	282
9	17	24	14	0.391304	0.346154	0.391304	0.585366	0.367347			283
17	17	18	12	0.586207	0.5	0.586207	0.514286	0.539683			283
0	4	48	12	0	0	0	0.923077				283
									0.40625	0.012987	283
13	17	18	16	0.448276	0.433333	0.448276	0.514286	0.440678			284
7	19	22	16	0.304348	0.269231	0.304348	0.536585	0.285714			284
1	7	45	11	0.0833333	0.125	0.0833333	0.865385	0.1			284
									0.328125	-0.0868878	284
17	18	17	12	0.586207	0.485714	0.586207	0.485714	0.53125			285
1	6	46	11	0.0833333	0.142857	0.0833333	0.884615	0.105263			285
8	14	27	15	0.347826	0.363636	0.347826	0.658537	0.355556			285
									0.40625	0.0236853	285
17	20	15	12	0.586207	0.459459	0.586207	0.428571	0.515152			286
1	4	48	11	0.0833333	0.2	0.0833333	0.923077	0.117647			286
8	14	27	15	0.347826	0.363636	0.347826	0.658537	0.355556			286
									0.40625	0.010175	286
0	3	49	12	0	0	0	0.942308				287
7	20	21	16	0.304348	0.259259	0.304348	0.512195	0.28			287
16	18	17	13	0.551724	0.470588	0.551724	0.485714	0.507937			287
									0.359375	-0.0697106	287
7	20	15	22	0.241379	0.259259	0.241379	0.428571	0.25			288
2	7	45	10	0.166667	0.222222	0.166667	0.865385	0.190476			288
9	19	22	14	0.391304	0.321429	0.391304	0.536585	0.352941			288
									0.28125	-0.149551	288
3	17	24	20	0.130435	0.15	0.130435	0.585366	0.139535			289
4	8	44	8	0.333333	0.333333	0.333333	0.846154	0.333333			289
14	18	17	15	0.482759	0.4375	0.482759	0.485714	0.459016			289
									0.328125	-0.0733229	289
0	1	51	12	0	0	0	0.980769				290
18	20	15	11	0.62069	0.473684	0.62069	0.428571	0.537313			290
8	17	24	15	0.347826	0.32	0.347826	0.585366	0.333333			290
									0.40625	-0.0103864	290
9	15	26	14	0.391304	0.375	0.391304	0.634146	0.382979			291
12	17	18	17	0.413793	0.413793	0.413793	0.514286	0.413793			291
1	10	42	11	0.0833333	0.0909091	0.0833333	0.807692	0.0869565			291
									0.34375	-0.0455076	291
15	22	13	14	0.517241	0.405405	0.517241	0.371429	0.454545			292
5	16	25	18	0.217391	0.238095	0.217391	0.609756	0.227273			292
0	6	46	12	0	0	0	0.884615				292
									0.3125	-0.141005	292
11	19	16	18	0.37931	0.366667	0.37931	0.457143	0.372881			293
6	3	49	6	0.5	0.666667	0.5	0.942308	0.571429			293
5	20	21	18	0.217391	0.2	0.217391	0.512195	0.208333			293
									0.34375	-0.0570193	293
17	14	21	12	0.586207	0.548387	0.586207	0.6	0.566667			294
10	17	24	13	0.434783	0.37037	0.434783	0.585366	0.4			294
0	6	46	12	0	0	0	0.884615				294
									0.421875	0.0543131	294
6	15	26	17	0.26087	0.285714	0.26087	0.634146	0.272727			295
11	21	14	18	0.37931	0.34375	0.37931	0.4	0.360656			295
0	11	41	12	0	0	0	0.788462				295
									0.265625	-0.178222	295
0	4	48	12	0	0	0	0.923077				296
18	16	19	11	0.62069	0.529412	0.62069	0.542857	0.571429			296
9	17	24	14	0.391304	0.346154	0.391304	0.585366	0.367347			296
									0.421875	0.038961	296
4	16	25	19	0.173913	0.2	0.173913	0.609756	0.186047			297
14	22	13	15	0.482759	0.388889	0.482759	0.371429	0.430769			297
0	8	44	12	0	0	0	0.846154				297
									0.28125	-0.179487	297
7	17	24	16	0.304348	0.291667	0.304348	0.585366	0.297872			298
12	24	11	17	0.413793	0.333333	0.413793	0.314286	0.369231			298
0	4	48	12	0	0	0	0.923077				298
									0.296875	-0.174551	298
17	17	18	12	0.586207	0.5	0.586207	0.514286	0.539683			299
6	16	25	17	0.26087	0.272727	0.26087	0.609756	0.266667			299
1	7	45	11	0.0833333	0.125	0.0833333	0.865385	0.1			299
									0.375	-0.0207337	299
2	5	47	10	0.166667	0.285714	0.166667	0.903846	0.210526			300
14	13	28	9	0.608696	0.518519	0.608696	0.682927	0.56			300
17	13	22	12	0.586207	0.566667	0.586207	0.628571	0.576271			300
									0.515625	0.213011	300
10	20	21	13	0.434783	0.333333	0.434783	0.512195	0.377358			301
9	18	17	20	0.310345	0.333333	0.310345	0.485714	0.321429			301
4	3	49	8	0.333333	0.571429	0.333333	0.942308	0.421053			301
									0.359375	-0.0334777	301
6	18	23	17	0.26087	0.25	0.26087	0.560976	0.255319			302
16	18	17	13	0.551724	0.470588	0.551724	0.485714	0.507937			302
2	4	48	10	0.166667	0.333333	0.166667	0.923077	0.222222			302
									0.375	-0.0297667	302
7	19	22	16	0.304348	0.269231	0.304348	0.536585	0.285714			303
15	17	18	14	0.517241	0.46875	0.517241	0.514286	0.491803			303
2	4	48	10	0.166667	0.333333	0.166667	0.923077	0.222222			303
									0.375	-0.0248199	303
8	16	25	15	0.347826	0.333333	0.347826	0.609756	0.340426			304
18	16	19	11	0.62069	0.529412	0.62069	0.542857	0.571429			304
1	5	47	11	0.0833333	0.166667	0.0833333	0.903846	0.111111			304
									0.421875	0.0474658	304
4	15	26	19	0.173913	0.210526	0.173913	0.634146	0.190476			305
3	11	41	9	0.25	0.214286	0.25	0.788462	0.230769			305
9	22	13	20	0.310345	0.290323	0.310345	0.371429	0.3			305
									0.25	-0.185185	305
12	29	6	17	0.413793	0.292683	0.413793	0.171429	0.342857			306
2	14	27	21	0.0869565	0.125	0.0869565	0.658537	0.102564			306
0	7	45	12	0	0	0	0.865385				306
									0.21875	-0.303462	306
16	16	19	13	0.551724	0.5	0.551724	0.542857	0.52459			307
9	21	20	14	0.391304	0.3	0.391304	0.487805	0.339623			307
1	1	51	11	0.0833333	0.5	0.0833333	0.980769	0.142857			307
									0.40625	0.00896496	307
0	7	45	12	0	0	0	0.865385				308
16	18	17	13	0.551724	0.470588	0.551724	0.485714	0.507937			308
12	11	30	11	0.521739	0.521739	0.521739	0.731707	0.521739			308
									0.4375	0.0772928	308
15	13	22	14	0.517241	0.535714	0.517241	0.628571	0.526316			309
0	7	45	12	0	0	0	0.865385				309
10	19	22	13	0.434783	0.344828	0.434783	0.536585	0.384615			309
									0.390625	0.0146072	309
8	14	27	15	0.347826	0.363636	0.347826	0.658537	0.355556			310
14	21	14	15	0.482759	0.4	0.482759	0.4	0.4375			310
0	7	45	12	0	0	0	0.865385				310
									0.34375	-0.0790847	310
7	14	27	16	0.304348	0.333333	0.304348	0.658537	0.318182			311
16	21	14	13	0.551724	0.432432	0.551724	0.4	0.484848			311
1	5	47	11	0.0833333	0.166667	0.0833333	0.903846	0.111111			311
									0.375	-0.0372771	311
22	20	15	7	0.758621	0.52381	0.758621	0.428571	0.619718			312
8	12	29	15	0.347826	0.4	0.347826	0.707317	0.372093			312
1	1	51	11	0.0833333	0.5	0.0833333	0.980769	0.142857			312
									0.484375	0.117794	312
19	24	11	10	0.655172	0.44186	0.655172	0.314286	0.527778			313
8	9	32	15	0.347826	0.470588	0.347826	0.780488	0.4			313
0	4	48	12	0	0	0	0.923077				313
									0.421875	0.0174274	313
13	15	20	16	0.448276	0.464286	0.448276	0.571429	0.45614			314
12	15	26	11	0.521739	0.444444	0.521739	0.634146	0.48			314
1	8	44	11	0.0833333	0.111111	0.0833333	0.846154	0.0952381			314
									0.40625	0.0481409	314
7	16	25	16	0.304348	0.304348	0.304348	0.609756	0.304348			315
4	6	46	8	0.333333	0.4	0.333333	0.884615	0.363636			315
14	17	18	15	0.482759	0.451613	0.482759	0.514286	0.466667			315
									0.390625	0.0204082	315
2	5	47	10	0.166667	0.285714	0.166667	0.903846	0.210526			316
13	13	28	10	0.565217	0.5	0.565217	0.682927	0.530612			316
17	14	21	12	0.586207	0.548387	0.586207	0.6	0.566667			316
									0.5	0.185686	316
15	18	17	14	0.517241	0.454545	0.517241	0.485714	0.483871			317
9	19	22	14	0.391304	0.321429	0.391304	0.536585	0.352941			317
0	3	49	12	0	0	0	0.942308				317
									0.375	-0.0410736	317
0	5	47	12	0	0	0	0.903846				318
5	16	25	18	0.217391	0.238095	0.217391	0.609756	0.227273			318
17	21	14	12	0.586207	0.447368	0.586207	0.4	0.507463			318
									0.34375	-0.0966952	318
12	17	24	11	0.521739	0.413793	0.521739	0.585366	0.461538			319
14	15	20	15	0.482759	0.482759	0.482759	0.571429	0.482759			319
0	6	46	12	0	0	0	0.884615				319
									0.40625	0.0333863	319
7	12	29	16	0.304348	0.368421	0.304348	0.707317	0.333333			320
15	23	12	14	0.517241	0.394737	0.517241	0.342857	0.447761			320
2	5	47	10	0.166667	0.285714	0.166667	0.903846	0.210526			320
									0.375	-0.0351799	320
4	19	22	19	0.173913	0.173913	0.173913	0.536585	0.173913			321
10	20	15	19	0.344828	0.333333	0.344828	0.428571	0.338983			321
1	10	42	11	0.0833333	0.0909091	0.0833333	0.807692	0.0869565			321
									0.234375	-0.222612	321
9	19	22	14	0.391304	0.321429	0.391304	0.536585	0.352941			322
12	20	15	17	0.413793	0.375	0.413793	0.428571	0.393443			322
1	3	49	11	0.0833333	0.25	0.0833333	0.942308	0.125			322
									0.34375	-0.085622	322
9	12	29	14	0.391304	0.428571	0.391304	0.707317	0.409091			323
19	17	18	10	0.655172	0.527778	0.655172	0.514286	0.584615			323
1	6	46	11	0.0833333	0.142857	0.0833333	0.884615	0.105263			323
									0.453125	0.0985915	323
5	16	25	18	0.217391	0.238095	0.217391	0.609756	0.227273			324
0	5	47	12	0	0	0	0.903846				324
17	21	14	12	0.586207	0.447368	0.586207	0.4	0.507463			324
									0.34375	-0.0966952	324
5	4	48	7	0.416667	0.555556	0.416667	0.923077	0.47619			325
7	14	27	16	0.304348	0.333333	0.304348	0.658537	0.318182			325
13	21	14	16	0.448276	0.382353	0.448276	0.4	0.412698			325
									0.390625	0.00913061	325
10	12	29	13	0.434783	0.454545	0.434783	0.707317	0.444444			326
15	15	20	14	0.517241	0.5	0.517241	0.571429	0.508475			326
1	11	41	11	0.0833333	0.0833333	0.0833333	0.788462	0.0833333			326
									0.40625	0.0559006	326
17	20	15	12	0.586207	0.459459	0.586207	0.428571	0.515152			327
5	15	26	18	0.217391	0.25	0.217391	0.634146	0.232558			327
4	3	49	8	0.333333	0.571429	0.333333	0.942308	0.421053			327
									0.40625	0.0189593	327
9	14	27	14	0.391304	0.391304	0.391304	0.658537	0.391304			328
1	7	45	11	0.0833333	0.125	0.0833333	0.865385	0.1			328
15	18	17	14	0.517241	0.454545	0.517241	0.485714	0.483871			328
									0.390625	0.0071599	328
13	26	9	16	0.448276	0.333333	0.448276	0.257143	0.382353			329
7	13	28	16	0.304348	0.35	0.304348	0.682927	0.325581			329
0	5	47	12	0	0	0	0.903846				329
									0.3125	-0.151738	329
3	21	20	20	0.130435	0.125	0.130435	0.487805	0.12766			330
2	7	45	10	0.166667	0.222222	0.166667	0.865385	0.190476			330
13	18	17	16	0.448276	0.419355	0.448276	0.485714	0.433333			330
									0.28125	-0.160426	330
0	6	46	12	0	0	0	0.884615				331
5	15	26	18	0.217391	0.25	0.217391	0.634146	0.232558			331
11	27	8	18	0.37931	0.289474	0.37931	0.228571	0.328358			331
									0.25	-0.247766	331
14	20	15	15	0.482759	0.411765	0.482759	0.428571	0.444444			332
10	14	27	13	0.434783	0.416667	0.434783	0.658537	0.425532			332
0	6	46	12	0	0	0	0.884615				332
									0.375	-0.0297667	332
17	16	19	12	0.586207	0.515152	0.586207	0.542857	0.548387			333
11	14	27	12	0.478261	0.44	0.478261	0.658537	0.458333			333
0	6	46	12	0	0	0	0.884615				333
									0.4375	0.0754414	333
4	18	23	19	0.173913	0.181818	0.173913	0.560976	0.177778			334
17	15	20	12	0.586207	0.53125	0.586207	0.571429	0.557377			334
2	8	44	10	0.166667	0.2	0.166667	0.846154	0.181818			334
									0.359375	-0.0322581	334
10	13	28	13	0.434783	0.434783	0.434783	0.682927	0.434783			335
0	9	43	12	0	0	0	0.826923				335
17	15	20	12	0.586207	0.53125	0.586207	0.571429	0.557377			335
									0.421875	0.0644014	335
7	16	25	16	0.304348	0.304348	0.304348	0.609756	0.304348			336
2	10	42	10	0.166667	0.166667	0.166667	0.807692	0.166667			336
11	18	17	18	0.37931	0.37931	0.37931	0.485714	0.37931			336
									0.3125	-0.0906274	336
0	9	43	12	0	0	0	0.826923				337
17	16	19	12	0.586207	0.515152	0.586207	0.542857	0.548387			337
4	18	23	19	0.173913	0.181818	0.173913	0.560976	0.177778			337
									0.328125	-0.089901	337
13	21	14	16	0.448276	0.382353	0.448276	0.4	0.412698			338
0	10	42	12	0	0	0	0.807692				338
5	15	26	18	0.217391	0.25	0.217391	0.634146	0.232558			338
									0.28125	-0.163636	338
12	13	28	11	0.521739	0.48	0.521739	0.682927	0.5			339
17	17	18	12	0.586207	0.5	0.586207	0.514286	0.539683			339
0	5	47	12	0	0	0	0.903846				339
									0.453125	0.0949495	339
20	21	14	9	0.689655	0.487805	0.689655	0.4	0.571429			340
7	12	29	16	0.304348	0.368421	0.304348	0.707317	0.333333			340
1	3	49	11	0.0833333	0.25	0.0833333	0.942308	0.125			340
									0.4375	0.0487201	340
13	17	24	10	0.565217	0.433333	0.565217	0.585366	0.490566			341
1	4	48	11	0.0833333	0.2	0.0833333	0.923077	0.117647			341
13	16	19	16	0.448276	0.448276	0.448276	0.542857	0.448276			341
									0.421875	0.0546906	341
9	20	15	20	0.310345	0.310345	0.310345	0.428571	0.310345			342
7	18	23	16	0.304348	0.28	0.304348	0.560976	0.291667			342
1	9	43	11	0.0833333	0.1	0.0833333	0.826923	0.0909091			342
									0.265625	-0.175	342
18	14	21	11	0.62069	0.5625	0.62069	0.6	0.590164			343
1	5	47	11	0.0833333	0.166667	0.0833333	0.903846	0.111111			343
13	13	28	10	0.565217	0.5	0.565217	0.682927	0.530612			343
									0.5	0.180144	343
16	16	19	13	0.551724	0.5	0.551724	0.542857	0.52459			344
8	14	27	15	0.347826	0.363636	0.347826	0.658537	0.355556			344
4	6	46	8	0.333333	0.4	0.333333	0.884615	0.363636			344
									0.4375	0.0936271	344
17	21	14	12	0.586207	0.447368	0.586207	0.4	0.507463			345
6	12	29	17	0.26087	0.333333	0.26087	0.707317	0.292683			345
1	7	45	11	0.0833333	0.125	0.0833333	0.865385	0.1			345
									0.375	-0.0305958	345
13	10	31	10	0.565217	0.565217	0.565217	0.756098	0.565217			346
16	14	21	13	0.551724	0.533333	0.551724	0.6	0.542373			346
1	10	42	11	0.0833333	0.0909091	0.0833333	0.807692	0.0869565			346
									0.46875	0.151657	346
12	19	16	17	0.413793	0.387097	0.413793	0.457143	0.4			347
8	15	26	15	0.347826	0.347826	0.347826	0.634146	0.347826			347
3	7	45	9	0.25	0.3	0.25	0.865385	0.272727			347
									0.359375	-0.0298273	347
17	22	13	12	0.586207	0.435897	0.586207	0.371429	0.5			348
6	13	28	17	0.26087	0.315789	0.26087	0.682927	0.285714			348
1	5	47	11	0.0833333	0.166667	0.0833333	0.903846	0.111111			348
									0.375	-0.0423453	348
14	17	18	15	0.482759	0.451613	0.482759	0.514286	0.466667			349
10	15	26	13	0.434783	0.4	0.434783	0.634146	0.416667			349
0	8	44	12	0	0	0	0.846154				349
									0.375	-0.01346	349
9	19	22	14	0.391304	0.321429	0.391304	0.536585	0.352941			350
15	18	17	14	0.517241	0.454545	0.517241	0.485714	0.483871			350
0	3	49	12	0	0	0	0.942308				350
									0.375	-0.0410736	350
18	15	20	11	0.62069	0.545455	0.62069	0.571429	0.580645			351
2	2	50	10	0.166667	0.5	0.166667	0.961538	0.25			351
12	15	26	11	0.521739	0.444444	0.521739	0.634146	0.48			351
									0.5	0.17085	351
4	18	23	19	0.173913	0.181818	0.173913	0.560976	0.177778			352
2	4	48	10	0.166667	0.333333	0.166667	0.923077	0.222222			352
13	23	12	16	0.448276	0.361111	0.448276	0.342857	0.4			352
									0.296875	-0.164107	352
14	14	21	15	0.482759	0.5	0.482759	0.6	0.491228			353
0	8	44	12	0	0	0	0.846154				353
9	19	22	14	0.391304	0.321429	0.391304	0.536585	0.352941			353
									0.359375	-0.0314465	353
1	7	45	11	0.0833333	0.125	0.0833333	0.865385	0.1			354
17	17	18	12	0.586207	0.5	0.586207	0.514286	0.539683			354
5	17	24	18	0.217391	0.227273	0.217391	0.585366	0.222222			354
									0.359375	-0.046252	354
13	21	14	16	0.448276	0.382353	0.448276	0.4	0.412698			355
8	17	24	15	0.347826	0.32	0.347826	0.585366	0.333333			355
0	5	47	12	0	0	0	0.903846				355
									0.328125	-0.111919	355
6	15	26	17	0.26087	0.285714	0.26087	0.634146	0.272727			356
1	8	44	11	0.0833333	0.111111	0.0833333	0.846154	0.0952381			356
15	19	16	14	0.517241	0.441176	0.517241	0.457143	0.47619			356
									0.34375	-0.0670901	356
20	16	19	9	0.689655	0.555556	0.689655	0.542857	0.615385			357
11	10	31	12	0.478261	0.52381	0.478261	0.756098	0.5			357
0	7	45	12	0	0	0	0.865385				357
									0.484375	0.150101	357
6	20	21	17	0.26087	0.230769	0.26087	0.512195	0.244898			358
10	23	12	19	0.344828	0.30303	0.344828	0.342857	0.322581			358
0	5	47	12	0	0	0	0.903846				358
									0.25	-0.23821	358
10	16	19	19	0.344828	0.384615	0.344828	0.542857	0.363636			359
0	8	44	12	0	0	0	0.846154				359
12	18	23	11	0.521739	0.4	0.521739	0.560976	0.45283			359
									0.34375	-0.0516432	359
16	23	12	13	0.551724	0.410256	0.551724	0.342857	0.470588			360
0	4	48	12	0	0	0	0.923077				360
6	15	26	17	0.26087	0.285714	0.26087	0.634146	0.272727			360
									0.34375	-0.104355	360
14	17	18	15	0.482759	0.451613	0.482759	0.514286	0.466667			361
3	9	43	9	0.25	0.25	0.25	0.826923	0.25			361
7	14	27	16	0.304348	0.333333	0.304348	0.658537	0.318182			361
									0.375	0.00389105	361
17	22	13	12	0.586207	0.435897	0.586207	0.371429	0.5			362
8	8	33	15	0.347826	0.5	0.347826	0.804878	0.410256			362
3	6	46	9	0.25	0.333333	0.25	0.884615	0.285714			362
									0.4375	0.074327	362
9	14	27	14	0.391304	0.391304	0.391304	0.658537	0.391304			363
16	19	16	13	0.551724	0.457143	0.551724	0.457143	0.5			363
0	6	46	12	0	0	0	0.884615				363
									0.390625	-0.00645161	363
12	24	11	17	0.413793	0.333333	0.413793	0.314286	0.369231			364
4	17	24	19	0.173913	0.190476	0.173913	0.585366	0.181818			364
2	5	47	10	0.166667	0.285714	0.166667	0.903846	0.210526			364
									0.28125	-0.184708	364
18	17	18	11	0.62069	0.514286	0.62069	0.514286	0.5625			365
9	15	26	14	0.391304	0.375	0.391304	0.634146	0.382979			365
1	4	48	11	0.0833333	0.2	0.0833333	0.923077	0.117647			365
									0.4375	0.0668287	365
4	21	20	19	0.173913	0.16	0.173913	0.487805	0.166667			366
8	23	12	21	0.275862	0.258065	0.275862	0.342857	0.266667			366
1	7	45	11	0.0833333	0.125	0.0833333	0.865385	0.1			366
									0.203125	-0.292162	366
8	15	26	15	0.347826	0.347826	0.347826	0.634146	0.347826			367
1	9	43	11	0.0833333	0.1	0.0833333	0.826923	0.0909091			367
10	21	14	19	0.344828	0.322581	0.344828	0.4	0.333333			367
									0.296875	-0.130298	367
3	8	44	9	0.25	0.272727	0.25	0.846154	0.26087			368
11	23	12	18	0.37931	0.323529	0.37931	0.342857	0.349206			368
4	15	26	19	0.173913	0.210526	0.173913	0.634146	0.190476			368
									0.28125	-0.158599	368
0	6	46	12	0	0	0	0.884615				369
9	13	28	14	0.391304	0.409091	0.391304	0.682927	0.4			369
17	19	16	12	0.586207	0.472222	0.586207	0.457143	0.523077			369
									0.40625	0.0169766	369
1	9	43	11	0.0833333	0.1	0.0833333	0.826923	0.0909091			370
6	18	23	17	0.26087	0.25	0.26087	0.560976	0.255319			370
14	16	19	15	0.482759	0.466667	0.482759	0.542857	0.474576			370
									0.328125	-0.0775255	370
20	18	17	9	0.689655	0.526316	0.689655	0.485714	0.597015			371
0	3	49	12	0	0	0	0.942308				371
12	11	30	11	0.521739	0.521739	0.521739	0.731707	0.521739			371
									0.5	0.156855	371
2	8	44	10	0.166667	0.2	0.166667	0.846154	0.181818			372
10	20	15	19	0.344828	0.333333	0.344828	0.428571	0.338983			372
6	18	23	17	0.26087	0.25	0.26087	0.560976	0.255319			372
									0.28125	-0.152702	372
13	19	16	16	0.448276	0.40625	0.448276	0.457143	0.42623			373
2	8	44	10	0.166667	0.2	0.166667	0.846154	0.181818			373
10	12	29	13	0.434783	0.454545	0.434783	0.707317	0.444444			373
									0.390625	0.018096	373
5	16	25	18	0.217391	0.238095	0.217391	0.609756	0.227273			374
1	5	47	11	0.0833333	0.166667	0.0833333	0.903846	0.111111			374
21	16	19	8	0.724138	0.567568	0.724138	0.542857	0.636364			374
									0.421875	0.0405186	374
10	15	26	13	0.434783	0.4	0.434783	0.634146	0.416667			375
0	7	45	12	0	0	0	0.865385				375
16	16	19	13	0.551724	0.5	0.551724	0.542857	0.52459			375
									0.40625	0.0306895	375
13	19	16	16	0.448276	0.40625	0.448276	0.457143	0.42623			376
1	10	42	11	0.0833333	0.0909091	0.0833333	0.807692	0.0869565			376
7	14	27	16	0.304348	0.333333	0.304348	0.658537	0.318182			376
									0.328125	-0.0779475	376
14	19	16	15	0.482759	0.424242	0.482759	0.457143	0.451613			377
8	17	24	15	0.347826	0.32	0.347826	0.585366	0.333333			377
0	6	46	12	0	0	0	0.884615				377
									0.34375	-0.0786517	377
22	16	19	7	0.758621	0.578947	0.758621	0.542857	0.656716			378
7	11	30	16	0.304348	0.388889	0.304348	0.731707	0.341463			378
2	6	46	10	0.166667	0.25	0.166667	0.884615	0.2			378
									0.484375	0.149758	378
2	17	24	21	0.0869565	0.105263	0.0869565	0.585366	0.0952381			379
13	21	14	16	0.448276	0.382353	0.448276	0.4	0.412698			379
2	9	43	10	0.166667	0.181818	0.166667	0.826923	0.173913			379
									0.265625	-0.183786	379
13	24	11	16	0.448276	0.351351	0.448276	0.314286	0.393939			380
7	14	27	16	0.304348	0.333333	0.304348	0.658537	0.318182			380
1	5	47	11	0.0833333	0.166667	0.0833333	0.903846	0.111111			380
									0.328125	-0.115073	380
9	18	23	14	0.391304	0.333333	0.391304	0.560976	0.36			381
12	19	16	17	0.413793	0.387097	0.413793	0.457143	0.4			381
1	5	47	11	0.0833333	0.166667	0.0833333	0.903846	0.111111			381
									0.34375	-0.0734824	381
16	20	15	13	0.551724	0.444444	0.551724	0.428571	0.492308			382
1	5	47	11	0.0833333	0.166667	0.0833333	0.903846	0.111111			382
7	15	26	16	0.304348	0.318182	0.304348	0.634146	0.311111			382
									0.375	-0.0347615	382
15	21	14	14	0.517241	0.416667	0.517241	0.4	0.461538			383
7	15	26	16	0.304348	0.318182	0.304348	0.634146	0.311111			383
3	3	49	9	0.25	0.5	0.25	0.942308	0.333333			383
									0.390625	-0.00889248	383
9	16	25	14	0.391304	0.36	0.391304	0.609756	0.375			384
3	7	45	9	0.25	0.3	0.25	0.865385	0.272727			384
16	13	22	13	0.551724	0.551724	0.551724	0.628571	0.551724			384
									0.4375	0.1	384
16	20	15	13	0.551724	0.444444	0.551724	0.428571	0.492308			385
8	14	27	15	0.347826	0.363636	0.347826	0.658537	0.355556			385
1	5	47	11	0.0833333	0.166667	0.0833333	0.903846	0.111111			385
									0.390625	-0.00889248	385
16	15	20	13	0.551724	0.516129	0.551724	0.571429	0.533333			386
8	14	27	15	0.347826	0.363636	0.347826	0.658537	0.355556			386
1	10	42	11	0.0833333	0.0909091	0.0833333	0.807692	0.0869565			386
									0.390625	0.024619	386
3	15	26	20	0.130435	0.166667	0.130435	0.634146	0.146341			387
15	27	8	14	0.517241	0.357143	0.517241	0.228571	0.422535			387
1	3	49	11	0.0833333	0.25	0.0833333	0.942308	0.125			387
									0.296875	-0.192053	387
16	24	11	13	0.551724	0.4	0.551724	0.314286	0.463768			388
0	3	49	12	0	0	0	0.942308				388
6	15	26	17	0.26087	0.285714	0.26087	0.634146	0.272727			388
									0.34375	-0.112122	388
3	17	24	20	0.130435	0.15	0.130435	0.585366	0.139535			389
1	7	45	11	0.0833333	0.125	0.0833333	0.865385	0.1			389
15	21	14	14	0.517241	0.416667	0.517241	0.4	0.461538			389
									0.296875	-0.153846	389
11	24	11	18	0.37931	0.314286	0.37931	0.314286	0.34375			390
3	20	21	20	0.130435	0.130435	0.130435	0.512195	0.130435			390
0	6	46	12	0	0	0	0.884615				390
									0.21875	-0.290323	390
4	9	43	8	0.333333	0.307692	0.333333	0.826923	0.32			391
17	13	22	12	0.586207	0.566667	0.586207	0.628571	0.576271			391
10	11	30	13	0.434783	0.47619	0.434783	0.731707	0.454545			391
									0.484375	0.18361	391
19	12	23	10	0.655172	0.612903	0.655172	0.657143	0.633333			392
4	3	49	8	0.333333	0.571429	0.333333	0.942308	0.421053			392
12	14	27	11	0.521739	0.461538	0.521739	0.658537	0.489796			392
									0.546875	0.262028	392
15	17	18	14	0.517241	0.46875	0.517241	0.514286	0.491803			393
0	8	44	12	0	0	0	0.846154				393
6	18	23	17	0.26087	0.25	0.26087	0.560976	0.255319			393
									0.328125	-0.0920635	393
11	20	15	18	0.37931	0.354839	0.37931	0.428571	0.366667			394
1	7	45	11	0.0833333	0.125	0.0833333	0.865385	0.1			394
9	16	25	14	0.391304	0.36	0.391304	0.609756	0.375			394
									0.328125	-0.0894695	394
9	17	24	14	0.391304	0.346154	0.391304	0.585366	0.367347			395
18	17	18	11	0.62069	0.514286	0.62069	0.514286	0.5625			395
0	3	49	12	0	0	0	0.942308				395
									0.421875	0.0322844	395
19	16	19	10	0.655172	0.542857	0.655172	0.542857	0.59375			396
15	11	30	8	0.652174	0.576923	0.652174	0.731707	0.612245			396
0	3	49	12	0	0	0	0.942308				396
									0.53125	0.215366	396
20	17	18	9	0.689655	0.540541	0.689655	0.514286	0.606061			397
11	10	31	12	0.478261	0.52381	0.478261	0.756098	0.5			397
0	6	46	12	0	0	0	0.884615				397
									0.484375	0.144246	397
17	20	15	12	0.586207	0.459459	0.586207	0.428571	0.515152			398
8	12	29	15	0.347826	0.4	0.347826	0.707317	0.372093			398
0	7	45	12	0	0	0	0.865385				398
									0.390625	-0.0068576	398
6	21	20	17	0.26087	0.222222	0.26087	0.487805	0.24			399
12	19	16	17	0.413793	0.387097	0.413793	0.457143	0.4			399
1	5	47	11	0.0833333	0.166667	0.0833333	0.903846	0.111111			399
									0.296875	-0.15016	399
10	16	25	13	0.434783	0.384615	0.434783	0.609756	0.408163			400
17	15	20	12	0.586207	0.53125	0.586207	0.571429	0.557377			400
1	5	47	11	0.0833333	0.166667	0.0833333	0.903846	0.111111			400
									0.4375	0.0776621	400
0	6	46	12	0	0	0	0.884615				401
15	21	14	14	0.517241	0.416667	0.517241	0.4	0.461538			401
8	14	27	15	0.347826	0.363636	0.347826	0.658537	0.355556			401
									0.359375	-0.0606306	401
11	14	27	12	0.478261	0.44	0.478261	0.658537	0.458333			402
17	17	18	12	0.586207	0.5	0.586207	0.514286	0.539683			402
1	4	48	11	0.0833333	0.2	0.0833333	0.923077	0.117647			402
									0.453125	0.0949495	402
1	4	48	11	0.0833333	0.2	0.0833333	0.923077	0.117647			403
13	9	32	10	0.565217	0.590909	0.565217	0.780488	0.577778			403
19	18	17	10	0.655172	0.513514	0.655172	0.485714	0.575758			403
									0.515625	0.192511	403
15	14	21	14	0.517241	0.517241	0.517241	0.6	0.517241			404
9	16	25	14	0.391304	0.36	0.391304	0.609756	0.375			404
5	5	47	7	0.416667	0.5	0.416667	0.903846	0.454545			404
									0.453125	0.125	404
16	18	17	13	0.551724	0.470588	0.551724	0.485714	0.507937			405
0	7	45	12	0	0	0	0.865385				405
6	17	24	17	0.26087	0.26087	0.26087	0.585366	0.26087			405
									0.34375	-0.0764918	405
16	17	18	13	0.551724	0.484848	0.551724	0.514286	0.516129			406
4	6	46	8	0.333333	0.4	0.333333	0.884615	0.363636			406
8	13	28	15	0.347826	0.380952	0.347826	0.682927	0.363636			406
									0.4375	0.0914826	406
9	19	22	14	0.391304	0.321429	0.391304	0.536585	0.352941			407
0	6	46	12	0	0	0	0.884615				407
15	15	20	14	0.517241	0.5	0.517241	0.571429	0.508475			407
									0.375	-0.0199203	407
19	16	19	10	0.655172	0.542857	0.655172	0.542857	0.59375			408
7	12	29	16	0.304348	0.368421	0.304348	0.707317	0.333333			408
1	9	43	11	0.0833333	0.1	0.0833333	0.826923	0.0909091			408
									0.421875	0.0618067	408
2	5	47	10	0.166667	0.285714	0.166667	0.903846	0.210526			409
12	13	28	11	0.521739	0.48	0.521739	0.682927	0.5			409
17	15	20	12	0.586207	0.53125	0.586207	0.571429	0.557377			409
									0.484375	0.15823	409
16	21	14	13	0.551724	0.432432	0.551724	0.4	0.484848			410
1	6	46	11	0.0833333	0.142857	0.0833333	0.884615	0.105263			410
6	14	27	17	0.26087	0.3	0.26087	0.658537	0.27907			410
									0.359375	-0.0584913	410
9	11	30	14	0.391304	0.45	0.391304	0.731707	0.418605			411
14	19	16	15	0.482759	0.424242	0.482759	0.457143	0.451613			411
0	11	41	12	0	0	0	0.788462				411
									0.359375	-0.0302316	411
6	15	26	17	0.26087	0.285714	0.26087	0.634146	0.272727			412
19	15	20	10	0.655172	0.558824	0.655172	0.571429	0.603175			412
3	6	46	9	0.25	0.333333	0.25	0.884615	0.285714			412
									0.4375	0.0853513	412
20	16	19	9	0.689655	0.555556	0.689655	0.542857	0.615385			413
7	13	28	16	0.304348	0.35	0.304348	0.682927	0.325581			413
2	6	46	10	0.166667	0.25	0.166667	0.884615	0.2			413
									0.453125	0.102564	413
6	17	24	17	0.26087	0.26087	0.26087	0.585366	0.26087			414
11	21	14	18	0.37931	0.34375	0.37931	0.4	0.360656			414
3	6	46	9	0.25	0.333333	0.25	0.884615	0.285714			414
									0.3125	-0.112604	414
5	12	29	18	0.217391	0.294118	0.217391	0.707317	0.25			415
19	17	18	10	0.655172	0.527778	0.655172	0.514286	0.584615			415
1	10	42	11	0.0833333	0.0909091	0.0833333	0.807692	0.0869565			415
									0.390625	0.0130486	415
16	18	17	13	0.551724	0.470588	0.551724	0.485714	0.507937			416
0	5	47	12	0	0	0	0.903846				416
11	14	27	12	0.478261	0.44	0.478261	0.658537	0.458333			416
									0.421875	0.0432323	416
2	4	48	10	0.166667	0.333333	0.166667	0.923077	0.222222			417
18	17	18	11	0.62069	0.514286	0.62069	0.514286	0.5625			417
7	16	25	16	0.304348	0.304348	0.304348	0.609756	0.304348			417
									0.421875	0.0451613	417
2	19	22	21	0.0869565	0.0952381	0.0869565	0.536585	0.0909091			418
19	17	18	10	0.655172	0.527778	0.655172	0.514286	0.584615			418
0	7	45	12	0	0	0	0.865385				418
									0.328125	-0.107445	418
18	18	17	11	0.62069	0.5	0.62069	0.485714	0.553846			419
12	10	31	11	0.521739	0.545455	0.521739	0.756098	0.533333			419
1	5	47	11	0.0833333	0.166667	0.0833333	0.903846	0.111111			419
									0.484375	0.146322	419
14	23	12	15	0.482759	0.378378	0.482759	0.342857	0.424242			420
6	15	26	17	0.26087	0.285714	0.26087	0.634146	0.272727			420
1	5	47	11	0.0833333	0.166667	0.0833333	0.903846	0.111111			420
									0.328125	-0.115073	420
15	24	11	14	0.517241	0.384615	0.517241	0.314286	0.441176			421
6	12	29	17	0.26087	0.333333	0.26087	0.707317	0.292683			421
1	6	46	11	0.0833333	0.142857	0.0833333	0.884615	0.105263			421
									0.34375	-0.0895825	421
4	15	26	19	0.173913	0.210526	0.173913	0.634146	0.190476			422
12	27	8	17	0.413793	0.307692	0.413793	0.228571	0.352941			422
1	5	47	11	0.0833333	0.166667	0.0833333	0.903846	0.111111			422
									0.265625	-0.224756	422
12	11	30	11	0.521739	0.521739	0.521739	0.731707	0.521739			423
19	18	17	10	0.655172	0.513514	0.655172	0.485714	0.575758			423
0	4	48	12	0	0	0	0.923077				423
									0.484375	0.136549	423
1	4	48	11	0.0833333	0.2	0.0833333	0.923077	0.117647			424
16	16	19	13	0.551724	0.5	0.551724	0.542857	0.52459			424
9	18	23	14	0.391304	0.333333	0.391304	0.560976	0.36			424
									0.40625	0.022115	424
17	19	16	12	0.586207	0.472222	0.586207	0.457143	0.523077			425
11	11	30	12	0.478261	0.5	0.478261	0.731707	0.488889			425
0	6	46	12	0	0	0	0.884615				425
									0.4375	0.0687146	425
19	19	16	10	0.655172	0.5	0.655172	0.457143	0.567164			426
10	13	28	13	0.434783	0.434783	0.434783	0.682927	0.434783			426
0	3	49	12	0	0	0	0.942308				426
									0.453125	0.0778098	426
5	13	28	18	0.217391	0.277778	0.217391	0.682927	0.243902			427
16	22	13	13	0.551724	0.421053	0.551724	0.371429	0.477612			427
3	5	47	9	0.25	0.375	0.25	0.903846	0.3			427
									0.375	-0.0305958	427
17	20	15	12	0.586207	0.459459	0.586207	0.428571	0.515152			428
0	4	48	12	0	0	0	0.923077				428
9	14	27	14	0.391304	0.391304	0.391304	0.658537	0.391304			428
									0.40625	0.00572363	428
13	20	15	16	0.448276	0.393939	0.448276	0.428571	0.419355			429
1	10	42	11	0.0833333	0.0909091	0.0833333	0.807692	0.0869565			429
6	14	27	17	0.26087	0.3	0.26087	0.658537	0.27907			429
									0.3125	-0.105614	429
20	21	14	9	0.689655	0.487805	0.689655	0.4	0.571429			430
8	8	33	15	0.347826	0.5	0.347826	0.804878	0.410256			430
2	5	47	10	0.166667	0.285714	0.166667	0.903846	0.210526			430
									0.46875	0.113646	430
10	15	20	19	0.344828	0.4	0.344828	0.571429	0.37037			431
7	20	21	16	0.304348	0.259259	0.304348	0.512195	0.28			431
2	10	42	10	0.166667	0.166667	0.166667	0.807692	0.166667			431
									0.296875	-0.105142	431
17	22	13	12	0.586207	0.435897	0.586207	0.371429	0.5			432
8	12	29	15	0.347826	0.4	0.347826	0.707317	0.372093			432
0	5	47	12	0	0	0	0.903846				432
									0.390625	-0.0208589	432
16	12	23	13	0.551724	0.571429	0.551724	0.657143	0.561404			433
14	13	28	9	0.608696	0.518519	0.608696	0.682927	0.56			433
4	5	47	8	0.333333	0.444444	0.333333	0.903846	0.380952			433
									0.53125	0.248532	433
10	13	28	13	0.434783	0.434783	0.434783	0.682927	0.434783			434
16	18	17	13	0.551724	0.470588	0.551724	0.485714	0.507937			434
0	7	45	12	0	0	0	0.865385				434
									0.40625	0.0260312	434
17	16	19	12	0.586207	0.515152	0.586207	0.542857	0.548387			435
11	12	29	12	0.478261	0.478261	0.478261	0.707317	0.478261			435
1	7	45	11	0.0833333	0.125	0.0833333	0.865385	0.1			435
									0.453125	0.10899	435
14	21	14	15	0.482759	0.4	0.482759	0.4	0.4375			436
2	5	47	10	0.166667	0.285714	0.166667	0.903846	0.210526			436
7	15	26	16	0.304348	0.318182	0.304348	0.634146	0.311111			436
									0.359375	-0.0533922	436
10	23	12	19	0.344828	0.30303	0.344828	0.342857	0.322581			437
3	19	22	20	0.130435	0.136364	0.130435	0.536585	0.133333			437
1	8	44	11	0.0833333	0.111111	0.0833333	0.846154	0.0952381			437
									0.21875	-0.267327	437
1	5	47	11	0.0833333	0.166667	0.0833333	0.903846	0.111111			438
12	15	26	11	0.521739	0.444444	0.521739	0.634146	0.48			438
13	18	17	16	0.448276	0.419355	0.448276	0.485714	0.433333			438
									0.40625	0.028754	438
10	9	32	13	0.434783	0.526316	0.434783	0.780488	0.47619			439
4	2	50	8	0.333333	0.666667	0.333333	0.961538	0.444444			439
21	18	17	8	0.724138	0.538462	0.724138	0.485714	0.617647			439
									0.546875	0.2443	439
0	5	47	12	0	0	0	0.903846				440
12	11	30	11	0.521739	0.521739	0.521739	0.731707	0.521739			440
19	17	18	10	0.655172	0.527778	0.655172	0.514286	0.584615			440
									0.484375	0.142509	440
12	14	27	11	0.521739	0.461538	0.521739	0.658537	0.489796			441
13	12	23	16	0.448276	0.52	0.448276	0.657143	0.481481			441
2	11	41	10	0.166667	0.153846	0.166667	0.788462	0.16			441
									0.421875	0.0951471	441
15	21	14	14	0.517241	0.416667	0.517241	0.4	0.461538			442
0	5	47	12	0	0	0	0.903846				442
3	20	21	20	0.130435	0.130435	0.130435	0.512195	0.130435			442
									0.28125	-0.19529	442
8	14	27	15	0.347826	0.363636	0.347826	0.658537	0.355556			443
16	23	12	13	0.551724	0.410256	0.551724	0.342857	0.470588			443
0	3	49	12	0	0	0	0.942308				443
									0.375	-0.0565415	443
0	6	46	12	0	0	0	0.884615				444
7	15	26	16	0.304348	0.318182	0.304348	0.634146	0.311111			444
13	23	12	16	0.448276	0.361111	0.448276	0.342857	0.4			444
									0.3125	-0.138238	444
19	19	16	10	0.655172	0.5	0.655172	0.457143	0.567164			445
9	9	32	14	0.391304	0.5	0.391304	0.780488	0.439024			445
1	7	45	11	0.0833333	0.125	0.0833333	0.865385	0.1			445
									0.453125	0.0982287	445
5	16	25	18	0.217391	0.238095	0.217391	0.609756	0.227273			446
14	20	15	15	0.482759	0.411765	0.482759	0.428571	0.444444			446
2	7	45	10	0.166667	0.222222	0.166667	0.865385	0.190476			446
									0.328125	-0.092497	446
11	12	29	12	0.478261	0.478261	0.478261	0.707317	0.478261			447
19	14	21	10	0.655172	0.575758	0.655172	0.6	0.612903			447
0	8	44	12	0	0	0	0.846154				447
									0.46875	0.134447	447
0	4	48	12	0	0	0	0.923077				448
9	18	17	20	0.310345	0.333333	0.310345	0.485714	0.321429			448
6	27	14	17	0.26087	0.181818	0.26087	0.341463	0.214286			448
									0.234375	-0.251397	448
7	10	31	16	0.304348	0.411765	0.304348	0.756098	0.35			449
1	6	46	11	0.0833333	0.142857	0.0833333	0.884615	0.105263			449
17	23	12	12	0.586207	0.425	0.586207	0.342857	0.492754			449
									0.390625	-0.0142219	449
19	17	18	10	0.655172	0.527778	0.655172	0.514286	0.584615			450
7	10	31	16	0.304348	0.411765	0.304348	0.756098	0.35			450
6	5	47	6	0.5	0.545455	0.5	0.903846	0.521739			450
									0.5	0.190194	450
7	16	25	16	0.304348	0.304348	0.304348	0.609756	0.304348			451
12	19	16	17	0.413793	0.387097	0.413793	0.457143	0.4			451
1	9	43	11	0.0833333	0.1	0.0833333	0.826923	0.0909091			451
									0.3125	-0.105181	451
11	17	24	12	0.478261	0.392857	0.478261	0.585366	0.431373			452
10	16	19	19	0.344828	0.384615	0.344828	0.542857	0.363636			452
0	10	42	12	0	0	0	0.807692				452
									0.328125	-0.0674942	452
19	18	17	10	0.655172	0.513514	0.655172	0.485714	0.575758			453
2	1	51	10	0.166667	0.666667	0.166667	0.980769	0.266667			453
11	13	28	12	0.478261	0.458333	0.478261	0.682927	0.468085			453
									0.5	0.158932	453
4	17	24	19	0.173913	0.190476	0.173913	0.585366	0.181818			454
16	17	18	13	0.551724	0.484848	0.551724	0.514286	0.516129			454
1	9	43	11	0.0833333	0.1	0.0833333	0.826923	0.0909091			454
									0.328125	-0.0851735	454
17	21	14	12	0.586207	0.447368	0.586207	0.4	0.507463			455
8	11	30	15	0.347826	0.421053	0.347826	0.731707	0.380952			455
1	6	46	11	0.0833333	0.142857	0.0833333	0.884615	0.105263			455
									0.40625	0.0165791	455
8	15	26	15	0.347826	0.347826	0.347826	0.634146	0.347826			456
1	5	47	11	0.0833333	0.166667	0.0833333	0.903846	0.111111			456
14	21	14	15	0.482759	0.4	0.482759	0.4	0.4375			456
									0.359375	-0.0580645	456
17	21	14	12	0.586207	0.447368	0.586207	0.4	0.507463			457
4	15	26	19	0.173913	0.210526	0.173913	0.634146	0.190476			457
0	7	45	12	0	0	0	0.865385				457
									0.328125	-0.112818	457
2	22	19	21	0.0869565	0.0833333	0.0869565	0.463415	0.0851064			458
7	23	12	22	0.241379	0.233333	0.241379	0.342857	0.237288			458
2	8	44	10	0.166667	0.2	0.166667	0.846154	0.181818			458
									0.171875	-0.328113	458
11	25	10	18	0.37931	0.305556	0.37931	0.285714	0.338462			459
8	15	26	15	0.347826	0.347826	0.347826	0.634146	0.347826			459
1	4	48	11	0.0833333	0.2	0.0833333	0.923077	0.117647			459
									0.3125	-0.143321	459
17	19	16	12	0.586207	0.472222	0.586207	0.457143	0.523077			460
10	13	28	13	0.434783	0.434783	0.434783	0.682927	0.434783			460
0	5	47	12	0	0	0	0.903846				460
									0.421875	0.0385708	460
6	22	19	17	0.26087	0.214286	0.26087	0.463415	0.235294			461
11	18	17	18	0.37931	0.37931	0.37931	0.485714	0.37931			461
0	7	45	12	0	0	0	0.865385				461
									0.265625	-0.190344	461
18	17	18	11	0.62069	0.514286	0.62069	0.514286	0.5625			462
10	10	31	13	0.434783	0.5	0.434783	0.756098	0.465116			462
1	8	44	11	0.0833333	0.111111	0.0833333	0.846154	0.0952381			462
									0.453125	0.108635	462
20	17	18	9	0.689655	0.540541	0.689655	0.514286	0.606061			463
0	8	44	12	0	0	0	0.846154				463
7	12	29	16	0.304348	0.368421	0.304348	0.707317	0.333333			463
									0.421875	0.048996	463
12	19	16	17	0.413793	0.387097	0.413793	0.457143	0.4			464
1	7	45	11	0.0833333	0.125	0.0833333	0.865385	0.1			464
11	14	27	12	0.478261	0.44	0.478261	0.658537	0.458333			464
									0.375	-0.01346	464
20	13	22	9	0.689655	0.606061	0.689655	0.628571	0.645161			465
12	11	30	11	0.521739	0.521739	0.521739	0.731707	0.521739			465
0	8	44	12	0	0	0	0.846154				465
									0.5	0.185362	465
9	19	22	14	0.391304	0.321429	0.391304	0.536585	0.352941			466
12	19	16	17	0.413793	0.387097	0.413793	0.457143	0.4			466
0	5	47	12	0	0	0	0.903846				466
									0.328125	-0.103891	466
14	26	9	15	0.482759	0.35	0.482759	0.257143	0.405797			467
6	13	28	17	0.26087	0.315789	0.26087	0.682927	0.285714			467
0	5	47	12	0	0	0	0.903846				467
									0.3125	-0.154572	467
1	7	45	11	0.0833333	0.125	0.0833333	0.865385	0.1			468
15	21	14	14	0.517241	0.416667	0.517241	0.4	0.461538			468
11	9	32	12	0.478261	0.55	0.478261	0.780488	0.511628			468
									0.421875	0.0512821	468
10	16	25	13	0.434783	0.384615	0.434783	0.609756	0.408163			469
16	18	17	13	0.551724	0.470588	0.551724	0.485714	0.507937			469
0	4	48	12	0	0	0	0.923077				469
									0.40625	0.012987	469
0	10	42	12	0	0	0	0.807692				470
6	14	27	17	0.26087	0.3	0.26087	0.658537	0.27907			470
10	24	11	19	0.344828	0.294118	0.344828	0.314286	0.31746			470
									0.25	-0.214229	470
4	5	47	8	0.333333	0.444444	0.333333	0.903846	0.380952			471
11	17	24	12	0.478261	0.392857	0.478261	0.585366	0.431373			471
13	14	21	16	0.448276	0.481481	0.448276	0.6	0.464286			471
									0.4375	0.100351	471
8	14	27	15	0.347826	0.363636	0.347826	0.658537	0.355556			472
18	17	18	11	0.62069	0.514286	0.62069	0.514286	0.5625			472
0	7	45	12	0	0	0	0.865385				472
									0.40625	0.0236853	472
17	15	20	12	0.586207	0.53125	0.586207	0.571429	0.557377			473
1	4	48	11	0.0833333	0.2	0.0833333	0.923077	0.117647			473
11	16	25	12	0.478261	0.407407	0.478261	0.609756	0.44			473
									0.453125	0.0993164	473
6	13	28	17	0.26087	0.315789	0.26087	0.682927	0.285714			474
12	22	13	17	0.413793	0.352941	0.413793	0.371429	0.380952			474
1	10	42	11	0.0833333	0.0909091	0.0833333	0.807692	0.0869565			474
									0.296875	-0.133412	474
11	25	10	18	0.37931	0.305556	0.37931	0.285714	0.338462			475
6	16	25	17	0.26087	0.272727	0.26087	0.609756	0.266667			475
0	6	46	12	0	0	0	0.884615				475
									0.265625	-0.215845	475
0	6	46	12	0	0	0	0.884615				476
8	15	26	15	0.347826	0.347826	0.347826	0.634146	0.347826			476
17	18	17	12	0.586207	0.485714	0.586207	0.485714	0.53125			476
									0.390625	-0.00645161	476
17	19	16	12	0.586207	0.472222	0.586207	0.457143	0.523077			477
4	17	24	19	0.173913	0.190476	0.173913	0.585366	0.181818			477
1	6	46	11	0.0833333	0.142857	0.0833333	0.884615	0.105263			477
									0.34375	-0.0816901	477
9	13	28	14	0.391304	0.409091	0.391304	0.682927	0.4			478
4	5	47	8	0.333333	0.444444	0.333333	0.903846	0.380952			478
17	16	19	12	0.586207	0.515152	0.586207	0.542857	0.548387			478
									0.46875	0.138218	478
3	11	30	20	0.130435	0.214286	0.130435	0.731707	0.162162			479
2	8	44	10	0.166667	0.2	0.166667	0.846154	0.181818			479
14	26	9	15	0.482759	0.35	0.482759	0.257143	0.405797			479
									0.296875	-0.154771	479
13	24	11	16	0.448276	0.351351	0.448276	0.314286	0.393939			480
7	16	25	16	0.304348	0.304348	0.304348	0.609756	0.304348			480
0	4	48	12	0	0	0	0.923077				480
									0.3125	-0.151267	480
9	18	17	20	0.310345	0.333333	0.310345	0.485714	0.321429			481
10	18	23	13	0.434783	0.357143	0.434783	0.560976	0.392157			481
1	8	44	11	0.0833333	0.111111	0.0833333	0.846154	0.0952381			481
									0.3125	-0.0995705	481
13	14	27	10	0.565217	0.481481	0.565217	0.658537	0.52			482
18	14	21	11	0.62069	0.5625	0.62069	0.6	0.590164			482
2	3	49	10	0.166667	0.4	0.166667	0.942308	0.235294			482
									0.515625	0.202252	482
1	5	47	11	0.0833333	0.166667	0.0833333	0.903846	0.111111			483
6	18	23	17	0.26087	0.25	0.26087	0.560976	0.255319			483
13	21	14	16	0.448276	0.382353	0.448276	0.4	0.412698			483
									0.3125	-0.132743	483
10	13	28	13	0.434783	0.434783	0.434783	0.682927	0.434783			484
13	17	18	16	0.448276	0.433333	0.448276	0.514286	0.440678			484
4	7	45	8	0.333333	0.363636	0.333333	0.865385	0.347826			484
									0.421875	0.0768031	484
9	12	29	14	0.391304	0.428571	0.391304	0.707317	0.409091			485
17	18	17	12	0.586207	0.485714	0.586207	0.485714	0.53125			485
2	6	46	10	0.166667	0.25	0.166667	0.884615	0.2			485
									0.4375	0.0791367	485
10	10	31	13	0.434783	0.5	0.434783	0.756098	0.465116			486
19	17	18	10	0.655172	0.527778	0.655172	0.514286	0.584615			486
1	7	45	11	0.0833333	0.125	0.0833333	0.865385	0.1			486
									0.46875	0.128205	486
11	14	21	18	0.37931	0.44	0.37931	0.6	0.407407			487
9	19	22	14	0.391304	0.321429	0.391304	0.536585	0.352941			487
1	10	42	11	0.0833333	0.0909091	0.0833333	0.807692	0.0869565			487
									0.328125	-0.060501	487
2	7	45	10	0.166667	0.222222	0.166667	0.865385	0.190476			488
12	15	20	17	0.413793	0.444444	0.413793	0.571429	0.428571			488
8	20	21	15	0.347826	0.285714	0.347826	0.512195	0.313725			488
									0.34375	-0.04959	488
18	17	18	11	0.62069	0.514286	0.62069	0.514286	0.5625			489
1	5	47	11	0.0833333	0.166667	0.0833333	0.903846	0.111111			489
8	15	26	15	0.347826	0.347826	0.347826	0.634146	0.347826			489
									0.421875	0.0451613	489
17	20	15	12	0.586207	0.459459	0.586207	0.428571	0.515152			490
7	14	27	16	0.304348	0.333333	0.304348	0.658537	0.318182			490
0	6	46	12	0	0	0	0.884615				490
									0.375	-0.0372771	490
19	17	18	10	0.655172	0.527778	0.655172	0.514286	0.584615			491
1	6	46	11	0.0833333	0.142857	0.0833333	0.884615	0.105263			491
9	12	29	14	0.391304	0.428571	0.391304	0.707317	0.409091			491
									0.453125	0.0985915	491
14	24	11	15	0.482759	0.368421	0.482759	0.314286	0.41791			492
6	15	26	17	0.26087	0.285714	0.26087	0.634146	0.272727			492
0	5	47	12	0	0	0	0.903846				492
									0.3125	-0.148919	492
13	20	15	16	0.448276	0.393939	0.448276	0.428571	0.419355			493
0	7	45	12	0	0	0	0.865385				493
7	17	24	16	0.304348	0.291667	0.304348	0.585366	0.297872			493
									0.3125	-0.12505	493
1	9	43	11	0.0833333	0.1	0.0833333	0.826923	0.0909091			494
7	14	27	16	0.304348	0.333333	0.304348	0.658537	0.318182			494
15	18	17	14	0.517241	0.454545	0.517241	0.485714	0.483871			494
									0.359375	-0.0347003	494
9	20	21	14	0.391304	0.310345	0.391304	0.512195	0.346154			495
10	17	18	19	0.344828	0.37037	0.344828	0.514286	0.357143			495
2	6	46	10	0.166667	0.25	0.166667	0.884615	0.2			495
									0.328125	-0.0792157	495
3	22	19	20	0.130435	0.12	0.130435	0.463415	0.125			496
0	5	47	12	0	0	0	0.903846				496
11	23	12	18	0.37931	0.323529	0.37931	0.342857	0.349206			496
									0.21875	-0.292929	496
1	9	43	11	0.0833333	0.1	0.0833333	0.826923	0.0909091			497
13	21	14	16	0.448276	0.382353	0.448276	0.4	0.412698			497
4	16	25	19	0.173913	0.2	0.173913	0.609756	0.186047			497
									0.28125	-0.163636	497
6	18	23	17	0.26087	0.25	0.26087	0.560976	0.255319			498
16	19	16	13	0.551724	0.457143	0.551724	0.457143	0.5			498
0	5	47	12	0	0	0	0.903846				498
									0.34375	-0.0886999	498
14	21	14	15	0.482759	0.4	0.482759	0.4	0.4375			499
10	9	32	13	0.434783	0.526316	0.434783	0.780488	0.47619			499
[truncated: 2,002 more rows]

## Sheet: statistical
Accuracy	Cohen's kappa	Iteration
0.59375	0.346939	703
0.578125	0.309353	789			Average
0.5625	0.282051	609			Accuracy	Cohen's kappa
0.5625	0.275667	131			0.375063	-0.0233875
0.546875	0.2713	918
0.546875	0.265241	68
0.546875	0.264659	933
0.546875	0.262028	392
0.546875	0.255217	907
0.53125	0.248532	433
0.546875	0.247974	14
0.53125	0.244986	205
0.546875	0.2443	439
0.53125	0.242006	970
0.53125	0.238095	206
0.53125	0.23292	857
0.53125	0.229844	688
0.515625	0.229814	553
0.53125	0.227675	972
0.515625	0.226511	884
0.53125	0.224556	254
0.53125	0.224242	277
0.515625	0.222571	975
0.53125	0.222357	104
0.53125	0.222357	936
0.53125	0.221727	748
0.515625	0.22135	44
0.515625	0.21581	745
0.53125	0.215366	396
0.53125	0.214403	736
0.515625	0.214257	558
0.515625	0.213011	300
0.515625	0.212698	148
0.515625	0.211133	809
0.5	0.204969	613
0.515625	0.204172	825
0.515625	0.203852	966
0.5	0.203423	721
0.515625	0.202252	482
0.5	0.194652	762
0.515625	0.194478	739
0.5	0.192747	808
0.515625	0.192511	403
0.5	0.190834	521
0.5	0.190194	450
0.5	0.189232	74
0.5	0.188911	238
0.5	0.185686	316
0.5	0.185362	465
0.484375	0.18361	391
0.5	0.181455	6
0.5	0.180144	343
0.484375	0.176608	98
0.484375	0.175322	57
0.5	0.17085	351
0.484375	0.169811	692
0.484375	0.165217	709
0.484375	0.163895	733
0.484375	0.163564	562
0.484375	0.161905	522
0.484375	0.160239	571
0.5	0.158932	262
0.5	0.158932	453
0.46875	0.158871	729
0.484375	0.158566	701
0.484375	0.15823	409
0.484375	0.157895	684
0.5	0.156855	371
0.484375	0.15655	952
0.5	0.156507	115
0.484375	0.154862	568
0.484375	0.152488	760
0.484375	0.151807	253
0.46875	0.151657	346
0.484375	0.150442	5
0.484375	0.150101	357
0.484375	0.149758	378
0.484375	0.14873	644
0.484375	0.14873	744
0.484375	0.146322	419
0.46875	0.144318	27
0.484375	0.144246	397
0.484375	0.144246	792
0.46875	0.142632	87
0.484375	0.142509	440
0.484375	0.142161	550
0.484375	0.140765	821
0.484375	0.140415	676
0.46875	0.140261	620
0.46875	0.140261	942
0.46875	0.139921	78
0.484375	0.139013	734
0.46875	0.138218	478
0.46875	0.137876	232
0.484375	0.136549	239
0.484375	0.136549	423
0.484375	0.136549	960
0.46875	0.136508	251
0.453125	0.136469	923
0.46875	0.136165	203
0.46875	0.135135	130
0.46875	0.134447	447
0.46875	0.134103	12
0.453125	0.130097	200
0.46875	0.128554	850
0.46875	0.128205	486
0.46875	0.127156	63
0.46875	0.126806	13
0.46875	0.12505	17
0.46875	0.12505	606
0.453125	0.125	279
0.453125	0.125	404
0.46875	0.124698	979
0.46875	0.124346	156
0.46875	0.122934	764
0.46875	0.122581	186
0.453125	0.121224	64
0.46875	0.120808	876
0.453125	0.119497	888
0.46875	0.118314	648
0.484375	0.117794	312
0.453125	0.116719	61
0.46875	0.116525	932
0.453125	0.114974	874
0.453125	0.114974	950
0.46875	0.113646	430
0.453125	0.113573	894
0.453125	0.113222	190
0.453125	0.112871	726
0.453125	0.112871	927
0.453125	0.112871	988
0.46875	0.112199	756
0.453125	0.111464	766
0.453125	0.111111	135
0.453125	0.111111	564
0.453125	0.111111	846
0.46875	0.11002	649
0.453125	0.10899	435
0.453125	0.108635	462
0.46875	0.108197	665
0.46875	0.107831	662
0.453125	0.10757	849
0.453125	0.107214	70
0.46875	0.106366	909
0.453125	0.105074	517
0.453125	0.105074	803
0.453125	0.104358	76
0.453125	0.104358	807
0.453125	0.102924	566
0.453125	0.102564	413
0.453125	0.101484	236
0.4375	0.101404	720
0.453125	0.100763	831
0.4375	0.100703	511
0.453125	0.100402	529
0.4375	0.100351	471
0.4375	0.1	384
0.453125	0.0996785	512
0.453125	0.0993164	473
0.453125	0.0985915	323
0.453125	0.0985915	491
0.453125	0.0982287	445
0.453125	0.0967742	595
0.453125	0.0960452	171
0.421875	0.0951471	441
0.453125	0.0949495	339
0.453125	0.0949495	402
0.4375	0.0939835	535
0.4375	0.0936271	81
0.4375	0.0936271	344
0.453125	0.0923825	707
0.453125	0.0920146	261
0.4375	0.0918408	210
0.4375	0.0918408	912
0.4375	0.0914826	406
0.453125	0.09054	556
0.453125	0.09054	996
0.4375	0.0900474	231
0.453125	0.0898009	246
0.4375	0.0896879	711
0.4375	0.0896879	801
0.453125	0.0860873	878
0.4375	0.0853513	412
0.4375	0.0849881	10
0.4375	0.0835322	24
0.4375	0.0813397	985
0.4375	0.0802395	572
0.4375	0.0798722	58
0.4375	0.0798722	993
0.4375	0.0795046	544
0.4375	0.0795046	841
0.4375	0.0791367	485
0.453125	0.0778098	426
0.4375	0.0776621	400
0.4375	0.0776621	818
0.453125	0.07743	902
0.4375	0.0772928	308
0.421875	0.0768031	235
0.421875	0.0768031	484
0.453125	0.0755262	280
0.4375	0.0754414	126
0.4375	0.0754414	333
0.453125	0.0751445	505
0.4375	0.0746988	160
0.4375	0.074327	362
0.4375	0.073955	554
0.4375	0.0735826	16
0.453125	0.0732313	833
0.4375	0.072837	504
0.421875	0.0728269	250
0.421875	0.0724638	157
0.421875	0.0721003	906
0.4375	0.0717164	48
0.4375	0.0713422	612
0.421875	0.0710082	626
0.4375	0.0709677	270
0.421875	0.0702788	215
0.4375	0.0687146	120
0.4375	0.0687146	425
0.4375	0.0687146	610
0.421875	0.06845	1
0.4375	0.0668287	365
0.4375	0.0668287	560
0.453125	0.0666667	967
0.421875	0.0666141	685
0.421875	0.0666141	804
0.421875	0.0666141	824
0.4375	0.0645554	597
0.421875	0.0644014	335
0.4375	0.0641755	508
0.421875	0.0640316	195
0.4375	0.0626526	139
0.421875	0.0625495	865
0.4375	0.0622711	910
0.421875	0.0621782	791
0.421875	0.0618067	408
0.421875	0.0606902	38
0.4375	0.0603589	603
0.4375	0.0599755	21
0.421875	0.0599444	628
0.40625	0.0595514	722
0.40625	0.0584592	213
0.40625	0.0584592	673
0.421875	0.0584493	600
0.4375	0.058054	95
0.421875	0.0577	653
0.421875	0.0577	891
0.421875	0.0565737	621
0.40625	0.0559006	326
0.421875	0.0550678	755
0.421875	0.0546906	341
0.421875	0.0543131	294
0.421875	0.0539353	840
0.421875	0.0539353	897
0.421875	0.0535572	162
0.421875	0.0535572	671
0.40625	0.0533281	583
0.40625	0.0514821	977
0.421875	0.0512821	20
0.421875	0.0512821	468
0.4375	0.0510708	89
0.421875	0.0497592	627
0.421875	0.0497592	763
0.421875	0.0497592	769
0.421875	0.0497592	867
0.421875	0.0493778	100
0.421875	0.048996	113
0.421875	0.048996	463
0.4375	0.0487201	187
0.4375	0.0487201	340
0.40625	0.0481409	314
0.421875	0.0474658	304
0.40625	0.0470219	784
0.421875	0.0466989	575
0.40625	0.0459004	59
0.421875	0.0455462	123
0.40625	0.0455259	167
0.421875	0.0451613	265
0.421875	0.0451613	417
0.421875	0.0451613	489
0.40625	0.0451512	72
0.40625	0.0447761	659
0.421875	0.0447761	751
0.40625	0.0440252	185
0.40625	0.0440252	260
0.421875	0.0432323	416
0.421875	0.0424586	805
0.40625	0.0417652	974
0.421875	0.0409072	567
0.421875	0.0405186	374
0.421875	0.0405186	860
0.40625	0.0402526	895
0.40625	0.039115	271
0.421875	0.038961	296
0.421875	0.038961	617
0.421875	0.038961	946
0.421875	0.0385708	460
0.40625	0.0383551	191
0.40625	0.037213	832
0.40625	0.0368317	872
0.421875	0.0366151	777
0.40625	0.0364501	111
0.421875	0.036223	66
0.421875	0.036223	708
0.421875	0.036223	772
0.40625	0.0345375	913
0.421875	0.0342577	719
0.421875	0.0342577	965
0.421875	0.0338637	826
0.40625	0.0337704	948
0.40625	0.0333863	319
0.421875	0.0322844	189
0.421875	0.0322844	395
0.40625	0.0318471	686
0.40625	0.0310757	761
0.390625	0.0310559	596
0.40625	0.0306895	375
0.40625	0.0306895	845
0.40625	0.030303	525
0.40625	0.030303	747
0.421875	0.0295082	632
0.390625	0.0291715	228
0.390625	0.0287938	675
0.40625	0.028754	438
0.40625	0.028366	577
0.40625	0.0279776	40
0.40625	0.0279776	46
0.40625	0.0279776	245
0.390625	0.0269006	223
0.40625	0.0260312	434
0.40625	0.025641	154
0.390625	0.024619	386
0.40625	0.024077	15
0.40625	0.024077	73
0.40625	0.0236853	136
0.40625	0.0236853	285
0.40625	0.0236853	472
0.40625	0.0236853	637
0.40625	0.0236853	925
0.390625	0.0227095	528
0.390625	0.0227095	837
0.421875	0.0222956	103
0.40625	0.022115	424
0.390625	0.0219436	11
0.40625	0.0217216	538
0.40625	0.021328	645
0.390625	0.0204082	315
0.40625	0.0197501	62
0.40625	0.0189593	327
0.40625	0.0189593	611
0.390625	0.018096	373
0.390625	0.0177096	503
0.375	0.0176516	674
0.421875	0.0174274	313
0.40625	0.0173737	234
0.40625	0.0169766	369
0.40625	0.0169766	911
0.40625	0.0165791	455
0.40625	0.0161812	695
0.390625	0.0157729	866
0.390625	0.0153846	976
0.40625	0.0149858	668
0.40625	0.0149858	788
0.390625	0.0146072	309
0.390625	0.014218	151
0.40625	0.0141873	889
0.390625	0.0138285	883
0.40625	0.0137875	212
0.40625	0.0137875	881
0.390625	0.0130486	415
0.40625	0.012987	283
0.40625	0.012987	469
0.390625	0.0118765	681
0.390625	0.0118765	768
0.390625	0.0118765	908
0.390625	0.0118765	930
0.390625	0.0110935	499
0.390625	0.0110935	510
0.375	0.0108192	839
0.40625	0.010175	286
0.40625	0.010175	743
0.390625	0.00952381	18
0.390625	0.00952381	601
0.390625	0.00913061	325
0.390625	0.00913061	853
0.390625	0.00913061	999
0.40625	0.00896496	307
0.375	0.00890437	555
0.40625	0.00815661	182
0.40625	0.00815661	796
0.40625	0.00775194	559
0.390625	0.00755467	924
0.390625	0.00755467	954
0.390625	0.0071599	328
0.390625	0.0071599	870
0.390625	0.0071599	900
0.390625	0.00636943	957
0.40625	0.00572363	428
0.390625	0.00557769	142
0.40625	0.00531697	145
0.40625	0.00531697	188
0.390625	0.00478469	39
0.390625	0.00478469	716
0.390625	0.00478469	817
0.390625	0.00438771	746
0.375	0.00427849	693
0.375	0.00389105	361
0.375	0.00389105	943
0.390625	0.00279664	852
0.390625	0.00279664	964
0.390625	0.00239808	599
0.375	0.00233827	204
0.375	0.00233827	795
0.390625	0.0019992	149
0.375	0.00156006	83
0.40625	0.000821693	164
0.40625	0.000821693	551
0.390625	0.000800641	107
0.390625	0.000800641	586
0.390625	0.000800641	887
0.390625	0.000400481	65
0.390625	0.000400481	666
0.390625	0.000400481	767
0.390625	0	0
0.390625	0	29
0.375	0	885
0.390625	-0.00120337	724
0.390625	-0.00120337	939
0.40625	-0.00164745	30
0.390625	-0.00240964	585
0.390625	-0.00281237	84
0.390625	-0.00402253	705
0.390625	-0.00402253	765
0.390625	-0.00483092	94
0.375	-0.00510404	275
0.390625	-0.00645161	363
0.390625	-0.00645161	476
0.390625	-0.00645161	518
0.390625	-0.00645161	820
0.375	-0.00668502	96
0.390625	-0.0068576	398
0.390625	-0.0068576	634
0.375	-0.00708104	835
0.375	-0.00747737	616
0.359375	-0.00806761	843
0.375	-0.00866824	869
0.375	-0.00866824	903
0.390625	-0.00889248	383
0.390625	-0.00889248	385
0.390625	-0.00930044	75
0.390625	-0.00930044	758
0.40625	-0.0103864	290
0.390625	-0.0105263	757
0.375	-0.0106593	264
0.390625	-0.0109356	227
0.390625	-0.0113452	594
0.390625	-0.0113452	689
0.375	-0.0114579	193
0.375	-0.0114579	856
0.375	-0.0118577	211
0.375	-0.0118577	584
0.390625	-0.012987	530
0.375	-0.013059	152
0.390625	-0.0133983	122
0.390625	-0.0133983	886
0.375	-0.01346	3
0.375	-0.01346	349
0.375	-0.01346	464
0.375	-0.01346	563
0.375	-0.0138614	539
0.375	-0.0138614	862
0.375	-0.0138614	901
0.390625	-0.0142219	449
0.375	-0.0146651	225
0.40625	-0.015025	619
0.390625	-0.0154597	129
0.375	-0.015873	781
0.359375	-0.0162665	233
0.375	-0.0162763	851
0.390625	-0.0162866	973
0.375	-0.0182975	101
0.375	-0.0182975	783
0.375	-0.0187027	727
0.375	-0.0199203	407
0.375	-0.0199203	963
0.390625	-0.0204415	690
0.375	-0.0207337	133
0.375	-0.0207337	299
0.375	-0.0207337	602
0.390625	-0.0208589	432
0.359375	-0.0210117	118
0.375	-0.0211408	591
0.390625	-0.0225317	920
0.390625	-0.0225317	961
0.375	-0.0227727	655
0.375	-0.0227727	956
0.359375	-0.0230019	49
0.359375	-0.0230019	222
0.359375	-0.0230019	750
0.375	-0.0231815	99
0.375	-0.0231815	636
0.375	-0.0231815	880
0.375	-0.0248199	303
0.375	-0.0248199	664
0.359375	-0.025	740
0.375	-0.0252303	605
0.34375	-0.0255628	863
0.359375	-0.0270059	106
0.375	-0.0272873	502
0.375	-0.0272873	633
0.375	-0.0276997	855
0.390625	-0.0280066	121
0.375	-0.0289389	93
0.375	-0.0289389	672
0.375	-0.0293526	9
0.375	-0.0297667	79
0.375	-0.0297667	302
0.375	-0.0297667	332
0.359375	-0.0298273	347
0.375	-0.0301811	247
0.359375	-0.0302316	257
0.359375	-0.0302316	411
0.375	-0.0305958	110
0.375	-0.0305958	345
0.375	-0.0305958	427
0.359375	-0.0314465	353
0.359375	-0.0318521	647
0.359375	-0.0322581	334
0.375	-0.0322581	546
0.359375	-0.0326643	815
0.390625	-0.0326851	543
0.359375	-0.0334777	301
0.359375	-0.0342925	618
0.375	-0.0343434	108
0.359375	-0.0347003	36
0.359375	-0.0347003	494
0.375	-0.0347615	35
0.375	-0.0347615	382
0.375	-0.0351799	320
0.359375	-0.035517	201
0.375	-0.0372771	256
0.375	-0.0372771	311
0.375	-0.0372771	490
0.375	-0.0376976	198
0.375	-0.0376976	838
0.359375	-0.0387965	694
0.375	-0.038961	873
0.359375	-0.0392079	50
0.375	-0.0393829	184
0.375	-0.0393829	570
0.375	-0.0393829	905
0.359375	-0.0400317	917
0.375	-0.0410736	317
0.375	-0.0410736	350
0.375	-0.0414972	77
0.359375	-0.0416832	153
0.375	-0.041921	116
0.375	-0.041921	266
0.375	-0.0423453	348
0.359375	-0.0429253	41
0.34375	-0.0430733	37
0.359375	-0.043755	85
0.359375	-0.043755	640
0.359375	-0.043755	737
0.375	-0.0440457	691
0.375	-0.0440457	890
0.359375	-0.0441703	937
0.375	-0.044898	581
0.34375	-0.0455076	291
0.359375	-0.046252	354
0.34375	-0.0475448	147
0.34375	-0.0475448	741
0.375	-0.0478919	679
0.359375	-0.0479233	861
0.34375	-0.04959	488
0.359375	-0.0504404	501
0.359375	-0.050861	842
0.359375	-0.050861	921
0.359375	-0.050861	926
0.359375	-0.050861	998
0.34375	-0.0516432	359
0.34375	-0.0520548	955
0.375	-0.0521989	52
0.375	-0.0521989	785
0.34375	-0.0524667	274
0.34375	-0.0524667	527
0.34375	-0.0524667	969
0.359375	-0.0533922	216
0.359375	-0.0533922	436
0.359375	-0.0533922	604
0.359375	-0.0533922	875
0.359375	-0.0538153	806
0.359375	-0.0538153	978
0.359375	-0.0542387	192
0.375	-0.0548002	635
0.34375	-0.0549451	904
0.359375	-0.0550864	810
0.359375	-0.0555109	542
0.359375	-0.0555109	786
0.359375	-0.0559356	19
0.359375	-0.0559356	276
0.375	-0.0561056	770
0.359375	-0.0563607	53
0.375	-0.0565415	443
0.34375	-0.0566038	47
0.34375	-0.0570193	293
0.359375	-0.0580645	456
0.359375	-0.0584913	410
0.359375	-0.0584913	582
0.34375	-0.0599369	549
0.359375	-0.060202	7
0.359375	-0.060202	868
0.328125	-0.060501	487
0.359375	-0.0606306	401
0.375	-0.0618001	639
0.34375	-0.0624506	161
0.34375	-0.0624506	715
0.328125	-0.0633694	696
0.359375	-0.06364	725
0.34375	-0.064133	241
0.359375	-0.0649351	177
0.328125	-0.0650155	269
0.34375	-0.0658208	51
0.34375	-0.0662436	704
0.34375	-0.0666667	735
0.34375	-0.0670901	356
0.34375	-0.0670901	677
0.34375	-0.0670901	774
0.328125	-0.0674942	452
0.359375	-0.0679691	723
0.34375	-0.0683625	994
0.359375	-0.0684039	263
0.34375	-0.0687873	127
0.359375	-0.0697106	287
0.328125	-0.0699844	646
0.34375	-0.0709163	237
0.34375	-0.0709163	687
0.34375	-0.0709163	830
0.34375	-0.0713432	255
0.34375	-0.0713432	614
0.34375	-0.0713432	828
0.34375	-0.0717703	214
0.34375	-0.0717703	778
0.359375	-0.0723335	997
0.328125	-0.0724864	827
0.34375	-0.0726257	629
0.359375	-0.0727719	947
0.328125	-0.0729045	630
0.328125	-0.0733229	289
0.34375	-0.0734824	381
0.34375	-0.0734824	953
0.34375	-0.0739113	67
0.34375	-0.0739113	631
0.34375	-0.0743405	172
0.34375	-0.0743405	249
0.34375	-0.0743405	534
0.359375	-0.0749693	608
0.328125	-0.075	25
0.328125	-0.075	779
0.34375	-0.0752	916
0.359375	-0.0754098	730
0.359375	-0.0754098	782
0.328125	-0.0754201	519
0.34375	-0.0756303	224
0.34375	-0.0760608	854
0.34375	-0.0760608	983
0.34375	-0.0764918	405
0.34375	-0.0764918	753
0.34375	-0.0764918	987
0.34375	-0.0773547	980
0.328125	-0.0775255	370
0.328125	-0.0775255	578
0.34375	-0.0777867	992
0.328125	-0.0779475	376
0.34375	-0.0786517	71
0.34375	-0.0786517	377
0.34375	-0.0790847	86
0.34375	-0.0790847	310
0.328125	-0.0792157	495
0.34375	-0.081255	69
0.34375	-0.0816901	209
0.34375	-0.0816901	244
0.34375	-0.0816901	477
0.328125	-0.0830382	915
0.34375	-0.0843082	710
0.328125	-0.0851735	454
0.328125	-0.0851735	565
0.359375	-0.0851944	944
0.328125	-0.0856016	533
0.34375	-0.085622	322
0.34375	-0.085622	682
0.328125	-0.08603	45
0.328125	-0.0868878	284
0.328125	-0.0868878	934
0.34375	-0.0869389	196
0.328125	-0.0873173	42
0.328125	-0.087747	561
0.34375	-0.0878187	513
0.34375	-0.0886999	197
0.34375	-0.0886999	273
0.34375	-0.0886999	498
0.328125	-0.0890384	812
0.34375	-0.089141	159
0.328125	-0.0894695	394
0.328125	-0.0894695	598
0.328125	-0.0894695	995
0.34375	-0.0895825	421
0.328125	-0.089901	337
0.328125	-0.089901	775
0.328125	-0.089901	798
0.3125	-0.0906274	336
0.34375	-0.0909091	141
0.3125	-0.09105	802
0.328125	-0.0911975	922
0.328125	-0.0916303	240
0.328125	-0.0920635	393
0.328125	-0.092497	221
0.328125	-0.092497	446
0.34375	-0.0940171	580
0.328125	-0.0942346	968
0.328125	-0.0946698	663
0.328125	-0.0951055	822
0.3125	-0.0952937	569
0.3125	-0.0961464	31
0.3125	-0.0961464	834
0.34375	-0.096248	520
0.328125	-0.0964143	43
0.34375	-0.0966952	252
0.34375	-0.0966952	318
0.34375	-0.0966952	324
0.328125	-0.0968513	128
0.328125	-0.0972887	576
0.328125	-0.0972887	754
0.328125	-0.0972887	800
0.3125	-0.0974279	811
0.328125	-0.0977264	749
0.3125	-0.0978558	278
0.34375	-0.098937	607
0.34375	-0.098937	935
0.328125	-0.0990415	864
0.328125	-0.0990415	991
0.34375	-0.0993865	137
0.34375	-0.0993865	536
0.34375	-0.0993865	941
0.3125	-0.0995705	481
0.328125	-0.0999201	759
0.328125	-0.10124	102
0.328125	-0.10124	893
0.34375	-0.101639	971
0.328125	-0.102123	592
0.328125	-0.102123	797
0.328125	-0.103891	466
0.34375	-0.104355	360
0.3125	-0.104747	731
0.328125	-0.104777	587
0.328125	-0.104777	940
0.296875	-0.105142	431
0.3125	-0.105181	451
0.3125	-0.105614	429
0.328125	-0.106554	173
0.328125	-0.106999	652
0.34375	-0.107084	670
0.328125	-0.107445	418
0.328125	-0.107445	958
0.3125	-0.107789	738
0.328125	-0.109677	986
0.328125	-0.110125	919
0.328125	-0.110125	938
0.3125	-0.11041	97
0.328125	-0.110573	593
0.328125	-0.111021	683
0.328125	-0.111021	898
0.296875	-0.11154	537
0.3125	-0.111725	158
0.328125	-0.111919	125
0.328125	-0.111919	355
0.328125	-0.111919	959
0.34375	-0.112122	388
0.328125	-0.112369	541
0.3125	-0.112604	414
0.3125	-0.112604	660
0.328125	-0.112818	90
0.328125	-0.112818	457
0.3125	-0.114365	819
0.328125	-0.114621	589
0.3125	-0.114806	540
0.328125	-0.115073	380
0.328125	-0.115073	420
0.328125	-0.115073	667
0.296875	-0.115414	60
0.296875	-0.115414	794
0.3125	-0.115689	23
0.328125	-0.116883	179
0.296875	-0.117145	524
0.3125	-0.11746	259
0.328125	-0.11779	651
0.3125	-0.118348	713
0.328125	-0.119609	780
0.3125	-0.119682	829
0.296875	-0.119751	547
0.328125	-0.120065	615
0.328125	-0.120978	22
0.3125	-0.123255	669
0.3125	-0.123255	776
0.328125	-0.123265	56
0.3125	-0.124601	962
0.296875	-0.125	552
0.3125	-0.12505	493
0.296875	-0.12544	590
0.3125	-0.126851	80
0.296875	-0.127643	516
0.3125	-0.127753	514
0.3125	-0.127753	573
0.3125	-0.127753	574
0.328125	-0.127869	26
0.328125	-0.127869	896
0.3125	-0.128205	787
0.296875	-0.128527	718
0.3125	-0.129563	267
0.296875	-0.130298	34
0.296875	-0.130298	194
0.296875	-0.130298	367
0.3125	-0.13047	207
0.296875	-0.130742	150
0.34375	-0.130837	742
0.3125	-0.130924	654
0.296875	-0.132521	124
0.3125	-0.132743	169
0.3125	-0.132743	483
0.3125	-0.132743	700
0.328125	-0.132977	88
0.3125	-0.133199	28
0.3125	-0.133199	858
0.296875	-0.133412	474
0.3125	-0.134569	625
0.296875	-0.134752	507
0.3125	-0.135026	641
0.3125	-0.135484	914
0.328125	-0.13766	8
0.3125	-0.137778	143
0.296875	-0.13789	146
0.3125	-0.138238	92
0.3125	-0.138238	444
0.296875	-0.139241	899
0.296875	-0.139691	638
0.296875	-0.139691	680
0.296875	-0.140143	929
0.3125	-0.140543	656
0.296875	-0.140594	945
0.3125	-0.141005	292
0.3125	-0.141467	989
0.296875	-0.141498	181
0.296875	-0.141951	82
0.296875	-0.141951	579
0.28125	-0.143301	175
0.3125	-0.143321	229
0.3125	-0.143321	459
0.3125	-0.143786	752
0.296875	-0.145129	793
0.3125	-0.145647	119
0.296875	-0.147868	699
0.296875	-0.148325	717
0.3125	-0.148919	492
0.28125	-0.149551	288
0.296875	-0.15016	91
0.296875	-0.15016	399
0.296875	-0.150619	33
0.3125	-0.151267	480
0.3125	-0.151738	243
0.3125	-0.151738	329
0.3125	-0.152209	557
0.28125	-0.152702	372
0.296875	-0.153846	389
0.3125	-0.154572	467
0.296875	-0.154771	479
0.28125	-0.15587	140
0.296875	-0.156162	208
0.296875	-0.156627	622
0.296875	-0.158022	879
0.296875	-0.158488	199
0.296875	-0.158488	928
0.28125	-0.158599	368
0.296875	-0.15942	281
0.28125	-0.159968	32
0.28125	-0.159968	509
0.28125	-0.160426	330
0.28125	-0.163636	114
0.28125	-0.163636	338
0.28125	-0.163636	497
0.296875	-0.164107	352
0.296875	-0.166464	882
0.296875	-0.166937	545
0.28125	-0.168718	105
0.28125	-0.168718	697
0.296875	-0.172161	138
0.296875	-0.172638	258
0.28125	-0.173844	848
0.296875	-0.174551	298
0.296875	-0.174551	814
0.265625	-0.175	342
0.296875	-0.175031	219
0.265625	-0.177299	990
0.296875	-0.177433	500
0.265625	-0.178222	295
0.28125	-0.178543	515
0.28125	-0.179487	297
0.296875	-0.180328	871
0.296875	-0.180812	523
0.28125	-0.180907	661
0.28125	-0.181855	217
0.28125	-0.181855	548
0.265625	-0.183786	379
0.28125	-0.184232	165
0.28125	-0.184708	364
0.25	-0.185185	305
0.28125	-0.186618	706
0.28125	-0.186618	773
0.28125	-0.187576	728
0.265625	-0.187994	2
0.28125	-0.189976	168
0.28125	-0.189976	642
0.265625	-0.190344	461
0.265625	-0.190816	109
0.296875	-0.192053	387
0.265625	-0.192231	714
0.28125	-0.192386	4
0.28125	-0.192386	844
0.28125	-0.192869	183
0.25	-0.194866	702
0.296875	-0.195021	242
0.28125	-0.19529	442
0.265625	-0.1965	951
0.265625	-0.199362	132
0.265625	-0.199362	526
0.28125	-0.201142	272
0.28125	-0.202614	220
0.265625	-0.204646	532
0.265625	-0.205128	166
0.25	-0.206125	984
0.265625	-0.207063	799
0.25	-0.208973	623
0.265625	-0.209489	732
0.265625	-0.209976	624
0.25	-0.211356	847
0.25	-0.214229	470
0.25	-0.21519	658
0.265625	-0.215845	475
0.265625	-0.216336	155
0.25	-0.216634	531
0.25	-0.217116	790
0.25	-0.220986	144
0.25	-0.221957	643
0.234375	-0.222612	321
0.265625	-0.224756	422
0.265625	-0.227755	55
0.25	-0.227818	170
0.234375	-0.227878	54
0.25	-0.230276	112
0.25	-0.230276	931
0.234375	-0.230769	134
0.25	-0.232745	892
0.25	-0.23821	358
0.234375	-0.238547	174
0.25	-0.239209	180
0.25	-0.239209	678
0.25	-0.239709	823
0.234375	-0.240997	282
0.25	-0.241212	949
0.234375	-0.241489	268
0.234375	-0.243951	588
0.234375	-0.244444	230
0.234375	-0.244938	178
0.25	-0.247766	331
0.234375	-0.251397	448
0.25	-0.253366	226
0.234375	-0.25641	813
0.25	-0.258501	506
0.21875	-0.261332	816
0.21875	-0.267327	437
0.25	-0.268373	982
0.21875	-0.269841	163
0.234375	-0.272211	650
0.21875	-0.2749	877
0.234375	-0.275315	657
0.234375	-0.287356	836
0.21875	-0.290323	390
0.203125	-0.292162	366
0.21875	-0.292929	496
0.21875	-0.303462	306
0.203125	-0.310317	202
0.21875	-0.317957	981
0.1875	-0.31802	712
0.171875	-0.327593	176
0.171875	-0.328113	458
0.171875	-0.340182	771
0.1875	-0.341935	698
0.171875	-0.354092	218
0.1875	-0.369547	248
0.140625	-0.37877	117
0.171875	-0.381107	859
