# Supplementary material for: Protein characteristics substantially influence the propensity of activity cliffs among kinase inhibitors
Source: Sci Rep. 2024 Apr 20;14:9058. doi: 10.1038/s41598-024-59501-w (PMC11032345; doi:10.1038/s41598-024-59501-w)
Supplement: Supplementary file 1 — Supplementary Information. [file 41598_2024_59501_MOESM1_ESM.zip › Supporting_revised/Supporting folder 2_Scrambling/Xgboost_default_GFI selected features.xlsx]

## Sheet: 1000 scrambling
Y-scrambling based on GFI feature selection for XGBoost model at default definition.
TruePositives	FalsePositives	TrueNegatives	FalseNegatives	Recall	Precision	Sensitivity	Specificity	F-measure	Accuracy	Cohen's kappa	Iteration
8	16	25	15	0.347826	0.333333	0.347826	0.609756	0.340426			0
14	19	16	15	0.482759	0.424242	0.482759	0.457143	0.451613			0
2	5	47	10	0.166667	0.285714	0.166667	0.903846	0.210526			0
									0.375	-0.0227727	0
17	22	13	12	0.586207	0.435897	0.586207	0.371429	0.5			1
5	15	26	18	0.217391	0.25	0.217391	0.634146	0.232558			1
1	4	48	11	0.0833333	0.2	0.0833333	0.923077	0.117647			1
									0.359375	-0.0732106	1
7	14	27	16	0.304348	0.333333	0.304348	0.658537	0.318182			2
14	24	11	15	0.482759	0.368421	0.482759	0.314286	0.41791			2
2	3	49	10	0.166667	0.4	0.166667	0.942308	0.235294			2
									0.359375	-0.0705834	2
11	13	28	12	0.478261	0.458333	0.478261	0.682927	0.468085			3
0	5	47	12	0	0	0	0.903846				3
16	19	16	13	0.551724	0.457143	0.551724	0.457143	0.5			3
									0.421875	0.0409072	3
6	22	19	17	0.26087	0.214286	0.26087	0.463415	0.235294			4
14	18	17	15	0.482759	0.4375	0.482759	0.485714	0.459016			4
0	4	48	12	0	0	0	0.923077				4
									0.3125	-0.137318	4
14	22	13	15	0.482759	0.388889	0.482759	0.371429	0.430769			5
8	17	24	15	0.347826	0.32	0.347826	0.585366	0.333333			5
0	3	49	12	0	0	0	0.942308				5
									0.34375	-0.101188	5
7	13	28	16	0.304348	0.35	0.304348	0.682927	0.325581			6
18	21	14	11	0.62069	0.461538	0.62069	0.4	0.529412			6
1	4	48	11	0.0833333	0.2	0.0833333	0.923077	0.117647			6
									0.40625	0.00531697	6
17	21	14	12	0.586207	0.447368	0.586207	0.4	0.507463			7
9	14	27	14	0.391304	0.391304	0.391304	0.658537	0.391304			7
1	2	50	11	0.0833333	0.333333	0.0833333	0.961538	0.133333			7
									0.421875	0.0251132	7
2	16	25	21	0.0869565	0.111111	0.0869565	0.609756	0.097561			8
18	24	11	11	0.62069	0.428571	0.62069	0.314286	0.507042			8
2	2	50	10	0.166667	0.5	0.166667	0.961538	0.25			8
									0.34375	-0.112583	8
11	18	23	12	0.478261	0.37931	0.478261	0.560976	0.423077			9
1	2	50	11	0.0833333	0.333333	0.0833333	0.961538	0.133333			9
18	14	21	11	0.62069	0.5625	0.62069	0.6	0.590164			9
									0.46875	0.117241	9
12	22	13	17	0.413793	0.352941	0.413793	0.371429	0.380952			10
5	17	24	18	0.217391	0.227273	0.217391	0.585366	0.222222			10
1	7	45	11	0.0833333	0.125	0.0833333	0.865385	0.1			10
									0.28125	-0.173844	10
17	18	17	12	0.586207	0.485714	0.586207	0.485714	0.53125			11
6	18	23	17	0.26087	0.25	0.26087	0.560976	0.255319			11
0	5	47	12	0	0	0	0.903846				11
									0.359375	-0.0627785	11
5	14	27	18	0.217391	0.263158	0.217391	0.658537	0.238095			12
1	6	46	11	0.0833333	0.142857	0.0833333	0.884615	0.105263			12
16	22	13	13	0.551724	0.421053	0.551724	0.371429	0.477612			12
									0.34375	-0.0869389	12
14	19	16	15	0.482759	0.424242	0.482759	0.457143	0.451613			13
8	18	23	15	0.347826	0.307692	0.347826	0.560976	0.326531			13
2	3	49	10	0.166667	0.4	0.166667	0.942308	0.235294			13
									0.375	-0.031842	13
14	18	17	15	0.482759	0.4375	0.482759	0.485714	0.459016			14
11	15	26	12	0.478261	0.423077	0.478261	0.634146	0.44898			14
0	6	46	12	0	0	0	0.884615				14
									0.390625	0.000800641	14
18	20	15	11	0.62069	0.473684	0.62069	0.428571	0.537313			15
11	10	31	12	0.478261	0.52381	0.478261	0.756098	0.5			15
2	3	49	10	0.166667	0.4	0.166667	0.942308	0.235294			15
									0.484375	0.138311	15
0	7	45	12	0	0	0	0.865385				16
3	18	23	20	0.130435	0.142857	0.130435	0.560976	0.136364			16
14	22	13	15	0.482759	0.388889	0.482759	0.371429	0.430769			16
									0.265625	-0.210463	16
6	14	27	17	0.26087	0.3	0.26087	0.658537	0.27907			17
17	24	11	12	0.586207	0.414634	0.586207	0.314286	0.485714			17
1	2	50	11	0.0833333	0.333333	0.0833333	0.961538	0.133333			17
									0.375	-0.0618001	17
19	18	17	10	0.655172	0.513514	0.655172	0.485714	0.575758			18
0	5	47	12	0	0	0	0.903846				18
9	13	28	14	0.391304	0.409091	0.391304	0.682927	0.4			18
									0.4375	0.0622711	18
1	5	47	11	0.0833333	0.166667	0.0833333	0.903846	0.111111			19
7	17	24	16	0.304348	0.291667	0.304348	0.585366	0.297872			19
17	17	18	12	0.586207	0.5	0.586207	0.514286	0.539683			19
									0.390625	-0.00402253	19
14	26	9	15	0.482759	0.35	0.482759	0.257143	0.405797			20
1	5	47	11	0.0833333	0.166667	0.0833333	0.903846	0.111111			20
2	16	25	21	0.0869565	0.111111	0.0869565	0.609756	0.097561			20
									0.265625	-0.227755	20
19	17	18	10	0.655172	0.527778	0.655172	0.514286	0.584615			21
11	14	27	12	0.478261	0.44	0.478261	0.658537	0.458333			21
1	2	50	11	0.0833333	0.333333	0.0833333	0.961538	0.133333			21
									0.484375	0.134781	21
23	22	13	6	0.793103	0.511111	0.793103	0.371429	0.621622			22
10	6	35	13	0.434783	0.625	0.434783	0.853659	0.512821			22
0	3	49	12	0	0	0	0.942308				22
									0.515625	0.168831	22
8	17	24	15	0.347826	0.32	0.347826	0.585366	0.333333			23
14	15	20	15	0.482759	0.482759	0.482759	0.571429	0.482759			23
5	5	47	7	0.416667	0.5	0.416667	0.903846	0.454545			23
									0.421875	0.075	23
13	22	13	16	0.448276	0.371429	0.448276	0.371429	0.40625			24
1	7	45	11	0.0833333	0.125	0.0833333	0.865385	0.1			24
6	15	26	17	0.26087	0.285714	0.26087	0.634146	0.272727			24
									0.3125	-0.1255	24
7	17	24	16	0.304348	0.291667	0.304348	0.585366	0.297872			25
15	20	15	14	0.517241	0.428571	0.517241	0.428571	0.46875			25
0	5	47	12	0	0	0	0.903846				25
									0.34375	-0.0886999	25
10	13	28	13	0.434783	0.434783	0.434783	0.682927	0.434783			26
1	3	49	11	0.0833333	0.25	0.0833333	0.942308	0.125			26
17	20	15	12	0.586207	0.459459	0.586207	0.428571	0.515152			26
									0.4375	0.058054	26
14	19	16	15	0.482759	0.424242	0.482759	0.457143	0.451613			27
1	6	46	11	0.0833333	0.142857	0.0833333	0.884615	0.105263			27
5	19	22	18	0.217391	0.208333	0.217391	0.536585	0.212766			27
									0.3125	-0.12505	27
18	20	15	11	0.62069	0.473684	0.62069	0.428571	0.537313			28
10	10	31	13	0.434783	0.5	0.434783	0.756098	0.465116			28
0	6	46	12	0	0	0	0.884615				28
									0.4375	0.0641755	28
18	23	12	11	0.62069	0.439024	0.62069	0.342857	0.514286			29
6	11	30	17	0.26087	0.352941	0.26087	0.731707	0.3			29
2	4	48	10	0.166667	0.333333	0.166667	0.923077	0.222222			29
									0.40625	0.00490998	29
22	19	16	7	0.758621	0.536585	0.758621	0.457143	0.628571			30
2	4	48	10	0.166667	0.333333	0.166667	0.923077	0.222222			30
6	11	30	17	0.26087	0.352941	0.26087	0.731707	0.3			30
									0.46875	0.109656	30
0	4	48	12	0	0	0	0.923077				31
22	20	15	7	0.758621	0.52381	0.758621	0.428571	0.619718			31
7	11	30	16	0.304348	0.388889	0.304348	0.731707	0.341463			31
									0.453125	0.0728477	31
20	24	11	9	0.689655	0.454545	0.689655	0.314286	0.547945			32
5	12	29	18	0.217391	0.294118	0.217391	0.707317	0.25			32
0	3	49	12	0	0	0	0.942308				32
									0.390625	-0.0430422	32
10	14	27	13	0.434783	0.416667	0.434783	0.658537	0.425532			33
19	16	19	10	0.655172	0.542857	0.655172	0.542857	0.59375			33
0	5	47	12	0	0	0	0.903846				33
									0.453125	0.0927501	33
13	21	14	16	0.448276	0.382353	0.448276	0.4	0.412698			34
7	19	22	16	0.304348	0.269231	0.304348	0.536585	0.285714			34
0	4	48	12	0	0	0	0.923077				34
									0.3125	-0.142857	34
14	27	8	15	0.482759	0.341463	0.482759	0.228571	0.4			35
0	2	50	12	0	0	0	0.961538				35
5	16	25	18	0.217391	0.238095	0.217391	0.609756	0.227273			35
									0.296875	-0.2	35
2	4	48	10	0.166667	0.333333	0.166667	0.923077	0.222222			36
10	21	14	19	0.344828	0.322581	0.344828	0.4	0.333333			36
9	18	23	14	0.391304	0.333333	0.391304	0.560976	0.36			36
									0.328125	-0.0990415	36
7	16	25	16	0.304348	0.304348	0.304348	0.609756	0.304348			37
18	17	18	11	0.62069	0.514286	0.62069	0.514286	0.5625			37
0	6	46	12	0	0	0	0.884615				37
									0.390625	-0.00645161	37
12	18	17	17	0.413793	0.4	0.413793	0.485714	0.40678			38
2	8	44	10	0.166667	0.2	0.166667	0.846154	0.181818			38
7	17	24	16	0.304348	0.291667	0.304348	0.585366	0.297872			38
									0.328125	-0.0775255	38
14	21	14	15	0.482759	0.4	0.482759	0.4	0.4375			39
0	6	46	12	0	0	0	0.884615				39
6	17	24	17	0.26087	0.26087	0.26087	0.585366	0.26087			39
									0.3125	-0.135484	39
7	16	25	16	0.304348	0.304348	0.304348	0.609756	0.304348			40
2	6	46	10	0.166667	0.25	0.166667	0.884615	0.2			40
14	19	16	15	0.482759	0.424242	0.482759	0.457143	0.451613			40
									0.359375	-0.043755	40
8	16	25	15	0.347826	0.333333	0.347826	0.609756	0.340426			41
13	22	13	16	0.448276	0.371429	0.448276	0.371429	0.40625			41
0	5	47	12	0	0	0	0.903846				41
									0.328125	-0.114621	41
9	9	32	14	0.391304	0.5	0.391304	0.780488	0.439024			42
1	4	48	11	0.0833333	0.2	0.0833333	0.923077	0.117647			42
21	20	15	8	0.724138	0.512195	0.724138	0.428571	0.6			42
									0.484375	0.131936	42
9	17	24	14	0.391304	0.346154	0.391304	0.585366	0.367347			43
18	17	18	11	0.62069	0.514286	0.62069	0.514286	0.5625			43
0	3	49	12	0	0	0	0.942308				43
									0.421875	0.0322844	43
0	2	50	12	0	0	0	0.961538				44
11	19	22	12	0.478261	0.366667	0.478261	0.536585	0.415094			44
16	16	19	13	0.551724	0.5	0.551724	0.542857	0.52459			44
									0.421875	0.0350448	44
9	15	26	14	0.391304	0.375	0.391304	0.634146	0.382979			45
16	22	13	13	0.551724	0.421053	0.551724	0.371429	0.477612			45
0	2	50	12	0	0	0	0.961538				45
									0.390625	-0.0322581	45
16	25	10	13	0.551724	0.390244	0.551724	0.285714	0.457143			46
5	14	27	18	0.217391	0.263158	0.217391	0.658537	0.238095			46
2	2	50	10	0.166667	0.5	0.166667	0.961538	0.25			46
									0.359375	-0.0834021	46
6	17	24	17	0.26087	0.26087	0.26087	0.585366	0.26087			47
13	22	13	16	0.448276	0.371429	0.448276	0.371429	0.40625			47
0	6	46	12	0	0	0	0.884615				47
									0.296875	-0.16129	47
9	16	25	14	0.391304	0.36	0.391304	0.609756	0.375			48
0	4	48	12	0	0	0	0.923077				48
18	17	18	11	0.62069	0.514286	0.62069	0.514286	0.5625			48
									0.421875	0.0366151	48
0	6	46	12	0	0	0	0.884615				49
18	14	21	11	0.62069	0.5625	0.62069	0.6	0.590164			49
7	19	22	16	0.304348	0.269231	0.304348	0.536585	0.285714			49
									0.390625	0.000800641	49
12	20	15	17	0.413793	0.375	0.413793	0.428571	0.393443			50
9	15	26	14	0.391304	0.375	0.391304	0.634146	0.382979			50
2	6	46	10	0.166667	0.25	0.166667	0.884615	0.2			50
									0.359375	-0.0412698	50
17	19	16	12	0.586207	0.472222	0.586207	0.457143	0.523077			51
0	4	48	12	0	0	0	0.923077				51
6	18	23	17	0.26087	0.25	0.26087	0.560976	0.255319			51
									0.359375	-0.0701468	51
10	11	30	13	0.434783	0.47619	0.434783	0.731707	0.454545			52
20	16	19	9	0.689655	0.555556	0.689655	0.542857	0.615385			52
2	5	47	10	0.166667	0.285714	0.166667	0.903846	0.210526			52
									0.5	0.175855	52
0	7	45	12	0	0	0	0.865385				53
5	14	27	18	0.217391	0.263158	0.217391	0.658537	0.238095			53
15	23	12	14	0.517241	0.394737	0.517241	0.342857	0.447761			53
									0.3125	-0.138698	53
18	16	19	11	0.62069	0.529412	0.62069	0.542857	0.571429			54
0	4	48	12	0	0	0	0.923077				54
12	14	27	11	0.521739	0.461538	0.521739	0.658537	0.489796			54
									0.46875	0.116883	54
8	10	31	15	0.347826	0.444444	0.347826	0.756098	0.390244			55
17	22	13	12	0.586207	0.435897	0.586207	0.371429	0.5			55
2	5	47	10	0.166667	0.285714	0.166667	0.903846	0.210526			55
									0.421875	0.0401297	55
4	9	32	19	0.173913	0.307692	0.173913	0.780488	0.222222			56
1	8	44	11	0.0833333	0.111111	0.0833333	0.846154	0.0952381			56
18	24	11	11	0.62069	0.428571	0.62069	0.314286	0.507042			56
									0.359375	-0.0619183	56
15	18	17	14	0.517241	0.454545	0.517241	0.485714	0.483871			57
8	17	24	15	0.347826	0.32	0.347826	0.585366	0.333333			57
0	6	46	12	0	0	0	0.884615				57
									0.359375	-0.0529695	57
6	11	30	17	0.26087	0.352941	0.26087	0.731707	0.3			58
22	19	16	7	0.758621	0.536585	0.758621	0.457143	0.628571			58
0	6	46	12	0	0	0	0.884615				58
									0.4375	0.0572831	58
1	5	47	11	0.0833333	0.166667	0.0833333	0.903846	0.111111			59
17	15	20	12	0.586207	0.53125	0.586207	0.571429	0.557377			59
13	13	28	10	0.565217	0.5	0.565217	0.682927	0.530612			59
									0.484375	0.154524	59
17	18	17	12	0.586207	0.485714	0.586207	0.485714	0.53125			60
16	9	32	7	0.695652	0.64	0.695652	0.780488	0.666667			60
1	3	49	11	0.0833333	0.25	0.0833333	0.942308	0.125			60
									0.53125	0.218877	60
9	18	23	14	0.391304	0.333333	0.391304	0.560976	0.36			61
2	3	49	10	0.166667	0.4	0.166667	0.942308	0.235294			61
15	17	18	14	0.517241	0.46875	0.517241	0.514286	0.491803			61
									0.40625	0.022115	61
19	14	21	10	0.655172	0.575758	0.655172	0.6	0.612903			62
0	11	41	12	0	0	0	0.788462				62
7	13	28	16	0.304348	0.35	0.304348	0.682927	0.325581			62
									0.40625	0.0451512	62
8	13	28	15	0.347826	0.380952	0.347826	0.682927	0.363636			63
14	24	11	15	0.482759	0.368421	0.482759	0.314286	0.41791			63
2	3	49	10	0.166667	0.4	0.166667	0.942308	0.235294			63
									0.375	-0.0444716	63
17	20	15	12	0.586207	0.459459	0.586207	0.428571	0.515152			64
7	11	30	16	0.304348	0.388889	0.304348	0.731707	0.341463			64
3	6	46	9	0.25	0.333333	0.25	0.884615	0.285714			64
									0.421875	0.0531787	64
7	13	28	16	0.304348	0.35	0.304348	0.682927	0.325581			65
19	23	12	10	0.655172	0.452381	0.655172	0.342857	0.535211			65
0	2	50	12	0	0	0	0.961538				65
									0.40625	-0.015873	65
6	16	25	17	0.26087	0.272727	0.26087	0.609756	0.266667			66
0	6	46	12	0	0	0	0.884615				66
13	23	12	16	0.448276	0.361111	0.448276	0.342857	0.4			66
									0.296875	-0.164107	66
19	19	16	10	0.655172	0.5	0.655172	0.457143	0.567164			67
0	4	48	12	0	0	0	0.923077				67
8	14	27	15	0.347826	0.363636	0.347826	0.658537	0.355556			67
									0.421875	0.0295082	67
9	15	26	14	0.391304	0.375	0.391304	0.634146	0.382979			68
17	17	18	12	0.586207	0.5	0.586207	0.514286	0.539683			68
0	6	46	12	0	0	0	0.884615				68
									0.40625	0.0217216	68
1	6	46	11	0.0833333	0.142857	0.0833333	0.884615	0.105263			69
6	14	27	17	0.26087	0.3	0.26087	0.658537	0.27907			69
15	22	13	14	0.517241	0.405405	0.517241	0.371429	0.454545			69
									0.34375	-0.0843082	69
9	19	22	14	0.391304	0.321429	0.391304	0.536585	0.352941			70
12	18	17	17	0.413793	0.4	0.413793	0.485714	0.40678			70
1	5	47	11	0.0833333	0.166667	0.0833333	0.903846	0.111111			70
									0.34375	-0.0709163	70
18	21	14	11	0.62069	0.461538	0.62069	0.4	0.529412			71
1	6	46	11	0.0833333	0.142857	0.0833333	0.884615	0.105263			71
6	12	29	17	0.26087	0.333333	0.26087	0.707317	0.292683			71
									0.390625	-0.0117552	71
14	20	15	15	0.482759	0.411765	0.482759	0.428571	0.444444			72
1	4	48	11	0.0833333	0.2	0.0833333	0.923077	0.117647			72
10	15	26	13	0.434783	0.4	0.434783	0.634146	0.416667			72
									0.390625	-0.00848485	72
1	3	49	11	0.0833333	0.25	0.0833333	0.942308	0.125			73
12	15	26	11	0.521739	0.444444	0.521739	0.634146	0.48			73
17	16	19	12	0.586207	0.515152	0.586207	0.542857	0.548387			73
									0.46875	0.119028	73
18	13	22	11	0.62069	0.580645	0.62069	0.628571	0.6			74
3	8	44	9	0.25	0.272727	0.25	0.846154	0.26087			74
11	11	30	12	0.478261	0.5	0.478261	0.731707	0.488889			74
									0.5	0.199687	74
10	15	26	13	0.434783	0.4	0.434783	0.634146	0.416667			75
1	5	47	11	0.0833333	0.166667	0.0833333	0.903846	0.111111			75
19	14	21	10	0.655172	0.575758	0.655172	0.6	0.612903			75
									0.46875	0.126806	75
1	4	48	11	0.0833333	0.2	0.0833333	0.923077	0.117647			76
17	22	13	12	0.586207	0.435897	0.586207	0.371429	0.5			76
6	14	27	17	0.26087	0.3	0.26087	0.658537	0.27907			76
									0.375	-0.0470348	76
20	20	15	9	0.689655	0.5	0.689655	0.428571	0.57971			77
7	11	30	16	0.304348	0.388889	0.304348	0.731707	0.341463			77
2	4	48	10	0.166667	0.333333	0.166667	0.923077	0.222222			77
									0.453125	0.0857143	77
7	3	38	16	0.304348	0.7	0.304348	0.926829	0.424242			78
1	7	45	11	0.0833333	0.125	0.0833333	0.865385	0.1			78
19	27	8	10	0.655172	0.413043	0.655172	0.228571	0.506667			78
									0.421875	0.0279146	78
14	23	12	15	0.482759	0.378378	0.482759	0.342857	0.424242			79
7	12	29	16	0.304348	0.368421	0.304348	0.707317	0.333333			79
0	8	44	12	0	0	0	0.846154				79
									0.328125	-0.105221	79
5	17	24	18	0.217391	0.227273	0.217391	0.585366	0.222222			80
17	19	16	12	0.586207	0.472222	0.586207	0.457143	0.523077			80
2	4	48	10	0.166667	0.333333	0.166667	0.923077	0.222222			80
									0.375	-0.0347615	80
17	22	13	12	0.586207	0.435897	0.586207	0.371429	0.5			81
6	13	28	17	0.26087	0.315789	0.26087	0.682927	0.285714			81
0	6	46	12	0	0	0	0.884615				81
									0.359375	-0.0684039	81
14	25	10	15	0.482759	0.358974	0.482759	0.285714	0.411765			82
5	17	24	18	0.217391	0.227273	0.217391	0.585366	0.222222			82
0	3	49	12	0	0	0	0.942308				82
									0.296875	-0.188609	82
15	23	12	14	0.517241	0.394737	0.517241	0.342857	0.447761			83
6	20	21	17	0.26087	0.230769	0.26087	0.512195	0.244898			83
0	0	52	12	0		0	1				83
									0.328125	-0.148581	83
9	15	26	14	0.391304	0.375	0.391304	0.634146	0.382979			84
18	16	19	11	0.62069	0.529412	0.62069	0.542857	0.571429			84
2	4	48	10	0.166667	0.333333	0.166667	0.923077	0.222222			84
									0.453125	0.0989541	84
15	17	18	14	0.517241	0.46875	0.517241	0.514286	0.491803			85
0	6	46	12	0	0	0	0.884615				85
8	18	23	15	0.347826	0.307692	0.347826	0.560976	0.326531			85
									0.359375	-0.0504404	85
15	23	12	14	0.517241	0.394737	0.517241	0.342857	0.447761			86
0	4	48	12	0	0	0	0.923077				86
6	16	25	17	0.26087	0.272727	0.26087	0.609756	0.266667			86
									0.328125	-0.127869	86
1	4	48	11	0.0833333	0.2	0.0833333	0.923077	0.117647			87
17	18	17	12	0.586207	0.485714	0.586207	0.485714	0.53125			87
10	14	27	13	0.434783	0.416667	0.434783	0.658537	0.425532			87
									0.4375	0.0668287	87
3	22	19	20	0.130435	0.12	0.130435	0.463415	0.125			88
11	21	14	18	0.37931	0.34375	0.37931	0.4	0.360656			88
2	5	47	10	0.166667	0.285714	0.166667	0.903846	0.210526			88
									0.25	-0.224392	88
0	5	47	12	0	0	0	0.903846				89
16	21	14	13	0.551724	0.432432	0.551724	0.4	0.484848			89
8	14	27	15	0.347826	0.363636	0.347826	0.658537	0.355556			89
									0.375	-0.041921	89
12	20	15	17	0.413793	0.375	0.413793	0.428571	0.393443			90
8	19	22	15	0.347826	0.296296	0.347826	0.536585	0.32			90
1	4	48	11	0.0833333	0.2	0.0833333	0.923077	0.117647			90
									0.328125	-0.106554	90
6	11	30	17	0.26087	0.352941	0.26087	0.731707	0.3			91
15	23	12	14	0.517241	0.394737	0.517241	0.342857	0.447761			91
0	9	43	12	0	0	0	0.826923				91
									0.328125	-0.103006	91
0	4	48	12	0	0	0	0.923077				92
12	25	10	17	0.413793	0.324324	0.413793	0.285714	0.363636			92
7	16	25	16	0.304348	0.304348	0.304348	0.609756	0.304348			92
									0.296875	-0.177433	92
4	12	29	19	0.173913	0.25	0.173913	0.707317	0.205128			93
18	22	13	11	0.62069	0.45	0.62069	0.371429	0.521739			93
4	4	48	8	0.333333	0.5	0.333333	0.923077	0.4			93
									0.40625	0.0161812	93
8	14	27	15	0.347826	0.363636	0.347826	0.658537	0.355556			94
1	7	45	11	0.0833333	0.125	0.0833333	0.865385	0.1			94
14	20	15	15	0.482759	0.411765	0.482759	0.428571	0.444444			94
									0.359375	-0.046252	94
12	22	19	11	0.521739	0.352941	0.521739	0.463415	0.421053			95
0	4	48	12	0	0	0	0.923077				95
10	16	19	19	0.344828	0.384615	0.344828	0.542857	0.363636			95
									0.34375	-0.0700637	95
7	13	28	16	0.304348	0.35	0.304348	0.682927	0.325581			96
0	6	46	12	0	0	0	0.884615				96
16	22	13	13	0.551724	0.421053	0.551724	0.371429	0.477612			96
									0.359375	-0.0658002	96
13	21	14	16	0.448276	0.382353	0.448276	0.4	0.412698			97
10	12	29	13	0.434783	0.454545	0.434783	0.707317	0.444444			97
1	7	45	11	0.0833333	0.125	0.0833333	0.865385	0.1			97
									0.375	-0.0207337	97
16	23	12	13	0.551724	0.410256	0.551724	0.342857	0.470588			98
8	9	32	15	0.347826	0.470588	0.347826	0.780488	0.4			98
0	8	44	12	0	0	0	0.846154				98
									0.375	-0.0330912	98
1	3	49	11	0.0833333	0.25	0.0833333	0.942308	0.125			99
16	23	12	13	0.551724	0.410256	0.551724	0.342857	0.470588			99
5	16	25	18	0.217391	0.238095	0.217391	0.609756	0.227273			99
									0.34375	-0.104355	99
4	12	29	19	0.173913	0.25	0.173913	0.707317	0.205128			100
0	4	48	12	0	0	0	0.923077				100
15	29	6	14	0.517241	0.340909	0.517241	0.171429	0.410959			100
									0.296875	-0.198003	100
15	21	14	14	0.517241	0.416667	0.517241	0.4	0.461538			101
2	4	48	10	0.166667	0.333333	0.166667	0.923077	0.222222			101
9	13	28	14	0.391304	0.409091	0.391304	0.682927	0.4			101
									0.40625	0.0169766	101
8	14	27	15	0.347826	0.363636	0.347826	0.658537	0.355556			102
18	21	14	11	0.62069	0.461538	0.62069	0.4	0.529412			102
0	3	49	12	0	0	0	0.942308				102
									0.40625	-0.0037144	102
15	18	17	14	0.517241	0.454545	0.517241	0.485714	0.483871			103
2	2	50	10	0.166667	0.5	0.166667	0.961538	0.25			103
12	15	26	11	0.521739	0.444444	0.521739	0.634146	0.48			103
									0.453125	0.0931174	103
7	12	29	16	0.304348	0.368421	0.304348	0.707317	0.333333			104
0	3	49	12	0	0	0	0.942308				104
20	22	13	9	0.689655	0.47619	0.689655	0.371429	0.56338			104
									0.421875	0.0153846	104
12	16	19	17	0.413793	0.428571	0.413793	0.542857	0.421053			105
11	20	21	12	0.478261	0.354839	0.478261	0.512195	0.407407			105
1	4	48	11	0.0833333	0.2	0.0833333	0.923077	0.117647			105
									0.375	-0.0195141	105
8	15	26	15	0.347826	0.347826	0.347826	0.634146	0.347826			106
2	3	49	10	0.166667	0.4	0.166667	0.942308	0.235294			106
18	18	17	11	0.62069	0.5	0.62069	0.485714	0.553846			106
									0.4375	0.0645554	106
10	17	24	13	0.434783	0.37037	0.434783	0.585366	0.4			107
13	18	17	16	0.448276	0.419355	0.448276	0.485714	0.433333			107
0	6	46	12	0	0	0	0.884615				107
									0.359375	-0.0479233	107
11	21	14	18	0.37931	0.34375	0.37931	0.4	0.360656			108
7	23	18	16	0.304348	0.233333	0.304348	0.439024	0.264151			108
0	2	50	12	0	0	0	0.961538				108
									0.28125	-0.199674	108
18	20	15	11	0.62069	0.473684	0.62069	0.428571	0.537313			109
3	15	26	20	0.130435	0.166667	0.130435	0.634146	0.146341			109
1	7	45	11	0.0833333	0.125	0.0833333	0.865385	0.1			109
									0.34375	-0.0821256	109
1	5	47	11	0.0833333	0.166667	0.0833333	0.903846	0.111111			110
7	11	30	16	0.304348	0.388889	0.304348	0.731707	0.341463			110
19	21	14	10	0.655172	0.475	0.655172	0.4	0.550725			110
									0.421875	0.0334694	110
1	4	48	11	0.0833333	0.2	0.0833333	0.923077	0.117647			111
7	18	23	16	0.304348	0.28	0.304348	0.560976	0.291667			111
16	18	17	13	0.551724	0.470588	0.551724	0.485714	0.507937			111
									0.375	-0.0343434	111
5	13	28	18	0.217391	0.277778	0.217391	0.682927	0.243902			112
13	23	12	16	0.448276	0.361111	0.448276	0.342857	0.4			112
1	9	43	11	0.0833333	0.1	0.0833333	0.826923	0.0909091			112
									0.296875	-0.143765	112
14	12	29	9	0.608696	0.538462	0.608696	0.707317	0.571429			113
21	14	21	8	0.724138	0.6	0.724138	0.6	0.65625			113
1	2	50	11	0.0833333	0.333333	0.0833333	0.961538	0.133333			113
									0.5625	0.267675	113
15	11	24	14	0.517241	0.576923	0.517241	0.685714	0.545455			114
5	5	47	7	0.416667	0.5	0.416667	0.903846	0.454545			114
14	14	27	9	0.608696	0.5	0.608696	0.658537	0.54902			114
									0.53125	0.255237	114
8	16	25	15	0.347826	0.333333	0.347826	0.609756	0.340426			115
14	22	13	15	0.482759	0.388889	0.482759	0.371429	0.430769			115
0	4	48	12	0	0	0	0.923077				115
									0.34375	-0.096248	115
11	19	22	12	0.478261	0.366667	0.478261	0.536585	0.415094			116
2	2	50	10	0.166667	0.5	0.166667	0.961538	0.25			116
12	18	17	17	0.413793	0.4	0.413793	0.485714	0.40678			116
									0.390625	-0.00321543	116
13	24	11	16	0.448276	0.351351	0.448276	0.314286	0.393939			117
6	16	25	17	0.26087	0.272727	0.26087	0.609756	0.266667			117
0	5	47	12	0	0	0	0.903846				117
									0.296875	-0.172161	117
16	18	23	7	0.695652	0.470588	0.695652	0.560976	0.561404			118
0	1	51	12	0	0	0	0.980769				118
19	10	25	10	0.655172	0.655172	0.655172	0.714286	0.655172			118
									0.546875	0.245835	118
15	20	15	14	0.517241	0.428571	0.517241	0.428571	0.46875			119
0	6	46	12	0	0	0	0.884615				119
9	14	27	14	0.391304	0.391304	0.391304	0.658537	0.391304			119
									0.375	-0.0322581	119
12	15	26	11	0.521739	0.444444	0.521739	0.634146	0.48			120
1	7	45	11	0.0833333	0.125	0.0833333	0.865385	0.1			120
12	17	18	17	0.413793	0.413793	0.413793	0.514286	0.413793			120
									0.390625	0.0165485	120
5	14	27	18	0.217391	0.263158	0.217391	0.658537	0.238095			121
0	6	46	12	0	0	0	0.884615				121
14	25	10	15	0.482759	0.358974	0.482759	0.285714	0.411765			121
									0.296875	-0.172638	121
18	15	20	11	0.62069	0.545455	0.62069	0.571429	0.580645			122
13	14	27	10	0.565217	0.481481	0.565217	0.658537	0.52			122
2	2	50	10	0.166667	0.5	0.166667	0.961538	0.25			122
									0.515625	0.196761	122
6	12	29	17	0.26087	0.333333	0.26087	0.707317	0.292683			123
17	25	10	12	0.586207	0.404762	0.586207	0.285714	0.478873			123
0	4	48	12	0	0	0	0.923077				123
									0.359375	-0.0860927	123
0	8	44	12	0	0	0	0.846154				124
3	16	25	20	0.130435	0.157895	0.130435	0.609756	0.142857			124
13	24	11	16	0.448276	0.351351	0.448276	0.314286	0.393939			124
									0.25	-0.233735	124
16	22	13	13	0.551724	0.421053	0.551724	0.371429	0.477612			125
6	12	29	17	0.26087	0.333333	0.26087	0.707317	0.292683			125
1	7	45	11	0.0833333	0.125	0.0833333	0.865385	0.1			125
									0.359375	-0.0563607	125
6	17	24	17	0.26087	0.26087	0.26087	0.585366	0.26087			126
13	23	12	16	0.448276	0.361111	0.448276	0.342857	0.4			126
1	4	48	11	0.0833333	0.2	0.0833333	0.923077	0.117647			126
									0.3125	-0.143321	126
3	6	46	9	0.25	0.333333	0.25	0.884615	0.285714			127
22	12	23	7	0.758621	0.647059	0.758621	0.657143	0.698413			127
8	13	28	15	0.347826	0.380952	0.347826	0.682927	0.363636			127
									0.515625	0.212386	127
15	22	13	14	0.517241	0.405405	0.517241	0.371429	0.454545			128
1	3	49	11	0.0833333	0.25	0.0833333	0.942308	0.125			128
7	16	25	16	0.304348	0.304348	0.304348	0.609756	0.304348			128
									0.359375	-0.0727719	128
6	17	24	17	0.26087	0.26087	0.26087	0.585366	0.26087			129
1	4	48	11	0.0833333	0.2	0.0833333	0.923077	0.117647			129
14	22	13	15	0.482759	0.388889	0.482759	0.371429	0.430769			129
									0.328125	-0.117337	129
9	13	28	14	0.391304	0.409091	0.391304	0.682927	0.4			130
0	6	46	12	0	0	0	0.884615				130
17	19	16	12	0.586207	0.472222	0.586207	0.457143	0.523077			130
									0.40625	0.0169766	130
7	16	25	16	0.304348	0.304348	0.304348	0.609756	0.304348			131
18	20	15	11	0.62069	0.473684	0.62069	0.428571	0.537313			131
0	3	49	12	0	0	0	0.942308				131
									0.390625	-0.0275834	131
22	15	20	7	0.758621	0.594595	0.758621	0.571429	0.666667			132
1	4	48	11	0.0833333	0.2	0.0833333	0.923077	0.117647			132
9	13	28	14	0.391304	0.409091	0.391304	0.682927	0.4			132
									0.5	0.166463	132
2	5	47	10	0.166667	0.285714	0.166667	0.903846	0.210526			133
19	17	18	10	0.655172	0.527778	0.655172	0.514286	0.584615			133
11	10	31	12	0.478261	0.52381	0.478261	0.756098	0.5			133
									0.5	0.175855	133
0	3	49	12	0	0	0	0.942308				134
13	27	8	16	0.448276	0.325	0.448276	0.228571	0.376812			134
5	16	25	18	0.217391	0.238095	0.217391	0.609756	0.227273			134
									0.28125	-0.218039	134
11	14	27	12	0.478261	0.44	0.478261	0.658537	0.458333			135
13	18	17	16	0.448276	0.419355	0.448276	0.485714	0.433333			135
4	4	48	8	0.333333	0.5	0.333333	0.923077	0.4			135
									0.4375	0.087886	135
17	22	13	12	0.586207	0.435897	0.586207	0.371429	0.5			136
2	5	47	10	0.166667	0.285714	0.166667	0.903846	0.210526			136
8	10	31	15	0.347826	0.444444	0.347826	0.756098	0.390244			136
									0.421875	0.0401297	136
9	9	32	14	0.391304	0.5	0.391304	0.780488	0.439024			137
4	4	48	8	0.333333	0.5	0.333333	0.923077	0.4			137
22	16	19	7	0.758621	0.578947	0.758621	0.542857	0.656716			137
									0.546875	0.252818	137
16	22	13	13	0.551724	0.421053	0.551724	0.371429	0.477612			138
7	14	27	16	0.304348	0.333333	0.304348	0.658537	0.318182			138
1	4	48	11	0.0833333	0.2	0.0833333	0.923077	0.117647			138
									0.375	-0.0444716	138
13	18	17	16	0.448276	0.419355	0.448276	0.485714	0.433333			139
10	16	25	13	0.434783	0.384615	0.434783	0.609756	0.408163			139
0	7	45	12	0	0	0	0.865385				139
									0.359375	-0.04334	139
7	21	20	16	0.304348	0.25	0.304348	0.487805	0.27451			140
14	18	17	15	0.482759	0.4375	0.482759	0.485714	0.459016			140
0	4	48	12	0	0	0	0.923077				140
									0.328125	-0.11147	140
7	12	29	16	0.304348	0.368421	0.304348	0.707317	0.333333			141
17	21	14	12	0.586207	0.447368	0.586207	0.4	0.507463			141
1	6	46	11	0.0833333	0.142857	0.0833333	0.884615	0.105263			141
									0.390625	-0.00930044	141
7	17	24	16	0.304348	0.291667	0.304348	0.585366	0.297872			142
15	21	14	14	0.517241	0.416667	0.517241	0.4	0.461538			142
1	3	49	11	0.0833333	0.25	0.0833333	0.942308	0.125			142
									0.359375	-0.0701468	142
7	16	25	16	0.304348	0.304348	0.304348	0.609756	0.304348			143
19	18	17	10	0.655172	0.513514	0.655172	0.485714	0.575758			143
0	4	48	12	0	0	0	0.923077				143
									0.40625	0.00572363	143
20	24	11	9	0.689655	0.454545	0.689655	0.314286	0.547945			144
0	4	48	12	0	0	0	0.923077				144
7	9	32	16	0.304348	0.4375	0.304348	0.780488	0.358974			144
									0.421875	0.014975	144
0	2	50	12	0	0	0	0.961538				145
18	25	10	11	0.62069	0.418605	0.62069	0.285714	0.5			145
5	14	27	18	0.217391	0.263158	0.217391	0.658537	0.238095			145
									0.359375	-0.0988275	145
11	17	24	12	0.478261	0.392857	0.478261	0.585366	0.431373			146
0	6	46	12	0	0	0	0.884615				146
11	19	16	18	0.37931	0.366667	0.37931	0.457143	0.372881			146
									0.34375	-0.0709163	146
19	16	19	10	0.655172	0.542857	0.655172	0.542857	0.59375			147
10	14	27	13	0.434783	0.416667	0.434783	0.658537	0.425532			147
2	3	49	10	0.166667	0.4	0.166667	0.942308	0.235294			147
									0.484375	0.144593	147
14	21	14	15	0.482759	0.4	0.482759	0.4	0.4375			148
9	14	27	14	0.391304	0.391304	0.391304	0.658537	0.391304			148
0	6	46	12	0	0	0	0.884615				148
									0.359375	-0.0580645	148
5	15	26	18	0.217391	0.25	0.217391	0.634146	0.232558			149
0	5	47	12	0	0	0	0.903846				149
14	25	10	15	0.482759	0.358974	0.482759	0.285714	0.411765			149
									0.296875	-0.177914	149
7	15	26	16	0.304348	0.318182	0.304348	0.634146	0.311111			150
13	20	15	16	0.448276	0.393939	0.448276	0.428571	0.419355			150
0	9	43	12	0	0	0	0.826923				150
									0.3125	-0.115248	150
10	11	30	13	0.434783	0.47619	0.434783	0.731707	0.454545			151
19	17	18	10	0.655172	0.527778	0.655172	0.514286	0.584615			151
4	3	49	8	0.333333	0.571429	0.333333	0.942308	0.421053			151
									0.515625	0.20161	151
7	15	26	16	0.304348	0.318182	0.304348	0.634146	0.311111			152
0	5	47	12	0	0	0	0.903846				152
17	20	15	12	0.586207	0.459459	0.586207	0.428571	0.515152			152
									0.375	-0.041921	152
13	20	15	16	0.448276	0.393939	0.448276	0.428571	0.419355			153
11	16	25	12	0.478261	0.407407	0.478261	0.609756	0.44			153
1	3	49	11	0.0833333	0.25	0.0833333	0.942308	0.125			153
									0.390625	-0.0105263	153
4	19	22	19	0.173913	0.173913	0.173913	0.536585	0.173913			154
12	21	14	17	0.413793	0.363636	0.413793	0.4	0.387097			154
2	6	46	10	0.166667	0.25	0.166667	0.884615	0.2			154
									0.28125	-0.171042	154
16	28	7	13	0.551724	0.363636	0.551724	0.2	0.438356			155
1	0	52	11	0.0833333	1	0.0833333	1	0.153846			155
3	16	25	20	0.130435	0.157895	0.130435	0.609756	0.142857			155
									0.3125	-0.187685	155
9	8	33	14	0.391304	0.529412	0.391304	0.804878	0.45			156
20	21	14	9	0.689655	0.487805	0.689655	0.4	0.571429			156
0	6	46	12	0	0	0	0.884615				156
									0.453125	0.0834697	156
19	23	12	10	0.655172	0.452381	0.655172	0.342857	0.535211			157
2	7	45	10	0.166667	0.222222	0.166667	0.865385	0.190476			157
4	9	32	19	0.173913	0.307692	0.173913	0.780488	0.222222			157
									0.390625	-0.0101174	157
6	14	27	17	0.26087	0.3	0.26087	0.658537	0.27907			158
1	3	49	11	0.0833333	0.25	0.0833333	0.942308	0.125			158
18	22	13	11	0.62069	0.45	0.62069	0.371429	0.521739			158
									0.390625	-0.0280066	158
12	18	17	17	0.413793	0.4	0.413793	0.485714	0.40678			159
8	19	22	15	0.347826	0.296296	0.347826	0.536585	0.32			159
0	7	45	12	0	0	0	0.865385				159
									0.3125	-0.117017	159
8	16	25	15	0.347826	0.333333	0.347826	0.609756	0.340426			160
16	18	17	13	0.551724	0.470588	0.551724	0.485714	0.507937			160
0	6	46	12	0	0	0	0.884615				160
									0.375	-0.0297667	160
2	8	44	10	0.166667	0.2	0.166667	0.846154	0.181818			161
8	23	12	21	0.275862	0.258065	0.275862	0.342857	0.266667			161
5	18	23	18	0.217391	0.217391	0.217391	0.560976	0.217391			161
									0.234375	-0.230769	161
7	17	24	16	0.304348	0.291667	0.304348	0.585366	0.297872			162
15	20	15	14	0.517241	0.428571	0.517241	0.428571	0.46875			162
1	4	48	11	0.0833333	0.2	0.0833333	0.923077	0.117647			162
									0.359375	-0.0627785	162
8	19	22	15	0.347826	0.296296	0.347826	0.536585	0.32			163
15	18	17	14	0.517241	0.454545	0.517241	0.485714	0.483871			163
2	2	50	10	0.166667	0.5	0.166667	0.961538	0.25			163
									0.390625	-0.0105263	163
7	21	20	16	0.304348	0.25	0.304348	0.487805	0.27451			164
15	17	18	14	0.517241	0.46875	0.517241	0.514286	0.491803			164
1	3	49	11	0.0833333	0.25	0.0833333	0.942308	0.125			164
									0.359375	-0.0597738	164
11	23	12	18	0.37931	0.323529	0.37931	0.342857	0.349206			165
5	20	21	18	0.217391	0.2	0.217391	0.512195	0.208333			165
0	5	47	12	0	0	0	0.903846				165
									0.25	-0.241212	165
6	17	24	17	0.26087	0.26087	0.26087	0.585366	0.26087			166
0	6	46	12	0	0	0	0.884615				166
13	22	13	16	0.448276	0.371429	0.448276	0.371429	0.40625			166
									0.296875	-0.16129	166
6	15	26	17	0.26087	0.285714	0.26087	0.634146	0.272727			167
14	20	15	15	0.482759	0.411765	0.482759	0.428571	0.444444			167
1	8	44	11	0.0833333	0.111111	0.0833333	0.846154	0.0952381			167
									0.328125	-0.092497	167
6	8	33	17	0.26087	0.428571	0.26087	0.804878	0.324324			168
17	23	12	12	0.586207	0.425	0.586207	0.342857	0.492754			168
1	9	43	11	0.0833333	0.1	0.0833333	0.826923	0.0909091			168
									0.375	-0.0264635	168
20	16	19	9	0.689655	0.555556	0.689655	0.542857	0.615385			169
13	12	29	10	0.565217	0.52	0.565217	0.707317	0.541667			169
0	3	49	12	0	0	0	0.942308				169
									0.515625	0.187218	169
18	21	14	11	0.62069	0.461538	0.62069	0.4	0.529412			170
5	13	28	18	0.217391	0.277778	0.217391	0.682927	0.243902			170
1	6	46	11	0.0833333	0.142857	0.0833333	0.884615	0.105263			170
									0.375	-0.0376976	170
11	15	26	12	0.478261	0.423077	0.478261	0.634146	0.44898			171
0	6	46	12	0	0	0	0.884615				171
15	17	18	14	0.517241	0.46875	0.517241	0.514286	0.491803			171
									0.40625	0.0264211	171
6	21	20	17	0.26087	0.222222	0.26087	0.487805	0.24			172
0	4	48	12	0	0	0	0.923077				172
11	22	13	18	0.37931	0.333333	0.37931	0.371429	0.354839			172
									0.265625	-0.217814	172
18	21	14	11	0.62069	0.461538	0.62069	0.4	0.529412			173
7	12	29	16	0.304348	0.368421	0.304348	0.707317	0.333333			173
2	4	48	10	0.166667	0.333333	0.166667	0.923077	0.222222			173
									0.421875	0.0358306	173
1	5	47	11	0.0833333	0.166667	0.0833333	0.903846	0.111111			174
10	13	28	13	0.434783	0.434783	0.434783	0.682927	0.434783			174
18	17	18	11	0.62069	0.514286	0.62069	0.514286	0.5625			174
									0.453125	0.0967742	174
17	21	14	12	0.586207	0.447368	0.586207	0.4	0.507463			175
7	13	28	16	0.304348	0.35	0.304348	0.682927	0.325581			175
0	6	46	12	0	0	0	0.884615				175
									0.375	-0.039805	175
15	16	19	14	0.517241	0.483871	0.517241	0.542857	0.5			176
11	13	28	12	0.478261	0.458333	0.478261	0.682927	0.468085			176
3	6	46	9	0.25	0.333333	0.25	0.884615	0.285714			176
									0.453125	0.117067	176
10	28	7	19	0.344828	0.263158	0.344828	0.2	0.298507			177
2	20	21	21	0.0869565	0.0909091	0.0869565	0.512195	0.0888889			177
0	4	48	12	0	0	0	0.923077				177
									0.1875	-0.363934	177
17	19	16	12	0.586207	0.472222	0.586207	0.457143	0.523077			178
0	5	47	12	0	0	0	0.903846				178
8	15	26	15	0.347826	0.347826	0.347826	0.634146	0.347826			178
									0.390625	-0.0133983	178
14	18	17	15	0.482759	0.4375	0.482759	0.485714	0.459016			179
8	17	24	15	0.347826	0.32	0.347826	0.585366	0.333333			179
1	6	46	11	0.0833333	0.142857	0.0833333	0.884615	0.105263			179
									0.359375	-0.045835	179
10	16	25	13	0.434783	0.384615	0.434783	0.609756	0.408163			180
16	19	16	13	0.551724	0.457143	0.551724	0.457143	0.5			180
2	1	51	10	0.166667	0.666667	0.166667	0.980769	0.266667			180
									0.4375	0.0584389	180
9	10	31	14	0.391304	0.473684	0.391304	0.756098	0.428571			181
19	23	12	10	0.655172	0.452381	0.655172	0.342857	0.535211			181
0	3	49	12	0	0	0	0.942308				181
									0.4375	0.0419958	181
18	20	15	11	0.62069	0.473684	0.62069	0.428571	0.537313			182
5	14	27	18	0.217391	0.263158	0.217391	0.658537	0.238095			182
1	6	46	11	0.0833333	0.142857	0.0833333	0.884615	0.105263			182
									0.375	-0.0351799	182
6	21	20	17	0.26087	0.222222	0.26087	0.487805	0.24			183
10	22	13	19	0.344828	0.3125	0.344828	0.371429	0.327869			183
1	4	48	11	0.0833333	0.2	0.0833333	0.923077	0.117647			183
									0.265625	-0.209489	183
15	20	15	14	0.517241	0.428571	0.517241	0.428571	0.46875			184
6	17	24	17	0.26087	0.26087	0.26087	0.585366	0.26087			184
0	6	46	12	0	0	0	0.884615				184
									0.328125	-0.109677	184
6	20	21	17	0.26087	0.230769	0.26087	0.512195	0.244898			185
14	19	16	15	0.482759	0.424242	0.482759	0.457143	0.451613			185
0	5	47	12	0	0	0	0.903846				185
									0.3125	-0.135026	185
16	15	20	13	0.551724	0.516129	0.551724	0.571429	0.533333			186
2	7	45	10	0.166667	0.222222	0.166667	0.865385	0.190476			186
11	13	28	12	0.478261	0.458333	0.478261	0.682927	0.468085			186
									0.453125	0.117067	186
16	15	20	13	0.551724	0.516129	0.551724	0.571429	0.533333			187
0	5	47	12	0	0	0	0.903846				187
15	13	28	8	0.652174	0.535714	0.652174	0.682927	0.588235			187
									0.484375	0.152828	187
14	20	15	15	0.482759	0.411765	0.482759	0.428571	0.444444			188
6	22	19	17	0.26087	0.214286	0.26087	0.463415	0.235294			188
0	2	50	12	0	0	0	0.961538				188
									0.3125	-0.153153	188
13	24	11	16	0.448276	0.351351	0.448276	0.314286	0.393939			189
1	7	45	11	0.0833333	0.125	0.0833333	0.865385	0.1			189
1	18	23	22	0.0434783	0.0526316	0.0434783	0.560976	0.047619			189
									0.234375	-0.259438	189
22	17	18	7	0.758621	0.564103	0.758621	0.514286	0.647059			190
16	6	35	7	0.695652	0.727273	0.695652	0.853659	0.711111			190
1	2	50	11	0.0833333	0.333333	0.0833333	0.961538	0.133333			190
									0.609375	0.339662	190
8	12	29	15	0.347826	0.4	0.347826	0.707317	0.372093			191
18	18	17	11	0.62069	0.5	0.62069	0.485714	0.553846			191
2	6	46	10	0.166667	0.25	0.166667	0.884615	0.2			191
									0.4375	0.0769231	191
16	20	15	13	0.551724	0.444444	0.551724	0.428571	0.492308			192
8	13	28	15	0.347826	0.380952	0.347826	0.682927	0.363636			192
3	4	48	9	0.25	0.428571	0.25	0.923077	0.315789			192
									0.421875	0.0470825	192
1	3	49	11	0.0833333	0.25	0.0833333	0.942308	0.125			193
17	24	11	12	0.586207	0.414634	0.586207	0.314286	0.485714			193
6	13	28	17	0.26087	0.315789	0.26087	0.682927	0.285714			193
									0.375	-0.0569777	193
17	21	14	12	0.586207	0.447368	0.586207	0.4	0.507463			194
5	15	26	18	0.217391	0.25	0.217391	0.634146	0.232558			194
2	4	48	10	0.166667	0.333333	0.166667	0.923077	0.222222			194
									0.375	-0.039805	194
7	18	17	22	0.241379	0.28	0.241379	0.485714	0.259259			195
7	20	21	16	0.304348	0.259259	0.304348	0.512195	0.28			195
4	8	44	8	0.333333	0.333333	0.333333	0.846154	0.333333			195
									0.28125	-0.129701	195
5	17	24	18	0.217391	0.227273	0.217391	0.585366	0.222222			196
0	7	45	12	0	0	0	0.865385				196
12	23	12	17	0.413793	0.342857	0.413793	0.342857	0.375			196
									0.265625	-0.207547	196
14	14	27	9	0.608696	0.5	0.608696	0.658537	0.54902			197
1	4	48	11	0.0833333	0.2	0.0833333	0.923077	0.117647			197
16	15	20	13	0.551724	0.516129	0.551724	0.571429	0.533333			197
									0.484375	0.152828	197
11	19	16	18	0.37931	0.366667	0.37931	0.457143	0.372881			198
9	17	24	14	0.391304	0.346154	0.391304	0.585366	0.367347			198
0	8	44	12	0	0	0	0.846154				198
									0.3125	-0.112164	198
14	18	17	15	0.482759	0.4375	0.482759	0.485714	0.459016			199
7	19	22	16	0.304348	0.269231	0.304348	0.536585	0.285714			199
1	5	47	11	0.0833333	0.166667	0.0833333	0.903846	0.111111			199
									0.34375	-0.0760608	199
1	7	45	11	0.0833333	0.125	0.0833333	0.865385	0.1			200
16	23	12	13	0.551724	0.410256	0.551724	0.342857	0.470588			200
5	12	29	18	0.217391	0.294118	0.217391	0.707317	0.25			200
									0.34375	-0.0847458	200
1	5	47	11	0.0833333	0.166667	0.0833333	0.903846	0.111111			201
7	18	23	16	0.304348	0.28	0.304348	0.560976	0.291667			201
11	22	13	18	0.37931	0.333333	0.37931	0.371429	0.354839			201
									0.296875	-0.155698	201
9	13	28	14	0.391304	0.409091	0.391304	0.682927	0.4			202
18	19	16	11	0.62069	0.486486	0.62069	0.457143	0.545455			202
0	5	47	12	0	0	0	0.903846				202
									0.421875	0.036223	202
15	21	14	14	0.517241	0.416667	0.517241	0.4	0.461538			203
8	16	25	15	0.347826	0.333333	0.347826	0.609756	0.340426			203
1	3	49	11	0.0833333	0.25	0.0833333	0.942308	0.125			203
									0.375	-0.0440457	203
14	19	16	15	0.482759	0.424242	0.482759	0.457143	0.451613			204
1	5	47	11	0.0833333	0.166667	0.0833333	0.903846	0.111111			204
9	16	25	14	0.391304	0.36	0.391304	0.609756	0.375			204
									0.375	-0.0272873	204
14	17	18	15	0.482759	0.451613	0.482759	0.514286	0.466667			205
8	20	21	15	0.347826	0.285714	0.347826	0.512195	0.313725			205
0	5	47	12	0	0	0	0.903846				205
									0.34375	-0.078219	205
12	11	30	11	0.521739	0.521739	0.521739	0.731707	0.521739			206
23	16	19	6	0.793103	0.589744	0.793103	0.542857	0.676471			206
0	2	50	12	0	0	0	0.961538				206
									0.546875	0.230514	206
14	20	15	15	0.482759	0.411765	0.482759	0.428571	0.444444			207
8	15	26	15	0.347826	0.347826	0.347826	0.634146	0.347826			207
1	6	46	11	0.0833333	0.142857	0.0833333	0.884615	0.105263			207
									0.359375	-0.050861	207
17	15	20	12	0.586207	0.53125	0.586207	0.571429	0.557377			208
0	6	46	12	0	0	0	0.884615				208
11	15	26	12	0.478261	0.423077	0.478261	0.634146	0.44898			208
									0.4375	0.0776621	208
5	17	24	18	0.217391	0.227273	0.217391	0.585366	0.222222			209
14	23	12	15	0.482759	0.378378	0.482759	0.342857	0.424242			209
0	5	47	12	0	0	0	0.903846				209
									0.296875	-0.172161	209
18	14	21	11	0.62069	0.5625	0.62069	0.6	0.590164			210
12	14	27	11	0.521739	0.461538	0.521739	0.658537	0.489796			210
0	6	46	12	0	0	0	0.884615				210
									0.46875	0.128903	210
2	6	46	10	0.166667	0.25	0.166667	0.884615	0.2			211
19	16	19	10	0.655172	0.542857	0.655172	0.542857	0.59375			211
10	11	30	13	0.434783	0.47619	0.434783	0.731707	0.454545			211
									0.484375	0.155875	211
5	16	25	18	0.217391	0.238095	0.217391	0.609756	0.227273			212
17	21	14	12	0.586207	0.447368	0.586207	0.4	0.507463			212
2	3	49	10	0.166667	0.4	0.166667	0.942308	0.235294			212
									0.375	-0.0444716	212
11	14	27	12	0.478261	0.44	0.478261	0.658537	0.458333			213
17	17	18	12	0.586207	0.5	0.586207	0.514286	0.539683			213
1	4	48	11	0.0833333	0.2	0.0833333	0.923077	0.117647			213
									0.453125	0.0949495	213
20	14	21	9	0.689655	0.588235	0.689655	0.6	0.634921			214
11	14	27	12	0.478261	0.44	0.478261	0.658537	0.458333			214
0	5	47	12	0	0	0	0.903846				214
									0.484375	0.146667	214
16	19	16	13	0.551724	0.457143	0.551724	0.457143	0.5			215
6	16	25	17	0.26087	0.272727	0.26087	0.609756	0.266667			215
1	6	46	11	0.0833333	0.142857	0.0833333	0.884615	0.105263			215
									0.359375	-0.0533922	215
7	15	26	16	0.304348	0.318182	0.304348	0.634146	0.311111			216
18	18	17	11	0.62069	0.5	0.62069	0.485714	0.553846			216
0	6	46	12	0	0	0	0.884615				216
									0.390625	-0.00889248	216
17	19	16	12	0.586207	0.472222	0.586207	0.457143	0.523077			217
3	3	49	9	0.25	0.5	0.25	0.942308	0.333333			217
7	15	26	16	0.304348	0.318182	0.304348	0.634146	0.311111			217
									0.421875	0.0428456	217
10	27	8	19	0.344828	0.27027	0.344828	0.228571	0.30303			218
0	7	45	12	0	0	0	0.865385				218
3	17	24	20	0.130435	0.15	0.130435	0.585366	0.139535			218
									0.203125	-0.31666	218
8	19	22	15	0.347826	0.296296	0.347826	0.536585	0.32			219
0	6	46	12	0	0	0	0.884615				219
12	19	16	17	0.413793	0.387097	0.413793	0.457143	0.4			219
									0.3125	-0.124601	219
14	24	11	15	0.482759	0.368421	0.482759	0.314286	0.41791			220
4	20	21	19	0.173913	0.166667	0.173913	0.512195	0.170213			220
0	2	50	12	0	0	0	0.961538				220
									0.28125	-0.217535	220
7	15	26	16	0.304348	0.318182	0.304348	0.634146	0.311111			221
16	20	15	13	0.551724	0.444444	0.551724	0.428571	0.492308			221
1	5	47	11	0.0833333	0.166667	0.0833333	0.903846	0.111111			221
									0.375	-0.0347615	221
4	19	22	19	0.173913	0.173913	0.173913	0.536585	0.173913			222
14	23	12	15	0.482759	0.378378	0.482759	0.342857	0.424242			222
1	3	49	11	0.0833333	0.25	0.0833333	0.942308	0.125			222
									0.296875	-0.177433	222
7	14	27	16	0.304348	0.333333	0.304348	0.658537	0.318182			223
14	20	15	15	0.482759	0.411765	0.482759	0.428571	0.444444			223
1	8	44	11	0.0833333	0.111111	0.0833333	0.846154	0.0952381			223
									0.34375	-0.0670901	223
16	18	17	13	0.551724	0.470588	0.551724	0.485714	0.507937			224
0	4	48	12	0	0	0	0.923077				224
9	17	24	14	0.391304	0.346154	0.391304	0.585366	0.367347			224
									0.390625	-0.012987	224
18	20	15	11	0.62069	0.473684	0.62069	0.428571	0.537313			225
6	14	27	17	0.26087	0.3	0.26087	0.658537	0.27907			225
0	6	46	12	0	0	0	0.884615				225
									0.375	-0.039805	225
3	17	24	20	0.130435	0.15	0.130435	0.585366	0.139535			226
14	23	12	15	0.482759	0.378378	0.482759	0.342857	0.424242			226
1	6	46	11	0.0833333	0.142857	0.0833333	0.884615	0.105263			226
									0.28125	-0.187576	226
8	16	25	15	0.347826	0.333333	0.347826	0.609756	0.340426			227
0	4	48	12	0	0	0	0.923077				227
15	21	14	14	0.517241	0.416667	0.517241	0.4	0.461538			227
									0.359375	-0.0701468	227
13	25	10	16	0.448276	0.342105	0.448276	0.285714	0.38806			228
5	17	24	18	0.217391	0.227273	0.217391	0.585366	0.222222			228
0	4	48	12	0	0	0	0.923077				228
									0.28125	-0.206557	228
12	21	20	11	0.521739	0.363636	0.521739	0.487805	0.428571			229
16	14	21	13	0.551724	0.533333	0.551724	0.6	0.542373			229
0	1	51	12	0	0	0	0.980769				229
									0.4375	0.0615071	229
19	23	12	10	0.655172	0.452381	0.655172	0.342857	0.535211			230
6	11	30	17	0.26087	0.352941	0.26087	0.731707	0.3			230
0	5	47	12	0	0	0	0.903846				230
									0.390625	-0.0284302	230
9	20	21	14	0.391304	0.310345	0.391304	0.512195	0.346154			231
12	21	14	17	0.413793	0.363636	0.413793	0.4	0.387097			231
0	2	50	12	0	0	0	0.961538				231
									0.328125	-0.124183	231
4	10	31	19	0.173913	0.285714	0.173913	0.756098	0.216216			232
1	2	50	11	0.0833333	0.333333	0.0833333	0.961538	0.133333			232
18	29	6	11	0.62069	0.382979	0.62069	0.171429	0.473684			232
									0.359375	-0.104842	232
15	13	22	14	0.517241	0.535714	0.517241	0.628571	0.526316			233
11	18	23	12	0.478261	0.37931	0.478261	0.560976	0.423077			233
1	6	46	11	0.0833333	0.142857	0.0833333	0.884615	0.105263			233
									0.421875	0.0651402	233
16	19	16	13	0.551724	0.457143	0.551724	0.457143	0.5			234
3	19	22	20	0.130435	0.136364	0.130435	0.536585	0.133333			234
0	7	45	12	0	0	0	0.865385				234
									0.296875	-0.156162	234
8	20	21	15	0.347826	0.285714	0.347826	0.512195	0.313725			235
9	23	12	20	0.310345	0.28125	0.310345	0.342857	0.295082			235
0	4	48	12	0	0	0	0.923077				235
									0.265625	-0.214863	235
4	22	19	19	0.173913	0.153846	0.173913	0.463415	0.163265			236
0	3	49	12	0	0	0	0.942308				236
13	22	13	16	0.448276	0.371429	0.448276	0.371429	0.40625			236
									0.265625	-0.22926	236
5	21	20	18	0.217391	0.192308	0.217391	0.487805	0.204082			237
12	20	15	17	0.413793	0.375	0.413793	0.428571	0.393443			237
0	6	46	12	0	0	0	0.884615				237
									0.265625	-0.204163	237
0	5	47	12	0	0	0	0.903846				238
14	18	17	15	0.482759	0.4375	0.482759	0.485714	0.459016			238
6	21	20	17	0.26087	0.222222	0.26087	0.487805	0.24			238
									0.3125	-0.132288	238
14	21	14	15	0.482759	0.4	0.482759	0.4	0.4375			239
7	19	22	16	0.304348	0.269231	0.304348	0.536585	0.285714			239
0	3	49	12	0	0	0	0.942308				239
									0.328125	-0.124642	239
13	23	12	16	0.448276	0.361111	0.448276	0.342857	0.4			240
3	20	21	20	0.130435	0.130435	0.130435	0.512195	0.130435			240
0	5	47	12	0	0	0	0.903846				240
									0.25	-0.247259	240
3	5	47	9	0.25	0.375	0.25	0.903846	0.3			241
6	17	24	17	0.26087	0.26087	0.26087	0.585366	0.26087			241
15	18	17	14	0.517241	0.454545	0.517241	0.485714	0.483871			241
									0.375	-0.0182975	241
9	13	28	14	0.391304	0.409091	0.391304	0.682927	0.4			242
15	19	16	14	0.517241	0.441176	0.517241	0.457143	0.47619			242
3	5	47	9	0.25	0.375	0.25	0.903846	0.3			242
									0.421875	0.0558214	242
9	12	29	14	0.391304	0.428571	0.391304	0.707317	0.409091			243
21	18	17	8	0.724138	0.538462	0.724138	0.485714	0.617647			243
1	3	49	11	0.0833333	0.25	0.0833333	0.942308	0.125			243
									0.484375	0.132293	243
1	3	49	11	0.0833333	0.25	0.0833333	0.942308	0.125			244
6	20	21	17	0.26087	0.230769	0.26087	0.512195	0.244898			244
11	23	12	18	0.37931	0.323529	0.37931	0.342857	0.349206			244
									0.28125	-0.194805	244
14	23	12	15	0.482759	0.378378	0.482759	0.342857	0.424242			245
8	15	26	15	0.347826	0.347826	0.347826	0.634146	0.347826			245
2	2	50	10	0.166667	0.5	0.166667	0.961538	0.25			245
									0.375	-0.0466067	245
9	14	27	14	0.391304	0.391304	0.391304	0.658537	0.391304			246
0	3	49	12	0	0	0	0.942308				246
14	24	11	15	0.482759	0.368421	0.482759	0.314286	0.41791			246
									0.359375	-0.08028	246
19	22	13	10	0.655172	0.463415	0.655172	0.371429	0.542857			247
8	10	31	15	0.347826	0.444444	0.347826	0.756098	0.390244			247
0	5	47	12	0	0	0	0.903846				247
									0.421875	0.026716	247
17	24	11	12	0.586207	0.414634	0.586207	0.314286	0.485714			248
5	12	29	18	0.217391	0.294118	0.217391	0.707317	0.25			248
0	6	46	12	0	0	0	0.884615				248
									0.34375	-0.0998363	248
13	8	33	10	0.565217	0.619048	0.565217	0.804878	0.590909			249
20	16	19	9	0.689655	0.555556	0.689655	0.542857	0.615385			249
3	4	48	9	0.25	0.428571	0.25	0.923077	0.315789			249
									0.5625	0.278873	249
7	12	29	16	0.304348	0.368421	0.304348	0.707317	0.333333			250
1	1	51	11	0.0833333	0.5	0.0833333	0.980769	0.142857			250
17	26	9	12	0.586207	0.395349	0.586207	0.257143	0.472222			250
									0.390625	-0.0452261	250
10	10	31	13	0.434783	0.5	0.434783	0.756098	0.465116			251
20	19	16	9	0.689655	0.512821	0.689655	0.457143	0.588235			251
0	5	47	12	0	0	0	0.903846				251
									0.46875	0.11002	251
13	20	15	16	0.448276	0.393939	0.448276	0.428571	0.419355			252
7	14	27	16	0.304348	0.333333	0.304348	0.658537	0.318182			252
3	7	45	9	0.25	0.3	0.25	0.865385	0.272727			252
									0.359375	-0.0347003	252
18	21	14	11	0.62069	0.461538	0.62069	0.4	0.529412			253
5	15	26	18	0.217391	0.25	0.217391	0.634146	0.232558			253
0	5	47	12	0	0	0	0.903846				253
									0.359375	-0.0732106	253
9	14	27	14	0.391304	0.391304	0.391304	0.658537	0.391304			254
15	21	14	14	0.517241	0.416667	0.517241	0.4	0.461538			254
0	5	47	12	0	0	0	0.903846				254
									0.375	-0.0393829	254
7	12	29	16	0.304348	0.368421	0.304348	0.707317	0.333333			255
0	6	46	12	0	0	0	0.884615				255
18	21	14	11	0.62069	0.461538	0.62069	0.4	0.529412			255
									0.390625	-0.0162866	255
14	19	16	15	0.482759	0.424242	0.482759	0.457143	0.451613			256
9	14	27	14	0.391304	0.391304	0.391304	0.658537	0.391304			256
2	6	46	10	0.166667	0.25	0.166667	0.884615	0.2			256
									0.390625	0.0071599	256
5	15	26	18	0.217391	0.25	0.217391	0.634146	0.232558			257
11	22	13	18	0.37931	0.333333	0.37931	0.371429	0.354839			257
1	10	42	11	0.0833333	0.0909091	0.0833333	0.807692	0.0869565			257
									0.265625	-0.180997	257
17	24	11	12	0.586207	0.414634	0.586207	0.314286	0.485714			258
1	3	49	11	0.0833333	0.25	0.0833333	0.942308	0.125			258
6	13	28	17	0.26087	0.315789	0.26087	0.682927	0.285714			258
									0.375	-0.0569777	258
16	22	13	13	0.551724	0.421053	0.551724	0.371429	0.477612			259
1	5	47	11	0.0833333	0.166667	0.0833333	0.903846	0.111111			259
6	14	27	17	0.26087	0.3	0.26087	0.658537	0.27907			259
									0.359375	-0.0658002	259
16	17	18	13	0.551724	0.484848	0.551724	0.514286	0.516129			260
12	14	27	11	0.521739	0.461538	0.521739	0.658537	0.489796			260
0	5	47	12	0	0	0	0.903846				260
									0.4375	0.0713422	260
18	21	14	11	0.62069	0.461538	0.62069	0.4	0.529412			261
1	3	49	11	0.0833333	0.25	0.0833333	0.942308	0.125			261
10	11	30	13	0.434783	0.47619	0.434783	0.731707	0.454545			261
									0.453125	0.0797042	261
24	19	16	5	0.827586	0.55814	0.827586	0.457143	0.666667			262
7	9	32	16	0.304348	0.4375	0.304348	0.780488	0.358974			262
2	3	49	10	0.166667	0.4	0.166667	0.942308	0.235294			262
									0.515625	0.180504	262
7	12	29	16	0.304348	0.368421	0.304348	0.707317	0.333333			263
0	7	45	12	0	0	0	0.865385				263
17	21	14	12	0.586207	0.447368	0.586207	0.4	0.507463			263
									0.375	-0.0351799	263
11	26	9	18	0.37931	0.297297	0.37931	0.257143	0.333333			264
4	17	24	19	0.173913	0.190476	0.173913	0.585366	0.181818			264
0	6	46	12	0	0	0	0.884615				264
									0.234375	-0.270665	264
20	15	20	9	0.689655	0.571429	0.689655	0.571429	0.625			265
10	10	31	13	0.434783	0.5	0.434783	0.756098	0.465116			265
0	9	43	12	0	0	0	0.826923				265
									0.46875	0.134103	265
19	20	15	10	0.655172	0.487179	0.655172	0.428571	0.558824			266
2	2	50	10	0.166667	0.5	0.166667	0.961538	0.25			266
5	16	25	18	0.217391	0.238095	0.217391	0.609756	0.227273			266
									0.40625	0.000821693	266
19	18	17	10	0.655172	0.513514	0.655172	0.485714	0.575758			267
13	9	32	10	0.565217	0.590909	0.565217	0.780488	0.577778			267
0	5	47	12	0	0	0	0.903846				267
									0.5	0.166463	267
7	13	28	16	0.304348	0.35	0.304348	0.682927	0.325581			268
3	4	48	9	0.25	0.428571	0.25	0.923077	0.315789			268
15	22	13	14	0.517241	0.405405	0.517241	0.371429	0.454545			268
									0.390625	-0.0068576	268
1	8	44	11	0.0833333	0.111111	0.0833333	0.846154	0.0952381			269
19	15	20	10	0.655172	0.558824	0.655172	0.571429	0.603175			269
5	16	25	18	0.217391	0.238095	0.217391	0.609756	0.227273			269
									0.390625	0.00913061	269
5	18	23	18	0.217391	0.217391	0.217391	0.560976	0.217391			270
13	22	13	16	0.448276	0.371429	0.448276	0.371429	0.40625			270
0	6	46	12	0	0	0	0.884615				270
									0.28125	-0.187097	270
15	18	17	14	0.517241	0.454545	0.517241	0.485714	0.483871			271
5	18	23	18	0.217391	0.217391	0.217391	0.560976	0.217391			271
1	7	45	11	0.0833333	0.125	0.0833333	0.865385	0.1			271
									0.328125	-0.0946698	271
15	19	16	14	0.517241	0.441176	0.517241	0.457143	0.47619			272
6	17	24	17	0.26087	0.26087	0.26087	0.585366	0.26087			272
1	6	46	11	0.0833333	0.142857	0.0833333	0.884615	0.105263			272
									0.34375	-0.0764918	272
5	21	20	18	0.217391	0.192308	0.217391	0.487805	0.204082			273
8	24	11	21	0.275862	0.25	0.275862	0.314286	0.262295			273
2	4	48	10	0.166667	0.333333	0.166667	0.923077	0.222222			273
									0.234375	-0.255404	273
18	23	12	11	0.62069	0.439024	0.62069	0.342857	0.514286			274
4	13	28	19	0.173913	0.235294	0.173913	0.682927	0.2			274
1	5	47	11	0.0833333	0.166667	0.0833333	0.903846	0.111111			274
									0.359375	-0.0736498	274
6	17	24	17	0.26087	0.26087	0.26087	0.585366	0.26087			275
13	18	17	16	0.448276	0.419355	0.448276	0.485714	0.433333			275
0	10	42	12	0	0	0	0.807692				275
									0.296875	-0.130298	275
17	15	20	12	0.586207	0.53125	0.586207	0.571429	0.557377			276
0	6	46	12	0	0	0	0.884615				276
13	13	28	10	0.565217	0.5	0.565217	0.682927	0.530612			276
									0.46875	0.128903	276
3	6	46	9	0.25	0.333333	0.25	0.884615	0.285714			277
8	15	26	15	0.347826	0.347826	0.347826	0.634146	0.347826			277
15	17	18	14	0.517241	0.46875	0.517241	0.514286	0.491803			277
									0.40625	0.039115	277
13	25	10	16	0.448276	0.342105	0.448276	0.285714	0.38806			278
1	19	22	22	0.0434783	0.05	0.0434783	0.536585	0.0465116			278
1	5	47	11	0.0833333	0.166667	0.0833333	0.903846	0.111111			278
									0.234375	-0.273761	278
17	21	14	12	0.586207	0.447368	0.586207	0.4	0.507463			279
2	4	48	10	0.166667	0.333333	0.166667	0.923077	0.222222			279
5	15	26	18	0.217391	0.25	0.217391	0.634146	0.232558			279
									0.375	-0.039805	279
14	26	9	15	0.482759	0.35	0.482759	0.257143	0.405797			280
5	14	27	18	0.217391	0.263158	0.217391	0.658537	0.238095			280
2	3	49	10	0.166667	0.4	0.166667	0.942308	0.235294			280
									0.328125	-0.128331	280
12	17	18	17	0.413793	0.413793	0.413793	0.514286	0.413793			281
8	17	24	15	0.347826	0.32	0.347826	0.585366	0.333333			281
2	8	44	10	0.166667	0.2	0.166667	0.846154	0.181818			281
									0.34375	-0.05	281
15	24	11	14	0.517241	0.384615	0.517241	0.314286	0.441176			282
0	3	49	12	0	0	0	0.942308				282
7	15	26	16	0.304348	0.318182	0.304348	0.634146	0.311111			282
									0.34375	-0.109369	282
2	6	46	10	0.166667	0.25	0.166667	0.884615	0.2			283
12	18	17	17	0.413793	0.4	0.413793	0.485714	0.40678			283
8	18	23	15	0.347826	0.307692	0.347826	0.560976	0.326531			283
									0.34375	-0.0616114	283
15	18	17	14	0.517241	0.454545	0.517241	0.485714	0.483871			284
7	16	25	16	0.304348	0.304348	0.304348	0.609756	0.304348			284
1	7	45	11	0.0833333	0.125	0.0833333	0.865385	0.1			284
									0.359375	-0.043755	284
15	22	13	14	0.517241	0.405405	0.517241	0.371429	0.454545			285
4	11	30	19	0.173913	0.266667	0.173913	0.731707	0.210526			285
1	11	41	11	0.0833333	0.0833333	0.0833333	0.788462	0.0833333			285
									0.3125	-0.111287	285
4	22	19	19	0.173913	0.153846	0.173913	0.463415	0.163265			286
11	24	11	18	0.37931	0.314286	0.37931	0.314286	0.34375			286
1	2	50	11	0.0833333	0.333333	0.0833333	0.961538	0.133333			286
									0.25	-0.255415	286
18	17	18	11	0.62069	0.514286	0.62069	0.514286	0.5625			287
10	13	28	13	0.434783	0.434783	0.434783	0.682927	0.434783			287
1	5	47	11	0.0833333	0.166667	0.0833333	0.903846	0.111111			287
									0.453125	0.0967742	287
7	12	29	16	0.304348	0.368421	0.304348	0.707317	0.333333			288
18	22	13	11	0.62069	0.45	0.62069	0.371429	0.521739			288
1	4	48	11	0.0833333	0.2	0.0833333	0.923077	0.117647			288
									0.40625	0.00287003	288
15	18	17	14	0.517241	0.454545	0.517241	0.485714	0.483871			289
6	18	23	17	0.26087	0.25	0.26087	0.560976	0.255319			289
0	7	45	12	0	0	0	0.865385				289
									0.328125	-0.0994806	289
14	25	10	15	0.482759	0.358974	0.482759	0.285714	0.411765			290
3	19	22	20	0.130435	0.136364	0.130435	0.536585	0.133333			290
0	3	49	12	0	0	0	0.942308				290
									0.265625	-0.241436	290
13	8	33	10	0.565217	0.619048	0.565217	0.804878	0.590909			291
21	16	19	8	0.724138	0.567568	0.724138	0.542857	0.636364			291
3	3	49	9	0.25	0.5	0.25	0.942308	0.333333			291
									0.578125	0.299838	291
0	7	45	12	0	0	0	0.865385				292
5	14	27	18	0.217391	0.263158	0.217391	0.658537	0.238095			292
13	25	10	16	0.448276	0.342105	0.448276	0.285714	0.38806			292
									0.28125	-0.190457	292
16	30	5	13	0.551724	0.347826	0.551724	0.142857	0.426667			293
2	9	32	21	0.0869565	0.181818	0.0869565	0.780488	0.117647			293
0	7	45	12	0	0	0	0.865385				293
									0.28125	-0.214021	293
6	19	22	17	0.26087	0.24	0.26087	0.536585	0.25			294
14	24	11	15	0.482759	0.368421	0.482759	0.314286	0.41791			294
0	1	51	12	0	0	0	0.980769				294
									0.3125	-0.169921	294
8	17	24	15	0.347826	0.32	0.347826	0.585366	0.333333			295
18	19	16	11	0.62069	0.486486	0.62069	0.457143	0.545455			295
0	2	50	12	0	0	0	0.961538				295
									0.40625	-0.00330033	295
8	11	30	15	0.347826	0.421053	0.347826	0.731707	0.380952			296
1	5	47	11	0.0833333	0.166667	0.0833333	0.903846	0.111111			296
19	20	15	10	0.655172	0.487179	0.655172	0.428571	0.558824			296
									0.4375	0.0618893	296
8	19	22	15	0.347826	0.296296	0.347826	0.536585	0.32			297
0	4	48	12	0	0	0	0.923077				297
16	17	18	13	0.551724	0.484848	0.551724	0.514286	0.516129			297
									0.375	-0.0364372	297
6	14	27	17	0.26087	0.3	0.26087	0.658537	0.27907			298
18	21	14	11	0.62069	0.461538	0.62069	0.4	0.529412			298
1	4	48	11	0.0833333	0.2	0.0833333	0.923077	0.117647			298
									0.390625	-0.0208589	298
14	17	18	15	0.482759	0.451613	0.482759	0.514286	0.466667			299
10	16	25	13	0.434783	0.384615	0.434783	0.609756	0.408163			299
0	7	45	12	0	0	0	0.865385				299
									0.375	-0.0178926	299
0	6	46	12	0	0	0	0.884615				300
5	27	8	24	0.172414	0.15625	0.172414	0.228571	0.163934			300
4	22	19	19	0.173913	0.153846	0.173913	0.463415	0.163265			300
									0.140625	-0.409127	300
16	27	8	13	0.551724	0.372093	0.551724	0.228571	0.444444			301
5	11	30	18	0.217391	0.3125	0.217391	0.731707	0.25641			301
0	5	47	12	0	0	0	0.903846				301
									0.328125	-0.13672	301
5	20	21	18	0.217391	0.2	0.217391	0.512195	0.208333			302
11	22	13	18	0.37931	0.333333	0.37931	0.371429	0.354839			302
3	3	49	9	0.25	0.5	0.25	0.942308	0.333333			302
									0.296875	-0.155698	302
1	9	43	11	0.0833333	0.1	0.0833333	0.826923	0.0909091			303
15	20	15	14	0.517241	0.428571	0.517241	0.428571	0.46875			303
7	12	29	16	0.304348	0.368421	0.304348	0.707317	0.333333			303
									0.359375	-0.0396197	303
17	21	14	12	0.586207	0.447368	0.586207	0.4	0.507463			304
5	16	25	18	0.217391	0.238095	0.217391	0.609756	0.227273			304
0	5	47	12	0	0	0	0.903846				304
									0.34375	-0.0966952	304
10	12	29	13	0.434783	0.454545	0.434783	0.707317	0.444444			305
1	3	49	11	0.0833333	0.25	0.0833333	0.942308	0.125			305
18	20	15	11	0.62069	0.473684	0.62069	0.428571	0.537313			305
									0.453125	0.0819672	305
15	21	14	14	0.517241	0.416667	0.517241	0.4	0.461538			306
8	15	26	15	0.347826	0.347826	0.347826	0.634146	0.347826			306
0	5	47	12	0	0	0	0.903846				306
									0.359375	-0.0653674	306
16	23	12	13	0.551724	0.410256	0.551724	0.342857	0.470588			307
0	5	47	12	0	0	0	0.903846				307
5	15	26	18	0.217391	0.25	0.217391	0.634146	0.232558			307
									0.328125	-0.125562	307
8	19	22	15	0.347826	0.296296	0.347826	0.536585	0.32			308
14	21	14	15	0.482759	0.4	0.482759	0.4	0.4375			308
1	1	51	11	0.0833333	0.5	0.0833333	0.980769	0.142857			308
									0.359375	-0.0771757	308
9	15	26	14	0.391304	0.375	0.391304	0.634146	0.382979			309
19	20	15	10	0.655172	0.487179	0.655172	0.428571	0.558824			309
0	1	51	12	0	0	0	0.980769				309
									0.4375	0.0403998	309
10	16	25	13	0.434783	0.384615	0.434783	0.609756	0.408163			310
16	16	19	13	0.551724	0.5	0.551724	0.542857	0.52459			310
0	6	46	12	0	0	0	0.884615				310
									0.40625	0.0264211	310
6	26	15	17	0.26087	0.1875	0.26087	0.365854	0.218182			311
0	7	45	12	0	0	0	0.865385				311
7	18	17	22	0.241379	0.28	0.241379	0.485714	0.259259			311
									0.203125	-0.279498	311
20	20	15	9	0.689655	0.5	0.689655	0.428571	0.57971			312
9	9	32	14	0.391304	0.5	0.391304	0.780488	0.439024			312
1	5	47	11	0.0833333	0.166667	0.0833333	0.903846	0.111111			312
									0.46875	0.111837	312
8	16	25	15	0.347826	0.333333	0.347826	0.609756	0.340426			313
3	3	49	9	0.25	0.5	0.25	0.942308	0.333333			313
16	18	17	13	0.551724	0.470588	0.551724	0.485714	0.507937			313
									0.421875	0.0474658	313
9	14	27	14	0.391304	0.391304	0.391304	0.658537	0.391304			314
16	20	15	13	0.551724	0.444444	0.551724	0.428571	0.492308			314
1	4	48	11	0.0833333	0.2	0.0833333	0.923077	0.117647			314
									0.40625	0.0125863	314
19	16	19	10	0.655172	0.542857	0.655172	0.542857	0.59375			315
7	13	28	16	0.304348	0.35	0.304348	0.682927	0.325581			315
1	8	44	11	0.0833333	0.111111	0.0833333	0.846154	0.0952381			315
									0.421875	0.0577	315
16	22	13	13	0.551724	0.421053	0.551724	0.371429	0.477612			316
6	16	25	17	0.26087	0.272727	0.26087	0.609756	0.266667			316
0	4	48	12	0	0	0	0.923077				316
									0.34375	-0.101639	316
16	16	19	13	0.551724	0.5	0.551724	0.542857	0.52459			317
8	16	25	15	0.347826	0.333333	0.347826	0.609756	0.340426			317
3	5	47	9	0.25	0.375	0.25	0.903846	0.3			317
									0.421875	0.0603175	317
10	10	31	13	0.434783	0.5	0.434783	0.756098	0.465116			318
16	22	13	13	0.551724	0.421053	0.551724	0.371429	0.477612			318
1	5	47	11	0.0833333	0.166667	0.0833333	0.903846	0.111111			318
									0.421875	0.0381803	318
11	15	26	12	0.478261	0.423077	0.478261	0.634146	0.44898			319
1	6	46	11	0.0833333	0.142857	0.0833333	0.884615	0.105263			319
12	19	16	17	0.413793	0.387097	0.413793	0.457143	0.4			319
									0.375	-0.0178926	319
22	22	13	7	0.758621	0.5	0.758621	0.371429	0.60274			320
6	10	31	17	0.26087	0.375	0.26087	0.756098	0.307692			320
1	3	49	11	0.0833333	0.25	0.0833333	0.942308	0.125			320
									0.453125	0.0682196	320
16	17	18	13	0.551724	0.484848	0.551724	0.514286	0.516129			321
1	3	49	11	0.0833333	0.25	0.0833333	0.942308	0.125			321
10	17	24	13	0.434783	0.37037	0.434783	0.585366	0.4			321
									0.421875	0.0412955	321
1	5	47	11	0.0833333	0.166667	0.0833333	0.903846	0.111111			322
15	23	12	14	0.517241	0.394737	0.517241	0.342857	0.447761			322
9	11	30	14	0.391304	0.45	0.391304	0.731707	0.418605			322
									0.390625	-0.0138099	322
7	16	25	16	0.304348	0.304348	0.304348	0.609756	0.304348			323
11	24	11	18	0.37931	0.314286	0.37931	0.314286	0.34375			323
1	5	47	11	0.0833333	0.166667	0.0833333	0.903846	0.111111			323
									0.296875	-0.16129	323
11	17	24	12	0.478261	0.392857	0.478261	0.585366	0.431373			324
0	4	48	12	0	0	0	0.923077				324
13	19	16	16	0.448276	0.40625	0.448276	0.457143	0.42623			324
									0.375	-0.0339257	324
0	11	41	12	0	0	0	0.788462				325
7	14	27	16	0.304348	0.333333	0.304348	0.658537	0.318182			325
16	16	19	13	0.551724	0.5	0.551724	0.542857	0.52459			325
									0.359375	-0.0278104	325
18	16	19	11	0.62069	0.529412	0.62069	0.542857	0.571429			326
10	14	27	13	0.434783	0.416667	0.434783	0.658537	0.425532			326
0	6	46	12	0	0	0	0.884615				326
									0.4375	0.07321	326
17	13	22	12	0.586207	0.566667	0.586207	0.628571	0.576271			327
0	8	44	12	0	0	0	0.846154				327
9	17	24	14	0.391304	0.346154	0.391304	0.585366	0.367347			327
									0.40625	0.0394945	327
5	19	22	18	0.217391	0.208333	0.217391	0.536585	0.212766			328
0	7	45	12	0	0	0	0.865385				328
13	20	15	16	0.448276	0.393939	0.448276	0.428571	0.419355			328
									0.28125	-0.176189	328
5	19	22	18	0.217391	0.208333	0.217391	0.536585	0.212766			329
9	27	8	20	0.310345	0.25	0.310345	0.228571	0.276923			329
0	4	48	12	0	0	0	0.923077				329
									0.21875	-0.305057	329
6	13	28	17	0.26087	0.315789	0.26087	0.682927	0.285714			330
13	22	13	16	0.448276	0.371429	0.448276	0.371429	0.40625			330
0	10	42	12	0	0	0	0.807692				330
									0.296875	-0.141046	330
3	18	23	20	0.130435	0.142857	0.130435	0.560976	0.136364			331
12	29	6	17	0.413793	0.292683	0.413793	0.171429	0.342857			331
0	2	50	12	0	0	0	0.961538				331
									0.234375	-0.306667	331
13	22	13	16	0.448276	0.371429	0.448276	0.371429	0.40625			332
0	7	45	12	0	0	0	0.865385				332
1	21	20	22	0.0434783	0.0454545	0.0434783	0.487805	0.0444444			332
									0.21875	-0.284625	332
18	20	15	11	0.62069	0.473684	0.62069	0.428571	0.537313			333
0	5	47	12	0	0	0	0.903846				333
7	14	27	16	0.304348	0.333333	0.304348	0.658537	0.318182			333
									0.390625	-0.0183599	333
12	15	20	17	0.413793	0.444444	0.413793	0.571429	0.428571			334
9	21	20	14	0.391304	0.3	0.391304	0.487805	0.339623			334
2	5	47	10	0.166667	0.285714	0.166667	0.903846	0.210526			334
									0.359375	-0.0334777	334
1	5	47	11	0.0833333	0.166667	0.0833333	0.903846	0.111111			335
7	13	28	16	0.304348	0.35	0.304348	0.682927	0.325581			335
19	19	16	10	0.655172	0.5	0.655172	0.457143	0.567164			335
									0.421875	0.0381803	335
13	23	18	10	0.565217	0.361111	0.565217	0.439024	0.440678			336
14	13	22	15	0.482759	0.518519	0.482759	0.628571	0.5			336
0	1	51	12	0	0	0	0.980769				336
									0.421875	0.0424586	336
2	8	44	10	0.166667	0.2	0.166667	0.846154	0.181818			337
16	17	18	13	0.551724	0.484848	0.551724	0.514286	0.516129			337
8	13	28	15	0.347826	0.380952	0.347826	0.682927	0.363636			337
									0.40625	0.0410095	337
13	21	14	16	0.448276	0.382353	0.448276	0.4	0.412698			338
10	14	27	13	0.434783	0.416667	0.434783	0.658537	0.425532			338
0	6	46	12	0	0	0	0.884615				338
									0.359375	-0.0555109	338
3	20	21	20	0.130435	0.130435	0.130435	0.512195	0.130435			339
11	24	11	18	0.37931	0.314286	0.37931	0.314286	0.34375			339
0	6	46	12	0	0	0	0.884615				339
									0.21875	-0.290323	339
10	10	31	13	0.434783	0.5	0.434783	0.756098	0.465116			340
1	2	50	11	0.0833333	0.333333	0.0833333	0.961538	0.133333			340
20	21	14	9	0.689655	0.487805	0.689655	0.4	0.571429			340
									0.484375	0.124015	340
16	22	13	13	0.551724	0.421053	0.551724	0.371429	0.477612			341
11	10	31	12	0.478261	0.52381	0.478261	0.756098	0.5			341
2	3	49	10	0.166667	0.4	0.166667	0.942308	0.235294			341
									0.453125	0.0860873	341
16	21	14	13	0.551724	0.432432	0.551724	0.4	0.484848			342
6	13	28	17	0.26087	0.315789	0.26087	0.682927	0.285714			342
2	6	46	10	0.166667	0.25	0.166667	0.884615	0.2			342
									0.375	-0.0281124	342
13	21	14	16	0.448276	0.382353	0.448276	0.4	0.412698			343
5	19	22	18	0.217391	0.208333	0.217391	0.536585	0.212766			343
1	5	47	11	0.0833333	0.166667	0.0833333	0.903846	0.111111			343
									0.296875	-0.158488	343
3	18	23	20	0.130435	0.142857	0.130435	0.560976	0.136364			344
0	4	48	12	0	0	0	0.923077				344
13	26	9	16	0.448276	0.333333	0.448276	0.257143	0.382353			344
									0.25	-0.26212	344
16	21	14	13	0.551724	0.432432	0.551724	0.4	0.484848			345
9	11	30	14	0.391304	0.45	0.391304	0.731707	0.418605			345
0	7	45	12	0	0	0	0.865385				345
									0.390625	-0.0068576	345
8	15	26	15	0.347826	0.347826	0.347826	0.634146	0.347826			346
0	1	51	12	0	0	0	0.980769				346
19	21	14	10	0.655172	0.475	0.655172	0.4	0.550725			346
									0.421875	0.0112735	346
10	16	25	13	0.434783	0.384615	0.434783	0.609756	0.408163			347
14	18	17	15	0.482759	0.4375	0.482759	0.485714	0.459016			347
0	6	46	12	0	0	0	0.884615				347
									0.375	-0.0248199	347
14	26	9	15	0.482759	0.35	0.482759	0.257143	0.405797			348
7	14	27	16	0.304348	0.333333	0.304348	0.658537	0.318182			348
1	2	50	11	0.0833333	0.333333	0.0833333	0.961538	0.133333			348
									0.34375	-0.112122	348
2	3	49	10	0.166667	0.4	0.166667	0.942308	0.235294			349
16	22	13	13	0.551724	0.421053	0.551724	0.371429	0.477612			349
6	15	26	17	0.26087	0.285714	0.26087	0.634146	0.272727			349
									0.375	-0.0444716	349
6	21	20	17	0.26087	0.222222	0.26087	0.487805	0.24			350
11	21	14	18	0.37931	0.34375	0.37931	0.4	0.360656			350
1	4	48	11	0.0833333	0.2	0.0833333	0.923077	0.117647			350
									0.28125	-0.183756	350
7	15	26	16	0.304348	0.318182	0.304348	0.634146	0.311111			351
0	7	45	12	0	0	0	0.865385				351
14	21	14	15	0.482759	0.4	0.482759	0.4	0.4375			351
									0.328125	-0.104777	351
0	2	50	12	0	0	0	0.961538				352
11	23	12	18	0.37931	0.323529	0.37931	0.342857	0.349206			352
7	21	20	16	0.304348	0.25	0.304348	0.487805	0.27451			352
									0.28125	-0.205569	352
1	5	47	11	0.0833333	0.166667	0.0833333	0.903846	0.111111			353
11	23	12	18	0.37931	0.323529	0.37931	0.342857	0.349206			353
5	19	22	18	0.217391	0.208333	0.217391	0.536585	0.212766			353
									0.265625	-0.209976	353
11	13	28	12	0.478261	0.458333	0.478261	0.682927	0.468085			354
19	18	17	10	0.655172	0.513514	0.655172	0.485714	0.575758			354
1	2	50	11	0.0833333	0.333333	0.0833333	0.961538	0.133333			354
									0.484375	0.132649	354
18	14	21	11	0.62069	0.5625	0.62069	0.6	0.590164			355
14	12	29	9	0.608696	0.538462	0.608696	0.707317	0.571429			355
1	5	47	11	0.0833333	0.166667	0.0833333	0.903846	0.111111			355
									0.515625	0.205765	355
13	22	13	16	0.448276	0.371429	0.448276	0.371429	0.40625			356
3	16	25	20	0.130435	0.157895	0.130435	0.609756	0.142857			356
3	7	45	9	0.25	0.3	0.25	0.865385	0.272727			356
									0.296875	-0.141046	356
17	17	18	12	0.586207	0.5	0.586207	0.514286	0.539683			357
11	14	27	12	0.478261	0.44	0.478261	0.658537	0.458333			357
2	3	49	10	0.166667	0.4	0.166667	0.942308	0.235294			357
									0.46875	0.120808	357
5	14	27	18	0.217391	0.263158	0.217391	0.658537	0.238095			358
1	4	48	11	0.0833333	0.2	0.0833333	0.923077	0.117647			358
16	24	11	13	0.551724	0.4	0.551724	0.314286	0.463768			358
									0.34375	-0.102091	358
1	1	51	11	0.0833333	0.5	0.0833333	0.980769	0.142857			359
7	18	23	16	0.304348	0.28	0.304348	0.560976	0.291667			359
15	22	13	14	0.517241	0.405405	0.517241	0.371429	0.454545			359
									0.359375	-0.0825083	359
16	22	13	13	0.551724	0.421053	0.551724	0.371429	0.477612			360
0	2	50	12	0	0	0	0.961538				360
9	15	26	14	0.391304	0.375	0.391304	0.634146	0.382979			360
									0.390625	-0.0322581	360
0	6	46	12	0	0	0	0.884615				361
21	21	14	8	0.724138	0.5	0.724138	0.4	0.591549			361
10	6	35	13	0.434783	0.625	0.434783	0.853659	0.512821			361
									0.484375	0.133716	361
0	5	47	12	0	0	0	0.903846				362
16	21	14	13	0.551724	0.432432	0.551724	0.4	0.484848			362
4	18	23	19	0.173913	0.181818	0.173913	0.560976	0.177778			362
									0.3125	-0.146113	362
9	17	24	14	0.391304	0.346154	0.391304	0.585366	0.367347			363
1	6	46	11	0.0833333	0.142857	0.0833333	0.884615	0.105263			363
14	17	18	15	0.482759	0.451613	0.482759	0.514286	0.466667			363
									0.375	-0.0178926	363
13	22	13	16	0.448276	0.371429	0.448276	0.371429	0.40625			364
0	2	50	12	0	0	0	0.961538				364
10	17	24	13	0.434783	0.37037	0.434783	0.585366	0.4			364
									0.359375	-0.0771757	364
19	20	15	10	0.655172	0.487179	0.655172	0.428571	0.558824			365
0	4	48	12	0	0	0	0.923077				365
7	14	27	16	0.304348	0.333333	0.304348	0.658537	0.318182			365
									0.40625	0.000821693	365
15	16	19	14	0.517241	0.483871	0.517241	0.542857	0.5			366
1	3	49	11	0.0833333	0.25	0.0833333	0.942308	0.125			366
9	20	21	14	0.391304	0.310345	0.391304	0.512195	0.346154			366
									0.390625	-0.00564061	366
19	20	15	10	0.655172	0.487179	0.655172	0.428571	0.558824			367
2	4	48	10	0.166667	0.333333	0.166667	0.923077	0.222222			367
4	15	26	19	0.173913	0.210526	0.173913	0.634146	0.190476			367
									0.390625	-0.0162866	367
16	22	13	13	0.551724	0.421053	0.551724	0.371429	0.477612			368
0	3	49	12	0	0	0	0.942308				368
7	16	25	16	0.304348	0.304348	0.304348	0.609756	0.304348			368
									0.359375	-0.08028	368
14	24	11	15	0.482759	0.368421	0.482759	0.314286	0.41791			369
7	16	25	16	0.304348	0.304348	0.304348	0.609756	0.304348			369
0	3	49	12	0	0	0	0.942308				369
									0.328125	-0.132977	369
17	16	19	12	0.586207	0.515152	0.586207	0.542857	0.548387			370
2	4	48	10	0.166667	0.333333	0.166667	0.923077	0.222222			370
10	15	26	13	0.434783	0.4	0.434783	0.634146	0.416667			370
									0.453125	0.101124	370
9	10	31	14	0.391304	0.473684	0.391304	0.756098	0.428571			371
19	18	17	10	0.655172	0.513514	0.655172	0.485714	0.575758			371
1	7	45	11	0.0833333	0.125	0.0833333	0.865385	0.1			371
									0.453125	0.100402	371
10	18	17	19	0.344828	0.357143	0.344828	0.485714	0.350877			372
2	4	48	10	0.166667	0.333333	0.166667	0.923077	0.222222			372
8	22	19	15	0.347826	0.266667	0.347826	0.463415	0.301887			372
									0.3125	-0.116574	372
4	16	25	19	0.173913	0.2	0.173913	0.609756	0.186047			373
13	25	10	16	0.448276	0.342105	0.448276	0.285714	0.38806			373
0	6	46	12	0	0	0	0.884615				373
									0.265625	-0.221771	373
8	14	27	15	0.347826	0.363636	0.347826	0.658537	0.355556			374
17	22	13	12	0.586207	0.435897	0.586207	0.371429	0.5			374
1	2	50	11	0.0833333	0.333333	0.0833333	0.961538	0.133333			374
									0.40625	-0.0037144	374
20	21	14	9	0.689655	0.487805	0.689655	0.4	0.571429			375
7	11	30	16	0.304348	0.388889	0.304348	0.731707	0.341463			375
1	4	48	11	0.0833333	0.2	0.0833333	0.923077	0.117647			375
									0.4375	0.053021	375
20	24	11	9	0.689655	0.454545	0.689655	0.314286	0.547945			376
1	1	51	11	0.0833333	0.5	0.0833333	0.980769	0.142857			376
5	13	28	18	0.217391	0.277778	0.217391	0.682927	0.243902			376
									0.40625	-0.0209908	376
15	24	11	14	0.517241	0.384615	0.517241	0.314286	0.441176			377
0	2	50	12	0	0	0	0.961538				377
6	17	24	17	0.26087	0.26087	0.26087	0.585366	0.26087			377
									0.328125	-0.140962	377
16	22	13	13	0.551724	0.421053	0.551724	0.371429	0.477612			378
7	16	25	16	0.304348	0.304348	0.304348	0.609756	0.304348			378
0	3	49	12	0	0	0	0.942308				378
									0.359375	-0.08028	378
9	19	16	20	0.310345	0.321429	0.310345	0.457143	0.315789			379
8	21	20	15	0.347826	0.275862	0.347826	0.487805	0.307692			379
0	7	45	12	0	0	0	0.865385				379
									0.265625	-0.187525	379
14	27	8	15	0.482759	0.341463	0.482759	0.228571	0.4			380
1	6	46	11	0.0833333	0.142857	0.0833333	0.884615	0.105263			380
2	14	27	21	0.0869565	0.125	0.0869565	0.658537	0.102564			380
									0.265625	-0.225255	380
1	5	47	11	0.0833333	0.166667	0.0833333	0.903846	0.111111			381
21	23	12	8	0.724138	0.477273	0.724138	0.342857	0.575342			381
6	8	33	17	0.26087	0.428571	0.26087	0.804878	0.324324			381
									0.4375	0.0502885	381
6	14	27	17	0.26087	0.3	0.26087	0.658537	0.27907			382
9	24	11	20	0.310345	0.272727	0.310345	0.314286	0.290323			382
0	11	41	12	0	0	0	0.788462				382
									0.234375	-0.231252	382
6	18	23	17	0.26087	0.25	0.26087	0.560976	0.255319			383
13	22	13	16	0.448276	0.371429	0.448276	0.371429	0.40625			383
2	3	49	10	0.166667	0.4	0.166667	0.942308	0.235294			383
									0.328125	-0.114621	383
14	21	14	15	0.482759	0.4	0.482759	0.4	0.4375			384
7	17	24	16	0.304348	0.291667	0.304348	0.585366	0.297872			384
1	4	48	11	0.0833333	0.2	0.0833333	0.923077	0.117647			384
									0.34375	-0.0886999	384
18	15	20	11	0.62069	0.545455	0.62069	0.571429	0.580645			385
1	7	45	11	0.0833333	0.125	0.0833333	0.865385	0.1			385
9	14	27	14	0.391304	0.391304	0.391304	0.658537	0.391304			385
									0.4375	0.0835322	385
12	22	13	17	0.413793	0.352941	0.413793	0.371429	0.380952			386
0	5	47	12	0	0	0	0.903846				386
8	17	24	15	0.347826	0.32	0.347826	0.585366	0.333333			386
									0.3125	-0.137778	386
14	21	14	15	0.482759	0.4	0.482759	0.4	0.4375			387
5	19	22	18	0.217391	0.208333	0.217391	0.536585	0.212766			387
0	5	47	12	0	0	0	0.903846				387
									0.296875	-0.166464	387
16	19	16	13	0.551724	0.457143	0.551724	0.457143	0.5			388
11	12	29	12	0.478261	0.478261	0.478261	0.707317	0.478261			388
1	5	47	11	0.0833333	0.166667	0.0833333	0.903846	0.111111			388
									0.4375	0.0709677	388
7	22	19	16	0.304348	0.241379	0.304348	0.463415	0.269231			389
12	19	16	17	0.413793	0.387097	0.413793	0.457143	0.4			389
1	3	49	11	0.0833333	0.25	0.0833333	0.942308	0.125			389
									0.3125	-0.134569	389
11	11	30	12	0.478261	0.5	0.478261	0.731707	0.488889			390
2	3	49	10	0.166667	0.4	0.166667	0.942308	0.235294			390
22	15	20	7	0.758621	0.594595	0.758621	0.571429	0.666667			390
									0.546875	0.244607	390
1	5	47	11	0.0833333	0.166667	0.0833333	0.903846	0.111111			391
7	13	28	16	0.304348	0.35	0.304348	0.682927	0.325581			391
18	20	15	11	0.62069	0.473684	0.62069	0.428571	0.537313			391
									0.40625	0.0121852	391
10	14	27	13	0.434783	0.416667	0.434783	0.658537	0.425532			392
17	16	19	12	0.586207	0.515152	0.586207	0.542857	0.548387			392
3	4	48	9	0.25	0.428571	0.25	0.923077	0.315789			392
									0.46875	0.130643	392
15	29	6	14	0.517241	0.340909	0.517241	0.171429	0.410959			393
1	14	27	22	0.0434783	0.0666667	0.0434783	0.658537	0.0526316			393
0	5	47	12	0	0	0	0.903846				393
									0.25	-0.27205	393
3	4	48	9	0.25	0.428571	0.25	0.923077	0.315789			394
12	25	10	17	0.413793	0.324324	0.413793	0.285714	0.363636			394
2	18	23	21	0.0869565	0.1	0.0869565	0.560976	0.0930233			394
									0.265625	-0.213392	394
8	17	24	15	0.347826	0.32	0.347826	0.585366	0.333333			395
14	17	18	15	0.482759	0.451613	0.482759	0.514286	0.466667			395
0	8	44	12	0	0	0	0.846154				395
									0.34375	-0.064133	395
12	15	26	11	0.521739	0.444444	0.521739	0.634146	0.48			396
1	7	45	11	0.0833333	0.125	0.0833333	0.865385	0.1			396
13	16	19	16	0.448276	0.448276	0.448276	0.542857	0.448276			396
									0.40625	0.0417652	396
8	18	23	15	0.347826	0.307692	0.347826	0.560976	0.326531			397
16	17	18	13	0.551724	0.484848	0.551724	0.514286	0.516129			397
0	5	47	12	0	0	0	0.903846				397
									0.375	-0.031842	397
18	31	4	11	0.62069	0.367347	0.62069	0.114286	0.461538			398
3	9	32	20	0.130435	0.25	0.130435	0.780488	0.171429			398
1	2	50	11	0.0833333	0.333333	0.0833333	0.961538	0.133333			398
									0.34375	-0.137537	398
8	16	25	15	0.347826	0.333333	0.347826	0.609756	0.340426			399
15	18	17	14	0.517241	0.454545	0.517241	0.485714	0.483871			399
0	7	45	12	0	0	0	0.865385				399
									0.359375	-0.048342	399
10	22	13	19	0.344828	0.3125	0.344828	0.371429	0.327869			400
6	20	21	17	0.26087	0.230769	0.26087	0.512195	0.244898			400
1	5	47	11	0.0833333	0.166667	0.0833333	0.903846	0.111111			400
									0.265625	-0.204163	400
14	20	15	15	0.482759	0.411765	0.482759	0.428571	0.444444			401
0	7	45	12	0	0	0	0.865385				401
6	17	24	17	0.26087	0.26087	0.26087	0.585366	0.26087			401
									0.3125	-0.127753	401
14	23	12	15	0.482759	0.378378	0.482759	0.342857	0.424242			402
5	17	24	18	0.217391	0.227273	0.217391	0.585366	0.222222			402
1	4	48	11	0.0833333	0.2	0.0833333	0.923077	0.117647			402
									0.3125	-0.146113	402
1	6	46	11	0.0833333	0.142857	0.0833333	0.884615	0.105263			403
13	19	16	16	0.448276	0.40625	0.448276	0.457143	0.42623			403
7	18	23	16	0.304348	0.28	0.304348	0.560976	0.291667			403
									0.328125	-0.0968513	403
5	18	23	18	0.217391	0.217391	0.217391	0.560976	0.217391			404
14	20	15	15	0.482759	0.411765	0.482759	0.428571	0.444444			404
2	5	47	10	0.166667	0.285714	0.166667	0.903846	0.210526			404
									0.328125	-0.102123	404
16	21	14	13	0.551724	0.432432	0.551724	0.4	0.484848			405
10	12	29	13	0.434783	0.454545	0.434783	0.707317	0.444444			405
1	4	48	11	0.0833333	0.2	0.0833333	0.923077	0.117647			405
									0.421875	0.036223	405
10	12	29	13	0.434783	0.454545	0.434783	0.707317	0.444444			406
0	7	45	12	0	0	0	0.865385				406
20	15	20	9	0.689655	0.571429	0.689655	0.571429	0.625			406
									0.46875	0.126455	406
13	19	16	16	0.448276	0.40625	0.448276	0.457143	0.42623			407
13	12	29	10	0.565217	0.52	0.565217	0.707317	0.541667			407
0	7	45	12	0	0	0	0.865385				407
									0.40625	0.0306895	407
19	20	15	10	0.655172	0.487179	0.655172	0.428571	0.558824			408
11	11	30	12	0.478261	0.5	0.478261	0.731707	0.488889			408
0	3	49	12	0	0	0	0.942308				408
									0.46875	0.10194	408
6	21	20	17	0.26087	0.222222	0.26087	0.487805	0.24			409
14	20	15	15	0.482759	0.411765	0.482759	0.428571	0.444444			409
0	3	49	12	0	0	0	0.942308				409
									0.3125	-0.147982	409
18	19	16	11	0.62069	0.486486	0.62069	0.457143	0.545455			410
6	16	25	17	0.26087	0.272727	0.26087	0.609756	0.266667			410
1	4	48	11	0.0833333	0.2	0.0833333	0.923077	0.117647			410
									0.390625	-0.015873	410
13	24	11	16	0.448276	0.351351	0.448276	0.314286	0.393939			411
2	6	46	10	0.166667	0.25	0.166667	0.884615	0.2			411
2	17	24	21	0.0869565	0.105263	0.0869565	0.585366	0.0952381			411
									0.265625	-0.208032	411
9	15	26	14	0.391304	0.375	0.391304	0.634146	0.382979			412
18	16	19	11	0.62069	0.529412	0.62069	0.542857	0.571429			412
2	4	48	10	0.166667	0.333333	0.166667	0.923077	0.222222			412
									0.453125	0.0989541	412
0	5	47	12	0	0	0	0.903846				413
14	22	13	15	0.482759	0.388889	0.482759	0.371429	0.430769			413
6	17	24	17	0.26087	0.26087	0.26087	0.585366	0.26087			413
									0.3125	-0.143321	413
11	20	15	18	0.37931	0.354839	0.37931	0.428571	0.366667			414
0	4	48	12	0	0	0	0.923077				414
9	20	21	14	0.391304	0.310345	0.391304	0.512195	0.346154			414
									0.3125	-0.134569	414
18	20	15	11	0.62069	0.473684	0.62069	0.428571	0.537313			415
7	12	29	16	0.304348	0.368421	0.304348	0.707317	0.333333			415
1	6	46	11	0.0833333	0.142857	0.0833333	0.884615	0.105263			415
									0.40625	0.0165791	415
7	14	27	16	0.304348	0.333333	0.304348	0.658537	0.318182			416
0	9	43	12	0	0	0	0.826923				416
13	21	14	16	0.448276	0.382353	0.448276	0.4	0.412698			416
									0.3125	-0.117904	416
18	15	20	11	0.62069	0.545455	0.62069	0.571429	0.580645			417
9	14	27	14	0.391304	0.391304	0.391304	0.658537	0.391304			417
3	5	47	9	0.25	0.375	0.25	0.903846	0.3			417
									0.46875	0.134447	417
4	19	22	19	0.173913	0.173913	0.173913	0.536585	0.173913			418
1	4	48	11	0.0833333	0.2	0.0833333	0.923077	0.117647			418
13	23	12	16	0.448276	0.361111	0.448276	0.342857	0.4			418
									0.28125	-0.19529	418
4	22	19	19	0.173913	0.153846	0.173913	0.463415	0.163265			419
0	7	45	12	0	0	0	0.865385				419
12	19	16	17	0.413793	0.387097	0.413793	0.457143	0.4			419
									0.25	-0.221471	419
14	24	11	15	0.482759	0.368421	0.482759	0.314286	0.41791			420
1	5	47	11	0.0833333	0.166667	0.0833333	0.903846	0.111111			420
7	13	28	16	0.304348	0.35	0.304348	0.682927	0.325581			420
									0.34375	-0.0917953	420
15	21	14	14	0.517241	0.416667	0.517241	0.4	0.461538			421
2	5	47	10	0.166667	0.285714	0.166667	0.903846	0.210526			421
5	16	25	18	0.217391	0.238095	0.217391	0.609756	0.227273			421
									0.34375	-0.0816901	421
10	9	32	13	0.434783	0.526316	0.434783	0.780488	0.47619			422
19	20	15	10	0.655172	0.487179	0.655172	0.428571	0.558824			422
3	3	49	9	0.25	0.5	0.25	0.942308	0.333333			422
									0.5	0.166124	422
20	16	19	9	0.689655	0.555556	0.689655	0.542857	0.615385			423
1	1	51	11	0.0833333	0.5	0.0833333	0.980769	0.142857			423
12	14	27	11	0.521739	0.461538	0.521739	0.658537	0.489796			423
									0.515625	0.183539	423
5	17	24	18	0.217391	0.227273	0.217391	0.585366	0.222222			424
0	2	50	12	0	0	0	0.961538				424
16	24	11	13	0.551724	0.4	0.551724	0.314286	0.463768			424
									0.328125	-0.143807	424
12	20	15	17	0.413793	0.375	0.413793	0.428571	0.393443			425
10	16	25	13	0.434783	0.384615	0.434783	0.609756	0.408163			425
0	6	46	12	0	0	0	0.884615				425
									0.34375	-0.0760608	425
13	21	14	16	0.448276	0.382353	0.448276	0.4	0.412698			426
3	4	48	9	0.25	0.428571	0.25	0.923077	0.315789			426
8	15	26	15	0.347826	0.347826	0.347826	0.634146	0.347826			426
									0.375	-0.0252303	426
11	19	16	18	0.37931	0.366667	0.37931	0.457143	0.372881			427
2	6	46	10	0.166667	0.25	0.166667	0.884615	0.2			427
7	19	22	16	0.304348	0.269231	0.304348	0.536585	0.285714			427
									0.3125	-0.112164	427
5	15	26	18	0.217391	0.25	0.217391	0.634146	0.232558			428
1	5	47	11	0.0833333	0.166667	0.0833333	0.903846	0.111111			428
14	24	11	15	0.482759	0.368421	0.482759	0.314286	0.41791			428
									0.3125	-0.143786	428
20	17	18	9	0.689655	0.540541	0.689655	0.514286	0.606061			429
10	10	31	13	0.434783	0.5	0.434783	0.756098	0.465116			429
0	7	45	12	0	0	0	0.865385				429
									0.46875	0.122227	429
16	21	14	13	0.551724	0.432432	0.551724	0.4	0.484848			430
2	4	48	10	0.166667	0.333333	0.166667	0.923077	0.222222			430
6	15	26	17	0.26087	0.285714	0.26087	0.634146	0.272727			430
									0.375	-0.0372771	430
13	16	19	16	0.448276	0.448276	0.448276	0.542857	0.448276			431
12	17	24	11	0.521739	0.413793	0.521739	0.585366	0.461538			431
0	6	46	12	0	0	0	0.884615				431
									0.390625	0.00794913	431
20	14	21	9	0.689655	0.588235	0.689655	0.6	0.634921			432
2	3	49	10	0.166667	0.4	0.166667	0.942308	0.235294			432
13	12	29	10	0.565217	0.52	0.565217	0.707317	0.541667			432
									0.546875	0.250101	432
16	20	15	13	0.551724	0.444444	0.551724	0.428571	0.492308			433
0	5	47	12	0	0	0	0.903846				433
9	14	27	14	0.391304	0.391304	0.391304	0.658537	0.391304			433
									0.390625	-0.0133983	433
16	19	16	13	0.551724	0.457143	0.551724	0.457143	0.5			434
6	17	24	17	0.26087	0.26087	0.26087	0.585366	0.26087			434
0	6	46	12	0	0	0	0.884615				434
									0.34375	-0.083871	434
0	10	42	12	0	0	0	0.807692				435
13	18	17	16	0.448276	0.419355	0.448276	0.485714	0.433333			435
7	16	25	16	0.304348	0.304348	0.304348	0.609756	0.304348			435
									0.3125	-0.105181	435
15	18	17	14	0.517241	0.454545	0.517241	0.485714	0.483871			436
1	10	42	11	0.0833333	0.0909091	0.0833333	0.807692	0.0869565			436
7	13	28	16	0.304348	0.35	0.304348	0.682927	0.325581			436
									0.359375	-0.0302316	436
8	14	27	15	0.347826	0.363636	0.347826	0.658537	0.355556			437
0	4	48	12	0	0	0	0.923077				437
19	19	16	10	0.655172	0.5	0.655172	0.457143	0.567164			437
									0.421875	0.0295082	437
13	16	19	16	0.448276	0.448276	0.448276	0.542857	0.448276			438
9	19	22	14	0.391304	0.321429	0.391304	0.536585	0.352941			438
2	5	47	10	0.166667	0.285714	0.166667	0.903846	0.210526			438
									0.375	-0.013059	438
16	24	11	13	0.551724	0.4	0.551724	0.314286	0.463768			439
7	13	28	16	0.304348	0.35	0.304348	0.682927	0.325581			439
0	4	48	12	0	0	0	0.923077				439
									0.359375	-0.0807249	439
13	23	12	16	0.448276	0.361111	0.448276	0.342857	0.4			440
7	14	27	16	0.304348	0.333333	0.304348	0.658537	0.318182			440
1	6	46	11	0.0833333	0.142857	0.0833333	0.884615	0.105263			440
									0.328125	-0.107445	440
18	28	7	11	0.62069	0.391304	0.62069	0.2	0.48			441
0	1	51	12	0	0	0	0.980769				441
5	12	29	18	0.217391	0.294118	0.217391	0.707317	0.25			441
									0.359375	-0.112336	441
14	18	17	15	0.482759	0.4375	0.482759	0.485714	0.459016			442
7	16	25	16	0.304348	0.304348	0.304348	0.609756	0.304348			442
4	5	47	8	0.333333	0.444444	0.333333	0.903846	0.380952			442
									0.390625	0.0138285	442
7	14	27	16	0.304348	0.333333	0.304348	0.658537	0.318182			443
21	18	17	8	0.724138	0.538462	0.724138	0.485714	0.617647			443
1	3	49	11	0.0833333	0.25	0.0833333	0.942308	0.125			443
									0.453125	0.0797042	443
9	9	32	14	0.391304	0.5	0.391304	0.780488	0.439024			444
0	3	49	12	0	0	0	0.942308				444
20	23	12	9	0.689655	0.465116	0.689655	0.342857	0.555556			444
									0.453125	0.0662776	444
6	14	27	17	0.26087	0.3	0.26087	0.658537	0.27907			445
18	20	15	11	0.62069	0.473684	0.62069	0.428571	0.537313			445
2	4	48	10	0.166667	0.333333	0.166667	0.923077	0.222222			445
									0.40625	0.0121852	445
7	19	22	16	0.304348	0.269231	0.304348	0.536585	0.285714			446
14	21	14	15	0.482759	0.4	0.482759	0.4	0.4375			446
0	3	49	12	0	0	0	0.942308				446
									0.328125	-0.124642	446
10	19	16	19	0.344828	0.344828	0.344828	0.457143	0.344828			447
6	23	18	17	0.26087	0.206897	0.26087	0.439024	0.230769			447
0	6	46	12	0	0	0	0.884615				447
									0.25	-0.220986	447
1	7	45	11	0.0833333	0.125	0.0833333	0.865385	0.1			448
6	13	28	17	0.26087	0.315789	0.26087	0.682927	0.285714			448
15	22	13	14	0.517241	0.405405	0.517241	0.371429	0.454545			448
									0.34375	-0.0795181	448
3	4	48	9	0.25	0.428571	0.25	0.923077	0.315789			449
6	16	25	17	0.26087	0.272727	0.26087	0.609756	0.266667			449
14	21	14	15	0.482759	0.4	0.482759	0.4	0.4375			449
									0.359375	-0.0533922	449
9	11	30	14	0.391304	0.45	0.391304	0.731707	0.418605			450
18	19	16	11	0.62069	0.486486	0.62069	0.457143	0.545455			450
2	5	47	10	0.166667	0.285714	0.166667	0.903846	0.210526			450
									0.453125	0.0964098	450
13	19	16	16	0.448276	0.40625	0.448276	0.457143	0.42623			451
9	16	25	14	0.391304	0.36	0.391304	0.609756	0.375			451
2	5	47	10	0.166667	0.285714	0.166667	0.903846	0.210526			451
									0.375	-0.0203268	451
20	17	18	9	0.689655	0.540541	0.689655	0.514286	0.606061			452
8	10	31	15	0.347826	0.444444	0.347826	0.756098	0.390244			452
2	7	45	10	0.166667	0.222222	0.166667	0.865385	0.190476			452
									0.46875	0.129948	452
14	11	30	9	0.608696	0.56	0.608696	0.731707	0.583333			453
19	13	22	10	0.655172	0.59375	0.655172	0.628571	0.622951			453
0	7	45	12	0	0	0	0.865385				453
									0.515625	0.209247	453
12	21	14	17	0.413793	0.363636	0.413793	0.4	0.387097			454
9	12	29	14	0.391304	0.428571	0.391304	0.707317	0.409091			454
2	8	44	10	0.166667	0.2	0.166667	0.846154	0.181818			454
									0.359375	-0.0347003	454
2	6	46	10	0.166667	0.25	0.166667	0.884615	0.2			455
11	17	18	18	0.37931	0.392857	0.37931	0.514286	0.385965			455
8	20	21	15	0.347826	0.285714	0.347826	0.512195	0.313725			455
									0.328125	-0.081761	455
0	1	51	12	0	0	0	0.980769				456
9	15	26	14	0.391304	0.375	0.391304	0.634146	0.382979			456
15	24	11	14	0.517241	0.384615	0.517241	0.314286	0.441176			456
									0.375	-0.0662224	456
7	17	24	16	0.304348	0.291667	0.304348	0.585366	0.297872			457
0	3	49	12	0	0	0	0.942308				457
15	22	13	14	0.517241	0.405405	0.517241	0.371429	0.454545			457
									0.34375	-0.103901	457
7	10	31	16	0.304348	0.411765	0.304348	0.756098	0.35			458
19	21	14	10	0.655172	0.475	0.655172	0.4	0.550725			458
1	6	46	11	0.0833333	0.142857	0.0833333	0.884615	0.105263			458
									0.421875	0.0377895	458
13	26	9	16	0.448276	0.333333	0.448276	0.257143	0.382353			459
0	3	49	12	0	0	0	0.942308				459
6	16	25	17	0.26087	0.272727	0.26087	0.609756	0.266667			459
									0.296875	-0.188609	459
7	18	23	16	0.304348	0.28	0.304348	0.560976	0.291667			460
9	22	13	20	0.310345	0.290323	0.310345	0.371429	0.3			460
1	7	45	11	0.0833333	0.125	0.0833333	0.865385	0.1			460
									0.265625	-0.190816	460
1	6	46	11	0.0833333	0.142857	0.0833333	0.884615	0.105263			461
19	19	16	10	0.655172	0.5	0.655172	0.457143	0.567164			461
7	12	29	16	0.304348	0.368421	0.304348	0.707317	0.333333			461
									0.421875	0.0424586	461
14	26	9	15	0.482759	0.35	0.482759	0.257143	0.405797			462
0	3	49	12	0	0	0	0.942308				462
5	16	25	18	0.217391	0.238095	0.217391	0.609756	0.227273			462
									0.296875	-0.19156	462
4	22	19	19	0.173913	0.153846	0.173913	0.463415	0.163265			463
10	23	12	19	0.344828	0.30303	0.344828	0.342857	0.322581			463
0	5	47	12	0	0	0	0.903846				463
									0.21875	-0.289802	463
5	16	25	18	0.217391	0.238095	0.217391	0.609756	0.227273			464
13	22	13	16	0.448276	0.371429	0.448276	0.371429	0.40625			464
1	7	45	11	0.0833333	0.125	0.0833333	0.865385	0.1			464
									0.296875	-0.151079	464
14	17	18	15	0.482759	0.451613	0.482759	0.514286	0.466667			465
8	17	24	15	0.347826	0.32	0.347826	0.585366	0.333333			465
0	8	44	12	0	0	0	0.846154				465
									0.34375	-0.064133	465
1	4	48	11	0.0833333	0.2	0.0833333	0.923077	0.117647			466
15	19	16	14	0.517241	0.441176	0.517241	0.457143	0.47619			466
8	17	24	15	0.347826	0.32	0.347826	0.585366	0.333333			466
									0.375	-0.0343434	466
18	21	14	11	0.62069	0.461538	0.62069	0.4	0.529412			467
7	13	28	16	0.304348	0.35	0.304348	0.682927	0.325581			467
1	4	48	11	0.0833333	0.2	0.0833333	0.923077	0.117647			467
									0.40625	0.00531697	467
3	3	49	9	0.25	0.5	0.25	0.942308	0.333333			468
13	20	15	16	0.448276	0.393939	0.448276	0.428571	0.419355			468
9	16	25	14	0.391304	0.36	0.391304	0.609756	0.375			468
									0.390625	-0.00160514	468
19	19	16	10	0.655172	0.5	0.655172	0.457143	0.567164			469
1	3	49	11	0.0833333	0.25	0.0833333	0.942308	0.125			469
8	14	27	15	0.347826	0.363636	0.347826	0.658537	0.355556			469
									0.4375	0.0557377	469
14	18	17	15	0.482759	0.4375	0.482759	0.485714	0.459016			470
6	15	26	17	0.26087	0.285714	0.26087	0.634146	0.272727			470
3	8	44	9	0.25	0.272727	0.25	0.846154	0.26087			470
									0.359375	-0.0278104	470
2	8	44	10	0.166667	0.2	0.166667	0.846154	0.181818			471
13	16	19	16	0.448276	0.448276	0.448276	0.542857	0.448276			471
7	18	23	16	0.304348	0.28	0.304348	0.560976	0.291667			471
									0.34375	-0.05	471
1	7	45	11	0.0833333	0.125	0.0833333	0.865385	0.1			472
4	17	24	19	0.173913	0.190476	0.173913	0.585366	0.181818			472
12	23	12	17	0.413793	0.342857	0.413793	0.342857	0.375			472
									0.265625	-0.202238	472
2	5	47	10	0.166667	0.285714	0.166667	0.903846	0.210526			473
16	21	14	13	0.551724	0.432432	0.551724	0.4	0.484848			473
7	13	28	16	0.304348	0.35	0.304348	0.682927	0.325581			473
									0.390625	-0.0068576	473
8	11	30	15	0.347826	0.421053	0.347826	0.731707	0.380952			474
19	20	15	10	0.655172	0.487179	0.655172	0.428571	0.558824			474
2	4	48	10	0.166667	0.333333	0.166667	0.923077	0.222222			474
									0.453125	0.0879479	474
8	15	26	15	0.347826	0.347826	0.347826	0.634146	0.347826			475
14	19	16	15	0.482759	0.424242	0.482759	0.457143	0.451613			475
3	5	47	9	0.25	0.375	0.25	0.903846	0.3			475
									0.390625	0.0071599	475
17	19	16	12	0.586207	0.472222	0.586207	0.457143	0.523077			476
0	7	45	12	0	0	0	0.865385				476
8	13	28	15	0.347826	0.380952	0.347826	0.682927	0.363636			476
									0.390625	-0.00442656	476
13	22	13	16	0.448276	0.371429	0.448276	0.371429	0.40625			477
1	4	48	11	0.0833333	0.2	0.0833333	0.923077	0.117647			477
7	17	24	16	0.304348	0.291667	0.304348	0.585366	0.297872			477
									0.328125	-0.114621	477
11	10	31	12	0.478261	0.52381	0.478261	0.756098	0.5			478
2	3	49	10	0.166667	0.4	0.166667	0.942308	0.235294			478
17	21	14	12	0.586207	0.447368	0.586207	0.4	0.507463			478
									0.46875	0.112199	478
6	15	26	17	0.26087	0.285714	0.26087	0.634146	0.272727			479
19	19	16	10	0.655172	0.5	0.655172	0.457143	0.567164			479
1	4	48	11	0.0833333	0.2	0.0833333	0.923077	0.117647			479
									0.40625	0.00775194	479
0	4	48	12	0	0	0	0.923077				480
7	11	30	16	0.304348	0.388889	0.304348	0.731707	0.341463			480
20	22	13	9	0.689655	0.47619	0.689655	0.371429	0.56338			480
									0.421875	0.0198675	480
7	18	23	16	0.304348	0.28	0.304348	0.560976	0.291667			481
13	23	12	16	0.448276	0.361111	0.448276	0.342857	0.4			481
0	3	49	12	0	0	0	0.942308				481
									0.3125	-0.153626	481
9	18	23	14	0.391304	0.333333	0.391304	0.560976	0.36			482
10	21	14	19	0.344828	0.322581	0.344828	0.4	0.333333			482
1	5	47	11	0.0833333	0.166667	0.0833333	0.903846	0.111111			482
									0.3125	-0.124601	482
6	16	25	17	0.26087	0.272727	0.26087	0.609756	0.266667			483
18	19	16	11	0.62069	0.486486	0.62069	0.457143	0.545455			483
0	5	47	12	0	0	0	0.903846				483
									0.375	-0.041921	483
8	22	19	15	0.347826	0.266667	0.347826	0.463415	0.301887			484
10	19	16	19	0.344828	0.344828	0.344828	0.457143	0.344828			484
1	4	48	11	0.0833333	0.2	0.0833333	0.923077	0.117647			484
									0.296875	-0.149701	484
18	15	20	11	0.62069	0.545455	0.62069	0.571429	0.580645			485
11	14	27	12	0.478261	0.44	0.478261	0.658537	0.458333			485
0	6	46	12	0	0	0	0.884615				485
									0.453125	0.101124	485
9	14	27	14	0.391304	0.391304	0.391304	0.658537	0.391304			486
1	6	46	11	0.0833333	0.142857	0.0833333	0.884615	0.105263			486
15	19	16	14	0.517241	0.441176	0.517241	0.457143	0.47619			486
									0.390625	0.000400481	486
13	22	13	16	0.448276	0.371429	0.448276	0.371429	0.40625			487
4	19	22	19	0.173913	0.173913	0.173913	0.536585	0.173913			487
1	5	47	11	0.0833333	0.166667	0.0833333	0.903846	0.111111			487
									0.28125	-0.187097	487
8	16	25	15	0.347826	0.333333	0.347826	0.609756	0.340426			488
16	17	18	13	0.551724	0.484848	0.551724	0.514286	0.516129			488
4	3	49	8	0.333333	0.571429	0.333333	0.942308	0.421053			488
									0.4375	0.0795046	488
11	21	14	18	0.37931	0.34375	0.37931	0.4	0.360656			489
7	19	22	16	0.304348	0.269231	0.304348	0.536585	0.285714			489
3	3	49	9	0.25	0.5	0.25	0.942308	0.333333			489
									0.328125	-0.101681	489
3	4	48	9	0.25	0.428571	0.25	0.923077	0.315789			490
19	16	19	10	0.655172	0.542857	0.655172	0.542857	0.59375			490
10	12	29	13	0.434783	0.454545	0.434783	0.707317	0.444444			490
									0.5	0.17784	490
0	4	48	12	0	0	0	0.923077				491
17	24	11	12	0.586207	0.414634	0.586207	0.314286	0.485714			491
7	12	29	16	0.304348	0.368421	0.304348	0.707317	0.333333			491
									0.375	-0.0569777	491
8	17	24	15	0.347826	0.32	0.347826	0.585366	0.333333			492
13	22	13	16	0.448276	0.371429	0.448276	0.371429	0.40625			492
0	4	48	12	0	0	0	0.923077				492
									0.328125	-0.119609	492
1	4	48	11	0.0833333	0.2	0.0833333	0.923077	0.117647			493
12	14	27	11	0.521739	0.461538	0.521739	0.658537	0.489796			493
17	16	19	12	0.586207	0.515152	0.586207	0.542857	0.548387			493
									0.46875	0.122934	493
20	14	21	9	0.689655	0.588235	0.689655	0.6	0.634921			494
0	4	48	12	0	0	0	0.923077				494
14	12	29	9	0.608696	0.538462	0.608696	0.707317	0.571429			494
									0.53125	0.220779	494
19	24	11	10	0.655172	0.44186	0.655172	0.314286	0.527778			495
6	12	29	17	0.26087	0.333333	0.26087	0.707317	0.292683			495
0	3	49	12	0	0	0	0.942308				495
									0.390625	-0.0404335	495
8	11	30	15	0.347826	0.421053	0.347826	0.731707	0.380952			496
1	3	49	11	0.0833333	0.25	0.0833333	0.942308	0.125			496
20	21	14	9	0.689655	0.487805	0.689655	0.4	0.571429			496
									0.453125	0.0751445	496
0	2	50	12	0	0	0	0.961538				497
13	21	14	16	0.448276	0.382353	0.448276	0.4	0.412698			497
10	18	23	13	0.434783	0.357143	0.434783	0.560976	0.392157			497
									0.359375	-0.0745291	497
0	3	49	12	0	0	0	0.942308				498
5	16	25	18	0.217391	0.238095	0.217391	0.609756	0.227273			498
18	22	13	11	0.62069	0.45	0.62069	0.371429	0.521739			498
									0.359375	-0.0856434	498
13	21	14	16	0.448276	0.382353	0.448276	0.4	0.412698			499
2	20	21	21	0.0869565	0.0909091	0.0869565	0.512195	0.0888889			499
[truncated: 2,002 more rows]

## Sheet: statistical
Accuracy	Cohen's kappa	Iteration
0.609375	0.339662	190			Average
0.59375	0.316913	950
0.578125	0.299838	291			Accuracy	Cohen's kappa
0.5625	0.285771	646			0.376094	-0.0328685
0.5625	0.278873	249
0.5625	0.267675	113
0.53125	0.255237	114
0.546875	0.253419	851
0.546875	0.252818	137
0.546875	0.250101	432
0.53125	0.247944	820
0.546875	0.245835	118
0.546875	0.244607	390
0.546875	0.24121	922
0.546875	0.239656	617
0.546875	0.230514	206
0.53125	0.225806	826
0.53125	0.225806	993
0.53125	0.223929	543
0.53125	0.222357	703
0.53125	0.220779	494
0.53125	0.218877	60
0.53125	0.214724	763
0.515625	0.212386	127
0.515625	0.209247	453
0.515625	0.209247	622
0.515625	0.205765	355
0.515625	0.20161	151
0.5	0.199687	74
0.515625	0.196761	122
0.515625	0.194805	857
0.515625	0.191853	979
0.515625	0.187218	169
0.515625	0.187218	766
0.515625	0.186885	916
0.484375	0.186441	990
0.515625	0.185216	593
0.515625	0.183539	423
0.515625	0.18118	809
0.515625	0.180504	262
0.5	0.17784	490
0.5	0.175855	52
0.5	0.175855	133
0.5	0.172525	850
0.5	0.172191	790
0.515625	0.170915	999
0.5	0.17085	806
0.515625	0.168831	22
0.5	0.167141	873
0.5	0.166463	132
0.5	0.166463	267
0.5	0.166124	422
0.484375	0.163895	565
0.484375	0.161905	661
0.484375	0.161239	861
0.484375	0.155875	211
0.5	0.154767	632
0.484375	0.154524	59
0.484375	0.152828	187
0.484375	0.152828	197
0.484375	0.150442	776
0.46875	0.15	968
0.46875	0.149335	980
0.484375	0.147011	721
0.484375	0.146667	214
0.484375	0.146322	514
0.484375	0.144593	147
0.484375	0.144593	957
0.484375	0.142161	998
0.484375	0.140765	792
0.484375	0.140415	786
0.484375	0.140065	907
0.484375	0.139013	541
0.484375	0.139013	551
0.484375	0.138311	15
0.484375	0.138311	630
0.46875	0.134791	716
0.484375	0.134781	21
0.46875	0.134447	417
0.484375	0.134426	758
0.46875	0.134103	265
0.484375	0.133716	361
0.484375	0.132649	354
0.484375	0.132293	243
0.484375	0.131936	42
0.46875	0.13099	863
0.46875	0.130643	392
0.46875	0.129948	452
0.46875	0.128903	210
0.46875	0.128903	276
0.46875	0.128205	560
0.46875	0.128205	640
0.46875	0.126806	75
0.46875	0.126455	406
0.453125	0.125	502
0.46875	0.124346	735
0.484375	0.124015	340
0.46875	0.122934	493
0.46875	0.122227	429
0.46875	0.122227	655
0.46875	0.120808	357
0.46875	0.120097	628
0.46875	0.119028	73
0.453125	0.118804	516
0.46875	0.118314	695
0.46875	0.117241	9
0.453125	0.117067	176
0.453125	0.117067	186
0.46875	0.116883	54
0.46875	0.116883	724
0.46875	0.114727	709
0.46875	0.114727	959
0.46875	0.114367	577
0.46875	0.114367	644
0.46875	0.112561	915
0.46875	0.112199	478
0.46875	0.112199	812
0.46875	0.111837	312
0.46875	0.11002	251
0.46875	0.109656	30
0.453125	0.10899	739
0.453125	0.108635	734
0.46875	0.108197	558
0.46875	0.107831	552
0.453125	0.10757	603
0.453125	0.106858	997
0.453125	0.106502	785
0.46875	0.10194	408
0.46875	0.10194	595
0.453125	0.101484	717
0.453125	0.101124	370
0.453125	0.101124	485
0.453125	0.100402	371
0.46875	0.0993377	526
0.453125	0.0993164	548
0.453125	0.0993164	752
0.453125	0.0989541	84
0.453125	0.0989541	412
0.453125	0.0989541	564
0.453125	0.0989541	773
0.453125	0.0985915	946
0.453125	0.0967742	174
0.453125	0.0967742	287
0.453125	0.0967742	756
0.453125	0.0964098	450
0.453125	0.0949495	213
0.453125	0.0949495	643
0.453125	0.0949495	689
0.453125	0.0949495	748
0.453125	0.0949495	952
0.453125	0.0942175	584
0.4375	0.0939835	910
0.4375	0.0936271	592
0.453125	0.0931174	103
0.453125	0.0927501	33
0.453125	0.0923825	505
0.453125	0.0920146	619
0.453125	0.09054	521
0.453125	0.09054	647
0.453125	0.0898009	954
0.453125	0.0879479	474
0.4375	0.087886	135
0.4375	0.0864393	555
0.453125	0.0860873	341
0.453125	0.0860873	518
0.453125	0.0857143	77
0.453125	0.085341	527
0.4375	0.0835322	385
0.453125	0.0834697	156
0.453125	0.0834697	601
0.453125	0.0823433	693
0.453125	0.0823433	800
0.453125	0.0819672	305
0.453125	0.0819672	995
0.4375	0.0817059	994
0.453125	0.0815908	738
0.453125	0.0804598	535
0.453125	0.0797042	261
0.453125	0.0797042	443
0.453125	0.0797042	677
0.4375	0.0795046	488
0.453125	0.0778098	849
0.4375	0.0776621	208
0.4375	0.0776621	951
0.4375	0.0769231	191
0.4375	0.0769231	634
0.4375	0.0754414	587
0.453125	0.0751445	496
0.4375	0.0750703	652
0.421875	0.075	23
0.4375	0.0746988	570
0.4375	0.0735826	889
0.4375	0.07321	326
0.453125	0.0728477	31
0.4375	0.0713422	260
0.4375	0.0709677	388
0.4375	0.0709677	881
0.4375	0.0690909	912
0.4375	0.0690909	943
0.453125	0.0682196	320
0.4375	0.0668287	87
0.453125	0.0662776	444
0.4375	0.0656934	537
0.421875	0.0651402	233
0.4375	0.0645554	106
0.4375	0.0645554	624
0.4375	0.0641755	28
0.4375	0.0641755	767
0.4375	0.0622711	18
0.453125	0.0619765	932
0.4375	0.0618893	296
0.4375	0.0615071	229
0.4375	0.0611247	742
0.421875	0.0606902	984
0.421875	0.0603175	317
0.421875	0.0584493	589
0.4375	0.0584389	180
0.421875	0.0580748	539
0.4375	0.058054	26
0.4375	0.058054	544
0.4375	0.058054	610
0.4375	0.058054	867
0.421875	0.0577	315
0.421875	0.0577	736
0.4375	0.0576687	615
0.4375	0.0576687	973
0.4375	0.0572831	58
0.421875	0.0565737	953
0.421875	0.0558214	242
0.421875	0.0558214	925
0.4375	0.0557377	469
0.4375	0.0557377	939
0.421875	0.0543131	860
0.4375	0.05341	708
0.4375	0.05341	770
0.421875	0.0531787	64
0.4375	0.053021	375
0.421875	0.0520416	764
0.421875	0.0512821	692
0.4375	0.0502885	381
0.421875	0.048996	987
0.421875	0.0474658	313
0.421875	0.0470825	192
0.4375	0.0459627	927
0.421875	0.0459307	949
0.421875	0.0455462	832
0.40625	0.0451512	62
0.421875	0.0432323	975
0.421875	0.0428456	217
0.421875	0.0428456	830
0.421875	0.0424586	336
0.421875	0.0424586	461
0.421875	0.0424586	930
0.4375	0.0419958	181
0.40625	0.0417652	396
0.421875	0.0412955	321
0.40625	0.0410095	337
0.421875	0.0409072	3
0.421875	0.0405186	858
0.4375	0.0403998	309
0.421875	0.0401297	55
0.421875	0.0401297	136
0.4375	0.04	690
0.40625	0.0398737	940
0.40625	0.0394945	327
0.40625	0.0394945	641
0.40625	0.0394945	900
0.40625	0.039115	277
0.40625	0.039115	578
0.40625	0.039115	799
0.421875	0.0381803	318
0.421875	0.0381803	335
0.421875	0.0381803	612
0.421875	0.0377895	458
0.40625	0.037213	755
0.40625	0.037213	885
0.421875	0.0370069	583
0.421875	0.0370069	887
0.421875	0.0366151	48
0.421875	0.0366151	749
0.421875	0.036223	202
0.421875	0.036223	405
0.421875	0.036223	702
0.421875	0.0358306	173
0.40625	0.035686	607
0.40625	0.0353035	649
0.421875	0.0350448	44
0.421875	0.0346514	725
0.421875	0.0342577	892
0.421875	0.0334694	110
0.421875	0.0322844	43
0.421875	0.0322844	774
0.421875	0.0322844	810
0.421875	0.0322844	816
0.421875	0.0314928	524
0.40625	0.0306895	407
0.40625	0.0306895	904
0.40625	0.030303	825
0.40625	0.0299162	822
0.421875	0.0299058	685
0.421875	0.0295082	67
0.421875	0.0295082	437
0.40625	0.0279776	762
0.421875	0.0279146	78
0.40625	0.0272	839
0.421875	0.026716	247
0.40625	0.0264211	171
0.40625	0.0264211	310
0.40625	0.025641	768
0.421875	0.0255144	580
0.40625	0.0252505	967
0.421875	0.0251132	7
0.421875	0.0251132	833
0.40625	0.0248597	751
0.40625	0.024077	602
0.40625	0.024077	635
0.40625	0.0232932	870
0.421875	0.0231023	961
0.421875	0.0226991	503
0.40625	0.022115	61
0.40625	0.0217216	68
0.40625	0.0217216	597
0.40625	0.021328	923
0.421875	0.0202731	651
0.421875	0.0198675	480
0.40625	0.0189593	991
0.390625	0.0184821	740
0.421875	0.0182421	720
0.40625	0.0173737	769
0.40625	0.0173737	796
0.40625	0.0169766	101
0.40625	0.0169766	130
0.40625	0.0165791	415
0.40625	0.0165791	824
0.40625	0.0165791	894
0.390625	0.0165485	120
0.40625	0.0161812	93
0.421875	0.0153846	104
0.40625	0.0149858	876
0.40625	0.0149858	955
0.40625	0.0149858	978
0.421875	0.014975	144
0.40625	0.0145867	627
0.390625	0.0138285	442
0.375	0.0131072	771
0.40625	0.0125863	314
0.40625	0.0125863	918
0.390625	0.0122675	840
0.40625	0.0121852	391
0.40625	0.0121852	445
0.390625	0.0114851	895
0.421875	0.0112735	346
0.390625	0.0103093	665
0.40625	0.010175	509
0.40625	0.010175	718
0.40625	0.00977199	536
0.40625	0.00977199	656
0.390625	0.00913061	269
0.390625	0.00794913	431
0.40625	0.00775194	479
0.40625	0.00775194	732
0.390625	0.00755467	613
0.390625	0.0071599	256
0.390625	0.0071599	475
0.390625	0.0071599	936
0.390625	0.00676482	780
0.40625	0.00612996	621
0.40625	0.00572363	143
0.390625	0.00557769	501
0.40625	0.00531697	6
0.40625	0.00531697	467
0.40625	0.00490998	29
0.40625	0.00368701	701
0.40625	0.00327869	674
0.40625	0.00287003	288
0.40625	0.00287003	856
0.390625	0.00279664	637
0.40625	0.000821693	266
0.40625	0.000821693	365
0.40625	0.000821693	500
0.40625	0.000821693	713
0.390625	0.000800641	14
0.390625	0.000800641	49
0.390625	0.000400481	486
0.390625	0	697
0.390625	0	813
0.390625	-0.00160514	468
0.390625	-0.00240964	743
0.390625	-0.00321543	116
0.40625	-0.00330033	295
0.40625	-0.0037144	102
0.40625	-0.0037144	374
0.390625	-0.00402253	19
0.390625	-0.00442656	476
0.390625	-0.00564061	366
0.390625	-0.00564061	694
0.390625	-0.00645161	37
0.40625	-0.00662252	673
0.390625	-0.0068576	268
0.390625	-0.0068576	345
0.390625	-0.0068576	473
0.40625	-0.0074565	586
0.390625	-0.00848485	72
0.359375	-0.00884275	704
0.390625	-0.00889248	216
0.390625	-0.00889248	815
0.390625	-0.00930044	141
0.390625	-0.00930044	625
0.390625	-0.0101174	157
0.390625	-0.0105263	153
0.390625	-0.0105263	163
0.390625	-0.0117552	71
0.375	-0.0118577	706
0.40625	-0.0129113	568
0.390625	-0.012987	224
0.375	-0.013059	438
0.390625	-0.0133983	178
0.390625	-0.0133983	433
0.390625	-0.0138099	322
0.375	-0.0138614	574
0.375	-0.0138614	705
0.375	-0.0142631	759
0.390625	-0.0154597	921
0.40625	-0.015873	65
0.390625	-0.015873	410
0.390625	-0.015873	626
0.390625	-0.0162866	255
0.390625	-0.0162866	367
0.375	-0.0174881	865
0.375	-0.0178926	299
0.375	-0.0178926	319
0.375	-0.0178926	363
0.375	-0.0182975	241
0.390625	-0.0183599	333
0.375	-0.0195141	105
0.375	-0.0203268	451
0.375	-0.0203268	556
0.375	-0.0203268	670
0.390625	-0.0204415	902
0.375	-0.0207337	97
0.375	-0.0207337	942
0.390625	-0.0208589	298
0.390625	-0.0208589	843
0.40625	-0.0209908	376
0.390625	-0.022113	609
0.390625	-0.0225317	818
0.375	-0.0227727	0
0.390625	-0.0229508	805
0.359375	-0.0230019	909
0.375	-0.0231815	855
0.390625	-0.0233702	554
0.390625	-0.0233702	804
0.359375	-0.0234009	606
0.390625	-0.0246305	676
0.390625	-0.0246305	711
0.375	-0.0248199	347
0.375	-0.0252303	426
0.390625	-0.0254725	678
0.359375	-0.0258014	566
0.375	-0.0264635	168
0.375	-0.0268753	971
0.375	-0.0272873	204
0.375	-0.0272873	530
0.375	-0.0272873	546
0.390625	-0.0275834	131
0.375	-0.0276997	511
0.375	-0.0276997	853
0.375	-0.0276997	938
0.359375	-0.0278104	325
0.359375	-0.0278104	470
0.390625	-0.0280066	158
0.375	-0.0281124	342
0.390625	-0.0284302	230
0.375	-0.0293526	852
0.359375	-0.0294233	789
0.375	-0.0297667	160
0.375	-0.0297667	888
0.390625	-0.0301279	757
0.375	-0.0301811	532
0.375	-0.0301811	831
0.359375	-0.0302316	436
0.390625	-0.0305533	791
0.375	-0.0305958	845
0.375	-0.031842	13
0.375	-0.031842	397
0.390625	-0.0322581	45
0.375	-0.0322581	119
0.390625	-0.0322581	360
0.375	-0.0322581	631
0.375	-0.0322581	886
0.375	-0.0326745	528
0.375	-0.0326745	648
0.375	-0.0330912	98
0.359375	-0.0334777	334
0.375	-0.0335083	614
0.375	-0.0339257	324
0.375	-0.0343434	111
0.375	-0.0343434	466
0.359375	-0.0347003	252
0.359375	-0.0347003	454
0.375	-0.0347615	80
0.375	-0.0347615	221
0.375	-0.0351799	182
0.375	-0.0351799	263
0.390625	-0.0352551	553
0.359375	-0.0363349	944
0.375	-0.0364372	297
0.359375	-0.0367444	623
0.375	-0.0372771	430
0.375	-0.0376976	170
0.375	-0.0376976	777
0.390625	-0.0382696	880
0.375	-0.0385396	859
0.359375	-0.0392079	784
0.375	-0.0393829	254
0.359375	-0.0396197	303
0.375	-0.039805	175
0.375	-0.039805	194
0.375	-0.039805	225
0.375	-0.039805	279
0.390625	-0.0404335	495
0.375	-0.0410736	834
0.359375	-0.0412698	50
0.375	-0.0414972	599
0.375	-0.041921	89
0.375	-0.041921	152
0.375	-0.041921	483
0.375	-0.0423453	600
0.390625	-0.0430422	32
0.359375	-0.04334	139
0.359375	-0.04334	874
0.359375	-0.043755	40
0.359375	-0.043755	284
0.375	-0.0440457	203
0.375	-0.0440457	545
0.375	-0.0444716	63
0.375	-0.0444716	138
0.375	-0.0444716	212
0.375	-0.0444716	349
0.375	-0.0444716	585
0.375	-0.0444716	608
0.375	-0.0444716	966
0.390625	-0.0452261	250
0.359375	-0.045835	179
0.34375	-0.0459144	506
0.359375	-0.046252	94
0.375	-0.0466067	245
0.375	-0.0470348	76
0.375	-0.0470348	802
0.359375	-0.0479233	107
0.359375	-0.0479233	875
0.375	-0.048321	650
0.359375	-0.048342	399
0.359375	-0.048342	931
0.375	-0.0487505	901
0.34375	-0.05	281
0.34375	-0.05	471
0.359375	-0.0504404	85
0.359375	-0.0504404	801
0.359375	-0.050861	207
0.375	-0.0521989	960
0.34375	-0.0524667	782
0.359375	-0.0529695	57
0.34375	-0.0532915	772
0.359375	-0.0533922	215
0.359375	-0.0533922	449
0.375	-0.0543657	913
0.34375	-0.0553592	569
0.359375	-0.0555109	338
0.359375	-0.0559356	659
0.359375	-0.0563607	125
0.375	-0.0569777	193
0.375	-0.0569777	258
0.375	-0.0569777	491
0.359375	-0.0572119	522
0.359375	-0.0580645	148
0.359375	-0.0580645	686
0.359375	-0.0580645	868
0.359375	-0.0597738	164
0.359375	-0.0606306	531
0.359375	-0.0610594	520
0.359375	-0.0610594	775
0.359375	-0.0610594	965
0.34375	-0.0616114	283
0.375	-0.0618001	17
0.359375	-0.0619183	56
0.375	-0.0622407	671
0.359375	-0.0627785	11
0.359375	-0.0627785	162
0.359375	-0.0632091	814
0.359375	-0.06364	590
0.34375	-0.0637119	663
0.34375	-0.064133	395
0.34375	-0.064133	465
0.34375	-0.0645545	616
0.34375	-0.0645545	854
0.359375	-0.0653674	306
0.359375	-0.0658002	96
0.359375	-0.0658002	259
0.359375	-0.0658002	731
0.375	-0.0662224	456
0.34375	-0.0662436	726
0.34375	-0.0670901	223
0.359375	-0.0671004	896
0.375	-0.0671113	679
0.359375	-0.0679691	827
0.328125	-0.068323	778
0.359375	-0.0684039	81
0.359375	-0.0684039	696
0.34375	-0.0692124	741
0.34375	-0.0700637	95
0.34375	-0.0700637	573
0.359375	-0.0701468	51
0.359375	-0.0701468	142
0.359375	-0.0701468	227
0.359375	-0.0705834	2
0.359375	-0.0705834	540
0.34375	-0.0709163	70
0.34375	-0.0709163	146
0.34375	-0.0713432	572
0.34375	-0.0717703	807
0.359375	-0.0723335	836
0.34375	-0.0726257	563
0.359375	-0.0727719	128
0.359375	-0.0732106	1
0.359375	-0.0732106	253
0.34375	-0.0734824	947
0.359375	-0.0736498	274
0.359375	-0.0745291	497
0.359375	-0.0749693	672
0.359375	-0.0749693	937
0.359375	-0.0758508	838
0.34375	-0.0760608	199
0.34375	-0.0760608	425
0.34375	-0.0760608	948
0.34375	-0.0764918	272
0.359375	-0.0771757	308
0.359375	-0.0771757	364
0.328125	-0.0775255	38
0.359375	-0.0776181	754
0.34375	-0.0777867	571
0.359375	-0.0780608	664
0.34375	-0.078219	205
0.34375	-0.078219	668
0.34375	-0.0790847	890
0.34375	-0.0790847	996
0.34375	-0.0795181	448
0.359375	-0.08028	246
0.359375	-0.08028	368
0.359375	-0.08028	378
0.359375	-0.08028	638
0.359375	-0.08028	821
0.359375	-0.0807249	439
0.34375	-0.0808203	914
0.34375	-0.0816901	421
0.34375	-0.0816901	883
0.328125	-0.081761	455
0.34375	-0.0821256	109
0.359375	-0.0825083	359
0.328125	-0.0826121	747
0.359375	-0.082955	788
0.328125	-0.0830382	525
0.359375	-0.0834021	46
0.34375	-0.0834341	680
0.34375	-0.083871	434
0.34375	-0.083871	844
0.34375	-0.0843082	69
0.34375	-0.0843082	658
0.34375	-0.0847458	200
0.3125	-0.0847458	823
0.359375	-0.0856434	498
0.359375	-0.0860927	123
0.34375	-0.0869389	12
0.34375	-0.0869389	750
0.328125	-0.0873173	588
0.34375	-0.0882591	926
0.34375	-0.0886999	25
0.34375	-0.0886999	384
0.34375	-0.0886999	688
0.34375	-0.089141	945
0.328125	-0.0894695	899
0.34375	-0.0917953	420
0.34375	-0.0917953	729
0.34375	-0.0917953	837
0.328125	-0.092497	167
0.328125	-0.092497	727
0.34375	-0.093572	969
0.34375	-0.0940171	893
0.34375	-0.0944625	579
0.328125	-0.0946698	271
0.328125	-0.0951055	817
0.34375	-0.0958011	675
0.34375	-0.096248	115
0.34375	-0.0966952	304
0.328125	-0.0968513	403
0.328125	-0.0972887	992
0.359375	-0.0988275	145
0.328125	-0.0990415	36
0.34375	-0.0993865	941
0.34375	-0.0993865	958
0.328125	-0.0994806	289
0.328125	-0.0994806	529
0.34375	-0.0998363	248
0.34375	-0.101188	5
0.34375	-0.101188	681
0.34375	-0.101188	746
0.34375	-0.101188	964
0.328125	-0.10124	645
0.34375	-0.101639	316
0.34375	-0.101639	869
0.328125	-0.101681	489
0.34375	-0.102091	358
0.328125	-0.102123	404
0.328125	-0.103006	91
0.34375	-0.103901	457
0.34375	-0.103901	862
0.3125	-0.104314	523
0.34375	-0.104355	99
0.328125	-0.104777	351
0.359375	-0.104842	232
0.3125	-0.105181	435
0.328125	-0.105221	79
0.328125	-0.106554	90
0.328125	-0.106554	983
0.34375	-0.107084	829
0.328125	-0.107445	440
0.328125	-0.10789	576
0.3125	-0.108225	787
0.34375	-0.109369	282
0.3125	-0.109535	898
0.328125	-0.109677	184
0.328125	-0.109677	903
0.34375	-0.109827	935
0.3125	-0.109972	744
0.3125	-0.111287	285
0.328125	-0.11147	140
0.328125	-0.111919	882
0.34375	-0.112122	348
0.3125	-0.112164	198
0.3125	-0.112164	427
0.359375	-0.112336	441
0.328125	-0.112369	981
0.328125	-0.112369	985
0.34375	-0.112583	8
0.34375	-0.112583	636
0.328125	-0.113719	591
0.328125	-0.11417	974
0.328125	-0.114621	41
0.328125	-0.114621	383
0.328125	-0.114621	477
0.328125	-0.114621	598
0.328125	-0.114621	662
0.34375	-0.11489	533
0.3125	-0.115248	150
0.3125	-0.115248	794
0.3125	-0.116574	372
0.3125	-0.116574	550
0.3125	-0.117017	159
0.3125	-0.117017	908
0.328125	-0.117337	129
0.328125	-0.11779	517
0.328125	-0.11779	667
0.3125	-0.117904	416
0.328125	-0.119609	492
0.328125	-0.119609	715
0.3125	-0.119682	559
0.34375	-0.120467	582
0.3125	-0.123255	698
0.34375	-0.123276	891
0.328125	-0.124183	231
0.3125	-0.124601	219
0.3125	-0.124601	482
0.328125	-0.124642	239
0.328125	-0.124642	446
0.3125	-0.12505	27
0.3125	-0.12505	906
0.328125	-0.125102	515
0.328125	-0.125102	878
0.34375	-0.125157	864
0.3125	-0.1255	24
0.328125	-0.125562	307
0.328125	-0.125562	811
0.328125	-0.125562	924
0.3125	-0.127753	401
0.328125	-0.127869	86
0.328125	-0.127869	808
0.328125	-0.128331	280
0.328125	-0.128331	828
0.28125	-0.129701	195
0.328125	-0.130185	562
0.296875	-0.130298	275
0.3125	-0.13047	917
0.3125	-0.130924	976
0.328125	-0.131114	666
0.3125	-0.132288	238
0.3125	-0.132743	508
0.3125	-0.132743	911
0.328125	-0.132977	369
0.3125	-0.133199	848
0.3125	-0.133199	872
0.296875	-0.133412	507
0.328125	-0.133443	962
0.3125	-0.134569	389
0.3125	-0.134569	414
0.3125	-0.135026	185
0.3125	-0.135484	39
0.3125	-0.135942	723
0.328125	-0.136251	847
0.328125	-0.13672	301
0.3125	-0.137318	4
0.34375	-0.137537	398
0.3125	-0.137778	386
0.28125	-0.137998	871
0.3125	-0.138698	53
0.3125	-0.138698	730
0.296875	-0.13879	660
0.3125	-0.139159	920
0.3125	-0.13962	653
0.296875	-0.140594	795
0.328125	-0.140962	377
0.3125	-0.141005	714
0.296875	-0.141046	330
0.296875	-0.141046	356
0.3125	-0.142857	34
0.3125	-0.142857	842
0.3125	-0.143321	126
0.3125	-0.143321	413
0.296875	-0.143765	112
0.3125	-0.143786	428
0.328125	-0.143807	424
0.3125	-0.146113	362
0.3125	-0.146113	402
0.3125	-0.147982	409
0.328125	-0.148581	83
0.3125	-0.148919	989
0.3125	-0.149388	510
0.3125	-0.149388	654
0.296875	-0.149701	484
0.296875	-0.150619	841
0.296875	-0.151079	464
0.296875	-0.151539	605
0.3125	-0.151738	719
0.3125	-0.152209	549
0.3125	-0.152209	737
0.28125	-0.152702	699
0.3125	-0.153153	188
0.3125	-0.153626	481
0.3125	-0.153626	538
0.296875	-0.153846	642
0.3125	-0.154098	761
0.296875	-0.155235	519
0.296875	-0.155698	201
0.296875	-0.155698	302
0.296875	-0.156162	234
0.296875	-0.156162	803
0.3125	-0.156943	682
0.296875	-0.158488	343
0.296875	-0.158488	963
0.3125	-0.159802	512
0.296875	-0.16129	47
0.296875	-0.16129	166
0.296875	-0.16129	323
0.28125	-0.163177	781
0.296875	-0.163636	986
0.296875	-0.164107	66
0.3125	-0.164599	753
0.28125	-0.165941	835
0.296875	-0.166464	387
0.296875	-0.166464	866
0.28125	-0.166865	620
0.296875	-0.16741	633
0.28125	-0.168254	819
0.296875	-0.169781	504
0.296875	-0.169781	879
0.296875	-0.169781	933
0.3125	-0.169921	294
0.28125	-0.171042	154
0.296875	-0.172161	117
0.296875	-0.172161	209
0.296875	-0.172161	970
0.296875	-0.172638	121
0.3125	-0.172845	575
0.28125	-0.173844	10
0.296875	-0.174073	934
0.28125	-0.174312	988
0.28125	-0.175719	884
0.28125	-0.176189	328
0.28125	-0.176659	877
0.296875	-0.177433	92
0.296875	-0.177433	222
0.296875	-0.177914	149
0.28125	-0.178543	846
0.265625	-0.180534	604
0.265625	-0.180997	257
0.28125	-0.181855	687
0.28125	-0.181855	722
0.28125	-0.181855	929
0.265625	-0.18239	956
0.296875	-0.182752	629
0.28125	-0.183756	350
0.28125	-0.184232	684
0.28125	-0.184708	707
0.296875	-0.18665	745
0.28125	-0.187097	270
0.28125	-0.187097	487
0.265625	-0.187525	379
0.28125	-0.187576	226
0.3125	-0.187685	155
0.296875	-0.188609	82
0.296875	-0.188609	459
0.28125	-0.190457	292
0.265625	-0.190816	460
0.28125	-0.190939	691
0.296875	-0.19156	462
0.28125	-0.192386	513
0.265625	-0.194125	783
0.28125	-0.194805	244
0.28125	-0.19529	418
0.28125	-0.19529	760
0.296875	-0.198003	100
0.265625	-0.198406	683
0.265625	-0.199362	728
0.28125	-0.199674	108
0.296875	-0.2	35
0.296875	-0.201001	669
0.28125	-0.201142	797
0.265625	-0.201278	897
0.265625	-0.202238	472
0.265625	-0.204163	237
0.265625	-0.204163	400
0.28125	-0.205569	352
0.28125	-0.205569	596
0.28125	-0.206557	228
0.28125	-0.207052	712
0.265625	-0.207547	196
0.265625	-0.208032	411
0.265625	-0.208032	581
0.265625	-0.209489	183
0.28125	-0.209532	547
0.265625	-0.209976	353
0.265625	-0.210463	16
0.265625	-0.212414	534
0.28125	-0.212521	972
0.265625	-0.213392	394
0.28125	-0.214021	293
0.265625	-0.214863	235
0.265625	-0.215354	557
0.265625	-0.216336	567
0.28125	-0.217535	220
0.265625	-0.217814	172
0.28125	-0.218039	134
0.25	-0.220986	447
0.25	-0.221471	419
0.265625	-0.221771	373
0.25	-0.224392	88
0.25	-0.22488	499
0.265625	-0.225255	380
0.234375	-0.226917	639
0.265625	-0.227755	20
0.265625	-0.22926	236
0.234375	-0.230769	161
0.234375	-0.231252	382
0.234375	-0.233674	611
0.25	-0.233735	124
0.265625	-0.234811	618
0.265625	-0.23888	982
0.25	-0.239209	928
0.25	-0.241212	165
0.265625	-0.241436	290
0.25	-0.241714	765
0.25	-0.246247	733
0.25	-0.247259	240
0.234375	-0.248408	542
0.25	-0.250305	710
0.25	-0.250814	905
0.234375	-0.255404	273
0.25	-0.255415	286
0.25	-0.258501	779
0.234375	-0.259438	189
0.234375	-0.261464	793
0.25	-0.26212	344
0.234375	-0.267583	798
0.234375	-0.270665	264
0.25	-0.27205	393
0.234375	-0.273761	278
0.203125	-0.279498	311
0.21875	-0.284625	332
0.21875	-0.289802	463
0.21875	-0.290323	339
0.21875	-0.305057	329
0.171875	-0.306626	977
0.234375	-0.306667	331
0.203125	-0.307692	561
0.203125	-0.31666	218
0.21875	-0.321222	594
0.203125	-0.322528	657
0.203125	-0.332245	919
0.1875	-0.353396	700
0.1875	-0.363934	177
0.140625	-0.409127	300
