# Supplementary material for: Protein characteristics substantially influence the propensity of activity cliffs among kinase inhibitors
Source: Sci Rep. 2024 Apr 20;14:9058. doi: 10.1038/s41598-024-59501-w (PMC11032345; doi:10.1038/s41598-024-59501-w)
Supplement: Supplementary file 1 — Supplementary Information. [file 41598_2024_59501_MOESM1_ESM.zip › Supporting_revised/Supporting folder 2_Scrambling/Xgboost_thresholdA_GA selected features.xlsx]

## Sheet: 1000 scrambling
Y-scrambling based on GA feature selection for XGBoost model at threshold A definition.
TruePositives	FalsePositives	TrueNegatives	FalseNegatives	Recall	Precision	Sensitivity	Specificity	F-measure	Accuracy	Cohen's kappa	Iteration
17	22	7	18	0.485714	0.435897	0.485714	0.241379	0.459459			0
7	18	17	22	0.241379	0.28	0.241379	0.485714	0.259259			0
									0.375	-0.276171	0
8	20	15	21	0.275862	0.285714	0.275862	0.428571	0.280702			1
15	21	8	20	0.428571	0.416667	0.428571	0.275862	0.422535			1
									0.359375	-0.296443	1
10	21	14	19	0.344828	0.322581	0.344828	0.4	0.333333			2
14	19	10	21	0.4	0.424242	0.4	0.344828	0.411765			2
									0.375	-0.253673	2
22	9	20	13	0.628571	0.709677	0.628571	0.689655	0.666667			3
20	13	22	9	0.689655	0.606061	0.689655	0.628571	0.645161			3
									0.65625	0.314508	3
13	14	21	16	0.448276	0.481481	0.448276	0.6	0.464286			4
21	16	13	14	0.6	0.567568	0.6	0.448276	0.583333			4
									0.53125	0.0485629	4
9	16	19	20	0.310345	0.36	0.310345	0.542857	0.333333			5
19	20	9	16	0.542857	0.487179	0.542857	0.310345	0.513514			5
									0.4375	-0.148554	5
10	10	25	19	0.344828	0.5	0.344828	0.714286	0.408163			6
25	19	10	10	0.714286	0.568182	0.714286	0.344828	0.632911			6
									0.546875	0.0607287	6
15	18	11	20	0.428571	0.454545	0.428571	0.37931	0.441176			7
11	20	15	18	0.37931	0.354839	0.37931	0.428571	0.366667			7
									0.40625	-0.190989	7
13	15	20	16	0.448276	0.464286	0.448276	0.571429	0.45614			8
20	16	13	15	0.571429	0.555556	0.571429	0.448276	0.56338			8
									0.515625	0.0197628	8
23	16	13	12	0.657143	0.589744	0.657143	0.448276	0.621622			9
13	12	23	16	0.448276	0.52	0.448276	0.657143	0.481481			9
									0.5625	0.10668	9
21	16	13	14	0.6	0.567568	0.6	0.448276	0.583333			10
13	14	21	16	0.448276	0.481481	0.448276	0.6	0.464286			10
									0.53125	0.0485629	10
22	17	12	13	0.628571	0.564103	0.628571	0.413793	0.594595			11
12	13	22	17	0.413793	0.48	0.413793	0.628571	0.444444			11
									0.53125	0.0428714	11
23	18	11	12	0.657143	0.560976	0.657143	0.37931	0.605263			12
11	12	23	18	0.37931	0.478261	0.37931	0.657143	0.423077			12
									0.53125	0.0371113	12
18	19	10	17	0.514286	0.486486	0.514286	0.344828	0.5			13
10	17	18	19	0.344828	0.37037	0.344828	0.514286	0.357143			13
									0.4375	-0.141724	13
12	17	18	17	0.413793	0.413793	0.413793	0.514286	0.413793			14
18	17	12	17	0.514286	0.514286	0.514286	0.413793	0.514286			14
									0.46875	-0.0719212	14
20	18	11	15	0.571429	0.526316	0.571429	0.37931	0.547945			15
11	15	20	18	0.37931	0.423077	0.37931	0.571429	0.4			15
									0.484375	-0.0497018	15
16	13	22	13	0.551724	0.551724	0.551724	0.628571	0.551724			16
22	13	16	13	0.628571	0.628571	0.628571	0.551724	0.628571			16
									0.59375	0.180296	16
18	24	5	17	0.514286	0.428571	0.514286	0.172414	0.467532			17
5	17	18	24	0.172414	0.227273	0.172414	0.514286	0.196078			17
									0.359375	-0.31992	17
9	16	19	20	0.310345	0.36	0.310345	0.542857	0.333333			18
19	20	9	16	0.542857	0.487179	0.542857	0.310345	0.513514			18
									0.4375	-0.148554	18
8	20	15	21	0.275862	0.285714	0.275862	0.428571	0.280702			19
15	21	8	20	0.428571	0.416667	0.428571	0.275862	0.422535			19
									0.359375	-0.296443	19
21	16	13	14	0.6	0.567568	0.6	0.448276	0.583333			20
13	14	21	16	0.448276	0.481481	0.448276	0.6	0.464286			20
									0.53125	0.0485629	20
16	12	23	13	0.551724	0.571429	0.551724	0.657143	0.561404			21
23	13	16	12	0.657143	0.638889	0.657143	0.551724	0.647887			21
									0.609375	0.209486	21
15	14	21	14	0.517241	0.517241	0.517241	0.6	0.517241			22
21	14	15	14	0.6	0.6	0.6	0.517241	0.6			22
									0.5625	0.117241	22
11	21	14	18	0.37931	0.34375	0.37931	0.4	0.360656			23
14	18	11	21	0.4	0.4375	0.4	0.37931	0.41791			23
									0.390625	-0.21875	23
18	18	11	17	0.514286	0.5	0.514286	0.37931	0.507042			24
11	17	18	18	0.37931	0.392857	0.37931	0.514286	0.385965			24
									0.453125	-0.106719	24
22	16	13	13	0.628571	0.578947	0.628571	0.448276	0.60274			25
13	13	22	16	0.448276	0.5	0.448276	0.628571	0.472727			25
									0.546875	0.0775348	25
19	16	13	16	0.542857	0.542857	0.542857	0.448276	0.542857			26
13	16	19	16	0.448276	0.448276	0.448276	0.542857	0.448276			26
									0.5	-0.008867	26
21	17	12	14	0.6	0.552632	0.6	0.413793	0.575342			27
12	14	21	17	0.413793	0.461538	0.413793	0.6	0.436364			27
									0.515625	0.0139165	27
21	20	9	14	0.6	0.512195	0.6	0.310345	0.552632			28
9	14	21	20	0.310345	0.391304	0.310345	0.6	0.346154			28
									0.46875	-0.0912738	28
24	17	12	11	0.685714	0.585366	0.685714	0.413793	0.631579			29
12	11	24	17	0.413793	0.521739	0.413793	0.685714	0.461538			29
									0.5625	0.101304	29
19	17	12	16	0.542857	0.527778	0.542857	0.413793	0.535211			30
12	16	19	17	0.413793	0.428571	0.413793	0.542857	0.421053			30
									0.484375	-0.0434783	30
19	17	12	16	0.542857	0.527778	0.542857	0.413793	0.535211			31
12	16	19	17	0.413793	0.428571	0.413793	0.542857	0.421053			31
									0.484375	-0.0434783	31
18	15	14	17	0.514286	0.545455	0.514286	0.482759	0.529412			32
14	17	18	15	0.482759	0.451613	0.482759	0.514286	0.466667			32
									0.5	-0.0029383	32
23	16	13	12	0.657143	0.589744	0.657143	0.448276	0.621622			33
13	12	23	16	0.448276	0.52	0.448276	0.657143	0.481481			33
									0.5625	0.10668	33
17	14	21	12	0.586207	0.548387	0.586207	0.6	0.566667			34
21	12	17	14	0.6	0.636364	0.6	0.586207	0.617647			34
									0.59375	0.185113	34
24	14	15	11	0.685714	0.631579	0.685714	0.517241	0.657534			35
15	11	24	14	0.517241	0.576923	0.517241	0.685714	0.545455			35
									0.609375	0.204771	35
22	16	13	13	0.628571	0.578947	0.628571	0.448276	0.60274			36
13	13	22	16	0.448276	0.5	0.448276	0.628571	0.472727			36
									0.546875	0.0775348	36
18	13	16	17	0.514286	0.580645	0.514286	0.551724	0.545455			37
16	17	18	13	0.551724	0.484848	0.551724	0.514286	0.516129			37
									0.53125	0.0652386	37
11	9	26	18	0.37931	0.55	0.37931	0.742857	0.44898			38
26	18	11	9	0.742857	0.590909	0.742857	0.37931	0.658228			38
									0.578125	0.125506	38
17	10	25	12	0.586207	0.62963	0.586207	0.714286	0.607143			39
25	12	17	10	0.714286	0.675676	0.714286	0.586207	0.694444			39
									0.65625	0.302279	39
16	15	20	13	0.551724	0.516129	0.551724	0.571429	0.533333			40
20	13	16	15	0.571429	0.606061	0.571429	0.551724	0.588235			40
									0.5625	0.122429	40
18	13	22	11	0.62069	0.580645	0.62069	0.628571	0.6			41
22	11	18	13	0.628571	0.666667	0.628571	0.62069	0.647059			41
									0.625	0.247796	41
20	20	9	15	0.571429	0.5	0.571429	0.310345	0.533333			42
9	15	20	20	0.310345	0.375	0.310345	0.571429	0.339623			42
									0.453125	-0.12	42
10	21	14	19	0.344828	0.322581	0.344828	0.4	0.333333			43
14	19	10	21	0.4	0.424242	0.4	0.344828	0.411765			43
									0.375	-0.253673	43
12	15	20	17	0.413793	0.444444	0.413793	0.571429	0.428571			44
20	17	12	15	0.571429	0.540541	0.571429	0.413793	0.555556			44
									0.5	-0.0148662	44
15	17	12	20	0.428571	0.46875	0.428571	0.413793	0.447761			45
12	20	15	17	0.413793	0.375	0.413793	0.428571	0.393443			45
									0.421875	-0.15625	45
9	19	16	20	0.310345	0.321429	0.310345	0.457143	0.315789			46
16	20	9	19	0.457143	0.444444	0.457143	0.310345	0.450704			46
									0.390625	-0.233202	46
16	8	27	13	0.551724	0.666667	0.551724	0.771429	0.603774			47
27	13	16	8	0.771429	0.675	0.771429	0.551724	0.72			47
									0.671875	0.328	47
22	12	17	13	0.628571	0.647059	0.628571	0.586207	0.637681			48
17	13	22	12	0.586207	0.566667	0.586207	0.628571	0.576271			48
									0.609375	0.214145	48
8	15	20	21	0.275862	0.347826	0.275862	0.571429	0.307692			49
20	21	8	15	0.571429	0.487805	0.571429	0.275862	0.526316			49
									0.4375	-0.155466	49
12	17	18	17	0.413793	0.413793	0.413793	0.514286	0.413793			50
18	17	12	17	0.514286	0.514286	0.514286	0.413793	0.514286			50
									0.46875	-0.0719212	50
15	18	11	20	0.428571	0.454545	0.428571	0.37931	0.441176			51
11	20	15	18	0.37931	0.354839	0.37931	0.428571	0.366667			51
									0.40625	-0.190989	51
20	14	15	15	0.571429	0.588235	0.571429	0.517241	0.57971			52
15	15	20	14	0.517241	0.5	0.517241	0.571429	0.508475			52
									0.546875	0.0884086	52
19	15	14	16	0.542857	0.558824	0.542857	0.482759	0.550725			53
14	16	19	15	0.482759	0.466667	0.482759	0.542857	0.474576			53
									0.515625	0.0255403	53
13	15	20	16	0.448276	0.464286	0.448276	0.571429	0.45614			54
20	16	13	15	0.571429	0.555556	0.571429	0.448276	0.56338			54
									0.515625	0.0197628	54
13	13	22	16	0.448276	0.5	0.448276	0.628571	0.472727			55
22	16	13	13	0.628571	0.578947	0.628571	0.448276	0.60274			55
									0.546875	0.0775348	55
21	18	11	14	0.6	0.538462	0.6	0.37931	0.567568			56
11	14	21	18	0.37931	0.44	0.37931	0.6	0.407407			56
									0.5	-0.0209372	56
13	12	23	16	0.448276	0.52	0.448276	0.657143	0.481481			57
23	16	13	12	0.657143	0.589744	0.657143	0.448276	0.621622			57
									0.5625	0.10668	57
16	23	6	19	0.457143	0.410256	0.457143	0.206897	0.432432			58
6	19	16	23	0.206897	0.24	0.206897	0.457143	0.222222			58
									0.34375	-0.33998	58
17	9	26	12	0.586207	0.653846	0.586207	0.742857	0.618182			59
26	12	17	9	0.742857	0.684211	0.742857	0.586207	0.712329			59
									0.671875	0.332008	59
14	12	23	15	0.482759	0.538462	0.482759	0.657143	0.509091			60
23	15	14	12	0.657143	0.605263	0.657143	0.482759	0.630137			60
									0.578125	0.141153	60
18	19	10	17	0.514286	0.486486	0.514286	0.344828	0.5			61
10	17	18	19	0.344828	0.37037	0.344828	0.514286	0.357143			61
									0.4375	-0.141724	61
19	16	13	16	0.542857	0.542857	0.542857	0.448276	0.542857			62
13	16	19	16	0.448276	0.448276	0.448276	0.542857	0.448276			62
									0.5	-0.008867	62
22	21	8	13	0.628571	0.511628	0.628571	0.275862	0.564103			63
8	13	22	21	0.275862	0.380952	0.275862	0.628571	0.32			63
									0.46875	-0.0978809	63
9	18	17	20	0.310345	0.333333	0.310345	0.485714	0.321429			64
17	20	9	18	0.485714	0.459459	0.485714	0.310345	0.472222			64
									0.40625	-0.205154	64
20	15	14	15	0.571429	0.571429	0.571429	0.482759	0.571429			65
14	15	20	15	0.482759	0.482759	0.482759	0.571429	0.482759			65
									0.53125	0.0541872	65
19	16	13	16	0.542857	0.542857	0.542857	0.448276	0.542857			66
13	16	19	16	0.448276	0.448276	0.448276	0.542857	0.448276			66
									0.5	-0.008867	66
25	14	15	10	0.714286	0.641026	0.714286	0.517241	0.675676			67
15	10	25	14	0.517241	0.6	0.517241	0.714286	0.555556			67
									0.625	0.234297	67
14	17	18	15	0.482759	0.451613	0.482759	0.514286	0.466667			68
18	15	14	17	0.514286	0.545455	0.514286	0.482759	0.529412			68
									0.5	-0.0029383	68
10	15	20	19	0.344828	0.4	0.344828	0.571429	0.37037			69
20	19	10	15	0.571429	0.512821	0.571429	0.344828	0.540541			69
									0.46875	-0.0847458	69
17	17	12	18	0.485714	0.5	0.485714	0.413793	0.492754			70
12	18	17	17	0.413793	0.4	0.413793	0.485714	0.40678			70
									0.453125	-0.100196	70
10	17	18	19	0.344828	0.37037	0.344828	0.514286	0.357143			71
18	19	10	17	0.514286	0.486486	0.514286	0.344828	0.5			71
									0.4375	-0.141724	71
17	23	6	18	0.485714	0.425	0.485714	0.206897	0.453333			72
6	18	17	23	0.206897	0.25	0.206897	0.485714	0.226415			72
									0.359375	-0.312	72
22	21	8	13	0.628571	0.511628	0.628571	0.275862	0.564103			73
8	13	22	21	0.275862	0.380952	0.275862	0.628571	0.32			73
									0.46875	-0.0978809	73
23	13	16	12	0.657143	0.638889	0.657143	0.551724	0.647887			74
16	12	23	13	0.551724	0.571429	0.551724	0.657143	0.561404			74
									0.609375	0.209486	74
20	18	11	15	0.571429	0.526316	0.571429	0.37931	0.547945			75
11	15	20	18	0.37931	0.423077	0.37931	0.571429	0.4			75
									0.484375	-0.0497018	75
20	19	10	15	0.571429	0.512821	0.571429	0.344828	0.540541			76
10	15	20	19	0.344828	0.4	0.344828	0.571429	0.37037			76
									0.46875	-0.0847458	76
22	20	9	13	0.628571	0.52381	0.628571	0.310345	0.571429			77
9	13	22	20	0.310345	0.409091	0.310345	0.628571	0.352941			77
									0.484375	-0.0623742	77
18	20	9	17	0.514286	0.473684	0.514286	0.310345	0.493151			78
9	17	18	20	0.310345	0.346154	0.310345	0.514286	0.327273			78
									0.421875	-0.176938	78
19	19	10	16	0.542857	0.5	0.542857	0.344828	0.520548			79
10	16	19	19	0.344828	0.384615	0.344828	0.542857	0.363636			79
									0.453125	-0.11332	79
20	18	11	15	0.571429	0.526316	0.571429	0.37931	0.547945			80
11	15	20	18	0.37931	0.423077	0.37931	0.571429	0.4			80
									0.484375	-0.0497018	80
19	19	10	16	0.542857	0.5	0.542857	0.344828	0.520548			81
10	16	19	19	0.344828	0.384615	0.344828	0.542857	0.363636			81
									0.453125	-0.11332	81
20	17	12	15	0.571429	0.540541	0.571429	0.413793	0.555556			82
12	15	20	17	0.413793	0.444444	0.413793	0.571429	0.428571			82
									0.5	-0.0148662	82
23	20	9	12	0.657143	0.534884	0.657143	0.310345	0.589744			83
9	12	23	20	0.310345	0.428571	0.310345	0.657143	0.36			83
									0.5	-0.0332997	83
17	11	24	12	0.586207	0.607143	0.586207	0.685714	0.596491			84
24	12	17	11	0.685714	0.666667	0.685714	0.586207	0.676056			84
									0.640625	0.272727	84
24	16	13	11	0.685714	0.6	0.685714	0.448276	0.64			85
13	11	24	16	0.448276	0.541667	0.448276	0.685714	0.490566			85
									0.578125	0.136	85
17	16	13	18	0.485714	0.515152	0.485714	0.448276	0.5			86
13	18	17	16	0.448276	0.419355	0.448276	0.485714	0.433333			86
									0.46875	-0.0656219	86
12	16	19	17	0.413793	0.428571	0.413793	0.542857	0.421053			87
19	17	12	16	0.542857	0.527778	0.542857	0.413793	0.535211			87
									0.484375	-0.0434783	87
19	16	13	16	0.542857	0.542857	0.542857	0.448276	0.542857			88
13	16	19	16	0.448276	0.448276	0.448276	0.542857	0.448276			88
									0.5	-0.008867	88
17	17	18	12	0.586207	0.5	0.586207	0.514286	0.539683			89
18	12	17	17	0.514286	0.6	0.514286	0.586207	0.553846			89
									0.546875	0.0990291	89
14	10	25	15	0.482759	0.583333	0.482759	0.714286	0.528302			90
25	15	14	10	0.714286	0.625	0.714286	0.482759	0.666667			90
									0.609375	0.2	90
16	15	20	13	0.551724	0.516129	0.551724	0.571429	0.533333			91
20	13	16	15	0.571429	0.606061	0.571429	0.551724	0.588235			91
									0.5625	0.122429	91
15	17	18	14	0.517241	0.46875	0.517241	0.514286	0.491803			92
18	14	15	17	0.514286	0.5625	0.514286	0.517241	0.537313			92
									0.515625	0.03125	92
14	12	23	15	0.482759	0.538462	0.482759	0.657143	0.509091			93
23	15	14	12	0.657143	0.605263	0.657143	0.482759	0.630137			93
									0.578125	0.141153	93
11	14	21	18	0.37931	0.44	0.37931	0.6	0.407407			94
21	18	11	14	0.6	0.538462	0.6	0.37931	0.567568			94
									0.5	-0.0209372	94
18	22	7	17	0.514286	0.45	0.514286	0.241379	0.48			95
7	17	18	22	0.241379	0.291667	0.241379	0.514286	0.264151			95
									0.390625	-0.248	95
18	22	7	17	0.514286	0.45	0.514286	0.241379	0.48			96
7	17	18	22	0.241379	0.291667	0.241379	0.514286	0.264151			96
									0.390625	-0.248	96
13	16	19	16	0.448276	0.448276	0.448276	0.542857	0.448276			97
19	16	13	16	0.542857	0.542857	0.542857	0.448276	0.542857			97
									0.5	-0.008867	97
21	13	16	14	0.6	0.617647	0.6	0.551724	0.608696			98
16	14	21	13	0.551724	0.533333	0.551724	0.6	0.542373			98
									0.578125	0.151277	98
21	18	11	14	0.6	0.538462	0.6	0.37931	0.567568			99
11	14	21	18	0.37931	0.44	0.37931	0.6	0.407407			99
									0.5	-0.0209372	99
13	10	25	16	0.448276	0.565217	0.448276	0.714286	0.5			100
25	16	13	10	0.714286	0.609756	0.714286	0.448276	0.657895			100
									0.59375	0.165496	100
18	19	10	17	0.514286	0.486486	0.514286	0.344828	0.5			101
10	17	18	19	0.344828	0.37037	0.344828	0.514286	0.357143			101
									0.4375	-0.141724	101
14	20	15	15	0.482759	0.411765	0.482759	0.428571	0.444444			102
15	15	14	20	0.428571	0.5	0.428571	0.482759	0.461538			102
									0.453125	-0.0873786	102
17	21	8	18	0.485714	0.447368	0.485714	0.275862	0.465753			103
8	18	17	21	0.275862	0.307692	0.275862	0.485714	0.290909			103
									0.390625	-0.240557	103
11	17	18	18	0.37931	0.392857	0.37931	0.514286	0.385965			104
18	18	11	17	0.514286	0.5	0.514286	0.37931	0.507042			104
									0.453125	-0.106719	104
18	9	26	11	0.62069	0.666667	0.62069	0.742857	0.642857			105
26	11	18	9	0.742857	0.702703	0.742857	0.62069	0.722222			105
									0.6875	0.365709	105
16	17	12	19	0.457143	0.484848	0.457143	0.413793	0.470588			106
12	19	16	17	0.413793	0.387097	0.413793	0.457143	0.4			106
									0.4375	-0.128306	106
17	20	9	18	0.485714	0.459459	0.485714	0.310345	0.472222			107
9	18	17	20	0.310345	0.333333	0.310345	0.485714	0.321429			107
									0.40625	-0.205154	107
11	10	25	18	0.37931	0.52381	0.37931	0.714286	0.44			108
25	18	11	10	0.714286	0.581395	0.714286	0.37931	0.641026			108
									0.5625	0.0958628	108
11	13	22	18	0.37931	0.458333	0.37931	0.628571	0.415094			109
22	18	11	13	0.628571	0.55	0.628571	0.37931	0.586667			109
									0.515625	0.008	109
21	19	10	14	0.6	0.525	0.6	0.344828	0.56			110
10	14	21	19	0.344828	0.416667	0.344828	0.6	0.377358			110
									0.484375	-0.056	110
21	19	10	14	0.6	0.525	0.6	0.344828	0.56			111
10	14	21	19	0.344828	0.416667	0.344828	0.6	0.377358			111
									0.484375	-0.056	111
9	14	21	20	0.310345	0.391304	0.310345	0.6	0.346154			112
21	20	9	14	0.6	0.512195	0.6	0.310345	0.552632			112
									0.46875	-0.0912738	112
21	13	16	14	0.6	0.617647	0.6	0.551724	0.608696			113
16	14	21	13	0.551724	0.533333	0.551724	0.6	0.542373			113
									0.578125	0.151277	113
15	14	21	14	0.517241	0.517241	0.517241	0.6	0.517241			114
21	14	15	14	0.6	0.6	0.6	0.517241	0.6			114
									0.5625	0.117241	114
22	20	9	13	0.628571	0.52381	0.628571	0.310345	0.571429			115
9	13	22	20	0.310345	0.409091	0.310345	0.628571	0.352941			115
									0.484375	-0.0623742	115
14	13	22	15	0.482759	0.518519	0.482759	0.628571	0.5			116
22	15	14	13	0.628571	0.594595	0.628571	0.482759	0.611111			116
									0.5625	0.111992	116
21	17	12	14	0.6	0.552632	0.6	0.413793	0.575342			117
12	14	21	17	0.413793	0.461538	0.413793	0.6	0.436364			117
									0.515625	0.0139165	117
20	19	10	15	0.571429	0.512821	0.571429	0.344828	0.540541			118
10	15	20	19	0.344828	0.4	0.344828	0.571429	0.37037			118
									0.46875	-0.0847458	118
22	17	12	13	0.628571	0.564103	0.628571	0.413793	0.594595			119
12	13	22	17	0.413793	0.48	0.413793	0.628571	0.444444			119
									0.53125	0.0428714	119
24	16	13	11	0.685714	0.6	0.685714	0.448276	0.64			120
13	11	24	16	0.448276	0.541667	0.448276	0.685714	0.490566			120
									0.578125	0.136	120
8	17	18	21	0.275862	0.32	0.275862	0.514286	0.296296			121
18	21	8	17	0.514286	0.461538	0.514286	0.275862	0.486486			121
									0.40625	-0.212363	121
15	22	7	20	0.428571	0.405405	0.428571	0.241379	0.416667			122
7	20	15	22	0.241379	0.259259	0.241379	0.428571	0.25			122
									0.34375	-0.332012	122
22	13	16	13	0.628571	0.628571	0.628571	0.551724	0.628571			123
16	13	22	13	0.551724	0.551724	0.551724	0.628571	0.551724			123
									0.59375	0.180296	123
16	18	11	19	0.457143	0.470588	0.457143	0.37931	0.463768			124
11	19	16	18	0.37931	0.366667	0.37931	0.457143	0.372881			124
									0.421875	-0.163065	124
11	15	20	18	0.37931	0.423077	0.37931	0.571429	0.4			125
20	18	11	15	0.571429	0.526316	0.571429	0.37931	0.547945			125
									0.484375	-0.0497018	125
23	15	14	12	0.657143	0.605263	0.657143	0.482759	0.630137			126
14	12	23	15	0.482759	0.538462	0.482759	0.657143	0.509091			126
									0.578125	0.141153	126
21	18	11	14	0.6	0.538462	0.6	0.37931	0.567568			127
11	14	21	18	0.37931	0.44	0.37931	0.6	0.407407			127
									0.5	-0.0209372	127
20	14	15	15	0.571429	0.588235	0.571429	0.517241	0.57971			128
15	15	20	14	0.517241	0.5	0.517241	0.571429	0.508475			128
									0.546875	0.0884086	128
20	14	15	15	0.571429	0.588235	0.571429	0.517241	0.57971			129
15	15	20	14	0.517241	0.5	0.517241	0.571429	0.508475			129
									0.546875	0.0884086	129
24	19	10	11	0.685714	0.55814	0.685714	0.344828	0.615385			130
10	11	24	19	0.344828	0.47619	0.344828	0.685714	0.4			130
									0.53125	0.0312815	130
16	8	27	13	0.551724	0.666667	0.551724	0.771429	0.603774			131
27	13	16	8	0.771429	0.675	0.771429	0.551724	0.72			131
									0.671875	0.328	131
11	17	18	18	0.37931	0.392857	0.37931	0.514286	0.385965			132
18	18	11	17	0.514286	0.5	0.514286	0.37931	0.507042			132
									0.453125	-0.106719	132
25	16	13	10	0.714286	0.609756	0.714286	0.448276	0.657895			133
13	10	25	16	0.448276	0.565217	0.448276	0.714286	0.5			133
									0.59375	0.165496	133
16	19	10	19	0.457143	0.457143	0.457143	0.344828	0.457143			134
10	19	16	19	0.344828	0.344828	0.344828	0.457143	0.344828			134
									0.40625	-0.19803	134
12	16	19	17	0.413793	0.428571	0.413793	0.542857	0.421053			135
19	17	12	16	0.542857	0.527778	0.542857	0.413793	0.535211			135
									0.484375	-0.0434783	135
16	19	10	19	0.457143	0.457143	0.457143	0.344828	0.457143			136
10	19	16	19	0.344828	0.344828	0.344828	0.457143	0.344828			136
									0.40625	-0.19803	136
14	14	21	15	0.482759	0.5	0.482759	0.6	0.491228			137
21	15	14	14	0.6	0.583333	0.6	0.482759	0.591549			137
									0.546875	0.083004	137
15	15	14	20	0.428571	0.5	0.428571	0.482759	0.461538			138
14	20	15	15	0.482759	0.411765	0.482759	0.428571	0.444444			138
									0.453125	-0.0873786	138
20	18	11	15	0.571429	0.526316	0.571429	0.37931	0.547945			139
11	15	20	18	0.37931	0.423077	0.37931	0.571429	0.4			139
									0.484375	-0.0497018	139
16	14	21	13	0.551724	0.533333	0.551724	0.6	0.542373			140
21	13	16	14	0.6	0.617647	0.6	0.551724	0.608696			140
									0.578125	0.151277	140
27	13	16	8	0.771429	0.675	0.771429	0.551724	0.72			141
16	8	27	13	0.551724	0.666667	0.551724	0.771429	0.603774			141
									0.671875	0.328	141
21	19	10	14	0.6	0.525	0.6	0.344828	0.56			142
10	14	21	19	0.344828	0.416667	0.344828	0.6	0.377358			142
									0.484375	-0.056	142
14	18	17	15	0.482759	0.4375	0.482759	0.485714	0.459016			143
17	15	14	18	0.485714	0.53125	0.485714	0.482759	0.507463			143
									0.484375	-0.03125	143
24	10	19	11	0.685714	0.705882	0.685714	0.655172	0.695652			144
19	11	24	10	0.655172	0.633333	0.655172	0.685714	0.644068			144
									0.671875	0.339882	144
6	21	14	23	0.206897	0.222222	0.206897	0.4	0.214286			145
14	23	6	21	0.4	0.378378	0.4	0.206897	0.388889			145
									0.3125	-0.395441	145
18	13	16	17	0.514286	0.580645	0.514286	0.551724	0.545455			146
16	17	18	13	0.551724	0.484848	0.551724	0.514286	0.516129			146
									0.53125	0.0652386	146
6	18	17	23	0.206897	0.25	0.206897	0.485714	0.226415			147
17	23	6	18	0.485714	0.425	0.485714	0.206897	0.453333			147
									0.359375	-0.312	147
15	10	25	14	0.517241	0.6	0.517241	0.714286	0.555556			148
25	14	15	10	0.714286	0.641026	0.714286	0.517241	0.675676			148
									0.625	0.234297	148
22	14	15	13	0.628571	0.611111	0.628571	0.517241	0.619718			149
15	13	22	14	0.517241	0.535714	0.517241	0.628571	0.526316			149
									0.578125	0.146245	149
16	12	23	13	0.551724	0.571429	0.551724	0.657143	0.561404			150
23	13	16	12	0.657143	0.638889	0.657143	0.551724	0.647887			150
									0.609375	0.209486	150
19	20	9	16	0.542857	0.487179	0.542857	0.310345	0.513514			151
9	16	19	20	0.310345	0.36	0.310345	0.542857	0.333333			151
									0.4375	-0.148554	151
20	16	13	15	0.571429	0.555556	0.571429	0.448276	0.56338			152
13	15	20	16	0.448276	0.464286	0.448276	0.571429	0.45614			152
									0.515625	0.0197628	152
15	17	12	20	0.428571	0.46875	0.428571	0.413793	0.447761			153
12	20	15	17	0.413793	0.375	0.413793	0.428571	0.393443			153
									0.421875	-0.15625	153
9	15	20	20	0.310345	0.375	0.310345	0.571429	0.339623			154
20	20	9	15	0.571429	0.5	0.571429	0.310345	0.533333			154
									0.453125	-0.12	154
19	17	12	16	0.542857	0.527778	0.542857	0.413793	0.535211			155
12	16	19	17	0.413793	0.428571	0.413793	0.542857	0.421053			155
									0.484375	-0.0434783	155
20	13	22	9	0.689655	0.606061	0.689655	0.628571	0.645161			156
22	9	20	13	0.628571	0.709677	0.628571	0.689655	0.666667			156
									0.65625	0.314508	156
11	23	6	24	0.314286	0.323529	0.314286	0.206897	0.318841			157
6	24	11	23	0.206897	0.2	0.206897	0.314286	0.20339			157
									0.265625	-0.477407	157
10	18	17	19	0.344828	0.357143	0.344828	0.485714	0.350877			158
17	19	10	18	0.485714	0.472222	0.485714	0.344828	0.478873			158
									0.421875	-0.16996	158
12	12	23	17	0.413793	0.5	0.413793	0.657143	0.45283			159
23	17	12	12	0.657143	0.575	0.657143	0.413793	0.613333			159
									0.546875	0.072	159
9	15	20	20	0.310345	0.375	0.310345	0.571429	0.339623			160
20	20	9	15	0.571429	0.5	0.571429	0.310345	0.533333			160
									0.453125	-0.12	160
11	16	19	18	0.37931	0.407407	0.37931	0.542857	0.392857			161
19	18	11	16	0.542857	0.513514	0.542857	0.37931	0.527778			161
									0.46875	-0.0782953	161
22	17	12	13	0.628571	0.564103	0.628571	0.413793	0.594595			162
12	13	22	17	0.413793	0.48	0.413793	0.628571	0.444444			162
									0.53125	0.0428714	162
17	18	11	18	0.485714	0.485714	0.485714	0.37931	0.485714			163
11	18	17	18	0.37931	0.37931	0.37931	0.485714	0.37931			163
									0.4375	-0.134975	163
12	17	18	17	0.413793	0.413793	0.413793	0.514286	0.413793			164
18	17	12	17	0.514286	0.514286	0.514286	0.413793	0.514286			164
									0.46875	-0.0719212	164
12	18	17	17	0.413793	0.4	0.413793	0.485714	0.40678			165
17	17	12	18	0.485714	0.5	0.485714	0.413793	0.492754			165
									0.453125	-0.100196	165
9	17	18	20	0.310345	0.346154	0.310345	0.514286	0.327273			166
18	20	9	17	0.514286	0.473684	0.514286	0.310345	0.493151			166
									0.421875	-0.176938	166
20	18	11	15	0.571429	0.526316	0.571429	0.37931	0.547945			167
11	15	20	18	0.37931	0.423077	0.37931	0.571429	0.4			167
									0.484375	-0.0497018	167
16	16	13	19	0.457143	0.5	0.457143	0.448276	0.477612			168
13	19	16	16	0.448276	0.40625	0.448276	0.457143	0.42623			168
									0.453125	-0.09375	168
10	15	20	19	0.344828	0.4	0.344828	0.571429	0.37037			169
20	19	10	15	0.571429	0.512821	0.571429	0.344828	0.540541			169
									0.46875	-0.0847458	169
11	15	20	18	0.37931	0.423077	0.37931	0.571429	0.4			170
20	18	11	15	0.571429	0.526316	0.571429	0.37931	0.547945			170
									0.484375	-0.0497018	170
8	16	19	21	0.275862	0.333333	0.275862	0.542857	0.301887			171
19	21	8	16	0.542857	0.475	0.542857	0.275862	0.506667			171
									0.421875	-0.184	171
23	16	13	12	0.657143	0.589744	0.657143	0.448276	0.621622			172
13	12	23	16	0.448276	0.52	0.448276	0.657143	0.481481			172
									0.5625	0.10668	172
22	19	10	13	0.628571	0.536585	0.628571	0.344828	0.578947			173
10	13	22	19	0.344828	0.434783	0.344828	0.628571	0.384615			173
									0.5	-0.0270812	173
15	15	14	20	0.428571	0.5	0.428571	0.482759	0.461538			174
14	20	15	15	0.482759	0.411765	0.482759	0.428571	0.444444			174
									0.453125	-0.0873786	174
14	13	22	15	0.482759	0.518519	0.482759	0.628571	0.5			175
22	15	14	13	0.628571	0.594595	0.628571	0.482759	0.611111			175
									0.5625	0.111992	175
18	21	8	17	0.514286	0.461538	0.514286	0.275862	0.486486			176
8	17	18	21	0.275862	0.32	0.275862	0.514286	0.296296			176
									0.40625	-0.212363	176
22	21	8	13	0.628571	0.511628	0.628571	0.275862	0.564103			177
8	13	22	21	0.275862	0.380952	0.275862	0.628571	0.32			177
									0.46875	-0.0978809	177
19	17	12	16	0.542857	0.527778	0.542857	0.413793	0.535211			178
12	16	19	17	0.413793	0.428571	0.413793	0.542857	0.421053			178
									0.484375	-0.0434783	178
23	12	17	12	0.657143	0.657143	0.657143	0.586207	0.657143			179
17	12	23	12	0.586207	0.586207	0.586207	0.657143	0.586207			179
									0.625	0.24335	179
19	13	16	16	0.542857	0.59375	0.542857	0.551724	0.567164			180
16	16	19	13	0.551724	0.5	0.551724	0.542857	0.52459			180
									0.546875	0.09375	180
12	16	19	17	0.413793	0.428571	0.413793	0.542857	0.421053			181
19	17	12	16	0.542857	0.527778	0.542857	0.413793	0.535211			181
									0.484375	-0.0434783	181
22	17	12	13	0.628571	0.564103	0.628571	0.413793	0.594595			182
12	13	22	17	0.413793	0.48	0.413793	0.628571	0.444444			182
									0.53125	0.0428714	182
20	18	11	15	0.571429	0.526316	0.571429	0.37931	0.547945			183
11	15	20	18	0.37931	0.423077	0.37931	0.571429	0.4			183
									0.484375	-0.0497018	183
12	17	18	17	0.413793	0.413793	0.413793	0.514286	0.413793			184
18	17	12	17	0.514286	0.514286	0.514286	0.413793	0.514286			184
									0.46875	-0.0719212	184
19	18	11	16	0.542857	0.513514	0.542857	0.37931	0.527778			185
11	16	19	18	0.37931	0.407407	0.37931	0.542857	0.392857			185
									0.46875	-0.0782953	185
2	18	17	27	0.0689655	0.1	0.0689655	0.485714	0.0816327			186
17	27	2	18	0.485714	0.386364	0.485714	0.0689655	0.43038			186
									0.296875	-0.45749	186
7	16	19	22	0.241379	0.304348	0.241379	0.542857	0.269231			187
19	22	7	16	0.542857	0.463415	0.542857	0.241379	0.5			187
									0.40625	-0.219659	187
11	16	19	18	0.37931	0.407407	0.37931	0.542857	0.392857			188
19	18	11	16	0.542857	0.513514	0.542857	0.37931	0.527778			188
									0.46875	-0.0782953	188
13	15	20	16	0.448276	0.464286	0.448276	0.571429	0.45614			189
20	16	13	15	0.571429	0.555556	0.571429	0.448276	0.56338			189
									0.515625	0.0197628	189
20	14	15	15	0.571429	0.588235	0.571429	0.517241	0.57971			190
15	15	20	14	0.517241	0.5	0.517241	0.571429	0.508475			190
									0.546875	0.0884086	190
18	16	13	17	0.514286	0.529412	0.514286	0.448276	0.521739			191
13	17	18	16	0.448276	0.433333	0.448276	0.514286	0.440678			191
									0.484375	-0.0373281	191
22	17	12	13	0.628571	0.564103	0.628571	0.413793	0.594595			192
12	13	22	17	0.413793	0.48	0.413793	0.628571	0.444444			192
									0.53125	0.0428714	192
19	17	12	16	0.542857	0.527778	0.542857	0.413793	0.535211			193
12	16	19	17	0.413793	0.428571	0.413793	0.542857	0.421053			193
									0.484375	-0.0434783	193
21	16	13	14	0.6	0.567568	0.6	0.448276	0.583333			194
13	14	21	16	0.448276	0.481481	0.448276	0.6	0.464286			194
									0.53125	0.0485629	194
18	16	13	17	0.514286	0.529412	0.514286	0.448276	0.521739			195
13	17	18	16	0.448276	0.433333	0.448276	0.514286	0.440678			195
									0.484375	-0.0373281	195
14	14	21	15	0.482759	0.5	0.482759	0.6	0.491228			196
21	15	14	14	0.6	0.583333	0.6	0.482759	0.591549			196
									0.546875	0.083004	196
13	21	8	22	0.371429	0.382353	0.371429	0.275862	0.376812			197
8	22	13	21	0.275862	0.266667	0.275862	0.371429	0.271186			197
									0.328125	-0.35167	197
8	18	17	21	0.275862	0.307692	0.275862	0.485714	0.290909			198
17	21	8	18	0.485714	0.447368	0.485714	0.275862	0.465753			198
									0.390625	-0.240557	198
21	16	13	14	0.6	0.567568	0.6	0.448276	0.583333			199
13	14	21	16	0.448276	0.481481	0.448276	0.6	0.464286			199
									0.53125	0.0485629	199
16	13	16	19	0.457143	0.551724	0.457143	0.551724	0.5			200
16	19	16	13	0.551724	0.457143	0.551724	0.457143	0.5			200
									0.5	0.00871249	200
20	21	8	15	0.571429	0.487805	0.571429	0.275862	0.526316			201
8	15	20	21	0.275862	0.347826	0.275862	0.571429	0.307692			201
									0.4375	-0.155466	201
19	15	14	16	0.542857	0.558824	0.542857	0.482759	0.550725			202
14	16	19	15	0.482759	0.466667	0.482759	0.542857	0.474576			202
									0.515625	0.0255403	202
24	14	15	11	0.685714	0.631579	0.685714	0.517241	0.657534			203
15	11	24	14	0.517241	0.576923	0.517241	0.685714	0.545455			203
									0.609375	0.204771	203
18	12	23	11	0.62069	0.6	0.62069	0.657143	0.610169			204
23	11	18	12	0.657143	0.676471	0.657143	0.62069	0.666667			204
									0.640625	0.277014	204
18	24	5	17	0.514286	0.428571	0.514286	0.172414	0.467532			205
5	17	18	24	0.172414	0.227273	0.172414	0.514286	0.196078			205
									0.359375	-0.31992	205
19	18	11	16	0.542857	0.513514	0.542857	0.37931	0.527778			206
11	16	19	18	0.37931	0.407407	0.37931	0.542857	0.392857			206
									0.46875	-0.0782953	206
21	11	18	14	0.6	0.65625	0.6	0.62069	0.626866			207
18	14	21	11	0.62069	0.5625	0.62069	0.6	0.590164			207
									0.609375	0.21875	207
16	10	25	13	0.551724	0.615385	0.551724	0.714286	0.581818			208
25	13	16	10	0.714286	0.657895	0.714286	0.551724	0.684932			208
									0.640625	0.26839	208
23	13	16	12	0.657143	0.638889	0.657143	0.551724	0.647887			209
16	12	23	13	0.551724	0.571429	0.551724	0.657143	0.561404			209
									0.609375	0.209486	209
20	24	5	15	0.571429	0.454545	0.571429	0.172414	0.506329			210
5	15	20	24	0.172414	0.25	0.172414	0.571429	0.204082			210
									0.390625	-0.263158	210
25	13	16	10	0.714286	0.657895	0.714286	0.551724	0.684932			211
16	10	25	13	0.551724	0.615385	0.551724	0.714286	0.581818			211
									0.640625	0.26839	211
15	19	10	20	0.428571	0.441176	0.428571	0.344828	0.434783			212
10	20	15	19	0.344828	0.333333	0.344828	0.428571	0.338983			212
									0.390625	-0.225933	212
16	17	12	19	0.457143	0.484848	0.457143	0.413793	0.470588			213
12	19	16	17	0.413793	0.387097	0.413793	0.457143	0.4			213
									0.4375	-0.128306	213
12	15	20	17	0.413793	0.444444	0.413793	0.571429	0.428571			214
20	17	12	15	0.571429	0.540541	0.571429	0.413793	0.555556			214
									0.5	-0.0148662	214
11	16	19	18	0.37931	0.407407	0.37931	0.542857	0.392857			215
19	18	11	16	0.542857	0.513514	0.542857	0.37931	0.527778			215
									0.46875	-0.0782953	215
12	12	23	17	0.413793	0.5	0.413793	0.657143	0.45283			216
23	17	12	12	0.657143	0.575	0.657143	0.413793	0.613333			216
									0.546875	0.072	216
10	17	18	19	0.344828	0.37037	0.344828	0.514286	0.357143			217
18	19	10	17	0.514286	0.486486	0.514286	0.344828	0.5			217
									0.4375	-0.141724	217
14	14	21	15	0.482759	0.5	0.482759	0.6	0.491228			218
21	15	14	14	0.6	0.583333	0.6	0.482759	0.591549			218
									0.546875	0.083004	218
16	22	7	19	0.457143	0.421053	0.457143	0.241379	0.438356			219
7	19	16	22	0.241379	0.269231	0.241379	0.457143	0.254545			219
									0.359375	-0.304175	219
18	19	10	17	0.514286	0.486486	0.514286	0.344828	0.5			220
10	17	18	19	0.344828	0.37037	0.344828	0.514286	0.357143			220
									0.4375	-0.141724	220
16	24	5	19	0.457143	0.4	0.457143	0.172414	0.426667			221
5	19	16	24	0.172414	0.208333	0.172414	0.457143	0.188679			221
									0.328125	-0.376	221
22	16	13	13	0.628571	0.578947	0.628571	0.448276	0.60274			222
13	13	22	16	0.448276	0.5	0.448276	0.628571	0.472727			222
									0.546875	0.0775348	222
8	16	19	21	0.275862	0.333333	0.275862	0.542857	0.301887			223
19	21	8	16	0.542857	0.475	0.542857	0.275862	0.506667			223
									0.421875	-0.184	223
12	14	21	17	0.413793	0.461538	0.413793	0.6	0.436364			224
21	17	12	14	0.6	0.552632	0.6	0.413793	0.575342			224
									0.515625	0.0139165	224
13	12	23	16	0.448276	0.52	0.448276	0.657143	0.481481			225
23	16	13	12	0.657143	0.589744	0.657143	0.448276	0.621622			225
									0.5625	0.10668	225
11	10	25	18	0.37931	0.52381	0.37931	0.714286	0.44			226
25	18	11	10	0.714286	0.581395	0.714286	0.37931	0.641026			226
									0.5625	0.0958628	226
24	18	11	11	0.685714	0.571429	0.685714	0.37931	0.623377			227
11	11	24	18	0.37931	0.5	0.37931	0.685714	0.431373			227
									0.546875	0.0663984	227
22	16	13	13	0.628571	0.578947	0.628571	0.448276	0.60274			228
13	13	22	16	0.448276	0.5	0.448276	0.628571	0.472727			228
									0.546875	0.0775348	228
6	14	21	23	0.206897	0.3	0.206897	0.6	0.244898			229
21	23	6	14	0.6	0.477273	0.6	0.206897	0.531646			229
									0.421875	-0.198381	229
19	16	13	16	0.542857	0.542857	0.542857	0.448276	0.542857			230
13	16	19	16	0.448276	0.448276	0.448276	0.542857	0.448276			230
									0.5	-0.008867	230
11	18	17	18	0.37931	0.37931	0.37931	0.485714	0.37931			231
17	18	11	18	0.485714	0.485714	0.485714	0.37931	0.485714			231
									0.4375	-0.134975	231
17	20	9	18	0.485714	0.459459	0.485714	0.310345	0.472222			232
9	18	17	20	0.310345	0.333333	0.310345	0.485714	0.321429			232
									0.40625	-0.205154	232
19	15	20	10	0.655172	0.558824	0.655172	0.571429	0.603175			233
20	10	19	15	0.571429	0.666667	0.571429	0.655172	0.615385			233
									0.609375	0.223301	233
12	16	19	17	0.413793	0.428571	0.413793	0.542857	0.421053			234
19	17	12	16	0.542857	0.527778	0.542857	0.413793	0.535211			234
									0.484375	-0.0434783	234
10	16	19	19	0.344828	0.384615	0.344828	0.542857	0.363636			235
19	19	10	16	0.542857	0.5	0.542857	0.344828	0.520548			235
									0.453125	-0.11332	235
18	14	21	11	0.62069	0.5625	0.62069	0.6	0.590164			236
21	11	18	14	0.6	0.65625	0.6	0.62069	0.626866			236
									0.609375	0.21875	236
23	14	15	12	0.657143	0.621622	0.657143	0.517241	0.638889			237
15	12	23	14	0.517241	0.555556	0.517241	0.657143	0.535714			237
									0.59375	0.175421	237
15	17	12	20	0.428571	0.46875	0.428571	0.413793	0.447761			238
12	20	15	17	0.413793	0.375	0.413793	0.428571	0.393443			238
									0.421875	-0.15625	238
16	12	17	19	0.457143	0.571429	0.457143	0.586207	0.507937			239
17	19	16	12	0.586207	0.472222	0.586207	0.457143	0.523077			239
									0.515625	0.042471	239
25	16	13	10	0.714286	0.609756	0.714286	0.448276	0.657895			240
13	10	25	16	0.448276	0.565217	0.448276	0.714286	0.5			240
									0.59375	0.165496	240
17	15	14	18	0.485714	0.53125	0.485714	0.482759	0.507463			241
14	18	17	15	0.482759	0.4375	0.482759	0.485714	0.459016			241
									0.484375	-0.03125	241
21	13	16	14	0.6	0.617647	0.6	0.551724	0.608696			242
16	14	21	13	0.551724	0.533333	0.551724	0.6	0.542373			242
									0.578125	0.151277	242
12	15	20	17	0.413793	0.444444	0.413793	0.571429	0.428571			243
20	17	12	15	0.571429	0.540541	0.571429	0.413793	0.555556			243
									0.5	-0.0148662	243
13	14	21	16	0.448276	0.481481	0.448276	0.6	0.464286			244
21	16	13	14	0.6	0.567568	0.6	0.448276	0.583333			244
									0.53125	0.0485629	244
10	15	20	19	0.344828	0.4	0.344828	0.571429	0.37037			245
20	19	10	15	0.571429	0.512821	0.571429	0.344828	0.540541			245
									0.46875	-0.0847458	245
21	20	9	14	0.6	0.512195	0.6	0.310345	0.552632			246
9	14	21	20	0.310345	0.391304	0.310345	0.6	0.346154			246
									0.46875	-0.0912738	246
22	12	17	13	0.628571	0.647059	0.628571	0.586207	0.637681			247
17	13	22	12	0.586207	0.566667	0.586207	0.628571	0.576271			247
									0.609375	0.214145	247
11	15	20	18	0.37931	0.423077	0.37931	0.571429	0.4			248
20	18	11	15	0.571429	0.526316	0.571429	0.37931	0.547945			248
									0.484375	-0.0497018	248
20	25	4	15	0.571429	0.444444	0.571429	0.137931	0.5			249
4	15	20	25	0.137931	0.210526	0.137931	0.571429	0.166667			249
									0.375	-0.299492	249
21	18	11	14	0.6	0.538462	0.6	0.37931	0.567568			250
11	14	21	18	0.37931	0.44	0.37931	0.6	0.407407			250
									0.5	-0.0209372	250
14	15	20	15	0.482759	0.482759	0.482759	0.571429	0.482759			251
20	15	14	15	0.571429	0.571429	0.571429	0.482759	0.571429			251
									0.53125	0.0541872	251
23	11	18	12	0.657143	0.676471	0.657143	0.62069	0.666667			252
18	12	23	11	0.62069	0.6	0.62069	0.657143	0.610169			252
									0.640625	0.277014	252
15	22	7	20	0.428571	0.405405	0.428571	0.241379	0.416667			253
7	20	15	22	0.241379	0.259259	0.241379	0.428571	0.25			253
									0.34375	-0.332012	253
13	20	15	16	0.448276	0.393939	0.448276	0.428571	0.419355			254
15	16	13	20	0.428571	0.483871	0.428571	0.448276	0.454545			254
									0.4375	-0.121714	254
12	13	22	17	0.413793	0.48	0.413793	0.628571	0.444444			255
22	17	12	13	0.628571	0.564103	0.628571	0.413793	0.594595			255
									0.53125	0.0428714	255
18	18	11	17	0.514286	0.5	0.514286	0.37931	0.507042			256
11	17	18	18	0.37931	0.392857	0.37931	0.514286	0.385965			256
									0.453125	-0.106719	256
19	20	9	16	0.542857	0.487179	0.542857	0.310345	0.513514			257
9	16	19	20	0.310345	0.36	0.310345	0.542857	0.333333			257
									0.4375	-0.148554	257
19	20	9	16	0.542857	0.487179	0.542857	0.310345	0.513514			258
9	16	19	20	0.310345	0.36	0.310345	0.542857	0.333333			258
									0.4375	-0.148554	258
14	11	24	15	0.482759	0.56	0.482759	0.685714	0.518519			259
24	15	14	11	0.685714	0.615385	0.685714	0.482759	0.648649			259
									0.59375	0.170489	259
19	17	12	16	0.542857	0.527778	0.542857	0.413793	0.535211			260
12	16	19	17	0.413793	0.428571	0.413793	0.542857	0.421053			260
									0.484375	-0.0434783	260
9	20	15	20	0.310345	0.310345	0.310345	0.428571	0.310345			261
15	20	9	20	0.428571	0.428571	0.428571	0.310345	0.428571			261
									0.375	-0.261084	261
13	14	21	16	0.448276	0.481481	0.448276	0.6	0.464286			262
21	16	13	14	0.6	0.567568	0.6	0.448276	0.583333			262
									0.53125	0.0485629	262
16	13	22	13	0.551724	0.551724	0.551724	0.628571	0.551724			263
22	13	16	13	0.628571	0.628571	0.628571	0.551724	0.628571			263
									0.59375	0.180296	263
22	22	7	13	0.628571	0.5	0.628571	0.241379	0.556962			264
7	13	22	22	0.241379	0.35	0.241379	0.628571	0.285714			264
									0.453125	-0.133603	264
21	15	14	14	0.6	0.583333	0.6	0.482759	0.591549			265
14	14	21	15	0.482759	0.5	0.482759	0.6	0.491228			265
									0.546875	0.083004	265
22	11	24	7	0.758621	0.666667	0.758621	0.685714	0.709677			266
24	7	22	11	0.685714	0.774194	0.685714	0.758621	0.727273			266
									0.71875	0.439143	266
16	11	24	13	0.551724	0.592593	0.551724	0.685714	0.571429			267
24	13	16	11	0.685714	0.648649	0.685714	0.551724	0.666667			267
									0.625	0.23885	267
10	16	19	19	0.344828	0.384615	0.344828	0.542857	0.363636			268
19	19	10	16	0.542857	0.5	0.542857	0.344828	0.520548			268
									0.453125	-0.11332	268
17	19	10	18	0.485714	0.472222	0.485714	0.344828	0.478873			269
10	18	17	19	0.344828	0.357143	0.344828	0.485714	0.350877			269
									0.421875	-0.16996	269
21	20	9	14	0.6	0.512195	0.6	0.310345	0.552632			270
9	14	21	20	0.310345	0.391304	0.310345	0.6	0.346154			270
									0.46875	-0.0912738	270
15	21	8	20	0.428571	0.416667	0.428571	0.275862	0.422535			271
8	20	15	21	0.275862	0.285714	0.275862	0.428571	0.280702			271
									0.359375	-0.296443	271
3	21	14	26	0.103448	0.125	0.103448	0.4	0.113208			272
14	26	3	21	0.4	0.35	0.4	0.103448	0.373333			272
									0.265625	-0.504	272
20	16	13	15	0.571429	0.555556	0.571429	0.448276	0.56338			273
13	15	20	16	0.448276	0.464286	0.448276	0.571429	0.45614			273
									0.515625	0.0197628	273
16	8	27	13	0.551724	0.666667	0.551724	0.771429	0.603774			274
27	13	16	8	0.771429	0.675	0.771429	0.551724	0.72			274
									0.671875	0.328	274
17	20	9	18	0.485714	0.459459	0.485714	0.310345	0.472222			275
9	18	17	20	0.310345	0.333333	0.310345	0.485714	0.321429			275
									0.40625	-0.205154	275
10	14	21	19	0.344828	0.416667	0.344828	0.6	0.377358			276
21	19	10	14	0.6	0.525	0.6	0.344828	0.56			276
									0.484375	-0.056	276
17	18	11	18	0.485714	0.485714	0.485714	0.37931	0.485714			277
11	18	17	18	0.37931	0.37931	0.37931	0.485714	0.37931			277
									0.4375	-0.134975	277
21	15	14	14	0.6	0.583333	0.6	0.482759	0.591549			278
14	14	21	15	0.482759	0.5	0.482759	0.6	0.491228			278
									0.546875	0.083004	278
9	21	14	20	0.310345	0.3	0.310345	0.4	0.305085			279
14	20	9	21	0.4	0.411765	0.4	0.310345	0.405797			279
									0.359375	-0.288802	279
18	17	12	17	0.514286	0.514286	0.514286	0.413793	0.514286			280
12	17	18	17	0.413793	0.413793	0.413793	0.514286	0.413793			280
									0.46875	-0.0719212	280
20	17	12	15	0.571429	0.540541	0.571429	0.413793	0.555556			281
12	15	20	17	0.413793	0.444444	0.413793	0.571429	0.428571			281
									0.5	-0.0148662	281
10	16	19	19	0.344828	0.384615	0.344828	0.542857	0.363636			282
19	19	10	16	0.542857	0.5	0.542857	0.344828	0.520548			282
									0.453125	-0.11332	282
14	15	20	15	0.482759	0.482759	0.482759	0.571429	0.482759			283
20	15	14	15	0.571429	0.571429	0.571429	0.482759	0.571429			283
									0.53125	0.0541872	283
14	12	23	15	0.482759	0.538462	0.482759	0.657143	0.509091			284
23	15	14	12	0.657143	0.605263	0.657143	0.482759	0.630137			284
									0.578125	0.141153	284
7	13	22	22	0.241379	0.35	0.241379	0.628571	0.285714			285
22	22	7	13	0.628571	0.5	0.628571	0.241379	0.556962			285
									0.453125	-0.133603	285
21	17	12	14	0.6	0.552632	0.6	0.413793	0.575342			286
12	14	21	17	0.413793	0.461538	0.413793	0.6	0.436364			286
									0.515625	0.0139165	286
19	15	14	16	0.542857	0.558824	0.542857	0.482759	0.550725			287
14	16	19	15	0.482759	0.466667	0.482759	0.542857	0.474576			287
									0.515625	0.0255403	287
18	22	7	17	0.514286	0.45	0.514286	0.241379	0.48			288
7	17	18	22	0.241379	0.291667	0.241379	0.514286	0.264151			288
									0.390625	-0.248	288
21	21	8	14	0.6	0.5	0.6	0.275862	0.545455			289
8	14	21	21	0.275862	0.363636	0.275862	0.6	0.313725			289
									0.453125	-0.126761	289
18	22	7	17	0.514286	0.45	0.514286	0.241379	0.48			290
7	17	18	22	0.241379	0.291667	0.241379	0.514286	0.264151			290
									0.390625	-0.248	290
22	16	13	13	0.628571	0.578947	0.628571	0.448276	0.60274			291
13	13	22	16	0.448276	0.5	0.448276	0.628571	0.472727			291
									0.546875	0.0775348	291
12	16	19	17	0.413793	0.428571	0.413793	0.542857	0.421053			292
19	17	12	16	0.542857	0.527778	0.542857	0.413793	0.535211			292
									0.484375	-0.0434783	292
16	11	24	13	0.551724	0.592593	0.551724	0.685714	0.571429			293
24	13	16	11	0.685714	0.648649	0.685714	0.551724	0.666667			293
									0.625	0.23885	293
18	17	12	17	0.514286	0.514286	0.514286	0.413793	0.514286			294
12	17	18	17	0.413793	0.413793	0.413793	0.514286	0.413793			294
									0.46875	-0.0719212	294
11	18	17	18	0.37931	0.37931	0.37931	0.485714	0.37931			295
17	18	11	18	0.485714	0.485714	0.485714	0.37931	0.485714			295
									0.4375	-0.134975	295
22	17	12	13	0.628571	0.564103	0.628571	0.413793	0.594595			296
12	13	22	17	0.413793	0.48	0.413793	0.628571	0.444444			296
									0.53125	0.0428714	296
22	15	14	13	0.628571	0.594595	0.628571	0.482759	0.611111			297
14	13	22	15	0.482759	0.518519	0.482759	0.628571	0.5			297
									0.5625	0.111992	297
15	15	20	14	0.517241	0.5	0.517241	0.571429	0.508475			298
20	14	15	15	0.571429	0.588235	0.571429	0.517241	0.57971			298
									0.546875	0.0884086	298
21	14	15	14	0.6	0.6	0.6	0.517241	0.6			299
15	14	21	14	0.517241	0.517241	0.517241	0.6	0.517241			299
									0.5625	0.117241	299
12	14	21	17	0.413793	0.461538	0.413793	0.6	0.436364			300
21	17	12	14	0.6	0.552632	0.6	0.413793	0.575342			300
									0.515625	0.0139165	300
11	18	17	18	0.37931	0.37931	0.37931	0.485714	0.37931			301
17	18	11	18	0.485714	0.485714	0.485714	0.37931	0.485714			301
									0.4375	-0.134975	301
9	15	20	20	0.310345	0.375	0.310345	0.571429	0.339623			302
20	20	9	15	0.571429	0.5	0.571429	0.310345	0.533333			302
									0.453125	-0.12	302
24	15	14	11	0.685714	0.615385	0.685714	0.482759	0.648649			303
14	11	24	15	0.482759	0.56	0.482759	0.685714	0.518519			303
									0.59375	0.170489	303
20	17	12	15	0.571429	0.540541	0.571429	0.413793	0.555556			304
12	15	20	17	0.413793	0.444444	0.413793	0.571429	0.428571			304
									0.5	-0.0148662	304
21	22	7	14	0.6	0.488372	0.6	0.241379	0.538462			305
7	14	21	22	0.241379	0.333333	0.241379	0.6	0.28			305
									0.4375	-0.162462	305
25	17	12	10	0.714286	0.595238	0.714286	0.413793	0.649351			306
12	10	25	17	0.413793	0.545455	0.413793	0.714286	0.470588			306
									0.578125	0.130785	306
20	13	16	15	0.571429	0.606061	0.571429	0.551724	0.588235			307
16	15	20	13	0.551724	0.516129	0.551724	0.571429	0.533333			307
									0.5625	0.122429	307
10	18	17	19	0.344828	0.357143	0.344828	0.485714	0.350877			308
17	19	10	18	0.485714	0.472222	0.485714	0.344828	0.478873			308
									0.421875	-0.16996	308
4	14	21	25	0.137931	0.222222	0.137931	0.6	0.170213			309
21	25	4	14	0.6	0.456522	0.6	0.137931	0.518519			309
									0.390625	-0.270876	309
19	20	9	16	0.542857	0.487179	0.542857	0.310345	0.513514			310
9	16	19	20	0.310345	0.36	0.310345	0.542857	0.333333			310
									0.4375	-0.148554	310
27	13	16	8	0.771429	0.675	0.771429	0.551724	0.72			311
16	8	27	13	0.551724	0.666667	0.551724	0.771429	0.603774			311
									0.671875	0.328	311
11	17	18	18	0.37931	0.392857	0.37931	0.514286	0.385965			312
18	18	11	17	0.514286	0.5	0.514286	0.37931	0.507042			312
									0.453125	-0.106719	312
19	15	14	16	0.542857	0.558824	0.542857	0.482759	0.550725			313
14	16	19	15	0.482759	0.466667	0.482759	0.542857	0.474576			313
									0.515625	0.0255403	313
21	18	11	14	0.6	0.538462	0.6	0.37931	0.567568			314
11	14	21	18	0.37931	0.44	0.37931	0.6	0.407407			314
									0.5	-0.0209372	314
8	13	22	21	0.275862	0.380952	0.275862	0.628571	0.32			315
22	21	8	13	0.628571	0.511628	0.628571	0.275862	0.564103			315
									0.46875	-0.0978809	315
20	16	13	15	0.571429	0.555556	0.571429	0.448276	0.56338			316
13	15	20	16	0.448276	0.464286	0.448276	0.571429	0.45614			316
									0.515625	0.0197628	316
7	13	22	22	0.241379	0.35	0.241379	0.628571	0.285714			317
22	22	7	13	0.628571	0.5	0.628571	0.241379	0.556962			317
									0.453125	-0.133603	317
15	13	22	14	0.517241	0.535714	0.517241	0.628571	0.526316			318
22	14	15	13	0.628571	0.611111	0.628571	0.517241	0.619718			318
									0.578125	0.146245	318
22	18	11	13	0.628571	0.55	0.628571	0.37931	0.586667			319
11	13	22	18	0.37931	0.458333	0.37931	0.628571	0.415094			319
									0.515625	0.008	319
8	17	18	21	0.275862	0.32	0.275862	0.514286	0.296296			320
18	21	8	17	0.514286	0.461538	0.514286	0.275862	0.486486			320
									0.40625	-0.212363	320
16	20	9	19	0.457143	0.444444	0.457143	0.310345	0.450704			321
9	19	16	20	0.310345	0.321429	0.310345	0.457143	0.315789			321
									0.390625	-0.233202	321
19	18	11	16	0.542857	0.513514	0.542857	0.37931	0.527778			322
11	16	19	18	0.37931	0.407407	0.37931	0.542857	0.392857			322
									0.46875	-0.0782953	322
19	15	14	16	0.542857	0.558824	0.542857	0.482759	0.550725			323
14	16	19	15	0.482759	0.466667	0.482759	0.542857	0.474576			323
									0.515625	0.0255403	323
16	19	10	19	0.457143	0.457143	0.457143	0.344828	0.457143			324
10	19	16	19	0.344828	0.344828	0.344828	0.457143	0.344828			324
									0.40625	-0.19803	324
18	20	9	17	0.514286	0.473684	0.514286	0.310345	0.493151			325
9	17	18	20	0.310345	0.346154	0.310345	0.514286	0.327273			325
									0.421875	-0.176938	325
14	11	24	15	0.482759	0.56	0.482759	0.685714	0.518519			326
24	15	14	11	0.685714	0.615385	0.685714	0.482759	0.648649			326
									0.59375	0.170489	326
11	19	16	18	0.37931	0.366667	0.37931	0.457143	0.372881			327
16	18	11	19	0.457143	0.470588	0.457143	0.37931	0.463768			327
									0.421875	-0.163065	327
22	17	12	13	0.628571	0.564103	0.628571	0.413793	0.594595			328
12	13	22	17	0.413793	0.48	0.413793	0.628571	0.444444			328
									0.53125	0.0428714	328
17	15	14	18	0.485714	0.53125	0.485714	0.482759	0.507463			329
14	18	17	15	0.482759	0.4375	0.482759	0.485714	0.459016			329
									0.484375	-0.03125	329
21	16	13	14	0.6	0.567568	0.6	0.448276	0.583333			330
13	14	21	16	0.448276	0.481481	0.448276	0.6	0.464286			330
									0.53125	0.0485629	330
22	16	13	13	0.628571	0.578947	0.628571	0.448276	0.60274			331
13	13	22	16	0.448276	0.5	0.448276	0.628571	0.472727			331
									0.546875	0.0775348	331
22	21	8	13	0.628571	0.511628	0.628571	0.275862	0.564103			332
8	13	22	21	0.275862	0.380952	0.275862	0.628571	0.32			332
									0.46875	-0.0978809	332
17	19	10	18	0.485714	0.472222	0.485714	0.344828	0.478873			333
10	18	17	19	0.344828	0.357143	0.344828	0.485714	0.350877			333
									0.421875	-0.16996	333
16	13	22	13	0.551724	0.551724	0.551724	0.628571	0.551724			334
22	13	16	13	0.628571	0.628571	0.628571	0.551724	0.628571			334
									0.59375	0.180296	334
13	16	19	16	0.448276	0.448276	0.448276	0.542857	0.448276			335
19	16	13	16	0.542857	0.542857	0.542857	0.448276	0.542857			335
									0.5	-0.008867	335
16	20	9	19	0.457143	0.444444	0.457143	0.310345	0.450704			336
9	19	16	20	0.310345	0.321429	0.310345	0.457143	0.315789			336
									0.390625	-0.233202	336
20	16	13	15	0.571429	0.555556	0.571429	0.448276	0.56338			337
13	15	20	16	0.448276	0.464286	0.448276	0.571429	0.45614			337
									0.515625	0.0197628	337
14	17	18	15	0.482759	0.451613	0.482759	0.514286	0.466667			338
18	15	14	17	0.514286	0.545455	0.514286	0.482759	0.529412			338
									0.5	-0.0029383	338
13	13	22	16	0.448276	0.5	0.448276	0.628571	0.472727			339
22	16	13	13	0.628571	0.578947	0.628571	0.448276	0.60274			339
									0.546875	0.0775348	339
16	21	8	19	0.457143	0.432432	0.457143	0.275862	0.444444			340
8	19	16	21	0.275862	0.296296	0.275862	0.457143	0.285714			340
									0.375	-0.268583	340
20	17	12	15	0.571429	0.540541	0.571429	0.413793	0.555556			341
12	15	20	17	0.413793	0.444444	0.413793	0.571429	0.428571			341
									0.5	-0.0148662	341
21	10	19	14	0.6	0.677419	0.6	0.655172	0.636364			342
19	14	21	10	0.655172	0.575758	0.655172	0.6	0.612903			342
									0.625	0.252191	342
13	16	19	16	0.448276	0.448276	0.448276	0.542857	0.448276			343
19	16	13	16	0.542857	0.542857	0.542857	0.448276	0.542857			343
									0.5	-0.008867	343
20	18	11	15	0.571429	0.526316	0.571429	0.37931	0.547945			344
11	15	20	18	0.37931	0.423077	0.37931	0.571429	0.4			344
									0.484375	-0.0497018	344
25	21	8	10	0.714286	0.543478	0.714286	0.275862	0.617284			345
8	10	25	21	0.275862	0.444444	0.275862	0.714286	0.340426			345
									0.515625	-0.0101833	345
21	17	12	14	0.6	0.552632	0.6	0.413793	0.575342			346
12	14	21	17	0.413793	0.461538	0.413793	0.6	0.436364			346
									0.515625	0.0139165	346
23	18	11	12	0.657143	0.560976	0.657143	0.37931	0.605263			347
11	12	23	18	0.37931	0.478261	0.37931	0.657143	0.423077			347
									0.53125	0.0371113	347
21	19	10	14	0.6	0.525	0.6	0.344828	0.56			348
10	14	21	19	0.344828	0.416667	0.344828	0.6	0.377358			348
									0.484375	-0.056	348
23	22	7	12	0.657143	0.511111	0.657143	0.241379	0.575			349
7	12	23	22	0.241379	0.368421	0.241379	0.657143	0.291667			349
									0.46875	-0.104569	349
23	16	13	12	0.657143	0.589744	0.657143	0.448276	0.621622			350
13	12	23	16	0.448276	0.52	0.448276	0.657143	0.481481			350
									0.5625	0.10668	350
8	17	18	21	0.275862	0.32	0.275862	0.514286	0.296296			351
18	21	8	17	0.514286	0.461538	0.514286	0.275862	0.486486			351
									0.40625	-0.212363	351
23	11	18	12	0.657143	0.676471	0.657143	0.62069	0.666667			352
18	12	23	11	0.62069	0.6	0.62069	0.657143	0.610169			352
									0.640625	0.277014	352
20	19	10	15	0.571429	0.512821	0.571429	0.344828	0.540541			353
10	15	20	19	0.344828	0.4	0.344828	0.571429	0.37037			353
									0.46875	-0.0847458	353
9	16	19	20	0.310345	0.36	0.310345	0.542857	0.333333			354
19	20	9	16	0.542857	0.487179	0.542857	0.310345	0.513514			354
									0.4375	-0.148554	354
15	20	9	20	0.428571	0.428571	0.428571	0.310345	0.428571			355
9	20	15	20	0.310345	0.310345	0.310345	0.428571	0.310345			355
									0.375	-0.261084	355
21	17	12	14	0.6	0.552632	0.6	0.413793	0.575342			356
12	14	21	17	0.413793	0.461538	0.413793	0.6	0.436364			356
									0.515625	0.0139165	356
19	18	11	16	0.542857	0.513514	0.542857	0.37931	0.527778			357
11	16	19	18	0.37931	0.407407	0.37931	0.542857	0.392857			357
									0.46875	-0.0782953	357
12	17	18	17	0.413793	0.413793	0.413793	0.514286	0.413793			358
18	17	12	17	0.514286	0.514286	0.514286	0.413793	0.514286			358
									0.46875	-0.0719212	358
20	19	10	15	0.571429	0.512821	0.571429	0.344828	0.540541			359
10	15	20	19	0.344828	0.4	0.344828	0.571429	0.37037			359
									0.46875	-0.0847458	359
19	18	11	16	0.542857	0.513514	0.542857	0.37931	0.527778			360
11	16	19	18	0.37931	0.407407	0.37931	0.542857	0.392857			360
									0.46875	-0.0782953	360
22	21	8	13	0.628571	0.511628	0.628571	0.275862	0.564103			361
8	13	22	21	0.275862	0.380952	0.275862	0.628571	0.32			361
									0.46875	-0.0978809	361
13	6	29	16	0.448276	0.684211	0.448276	0.828571	0.541667			362
29	16	13	6	0.828571	0.644444	0.828571	0.448276	0.725			362
									0.65625	0.285279	362
10	17	18	19	0.344828	0.37037	0.344828	0.514286	0.357143			363
18	19	10	17	0.514286	0.486486	0.514286	0.344828	0.5			363
									0.4375	-0.141724	363
20	12	17	15	0.571429	0.625	0.571429	0.586207	0.597015			364
17	15	20	12	0.586207	0.53125	0.586207	0.571429	0.557377			364
									0.578125	0.15625	364
7	16	19	22	0.241379	0.304348	0.241379	0.542857	0.269231			365
19	22	7	16	0.542857	0.463415	0.542857	0.241379	0.5			365
									0.40625	-0.219659	365
16	13	22	13	0.551724	0.551724	0.551724	0.628571	0.551724			366
22	13	16	13	0.628571	0.628571	0.628571	0.551724	0.628571			366
									0.59375	0.180296	366
13	13	22	16	0.448276	0.5	0.448276	0.628571	0.472727			367
22	16	13	13	0.628571	0.578947	0.628571	0.448276	0.60274			367
									0.546875	0.0775348	367
10	12	23	19	0.344828	0.454545	0.344828	0.657143	0.392157			368
23	19	10	12	0.657143	0.547619	0.657143	0.344828	0.597403			368
									0.515625	0.00201207	368
25	13	16	10	0.714286	0.657895	0.714286	0.551724	0.684932			369
16	10	25	13	0.551724	0.615385	0.551724	0.714286	0.581818			369
									0.640625	0.26839	369
26	11	18	9	0.742857	0.702703	0.742857	0.62069	0.722222			370
18	9	26	11	0.62069	0.666667	0.62069	0.742857	0.642857			370
									0.6875	0.365709	370
20	20	9	15	0.571429	0.5	0.571429	0.310345	0.533333			371
9	15	20	20	0.310345	0.375	0.310345	0.571429	0.339623			371
									0.453125	-0.12	371
11	10	25	18	0.37931	0.52381	0.37931	0.714286	0.44			372
25	18	11	10	0.714286	0.581395	0.714286	0.37931	0.641026			372
									0.5625	0.0958628	372
14	13	22	15	0.482759	0.518519	0.482759	0.628571	0.5			373
22	15	14	13	0.628571	0.594595	0.628571	0.482759	0.611111			373
									0.5625	0.111992	373
19	16	13	16	0.542857	0.542857	0.542857	0.448276	0.542857			374
13	16	19	16	0.448276	0.448276	0.448276	0.542857	0.448276			374
									0.5	-0.008867	374
15	11	24	14	0.517241	0.576923	0.517241	0.685714	0.545455			375
24	14	15	11	0.685714	0.631579	0.685714	0.517241	0.657534			375
									0.609375	0.204771	375
8	17	18	21	0.275862	0.32	0.275862	0.514286	0.296296			376
18	21	8	17	0.514286	0.461538	0.514286	0.275862	0.486486			376
									0.40625	-0.212363	376
16	10	25	13	0.551724	0.615385	0.551724	0.714286	0.581818			377
25	13	16	10	0.714286	0.657895	0.714286	0.551724	0.684932			377
									0.640625	0.26839	377
23	14	15	12	0.657143	0.621622	0.657143	0.517241	0.638889			378
15	12	23	14	0.517241	0.555556	0.517241	0.657143	0.535714			378
									0.59375	0.175421	378
21	17	12	14	0.6	0.552632	0.6	0.413793	0.575342			379
12	14	21	17	0.413793	0.461538	0.413793	0.6	0.436364			379
									0.515625	0.0139165	379
8	13	22	21	0.275862	0.380952	0.275862	0.628571	0.32			380
22	21	8	13	0.628571	0.511628	0.628571	0.275862	0.564103			380
									0.46875	-0.0978809	380
19	19	10	16	0.542857	0.5	0.542857	0.344828	0.520548			381
10	16	19	19	0.344828	0.384615	0.344828	0.542857	0.363636			381
									0.453125	-0.11332	381
17	11	24	12	0.586207	0.607143	0.586207	0.685714	0.596491			382
24	12	17	11	0.685714	0.666667	0.685714	0.586207	0.676056			382
									0.640625	0.272727	382
29	14	15	6	0.828571	0.674419	0.828571	0.517241	0.74359			383
15	6	29	14	0.517241	0.714286	0.517241	0.828571	0.6			383
									0.6875	0.354188	383
22	14	15	13	0.628571	0.611111	0.628571	0.517241	0.619718			384
15	13	22	14	0.517241	0.535714	0.517241	0.628571	0.526316			384
									0.578125	0.146245	384
6	21	14	23	0.206897	0.222222	0.206897	0.4	0.214286			385
14	23	6	21	0.4	0.378378	0.4	0.206897	0.388889			385
									0.3125	-0.395441	385
22	18	11	13	0.628571	0.55	0.628571	0.37931	0.586667			386
11	13	22	18	0.37931	0.458333	0.37931	0.628571	0.415094			386
									0.515625	0.008	386
16	20	9	19	0.457143	0.444444	0.457143	0.310345	0.450704			387
9	19	16	20	0.310345	0.321429	0.310345	0.457143	0.315789			387
									0.390625	-0.233202	387
12	23	6	23	0.342857	0.342857	0.342857	0.206897	0.342857			388
6	23	12	23	0.206897	0.206897	0.206897	0.342857	0.206897			388
									0.28125	-0.450246	388
9	15	20	20	0.310345	0.375	0.310345	0.571429	0.339623			389
20	20	9	15	0.571429	0.5	0.571429	0.310345	0.533333			389
									0.453125	-0.12	389
19	9	26	10	0.655172	0.678571	0.655172	0.742857	0.666667			390
26	10	19	9	0.742857	0.722222	0.742857	0.655172	0.732394			390
									0.703125	0.399209	390
13	12	23	16	0.448276	0.52	0.448276	0.657143	0.481481			391
23	16	13	12	0.657143	0.589744	0.657143	0.448276	0.621622			391
									0.5625	0.10668	391
10	16	19	19	0.344828	0.384615	0.344828	0.542857	0.363636			392
19	19	10	16	0.542857	0.5	0.542857	0.344828	0.520548			392
									0.453125	-0.11332	392
6	21	14	23	0.206897	0.222222	0.206897	0.4	0.214286			393
14	23	6	21	0.4	0.378378	0.4	0.206897	0.388889			393
									0.3125	-0.395441	393
21	15	14	14	0.6	0.583333	0.6	0.482759	0.591549			394
14	14	21	15	0.482759	0.5	0.482759	0.6	0.491228			394
									0.546875	0.083004	394
19	17	12	16	0.542857	0.527778	0.542857	0.413793	0.535211			395
12	16	19	17	0.413793	0.428571	0.413793	0.542857	0.421053			395
									0.484375	-0.0434783	395
14	15	20	15	0.482759	0.482759	0.482759	0.571429	0.482759			396
20	15	14	15	0.571429	0.571429	0.571429	0.482759	0.571429			396
									0.53125	0.0541872	396
7	18	17	22	0.241379	0.28	0.241379	0.485714	0.259259			397
17	22	7	18	0.485714	0.435897	0.485714	0.241379	0.459459			397
									0.375	-0.276171	397
21	20	9	14	0.6	0.512195	0.6	0.310345	0.552632			398
9	14	21	20	0.310345	0.391304	0.310345	0.6	0.346154			398
									0.46875	-0.0912738	398
24	10	19	11	0.685714	0.705882	0.685714	0.655172	0.695652			399
19	11	24	10	0.655172	0.633333	0.655172	0.685714	0.644068			399
									0.671875	0.339882	399
13	16	19	16	0.448276	0.448276	0.448276	0.542857	0.448276			400
19	16	13	16	0.542857	0.542857	0.542857	0.448276	0.542857			400
									0.5	-0.008867	400
14	14	21	15	0.482759	0.5	0.482759	0.6	0.491228			401
21	15	14	14	0.6	0.583333	0.6	0.482759	0.591549			401
									0.546875	0.083004	401
11	16	19	18	0.37931	0.407407	0.37931	0.542857	0.392857			402
19	18	11	16	0.542857	0.513514	0.542857	0.37931	0.527778			402
									0.46875	-0.0782953	402
21	17	12	14	0.6	0.552632	0.6	0.413793	0.575342			403
12	14	21	17	0.413793	0.461538	0.413793	0.6	0.436364			403
									0.515625	0.0139165	403
12	14	21	17	0.413793	0.461538	0.413793	0.6	0.436364			404
21	17	12	14	0.6	0.552632	0.6	0.413793	0.575342			404
									0.515625	0.0139165	404
8	21	14	21	0.275862	0.275862	0.275862	0.4	0.275862			405
14	21	8	21	0.4	0.4	0.4	0.275862	0.4			405
									0.34375	-0.324138	405
19	19	10	16	0.542857	0.5	0.542857	0.344828	0.520548			406
10	16	19	19	0.344828	0.384615	0.344828	0.542857	0.363636			406
									0.453125	-0.11332	406
8	15	20	21	0.275862	0.347826	0.275862	0.571429	0.307692			407
20	21	8	15	0.571429	0.487805	0.571429	0.275862	0.526316			407
									0.4375	-0.155466	407
21	17	12	14	0.6	0.552632	0.6	0.413793	0.575342			408
12	14	21	17	0.413793	0.461538	0.413793	0.6	0.436364			408
									0.515625	0.0139165	408
12	11	24	17	0.413793	0.521739	0.413793	0.685714	0.461538			409
24	17	12	11	0.685714	0.585366	0.685714	0.413793	0.631579			409
									0.5625	0.101304	409
22	18	11	13	0.628571	0.55	0.628571	0.37931	0.586667			410
11	13	22	18	0.37931	0.458333	0.37931	0.628571	0.415094			410
									0.515625	0.008	410
22	14	15	13	0.628571	0.611111	0.628571	0.517241	0.619718			411
15	13	22	14	0.517241	0.535714	0.517241	0.628571	0.526316			411
									0.578125	0.146245	411
24	15	14	11	0.685714	0.615385	0.685714	0.482759	0.648649			412
14	11	24	15	0.482759	0.56	0.482759	0.685714	0.518519			412
									0.59375	0.170489	412
12	13	22	17	0.413793	0.48	0.413793	0.628571	0.444444			413
22	17	12	13	0.628571	0.564103	0.628571	0.413793	0.594595			413
									0.53125	0.0428714	413
13	17	12	22	0.371429	0.433333	0.371429	0.413793	0.4			414
12	22	13	17	0.413793	0.352941	0.413793	0.371429	0.380952			414
									0.390625	-0.21165	414
24	12	17	11	0.685714	0.666667	0.685714	0.586207	0.676056			415
17	11	24	12	0.586207	0.607143	0.586207	0.685714	0.596491			415
									0.640625	0.272727	415
9	20	15	20	0.310345	0.310345	0.310345	0.428571	0.310345			416
15	20	9	20	0.428571	0.428571	0.428571	0.310345	0.428571			416
									0.375	-0.261084	416
8	21	14	21	0.275862	0.275862	0.275862	0.4	0.275862			417
14	21	8	21	0.4	0.4	0.4	0.275862	0.4			417
									0.34375	-0.324138	417
18	15	14	17	0.514286	0.545455	0.514286	0.482759	0.529412			418
14	17	18	15	0.482759	0.451613	0.482759	0.514286	0.466667			418
									0.5	-0.0029383	418
7	16	19	22	0.241379	0.304348	0.241379	0.542857	0.269231			419
19	22	7	16	0.542857	0.463415	0.542857	0.241379	0.5			419
									0.40625	-0.219659	419
20	20	9	15	0.571429	0.5	0.571429	0.310345	0.533333			420
9	15	20	20	0.310345	0.375	0.310345	0.571429	0.339623			420
									0.453125	-0.12	420
12	19	16	17	0.413793	0.387097	0.413793	0.457143	0.4			421
16	17	12	19	0.457143	0.484848	0.457143	0.413793	0.470588			421
									0.4375	-0.128306	421
19	18	11	16	0.542857	0.513514	0.542857	0.37931	0.527778			422
11	16	19	18	0.37931	0.407407	0.37931	0.542857	0.392857			422
									0.46875	-0.0782953	422
9	15	20	20	0.310345	0.375	0.310345	0.571429	0.339623			423
20	20	9	15	0.571429	0.5	0.571429	0.310345	0.533333			423
									0.453125	-0.12	423
26	15	14	9	0.742857	0.634146	0.742857	0.482759	0.684211			424
14	9	26	15	0.482759	0.608696	0.482759	0.742857	0.538462			424
									0.625	0.229689	424
10	14	21	19	0.344828	0.416667	0.344828	0.6	0.377358			425
21	19	10	14	0.6	0.525	0.6	0.344828	0.56			425
									0.484375	-0.056	425
12	14	21	17	0.413793	0.461538	0.413793	0.6	0.436364			426
21	17	12	14	0.6	0.552632	0.6	0.413793	0.575342			426
									0.515625	0.0139165	426
12	16	19	17	0.413793	0.428571	0.413793	0.542857	0.421053			427
19	17	12	16	0.542857	0.527778	0.542857	0.413793	0.535211			427
									0.484375	-0.0434783	427
11	19	16	18	0.37931	0.366667	0.37931	0.457143	0.372881			428
16	18	11	19	0.457143	0.470588	0.457143	0.37931	0.463768			428
									0.421875	-0.163065	428
16	9	26	13	0.551724	0.64	0.551724	0.742857	0.592593			429
26	13	16	9	0.742857	0.666667	0.742857	0.551724	0.702703			429
									0.65625	0.298106	429
15	12	23	14	0.517241	0.555556	0.517241	0.657143	0.535714			430
23	14	15	12	0.657143	0.621622	0.657143	0.517241	0.638889			430
									0.59375	0.175421	430
14	16	19	15	0.482759	0.466667	0.482759	0.542857	0.474576			431
19	15	14	16	0.542857	0.558824	0.542857	0.482759	0.550725			431
									0.515625	0.0255403	431
3	11	24	26	0.103448	0.214286	0.103448	0.685714	0.139535			432
24	26	3	11	0.685714	0.48	0.685714	0.103448	0.564706			432
									0.421875	-0.220619	432
19	17	12	16	0.542857	0.527778	0.542857	0.413793	0.535211			433
12	16	19	17	0.413793	0.428571	0.413793	0.542857	0.421053			433
									0.484375	-0.0434783	433
8	14	21	21	0.275862	0.363636	0.275862	0.6	0.313725			434
21	21	8	14	0.6	0.5	0.6	0.275862	0.545455			434
									0.453125	-0.126761	434
21	16	13	14	0.6	0.567568	0.6	0.448276	0.583333			435
13	14	21	16	0.448276	0.481481	0.448276	0.6	0.464286			435
									0.53125	0.0485629	435
17	18	11	18	0.485714	0.485714	0.485714	0.37931	0.485714			436
11	18	17	18	0.37931	0.37931	0.37931	0.485714	0.37931			436
									0.4375	-0.134975	436
21	16	13	14	0.6	0.567568	0.6	0.448276	0.583333			437
13	14	21	16	0.448276	0.481481	0.448276	0.6	0.464286			437
									0.53125	0.0485629	437
14	16	19	15	0.482759	0.466667	0.482759	0.542857	0.474576			438
19	15	14	16	0.542857	0.558824	0.542857	0.482759	0.550725			438
									0.515625	0.0255403	438
19	17	12	16	0.542857	0.527778	0.542857	0.413793	0.535211			439
12	16	19	17	0.413793	0.428571	0.413793	0.542857	0.421053			439
									0.484375	-0.0434783	439
11	14	21	18	0.37931	0.44	0.37931	0.6	0.407407			440
21	18	11	14	0.6	0.538462	0.6	0.37931	0.567568			440
									0.5	-0.0209372	440
16	17	12	19	0.457143	0.484848	0.457143	0.413793	0.470588			441
12	19	16	17	0.413793	0.387097	0.413793	0.457143	0.4			441
									0.4375	-0.128306	441
22	14	15	13	0.628571	0.611111	0.628571	0.517241	0.619718			442
15	13	22	14	0.517241	0.535714	0.517241	0.628571	0.526316			442
									0.578125	0.146245	442
14	18	17	15	0.482759	0.4375	0.482759	0.485714	0.459016			443
17	15	14	18	0.485714	0.53125	0.485714	0.482759	0.507463			443
									0.484375	-0.03125	443
18	13	16	17	0.514286	0.580645	0.514286	0.551724	0.545455			444
16	17	18	13	0.551724	0.484848	0.551724	0.514286	0.516129			444
									0.53125	0.0652386	444
15	15	20	14	0.517241	0.5	0.517241	0.571429	0.508475			445
20	14	15	15	0.571429	0.588235	0.571429	0.517241	0.57971			445
									0.546875	0.0884086	445
10	19	16	19	0.344828	0.344828	0.344828	0.457143	0.344828			446
16	19	10	19	0.457143	0.457143	0.457143	0.344828	0.457143			446
									0.40625	-0.19803	446
10	19	16	19	0.344828	0.344828	0.344828	0.457143	0.344828			447
16	19	10	19	0.457143	0.457143	0.457143	0.344828	0.457143			447
									0.40625	-0.19803	447
20	14	15	15	0.571429	0.588235	0.571429	0.517241	0.57971			448
15	15	20	14	0.517241	0.5	0.517241	0.571429	0.508475			448
									0.546875	0.0884086	448
14	10	25	15	0.482759	0.583333	0.482759	0.714286	0.528302			449
25	15	14	10	0.714286	0.625	0.714286	0.482759	0.666667			449
									0.609375	0.2	449
13	16	19	16	0.448276	0.448276	0.448276	0.542857	0.448276			450
19	16	13	16	0.542857	0.542857	0.542857	0.448276	0.542857			450
									0.5	-0.008867	450
18	15	14	17	0.514286	0.545455	0.514286	0.482759	0.529412			451
14	17	18	15	0.482759	0.451613	0.482759	0.514286	0.466667			451
									0.5	-0.0029383	451
13	17	18	16	0.448276	0.433333	0.448276	0.514286	0.440678			452
18	16	13	17	0.514286	0.529412	0.514286	0.448276	0.521739			452
									0.484375	-0.0373281	452
22	16	13	13	0.628571	0.578947	0.628571	0.448276	0.60274			453
13	13	22	16	0.448276	0.5	0.448276	0.628571	0.472727			453
									0.546875	0.0775348	453
20	15	14	15	0.571429	0.571429	0.571429	0.482759	0.571429			454
14	15	20	15	0.482759	0.482759	0.482759	0.571429	0.482759			454
									0.53125	0.0541872	454
19	10	25	10	0.655172	0.655172	0.655172	0.714286	0.655172			455
25	10	19	10	0.714286	0.714286	0.714286	0.655172	0.714286			455
									0.6875	0.369458	455
15	21	8	20	0.428571	0.416667	0.428571	0.275862	0.422535			456
8	20	15	21	0.275862	0.285714	0.275862	0.428571	0.280702			456
									0.359375	-0.296443	456
11	18	17	18	0.37931	0.37931	0.37931	0.485714	0.37931			457
17	18	11	18	0.485714	0.485714	0.485714	0.37931	0.485714			457
									0.4375	-0.134975	457
19	16	13	16	0.542857	0.542857	0.542857	0.448276	0.542857			458
13	16	19	16	0.448276	0.448276	0.448276	0.542857	0.448276			458
									0.5	-0.008867	458
21	18	11	14	0.6	0.538462	0.6	0.37931	0.567568			459
11	14	21	18	0.37931	0.44	0.37931	0.6	0.407407			459
									0.5	-0.0209372	459
28	15	14	7	0.8	0.651163	0.8	0.482759	0.717949			460
14	7	28	15	0.482759	0.666667	0.482759	0.8	0.56			460
									0.65625	0.289606	460
14	16	19	15	0.482759	0.466667	0.482759	0.542857	0.474576			461
19	15	14	16	0.542857	0.558824	0.542857	0.482759	0.550725			461
									0.515625	0.0255403	461
13	10	25	16	0.448276	0.565217	0.448276	0.714286	0.5			462
25	16	13	10	0.714286	0.609756	0.714286	0.448276	0.657895			462
									0.59375	0.165496	462
10	13	22	19	0.344828	0.434783	0.344828	0.628571	0.384615			463
22	19	10	13	0.628571	0.536585	0.628571	0.344828	0.578947			463
									0.5	-0.0270812	463
22	21	8	13	0.628571	0.511628	0.628571	0.275862	0.564103			464
8	13	22	21	0.275862	0.380952	0.275862	0.628571	0.32			464
									0.46875	-0.0978809	464
7	15	20	22	0.241379	0.318182	0.241379	0.571429	0.27451			465
20	22	7	15	0.571429	0.47619	0.571429	0.241379	0.519481			465
									0.421875	-0.191147	465
12	10	25	17	0.413793	0.545455	0.413793	0.714286	0.470588			466
25	17	12	10	0.714286	0.595238	0.714286	0.413793	0.649351			466
									0.578125	0.130785	466
19	19	10	16	0.542857	0.5	0.542857	0.344828	0.520548			467
10	16	19	19	0.344828	0.384615	0.344828	0.542857	0.363636			467
									0.453125	-0.11332	467
19	21	8	16	0.542857	0.475	0.542857	0.275862	0.506667			468
8	16	19	21	0.275862	0.333333	0.275862	0.542857	0.301887			468
									0.421875	-0.184	468
22	16	13	13	0.628571	0.578947	0.628571	0.448276	0.60274			469
13	13	22	16	0.448276	0.5	0.448276	0.628571	0.472727			469
									0.546875	0.0775348	469
8	13	22	21	0.275862	0.380952	0.275862	0.628571	0.32			470
22	21	8	13	0.628571	0.511628	0.628571	0.275862	0.564103			470
									0.46875	-0.0978809	470
12	11	24	17	0.413793	0.521739	0.413793	0.685714	0.461538			471
24	17	12	11	0.685714	0.585366	0.685714	0.413793	0.631579			471
									0.5625	0.101304	471
17	17	12	18	0.485714	0.5	0.485714	0.413793	0.492754			472
12	18	17	17	0.413793	0.4	0.413793	0.485714	0.40678			472
									0.453125	-0.100196	472
18	20	9	17	0.514286	0.473684	0.514286	0.310345	0.493151			473
9	17	18	20	0.310345	0.346154	0.310345	0.514286	0.327273			473
									0.421875	-0.176938	473
17	21	8	18	0.485714	0.447368	0.485714	0.275862	0.465753			474
8	18	17	21	0.275862	0.307692	0.275862	0.485714	0.290909			474
									0.390625	-0.240557	474
14	18	11	21	0.4	0.4375	0.4	0.37931	0.41791			475
11	21	14	18	0.37931	0.34375	0.37931	0.4	0.360656			475
									0.390625	-0.21875	475
14	9	26	15	0.482759	0.608696	0.482759	0.742857	0.538462			476
26	15	14	9	0.742857	0.634146	0.742857	0.482759	0.684211			476
									0.625	0.229689	476
15	13	22	14	0.517241	0.535714	0.517241	0.628571	0.526316			477
22	14	15	13	0.628571	0.611111	0.628571	0.517241	0.619718			477
									0.578125	0.146245	477
21	15	14	14	0.6	0.583333	0.6	0.482759	0.591549			478
14	14	21	15	0.482759	0.5	0.482759	0.6	0.491228			478
									0.546875	0.083004	478
22	10	19	13	0.628571	0.6875	0.628571	0.655172	0.656716			479
19	13	22	10	0.655172	0.59375	0.655172	0.628571	0.622951			479
									0.640625	0.28125	479
14	18	11	21	0.4	0.4375	0.4	0.37931	0.41791			480
11	21	14	18	0.37931	0.34375	0.37931	0.4	0.360656			480
									0.390625	-0.21875	480
20	16	13	15	0.571429	0.555556	0.571429	0.448276	0.56338			481
13	15	20	16	0.448276	0.464286	0.448276	0.571429	0.45614			481
									0.515625	0.0197628	481
11	14	21	18	0.37931	0.44	0.37931	0.6	0.407407			482
21	18	11	14	0.6	0.538462	0.6	0.37931	0.567568			482
									0.5	-0.0209372	482
19	20	9	16	0.542857	0.487179	0.542857	0.310345	0.513514			483
9	16	19	20	0.310345	0.36	0.310345	0.542857	0.333333			483
									0.4375	-0.148554	483
17	18	17	12	0.586207	0.485714	0.586207	0.485714	0.53125			484
17	12	17	18	0.485714	0.586207	0.485714	0.586207	0.53125			484
									0.53125	0.070668	484
16	20	9	19	0.457143	0.444444	0.457143	0.310345	0.450704			485
9	19	16	20	0.310345	0.321429	0.310345	0.457143	0.315789			485
									0.390625	-0.233202	485
20	18	11	15	0.571429	0.526316	0.571429	0.37931	0.547945			486
11	15	20	18	0.37931	0.423077	0.37931	0.571429	0.4			486
									0.484375	-0.0497018	486
20	18	11	15	0.571429	0.526316	0.571429	0.37931	0.547945			487
11	15	20	18	0.37931	0.423077	0.37931	0.571429	0.4			487
									0.484375	-0.0497018	487
19	18	11	16	0.542857	0.513514	0.542857	0.37931	0.527778			488
11	16	19	18	0.37931	0.407407	0.37931	0.542857	0.392857			488
									0.46875	-0.0782953	488
14	16	19	15	0.482759	0.466667	0.482759	0.542857	0.474576			489
19	15	14	16	0.542857	0.558824	0.542857	0.482759	0.550725			489
									0.515625	0.0255403	489
17	13	22	12	0.586207	0.566667	0.586207	0.628571	0.576271			490
22	12	17	13	0.628571	0.647059	0.628571	0.586207	0.637681			490
									0.609375	0.214145	490
11	17	18	18	0.37931	0.392857	0.37931	0.514286	0.385965			491
18	18	11	17	0.514286	0.5	0.514286	0.37931	0.507042			491
									0.453125	-0.106719	491
8	18	17	21	0.275862	0.307692	0.275862	0.485714	0.290909			492
17	21	8	18	0.485714	0.447368	0.485714	0.275862	0.465753			492
									0.390625	-0.240557	492
18	11	24	11	0.62069	0.62069	0.62069	0.685714	0.62069			493
24	11	18	11	0.685714	0.685714	0.685714	0.62069	0.685714			493
									0.65625	0.306404	493
12	16	19	17	0.413793	0.428571	0.413793	0.542857	0.421053			494
19	17	12	16	0.542857	0.527778	0.542857	0.413793	0.535211			494
									0.484375	-0.0434783	494
18	19	10	17	0.514286	0.486486	0.514286	0.344828	0.5			495
10	17	18	19	0.344828	0.37037	0.344828	0.514286	0.357143			495
									0.4375	-0.141724	495
12	15	20	17	0.413793	0.444444	0.413793	0.571429	0.428571			496
20	17	12	15	0.571429	0.540541	0.571429	0.413793	0.555556			496
									0.5	-0.0148662	496
23	16	13	12	0.657143	0.589744	0.657143	0.448276	0.621622			497
13	12	23	16	0.448276	0.52	0.448276	0.657143	0.481481			497
									0.5625	0.10668	497
24	18	11	11	0.685714	0.571429	0.685714	0.37931	0.623377			498
11	11	24	18	0.37931	0.5	0.37931	0.685714	0.431373			498
									0.546875	0.0663984	498
7	21	14	22	0.241379	0.25	0.241379	0.4	0.245614			499
14	22	7	21	0.4	0.388889	0.4	0.241379	0.394366			499
									0.328125	-0.359684	499
10	25	10	19	0.344828	0.285714	0.344828	0.285714	0.3125			500
10	19	10	25	0.285714	0.344828	0.285714	0.344828	0.3125			500
									0.3125	-0.36302	500
10	19	16	19	0.344828	0.344828	0.344828	0.457143	0.344828			501
16	19	10	19	0.457143	0.457143	0.457143	0.344828	0.457143			501
									0.40625	-0.19803	501
10	10	25	19	0.344828	0.5	0.344828	0.714286	0.408163			502
25	19	10	10	0.714286	0.568182	0.714286	0.344828	0.632911			502
									0.546875	0.0607287	502
20	20	9	15	0.571429	0.5	0.571429	0.310345	0.533333			503
9	15	20	20	0.310345	0.375	0.310345	0.571429	0.339623			503
									0.453125	-0.12	503
15	10	25	14	0.517241	0.6	0.517241	0.714286	0.555556			504
25	14	15	10	0.714286	0.641026	0.714286	0.517241	0.675676			504
									0.625	0.234297	504
11	14	21	18	0.37931	0.44	0.37931	0.6	0.407407			505
21	18	11	14	0.6	0.538462	0.6	0.37931	0.567568			505
									0.5	-0.0209372	505
22	13	16	13	0.628571	0.628571	0.628571	0.551724	0.628571			506
16	13	22	13	0.551724	0.551724	0.551724	0.628571	0.551724			506
									0.59375	0.180296	506
23	15	14	12	0.657143	0.605263	0.657143	0.482759	0.630137			507
14	12	23	15	0.482759	0.538462	0.482759	0.657143	0.509091			507
									0.578125	0.141153	507
15	11	24	14	0.517241	0.576923	0.517241	0.685714	0.545455			508
24	14	15	11	0.685714	0.631579	0.685714	0.517241	0.657534			508
									0.609375	0.204771	508
24	12	17	11	0.685714	0.666667	0.685714	0.586207	0.676056			509
17	11	24	12	0.586207	0.607143	0.586207	0.685714	0.596491			509
									0.640625	0.272727	509
12	14	21	17	0.413793	0.461538	0.413793	0.6	0.436364			510
21	17	12	14	0.6	0.552632	0.6	0.413793	0.575342			510
									0.515625	0.0139165	510
10	15	20	19	0.344828	0.4	0.344828	0.571429	0.37037			511
20	19	10	15	0.571429	0.512821	0.571429	0.344828	0.540541			511
									0.46875	-0.0847458	511
10	10	25	19	0.344828	0.5	0.344828	0.714286	0.408163			512
25	19	10	10	0.714286	0.568182	0.714286	0.344828	0.632911			512
									0.546875	0.0607287	512
19	16	13	16	0.542857	0.542857	0.542857	0.448276	0.542857			513
13	16	19	16	0.448276	0.448276	0.448276	0.542857	0.448276			513
									0.5	-0.008867	513
13	16	19	16	0.448276	0.448276	0.448276	0.542857	0.448276			514
19	16	13	16	0.542857	0.542857	0.542857	0.448276	0.542857			514
									0.5	-0.008867	514
20	15	14	15	0.571429	0.571429	0.571429	0.482759	0.571429			515
14	15	20	15	0.482759	0.482759	0.482759	0.571429	0.482759			515
									0.53125	0.0541872	515
8	20	9	27	0.228571	0.285714	0.228571	0.310345	0.253968			516
9	27	8	20	0.310345	0.25	0.310345	0.228571	0.276923			516
									0.265625	-0.451737	516
14	11	24	15	0.482759	0.56	0.482759	0.685714	0.518519			517
24	15	14	11	0.685714	0.615385	0.685714	0.482759	0.648649			517
									0.59375	0.170489	517
14	23	6	21	0.4	0.378378	0.4	0.206897	0.388889			518
6	21	14	23	0.206897	0.222222	0.206897	0.4	0.214286			518
									0.3125	-0.395441	518
24	15	14	11	0.685714	0.615385	0.685714	0.482759	0.648649			519
14	11	24	15	0.482759	0.56	0.482759	0.685714	0.518519			519
									0.59375	0.170489	519
10	18	17	19	0.344828	0.357143	0.344828	0.485714	0.350877			520
17	19	10	18	0.485714	0.472222	0.485714	0.344828	0.478873			520
									0.421875	-0.16996	520
13	18	17	16	0.448276	0.419355	0.448276	0.485714	0.433333			521
17	16	13	18	0.485714	0.515152	0.485714	0.448276	0.5			521
									0.46875	-0.0656219	521
14	14	21	15	0.482759	0.5	0.482759	0.6	0.491228			522
21	15	14	14	0.6	0.583333	0.6	0.482759	0.591549			522
									0.546875	0.083004	522
19	16	13	16	0.542857	0.542857	0.542857	0.448276	0.542857			523
13	16	19	16	0.448276	0.448276	0.448276	0.542857	0.448276			523
									0.5	-0.008867	523
23	13	16	12	0.657143	0.638889	0.657143	0.551724	0.647887			524
16	12	23	13	0.551724	0.571429	0.551724	0.657143	0.561404			524
									0.609375	0.209486	524
10	21	14	19	0.344828	0.322581	0.344828	0.4	0.333333			525
14	19	10	21	0.4	0.424242	0.4	0.344828	0.411765			525
									0.375	-0.253673	525
5	19	16	24	0.172414	0.208333	0.172414	0.457143	0.188679			526
16	24	5	19	0.457143	0.4	0.457143	0.172414	0.426667			526
									0.328125	-0.376	526
20	20	9	15	0.571429	0.5	0.571429	0.310345	0.533333			527
9	15	20	20	0.310345	0.375	0.310345	0.571429	0.339623			527
									0.453125	-0.12	527
15	13	22	14	0.517241	0.535714	0.517241	0.628571	0.526316			528
22	14	15	13	0.628571	0.611111	0.628571	0.517241	0.619718			528
									0.578125	0.146245	528
5	26	9	24	0.172414	0.16129	0.172414	0.257143	0.166667			529
9	24	5	26	0.257143	0.272727	0.257143	0.172414	0.264706			529
									0.21875	-0.567091	529
17	20	9	18	0.485714	0.459459	0.485714	0.310345	0.472222			530
9	18	17	20	0.310345	0.333333	0.310345	0.485714	0.321429			530
									0.40625	-0.205154	530
12	15	20	17	0.413793	0.444444	0.413793	0.571429	0.428571			531
20	17	12	15	0.571429	0.540541	0.571429	0.413793	0.555556			531
									0.5	-0.0148662	531
19	20	9	16	0.542857	0.487179	0.542857	0.310345	0.513514			532
9	16	19	20	0.310345	0.36	0.310345	0.542857	0.333333			532
									0.4375	-0.148554	532
15	14	21	14	0.517241	0.517241	0.517241	0.6	0.517241			533
21	14	15	14	0.6	0.6	0.6	0.517241	0.6			533
									0.5625	0.117241	533
21	17	12	14	0.6	0.552632	0.6	0.413793	0.575342			534
12	14	21	17	0.413793	0.461538	0.413793	0.6	0.436364			534
									0.515625	0.0139165	534
23	17	12	12	0.657143	0.575	0.657143	0.413793	0.613333			535
12	12	23	17	0.413793	0.5	0.413793	0.657143	0.45283			535
									0.546875	0.072	535
26	12	17	9	0.742857	0.684211	0.742857	0.586207	0.712329			536
17	9	26	12	0.586207	0.653846	0.586207	0.742857	0.618182			536
									0.671875	0.332008	536
18	19	10	17	0.514286	0.486486	0.514286	0.344828	0.5			537
10	17	18	19	0.344828	0.37037	0.344828	0.514286	0.357143			537
									0.4375	-0.141724	537
19	14	15	16	0.542857	0.575758	0.542857	0.517241	0.558824			538
15	16	19	14	0.517241	0.483871	0.517241	0.542857	0.5			538
									0.53125	0.0597453	538
22	15	14	13	0.628571	0.594595	0.628571	0.482759	0.611111			539
14	13	22	15	0.482759	0.518519	0.482759	0.628571	0.5			539
									0.5625	0.111992	539
4	17	18	25	0.137931	0.190476	0.137931	0.514286	0.16			540
18	25	4	17	0.514286	0.418605	0.514286	0.137931	0.461538			540
									0.34375	-0.356206	540
20	19	10	15	0.571429	0.512821	0.571429	0.344828	0.540541			541
10	15	20	19	0.344828	0.4	0.344828	0.571429	0.37037			541
									0.46875	-0.0847458	541
17	18	11	18	0.485714	0.485714	0.485714	0.37931	0.485714			542
11	18	17	18	0.37931	0.37931	0.37931	0.485714	0.37931			542
									0.4375	-0.134975	542
19	18	11	16	0.542857	0.513514	0.542857	0.37931	0.527778			543
11	16	19	18	0.37931	0.407407	0.37931	0.542857	0.392857			543
									0.46875	-0.0782953	543
17	18	11	18	0.485714	0.485714	0.485714	0.37931	0.485714			544
11	18	17	18	0.37931	0.37931	0.37931	0.485714	0.37931			544
									0.4375	-0.134975	544
23	14	15	12	0.657143	0.621622	0.657143	0.517241	0.638889			545
15	12	23	14	0.517241	0.555556	0.517241	0.657143	0.535714			545
									0.59375	0.175421	545
22	19	10	13	0.628571	0.536585	0.628571	0.344828	0.578947			546
10	13	22	19	0.344828	0.434783	0.344828	0.628571	0.384615			546
									0.5	-0.0270812	546
21	21	8	14	0.6	0.5	0.6	0.275862	0.545455			547
8	14	21	21	0.275862	0.363636	0.275862	0.6	0.313725			547
									0.453125	-0.126761	547
15	14	21	14	0.517241	0.517241	0.517241	0.6	0.517241			548
21	14	15	14	0.6	0.6	0.6	0.517241	0.6			548
									0.5625	0.117241	548
24	17	12	11	0.685714	0.585366	0.685714	0.413793	0.631579			549
12	11	24	17	0.413793	0.521739	0.413793	0.685714	0.461538			549
									0.5625	0.101304	549
17	21	8	18	0.485714	0.447368	0.485714	0.275862	0.465753			550
8	18	17	21	0.275862	0.307692	0.275862	0.485714	0.290909			550
									0.390625	-0.240557	550
8	12	23	21	0.275862	0.4	0.275862	0.657143	0.326531			551
23	21	8	12	0.657143	0.522727	0.657143	0.275862	0.582278			551
									0.484375	-0.0688259	551
7	18	17	22	0.241379	0.28	0.241379	0.485714	0.259259			552
17	22	7	18	0.485714	0.435897	0.485714	0.241379	0.459459			552
									0.375	-0.276171	552
21	14	15	14	0.6	0.6	0.6	0.517241	0.6			553
15	14	21	14	0.517241	0.517241	0.517241	0.6	0.517241			553
									0.5625	0.117241	553
20	15	14	15	0.571429	0.571429	0.571429	0.482759	0.571429			554
14	15	20	15	0.482759	0.482759	0.482759	0.571429	0.482759			554
									0.53125	0.0541872	554
13	15	20	16	0.448276	0.464286	0.448276	0.571429	0.45614			555
20	16	13	15	0.571429	0.555556	0.571429	0.448276	0.56338			555
									0.515625	0.0197628	555
18	17	12	17	0.514286	0.514286	0.514286	0.413793	0.514286			556
12	17	18	17	0.413793	0.413793	0.413793	0.514286	0.413793			556
									0.46875	-0.0719212	556
15	10	25	14	0.517241	0.6	0.517241	0.714286	0.555556			557
25	14	15	10	0.714286	0.641026	0.714286	0.517241	0.675676			557
									0.625	0.234297	557
18	16	13	17	0.514286	0.529412	0.514286	0.448276	0.521739			558
13	17	18	16	0.448276	0.433333	0.448276	0.514286	0.440678			558
									0.484375	-0.0373281	558
22	16	13	13	0.628571	0.578947	0.628571	0.448276	0.60274			559
13	13	22	16	0.448276	0.5	0.448276	0.628571	0.472727			559
									0.546875	0.0775348	559
20	15	14	15	0.571429	0.571429	0.571429	0.482759	0.571429			560
14	15	20	15	0.482759	0.482759	0.482759	0.571429	0.482759			560
									0.53125	0.0541872	560
12	13	22	17	0.413793	0.48	0.413793	0.628571	0.444444			561
22	17	12	13	0.628571	0.564103	0.628571	0.413793	0.594595			561
									0.53125	0.0428714	561
20	19	10	15	0.571429	0.512821	0.571429	0.344828	0.540541			562
10	15	20	19	0.344828	0.4	0.344828	0.571429	0.37037			562
									0.46875	-0.0847458	562
19	17	12	16	0.542857	0.527778	0.542857	0.413793	0.535211			563
12	16	19	17	0.413793	0.428571	0.413793	0.542857	0.421053			563
									0.484375	-0.0434783	563
21	17	12	14	0.6	0.552632	0.6	0.413793	0.575342			564
12	14	21	17	0.413793	0.461538	0.413793	0.6	0.436364			564
									0.515625	0.0139165	564
19	17	12	16	0.542857	0.527778	0.542857	0.413793	0.535211			565
12	16	19	17	0.413793	0.428571	0.413793	0.542857	0.421053			565
									0.484375	-0.0434783	565
10	16	19	19	0.344828	0.384615	0.344828	0.542857	0.363636			566
19	19	10	16	0.542857	0.5	0.542857	0.344828	0.520548			566
									0.453125	-0.11332	566
21	17	12	14	0.6	0.552632	0.6	0.413793	0.575342			567
12	14	21	17	0.413793	0.461538	0.413793	0.6	0.436364			567
									0.515625	0.0139165	567
21	16	13	14	0.6	0.567568	0.6	0.448276	0.583333			568
13	14	21	16	0.448276	0.481481	0.448276	0.6	0.464286			568
									0.53125	0.0485629	568
15	14	21	14	0.517241	0.517241	0.517241	0.6	0.517241			569
21	14	15	14	0.6	0.6	0.6	0.517241	0.6			569
									0.5625	0.117241	569
16	16	13	19	0.457143	0.5	0.457143	0.448276	0.477612			570
13	19	16	16	0.448276	0.40625	0.448276	0.457143	0.42623			570
									0.453125	-0.09375	570
11	12	23	18	0.37931	0.478261	0.37931	0.657143	0.423077			571
23	18	11	12	0.657143	0.560976	0.657143	0.37931	0.605263			571
									0.53125	0.0371113	571
21	20	9	14	0.6	0.512195	0.6	0.310345	0.552632			572
9	14	21	20	0.310345	0.391304	0.310345	0.6	0.346154			572
									0.46875	-0.0912738	572
12	13	22	17	0.413793	0.48	0.413793	0.628571	0.444444			573
22	17	12	13	0.628571	0.564103	0.628571	0.413793	0.594595			573
									0.53125	0.0428714	573
17	17	18	12	0.586207	0.5	0.586207	0.514286	0.539683			574
18	12	17	17	0.514286	0.6	0.514286	0.586207	0.553846			574
									0.546875	0.0990291	574
9	16	19	20	0.310345	0.36	0.310345	0.542857	0.333333			575
19	20	9	16	0.542857	0.487179	0.542857	0.310345	0.513514			575
									0.4375	-0.148554	575
11	12	23	18	0.37931	0.478261	0.37931	0.657143	0.423077			576
23	18	11	12	0.657143	0.560976	0.657143	0.37931	0.605263			576
									0.53125	0.0371113	576
7	17	18	22	0.241379	0.291667	0.241379	0.514286	0.264151			577
18	22	7	17	0.514286	0.45	0.514286	0.241379	0.48			577
									0.390625	-0.248	577
23	15	14	12	0.657143	0.605263	0.657143	0.482759	0.630137			578
14	12	23	15	0.482759	0.538462	0.482759	0.657143	0.509091			578
									0.578125	0.141153	578
20	10	25	9	0.689655	0.666667	0.689655	0.714286	0.677966			579
25	9	20	10	0.714286	0.735294	0.714286	0.689655	0.724638			579
									0.703125	0.40275	579
15	11	24	14	0.517241	0.576923	0.517241	0.685714	0.545455			580
24	14	15	11	0.685714	0.631579	0.685714	0.517241	0.657534			580
									0.609375	0.204771	580
21	15	14	14	0.6	0.583333	0.6	0.482759	0.591549			581
14	14	21	15	0.482759	0.5	0.482759	0.6	0.491228			581
									0.546875	0.083004	581
21	16	13	14	0.6	0.567568	0.6	0.448276	0.583333			582
13	14	21	16	0.448276	0.481481	0.448276	0.6	0.464286			582
									0.53125	0.0485629	582
18	19	10	17	0.514286	0.486486	0.514286	0.344828	0.5			583
10	17	18	19	0.344828	0.37037	0.344828	0.514286	0.357143			583
									0.4375	-0.141724	583
15	19	10	20	0.428571	0.441176	0.428571	0.344828	0.434783			584
10	20	15	19	0.344828	0.333333	0.344828	0.428571	0.338983			584
									0.390625	-0.225933	584
21	15	14	14	0.6	0.583333	0.6	0.482759	0.591549			585
14	14	21	15	0.482759	0.5	0.482759	0.6	0.491228			585
									0.546875	0.083004	585
19	16	13	16	0.542857	0.542857	0.542857	0.448276	0.542857			586
13	16	19	16	0.448276	0.448276	0.448276	0.542857	0.448276			586
									0.5	-0.008867	586
20	16	13	15	0.571429	0.555556	0.571429	0.448276	0.56338			587
13	15	20	16	0.448276	0.464286	0.448276	0.571429	0.45614			587
									0.515625	0.0197628	587
22	13	16	13	0.628571	0.628571	0.628571	0.551724	0.628571			588
16	13	22	13	0.551724	0.551724	0.551724	0.628571	0.551724			588
									0.59375	0.180296	588
22	19	10	13	0.628571	0.536585	0.628571	0.344828	0.578947			589
10	13	22	19	0.344828	0.434783	0.344828	0.628571	0.384615			589
									0.5	-0.0270812	589
23	14	15	12	0.657143	0.621622	0.657143	0.517241	0.638889			590
15	12	23	14	0.517241	0.555556	0.517241	0.657143	0.535714			590
									0.59375	0.175421	590
13	15	20	16	0.448276	0.464286	0.448276	0.571429	0.45614			591
20	16	13	15	0.571429	0.555556	0.571429	0.448276	0.56338			591
									0.515625	0.0197628	591
23	16	13	12	0.657143	0.589744	0.657143	0.448276	0.621622			592
13	12	23	16	0.448276	0.52	0.448276	0.657143	0.481481			592
									0.5625	0.10668	592
20	13	16	15	0.571429	0.606061	0.571429	0.551724	0.588235			593
16	15	20	13	0.551724	0.516129	0.551724	0.571429	0.533333			593
									0.5625	0.122429	593
15	17	12	20	0.428571	0.46875	0.428571	0.413793	0.447761			594
12	20	15	17	0.413793	0.375	0.413793	0.428571	0.393443			594
									0.421875	-0.15625	594
18	21	8	17	0.514286	0.461538	0.514286	0.275862	0.486486			595
8	17	18	21	0.275862	0.32	0.275862	0.514286	0.296296			595
									0.40625	-0.212363	595
11	12	23	18	0.37931	0.478261	0.37931	0.657143	0.423077			596
23	18	11	12	0.657143	0.560976	0.657143	0.37931	0.605263			596
									0.53125	0.0371113	596
15	22	7	20	0.428571	0.405405	0.428571	0.241379	0.416667			597
7	20	15	22	0.241379	0.259259	0.241379	0.428571	0.25			597
									0.34375	-0.332012	597
7	22	13	22	0.241379	0.241379	0.241379	0.371429	0.241379			598
13	22	7	22	0.371429	0.371429	0.371429	0.241379	0.371429			598
									0.3125	-0.387192	598
22	16	13	13	0.628571	0.578947	0.628571	0.448276	0.60274			599
13	13	22	16	0.448276	0.5	0.448276	0.628571	0.472727			599
									0.546875	0.0775348	599
9	12	23	20	0.310345	0.428571	0.310345	0.657143	0.36			600
23	20	9	12	0.657143	0.534884	0.657143	0.310345	0.589744			600
									0.5	-0.0332997	600
16	19	10	19	0.457143	0.457143	0.457143	0.344828	0.457143			601
10	19	16	19	0.344828	0.344828	0.344828	0.457143	0.344828			601
									0.40625	-0.19803	601
19	18	11	16	0.542857	0.513514	0.542857	0.37931	0.527778			602
11	16	19	18	0.37931	0.407407	0.37931	0.542857	0.392857			602
									0.46875	-0.0782953	602
22	13	16	13	0.628571	0.628571	0.628571	0.551724	0.628571			603
16	13	22	13	0.551724	0.551724	0.551724	0.628571	0.551724			603
									0.59375	0.180296	603
12	24	5	23	0.342857	0.333333	0.342857	0.172414	0.338028			604
5	23	12	24	0.172414	0.178571	0.172414	0.342857	0.175439			604
									0.265625	-0.486166	604
18	22	7	17	0.514286	0.45	0.514286	0.241379	0.48			605
7	17	18	22	0.241379	0.291667	0.241379	0.514286	0.264151			605
									0.390625	-0.248	605
20	19	10	15	0.571429	0.512821	0.571429	0.344828	0.540541			606
10	15	20	19	0.344828	0.4	0.344828	0.571429	0.37037			606
									0.46875	-0.0847458	606
18	17	12	17	0.514286	0.514286	0.514286	0.413793	0.514286			607
12	17	18	17	0.413793	0.413793	0.413793	0.514286	0.413793			607
									0.46875	-0.0719212	607
9	16	19	20	0.310345	0.36	0.310345	0.542857	0.333333			608
19	20	9	16	0.542857	0.487179	0.542857	0.310345	0.513514			608
									0.4375	-0.148554	608
17	18	11	18	0.485714	0.485714	0.485714	0.37931	0.485714			609
11	18	17	18	0.37931	0.37931	0.37931	0.485714	0.37931			609
									0.4375	-0.134975	609
23	18	11	12	0.657143	0.560976	0.657143	0.37931	0.605263			610
11	12	23	18	0.37931	0.478261	0.37931	0.657143	0.423077			610
									0.53125	0.0371113	610
17	17	12	18	0.485714	0.5	0.485714	0.413793	0.492754			611
12	18	17	17	0.413793	0.4	0.413793	0.485714	0.40678			611
									0.453125	-0.100196	611
16	13	22	13	0.551724	0.551724	0.551724	0.628571	0.551724			612
22	13	16	13	0.628571	0.628571	0.628571	0.551724	0.628571			612
									0.59375	0.180296	612
12	23	6	23	0.342857	0.342857	0.342857	0.206897	0.342857			613
6	23	12	23	0.206897	0.206897	0.206897	0.342857	0.206897			613
									0.28125	-0.450246	613
23	18	11	12	0.657143	0.560976	0.657143	0.37931	0.605263			614
11	12	23	18	0.37931	0.478261	0.37931	0.657143	0.423077			614
									0.53125	0.0371113	614
24	18	11	11	0.685714	0.571429	0.685714	0.37931	0.623377			615
11	11	24	18	0.37931	0.5	0.37931	0.685714	0.431373			615
									0.546875	0.0663984	615
21	13	16	14	0.6	0.617647	0.6	0.551724	0.608696			616
16	14	21	13	0.551724	0.533333	0.551724	0.6	0.542373			616
									0.578125	0.151277	616
23	17	12	12	0.657143	0.575	0.657143	0.413793	0.613333			617
12	12	23	17	0.413793	0.5	0.413793	0.657143	0.45283			617
									0.546875	0.072	617
19	19	10	16	0.542857	0.5	0.542857	0.344828	0.520548			618
10	16	19	19	0.344828	0.384615	0.344828	0.542857	0.363636			618
									0.453125	-0.11332	618
18	19	10	17	0.514286	0.486486	0.514286	0.344828	0.5			619
10	17	18	19	0.344828	0.37037	0.344828	0.514286	0.357143			619
									0.4375	-0.141724	619
24	18	11	11	0.685714	0.571429	0.685714	0.37931	0.623377			620
11	11	24	18	0.37931	0.5	0.37931	0.685714	0.431373			620
									0.546875	0.0663984	620
18	16	13	17	0.514286	0.529412	0.514286	0.448276	0.521739			621
13	17	18	16	0.448276	0.433333	0.448276	0.514286	0.440678			621
									0.484375	-0.0373281	621
14	16	19	15	0.482759	0.466667	0.482759	0.542857	0.474576			622
19	15	14	16	0.542857	0.558824	0.542857	0.482759	0.550725			622
									0.515625	0.0255403	622
23	17	12	12	0.657143	0.575	0.657143	0.413793	0.613333			623
12	12	23	17	0.413793	0.5	0.413793	0.657143	0.45283			623
									0.546875	0.072	623
21	20	9	14	0.6	0.512195	0.6	0.310345	0.552632			624
9	14	21	20	0.310345	0.391304	0.310345	0.6	0.346154			624
									0.46875	-0.0912738	624
28	17	12	7	0.8	0.622222	0.8	0.413793	0.7			625
12	7	28	17	0.413793	0.631579	0.413793	0.8	0.5			625
									0.625	0.220305	625
9	15	20	20	0.310345	0.375	0.310345	0.571429	0.339623			626
20	20	9	15	0.571429	0.5	0.571429	0.310345	0.533333			626
									0.453125	-0.12	626
9	15	20	20	0.310345	0.375	0.310345	0.571429	0.339623			627
20	20	9	15	0.571429	0.5	0.571429	0.310345	0.533333			627
									0.453125	-0.12	627
8	14	21	21	0.275862	0.363636	0.275862	0.6	0.313725			628
21	21	8	14	0.6	0.5	0.6	0.275862	0.545455			628
									0.453125	-0.126761	628
9	19	16	20	0.310345	0.321429	0.310345	0.457143	0.315789			629
16	20	9	19	0.457143	0.444444	0.457143	0.310345	0.450704			629
									0.390625	-0.233202	629
21	20	9	14	0.6	0.512195	0.6	0.310345	0.552632			630
9	14	21	20	0.310345	0.391304	0.310345	0.6	0.346154			630
									0.46875	-0.0912738	630
19	13	22	10	0.655172	0.59375	0.655172	0.628571	0.622951			631
22	10	19	13	0.628571	0.6875	0.628571	0.655172	0.656716			631
									0.640625	0.28125	631
19	17	12	16	0.542857	0.527778	0.542857	0.413793	0.535211			632
12	16	19	17	0.413793	0.428571	0.413793	0.542857	0.421053			632
									0.484375	-0.0434783	632
8	19	16	21	0.275862	0.296296	0.275862	0.457143	0.285714			633
16	21	8	19	0.457143	0.432432	0.457143	0.275862	0.444444			633
									0.375	-0.268583	633
15	14	21	14	0.517241	0.517241	0.517241	0.6	0.517241			634
21	14	15	14	0.6	0.6	0.6	0.517241	0.6			634
									0.5625	0.117241	634
23	15	14	12	0.657143	0.605263	0.657143	0.482759	0.630137			635
14	12	23	15	0.482759	0.538462	0.482759	0.657143	0.509091			635
									0.578125	0.141153	635
18	18	11	17	0.514286	0.5	0.514286	0.37931	0.507042			636
11	17	18	18	0.37931	0.392857	0.37931	0.514286	0.385965			636
									0.453125	-0.106719	636
14	21	8	21	0.4	0.4	0.4	0.275862	0.4			637
8	21	14	21	0.275862	0.275862	0.275862	0.4	0.275862			637
									0.34375	-0.324138	637
15	12	23	14	0.517241	0.555556	0.517241	0.657143	0.535714			638
23	14	15	12	0.657143	0.621622	0.657143	0.517241	0.638889			638
									0.59375	0.175421	638
20	13	16	15	0.571429	0.606061	0.571429	0.551724	0.588235			639
16	15	20	13	0.551724	0.516129	0.551724	0.571429	0.533333			639
									0.5625	0.122429	639
11	15	20	18	0.37931	0.423077	0.37931	0.571429	0.4			640
20	18	11	15	0.571429	0.526316	0.571429	0.37931	0.547945			640
									0.484375	-0.0497018	640
21	14	15	14	0.6	0.6	0.6	0.517241	0.6			641
15	14	21	14	0.517241	0.517241	0.517241	0.6	0.517241			641
									0.5625	0.117241	641
18	22	7	17	0.514286	0.45	0.514286	0.241379	0.48			642
7	17	18	22	0.241379	0.291667	0.241379	0.514286	0.264151			642
									0.390625	-0.248	642
9	15	20	20	0.310345	0.375	0.310345	0.571429	0.339623			643
20	20	9	15	0.571429	0.5	0.571429	0.310345	0.533333			643
									0.453125	-0.12	643
22	15	14	13	0.628571	0.594595	0.628571	0.482759	0.611111			644
14	13	22	15	0.482759	0.518519	0.482759	0.628571	0.5			644
									0.5625	0.111992	644
27	12	17	8	0.771429	0.692308	0.771429	0.586207	0.72973			645
17	8	27	12	0.586207	0.68	0.586207	0.771429	0.62963			645
									0.6875	0.361914	645
16	14	21	13	0.551724	0.533333	0.551724	0.6	0.542373			646
21	13	16	14	0.6	0.617647	0.6	0.551724	0.608696			646
									0.578125	0.151277	646
14	17	18	15	0.482759	0.451613	0.482759	0.514286	0.466667			647
18	15	14	17	0.514286	0.545455	0.514286	0.482759	0.529412			647
									0.5	-0.0029383	647
12	14	21	17	0.413793	0.461538	0.413793	0.6	0.436364			648
21	17	12	14	0.6	0.552632	0.6	0.413793	0.575342			648
									0.515625	0.0139165	648
7	23	12	22	0.241379	0.233333	0.241379	0.342857	0.237288			649
12	22	7	23	0.342857	0.352941	0.342857	0.241379	0.347826			649
									0.296875	-0.414538	649
21	15	14	14	0.6	0.583333	0.6	0.482759	0.591549			650
14	14	21	15	0.482759	0.5	0.482759	0.6	0.491228			650
									0.546875	0.083004	650
12	13	22	17	0.413793	0.48	0.413793	0.628571	0.444444			651
22	17	12	13	0.628571	0.564103	0.628571	0.413793	0.594595			651
									0.53125	0.0428714	651
21	20	9	14	0.6	0.512195	0.6	0.310345	0.552632			652
9	14	21	20	0.310345	0.391304	0.310345	0.6	0.346154			652
									0.46875	-0.0912738	652
19	19	10	16	0.542857	0.5	0.542857	0.344828	0.520548			653
10	16	19	19	0.344828	0.384615	0.344828	0.542857	0.363636			653
									0.453125	-0.11332	653
9	18	17	20	0.310345	0.333333	0.310345	0.485714	0.321429			654
17	20	9	18	0.485714	0.459459	0.485714	0.310345	0.472222			654
									0.40625	-0.205154	654
21	20	9	14	0.6	0.512195	0.6	0.310345	0.552632			655
9	14	21	20	0.310345	0.391304	0.310345	0.6	0.346154			655
									0.46875	-0.0912738	655
22	16	13	13	0.628571	0.578947	0.628571	0.448276	0.60274			656
13	13	22	16	0.448276	0.5	0.448276	0.628571	0.472727			656
									0.546875	0.0775348	656
16	15	20	13	0.551724	0.516129	0.551724	0.571429	0.533333			657
20	13	16	15	0.571429	0.606061	0.571429	0.551724	0.588235			657
									0.5625	0.122429	657
16	10	25	13	0.551724	0.615385	0.551724	0.714286	0.581818			658
25	13	16	10	0.714286	0.657895	0.714286	0.551724	0.684932			658
									0.640625	0.26839	658
18	20	9	17	0.514286	0.473684	0.514286	0.310345	0.493151			659
9	17	18	20	0.310345	0.346154	0.310345	0.514286	0.327273			659
									0.421875	-0.176938	659
12	14	21	17	0.413793	0.461538	0.413793	0.6	0.436364			660
21	17	12	14	0.6	0.552632	0.6	0.413793	0.575342			660
									0.515625	0.0139165	660
18	19	10	17	0.514286	0.486486	0.514286	0.344828	0.5			661
10	17	18	19	0.344828	0.37037	0.344828	0.514286	0.357143			661
									0.4375	-0.141724	661
27	16	13	8	0.771429	0.627907	0.771429	0.448276	0.692308			662
13	8	27	16	0.448276	0.619048	0.448276	0.771429	0.52			662
									0.625	0.225025	662
16	15	20	13	0.551724	0.516129	0.551724	0.571429	0.533333			663
20	13	16	15	0.571429	0.606061	0.571429	0.551724	0.588235			663
									0.5625	0.122429	663
24	15	14	11	0.685714	0.615385	0.685714	0.482759	0.648649			664
14	11	24	15	0.482759	0.56	0.482759	0.685714	0.518519			664
									0.59375	0.170489	664
26	17	12	9	0.742857	0.604651	0.742857	0.413793	0.666667			665
12	9	26	17	0.413793	0.571429	0.413793	0.742857	0.48			665
									0.59375	0.160444	665
[truncated: 1,002 more rows]

## Sheet: statistical
Accuracy	Cohen's kappa	Iteration
0.71875	0.439143	266
0.703125	0.40275	579
0.703125	0.399209	390			Average
0.6875	0.369458	455			Accuracy	Cohen's kappa
0.6875	0.369458	712			0.497188	-0.0212102
0.6875	0.369458	907
0.6875	0.365709	105
0.6875	0.365709	370
0.6875	0.365709	828
0.6875	0.361914	645
0.6875	0.354188	383
0.671875	0.339882	144
0.671875	0.339882	399
0.671875	0.332008	59
0.671875	0.332008	536
0.671875	0.328	47
0.671875	0.328	131
0.671875	0.328	141
0.671875	0.328	274
0.671875	0.328	311
0.671875	0.328	687
0.671875	0.328	953
0.65625	0.314508	3
0.65625	0.314508	156
0.65625	0.306404	493
0.65625	0.306404	878
0.65625	0.302279	39
0.65625	0.298106	429
0.65625	0.289606	460
0.65625	0.285279	362
0.640625	0.28125	479
0.640625	0.28125	631
0.640625	0.277014	204
0.640625	0.277014	252
0.640625	0.277014	352
0.640625	0.272727	84
0.640625	0.272727	382
0.640625	0.272727	415
0.640625	0.272727	509
0.640625	0.26839	208
0.640625	0.26839	211
0.640625	0.26839	369
0.640625	0.26839	377
0.640625	0.26839	658
0.640625	0.26839	830
0.640625	0.264	685
0.625	0.252191	342
0.625	0.252191	990
0.625	0.247796	41
0.625	0.247796	689
0.625	0.247796	844
0.625	0.24335	179
0.625	0.24335	756
0.625	0.24335	758
0.625	0.23885	267
0.625	0.23885	293
0.625	0.23885	745
0.625	0.234297	67
0.625	0.234297	148
0.625	0.234297	504
0.625	0.234297	557
0.625	0.234297	908
0.625	0.229689	424
0.625	0.229689	476
0.625	0.225025	662
0.625	0.225025	885
0.609375	0.223301	233
0.609375	0.223301	910
0.625	0.220305	625
0.609375	0.21875	207
0.609375	0.21875	236
0.609375	0.214145	48
0.609375	0.214145	247
0.609375	0.214145	490
0.609375	0.214145	892
0.609375	0.209486	21
0.609375	0.209486	74
0.609375	0.209486	150
0.609375	0.209486	209
0.609375	0.209486	524
0.609375	0.209486	851
0.609375	0.204771	35
0.609375	0.204771	203
0.609375	0.204771	375
0.609375	0.204771	508
0.609375	0.204771	580
0.609375	0.204771	677
0.609375	0.204771	798
0.609375	0.2	90
0.609375	0.2	449
0.609375	0.195171	775
0.59375	0.194579	894
0.59375	0.189873	964
0.59375	0.185113	34
0.59375	0.185113	829
0.59375	0.180296	16
0.59375	0.180296	123
0.59375	0.180296	263
0.59375	0.180296	334
0.59375	0.180296	366
0.59375	0.180296	506
0.59375	0.180296	588
0.59375	0.180296	603
0.59375	0.180296	612
0.59375	0.180296	701
0.59375	0.180296	742
0.59375	0.180296	762
0.59375	0.180296	920
0.59375	0.175421	237
0.59375	0.175421	378
0.59375	0.175421	430
0.59375	0.175421	545
0.59375	0.175421	590
0.59375	0.175421	638
0.59375	0.175421	840
0.59375	0.170489	259
0.59375	0.170489	303
0.59375	0.170489	326
0.59375	0.170489	412
0.59375	0.170489	517
0.59375	0.170489	519
0.59375	0.170489	664
0.59375	0.170489	740
0.59375	0.170489	804
0.59375	0.170489	932
0.59375	0.170489	937
0.59375	0.165496	100
0.59375	0.165496	133
0.59375	0.165496	240
0.59375	0.165496	462
0.59375	0.165496	732
0.59375	0.160444	665
0.59375	0.160444	717
0.578125	0.15625	364
0.578125	0.15625	700
0.578125	0.15625	789
0.578125	0.15625	841
0.578125	0.151277	98
0.578125	0.151277	113
0.578125	0.151277	140
0.578125	0.151277	242
0.578125	0.151277	616
0.578125	0.151277	646
0.578125	0.151277	800
0.578125	0.151277	810
0.578125	0.151277	890
0.578125	0.151277	977
0.578125	0.146245	149
0.578125	0.146245	318
0.578125	0.146245	384
0.578125	0.146245	411
0.578125	0.146245	442
0.578125	0.146245	477
0.578125	0.146245	528
0.578125	0.146245	725
0.578125	0.146245	746
0.578125	0.146245	834
0.578125	0.146245	846
0.578125	0.146245	905
0.578125	0.141153	60
0.578125	0.141153	93
0.578125	0.141153	126
0.578125	0.141153	284
0.578125	0.141153	507
0.578125	0.141153	578
0.578125	0.141153	635
0.578125	0.141153	709
0.578125	0.141153	728
0.578125	0.141153	772
0.578125	0.141153	820
0.578125	0.141153	847
0.578125	0.141153	849
0.578125	0.141153	875
0.578125	0.141153	974
0.578125	0.136	85
0.578125	0.136	120
0.578125	0.136	814
0.578125	0.136	986
0.578125	0.130785	306
0.578125	0.130785	466
0.578125	0.130785	848
0.5625	0.127556	769
0.578125	0.125506	38
0.5625	0.122429	40
0.5625	0.122429	91
0.5625	0.122429	307
0.5625	0.122429	593
0.5625	0.122429	639
0.5625	0.122429	657
0.5625	0.122429	663
0.5625	0.122429	705
0.5625	0.122429	733
0.5625	0.122429	922
0.5625	0.117241	22
0.5625	0.117241	114
0.5625	0.117241	299
0.5625	0.117241	533
0.5625	0.117241	548
0.5625	0.117241	553
0.5625	0.117241	569
0.5625	0.117241	634
0.5625	0.117241	641
0.5625	0.117241	704
0.5625	0.117241	822
0.5625	0.111992	116
0.5625	0.111992	175
0.5625	0.111992	297
0.5625	0.111992	373
0.5625	0.111992	539
0.5625	0.111992	644
0.5625	0.111992	690
0.5625	0.111992	738
0.5625	0.111992	793
0.5625	0.111992	801
0.5625	0.111992	995
0.5625	0.10668	9
0.5625	0.10668	33
0.5625	0.10668	57
0.5625	0.10668	172
0.5625	0.10668	225
0.5625	0.10668	350
0.5625	0.10668	391
0.5625	0.10668	497
0.5625	0.10668	592
0.5625	0.10668	832
0.5625	0.10668	898
0.5625	0.10668	944
0.5625	0.10668	947
0.5625	0.10668	997
0.5625	0.101304	29
0.5625	0.101304	409
0.5625	0.101304	471
0.5625	0.101304	549
0.5625	0.101304	683
0.5625	0.101304	943
0.546875	0.0990291	89
0.546875	0.0990291	574
0.5625	0.0958628	108
0.5625	0.0958628	226
0.5625	0.0958628	372
0.546875	0.09375	180
0.546875	0.09375	688
0.546875	0.09375	708
0.546875	0.09375	817
0.546875	0.09375	833
0.546875	0.09375	941
0.546875	0.0884086	52
0.546875	0.0884086	128
0.546875	0.0884086	129
0.546875	0.0884086	190
0.546875	0.0884086	298
0.546875	0.0884086	445
0.546875	0.0884086	448
0.546875	0.0884086	684
0.546875	0.0884086	734
0.546875	0.0884086	797
0.546875	0.083004	137
0.546875	0.083004	196
0.546875	0.083004	218
0.546875	0.083004	265
0.546875	0.083004	278
0.546875	0.083004	394
0.546875	0.083004	401
0.546875	0.083004	478
0.546875	0.083004	522
0.546875	0.083004	581
0.546875	0.083004	585
0.546875	0.083004	650
0.546875	0.083004	719
0.546875	0.083004	739
0.546875	0.083004	770
0.546875	0.083004	780
0.546875	0.083004	802
0.546875	0.083004	805
0.546875	0.0775348	25
0.546875	0.0775348	36
0.546875	0.0775348	55
0.546875	0.0775348	222
0.546875	0.0775348	228
0.546875	0.0775348	291
0.546875	0.0775348	331
0.546875	0.0775348	339
0.546875	0.0775348	367
0.546875	0.0775348	453
0.546875	0.0775348	469
0.546875	0.0775348	559
0.546875	0.0775348	599
0.546875	0.0775348	656
0.546875	0.0775348	765
0.546875	0.0775348	916
0.546875	0.0775348	989
0.546875	0.072	159
0.546875	0.072	216
0.546875	0.072	535
0.546875	0.072	617
0.546875	0.072	623
0.546875	0.072	881
0.546875	0.072	949
0.546875	0.072	980
0.53125	0.070668	484
0.53125	0.070668	694
0.546875	0.0663984	227
0.546875	0.0663984	498
0.546875	0.0663984	615
0.546875	0.0663984	620
0.546875	0.0663984	667
0.546875	0.0663984	680
0.53125	0.0652386	37
0.53125	0.0652386	146
0.53125	0.0652386	444
0.53125	0.0652386	748
0.546875	0.0607287	6
0.546875	0.0607287	502
0.546875	0.0607287	512
0.53125	0.0597453	538
0.53125	0.0541872	65
0.53125	0.0541872	251
0.53125	0.0541872	283
0.53125	0.0541872	396
0.53125	0.0541872	454
0.53125	0.0541872	515
0.53125	0.0541872	554
0.53125	0.0541872	560
0.53125	0.0541872	678
0.53125	0.0541872	818
0.53125	0.0541872	909
0.53125	0.0541872	919
0.53125	0.0485629	4
0.53125	0.0485629	10
0.53125	0.0485629	20
0.53125	0.0485629	194
0.53125	0.0485629	199
0.53125	0.0485629	244
0.53125	0.0485629	262
0.53125	0.0485629	330
0.53125	0.0485629	435
0.53125	0.0485629	437
0.53125	0.0485629	568
0.53125	0.0485629	582
0.53125	0.0485629	737
0.53125	0.0485629	863
0.53125	0.0485629	901
0.53125	0.0485629	963
0.53125	0.0428714	11
0.53125	0.0428714	119
0.53125	0.0428714	162
0.53125	0.0428714	182
0.53125	0.0428714	192
0.53125	0.0428714	255
0.53125	0.0428714	296
0.53125	0.0428714	328
0.53125	0.0428714	413
0.53125	0.0428714	561
0.53125	0.0428714	573
0.53125	0.0428714	651
0.53125	0.0428714	784
0.53125	0.0428714	921
0.53125	0.0428714	942
0.515625	0.042471	239
0.53125	0.0371113	12
0.53125	0.0371113	347
0.53125	0.0371113	571
0.53125	0.0371113	576
0.53125	0.0371113	596
0.53125	0.0371113	610
0.53125	0.0371113	614
0.53125	0.0371113	691
0.53125	0.0371113	747
0.53125	0.0371113	961
0.515625	0.0368932	862
0.515625	0.0368932	893
0.53125	0.0312815	130
0.53125	0.0312815	819
0.515625	0.03125	92
0.515625	0.03125	811
0.515625	0.0255403	53
0.515625	0.0255403	202
0.515625	0.0255403	287
0.515625	0.0255403	313
0.515625	0.0255403	323
0.515625	0.0255403	431
0.515625	0.0255403	438
0.515625	0.0255403	461
0.515625	0.0255403	489
0.515625	0.0255403	622
0.515625	0.0255403	743
0.515625	0.0255403	751
0.515625	0.0255403	936
0.515625	0.0197628	8
0.515625	0.0197628	54
0.515625	0.0197628	152
0.515625	0.0197628	189
0.515625	0.0197628	273
0.515625	0.0197628	316
0.515625	0.0197628	337
0.515625	0.0197628	481
0.515625	0.0197628	555
0.515625	0.0197628	587
0.515625	0.0197628	591
0.515625	0.0197628	696
0.515625	0.0197628	731
0.515625	0.0197628	754
0.515625	0.0197628	781
0.515625	0.0197628	826
0.515625	0.0197628	864
0.515625	0.0197628	918
0.515625	0.0197628	951
0.515625	0.0139165	27
0.515625	0.0139165	117
0.515625	0.0139165	224
0.515625	0.0139165	286
0.515625	0.0139165	300
0.515625	0.0139165	346
0.515625	0.0139165	356
0.515625	0.0139165	379
0.515625	0.0139165	403
0.515625	0.0139165	404
0.515625	0.0139165	408
0.515625	0.0139165	426
0.515625	0.0139165	510
0.515625	0.0139165	534
0.515625	0.0139165	564
0.515625	0.0139165	567
0.515625	0.0139165	648
0.515625	0.0139165	660
0.515625	0.0139165	799
0.515625	0.0139165	877
0.515625	0.0139165	879
0.515625	0.0139165	884
0.515625	0.0139165	895
0.515625	0.0139165	915
0.515625	0.0139165	917
0.515625	0.0139165	948
0.5	0.00871249	200
0.515625	0.008	109
0.515625	0.008	319
0.515625	0.008	386
0.515625	0.008	410
0.515625	0.008	764
0.515625	0.008	794
0.515625	0.008	827
0.515625	0.00201207	368
0.515625	0.00201207	783
0.515625	0.00201207	867
0.515625	0.00201207	904
0.5	-0.0029383	32
0.5	-0.0029383	68
0.5	-0.0029383	338
0.5	-0.0029383	418
0.5	-0.0029383	451
0.5	-0.0029383	647
0.5	-0.0029383	838
0.5	-0.0029383	872
0.5	-0.0029383	934
0.515625	-0.00404858	857
0.5	-0.008867	26
0.5	-0.008867	62
0.5	-0.008867	66
0.5	-0.008867	88
0.5	-0.008867	97
0.5	-0.008867	230
0.5	-0.008867	335
0.5	-0.008867	343
0.5	-0.008867	374
0.5	-0.008867	400
0.5	-0.008867	450
0.5	-0.008867	458
0.5	-0.008867	513
0.5	-0.008867	514
0.5	-0.008867	523
0.5	-0.008867	586
0.5	-0.008867	671
0.5	-0.008867	693
0.5	-0.008867	808
0.5	-0.008867	954
0.515625	-0.0101833	345
0.5	-0.0148662	44
0.5	-0.0148662	82
0.5	-0.0148662	214
0.5	-0.0148662	243
0.5	-0.0148662	281
0.5	-0.0148662	304
0.5	-0.0148662	341
0.5	-0.0148662	496
0.5	-0.0148662	531
0.5	-0.0148662	682
0.5	-0.0148662	914
0.5	-0.0148662	976
0.5	-0.0148662	991
0.5	-0.0209372	56
0.5	-0.0209372	94
0.5	-0.0209372	99
0.5	-0.0209372	127
0.5	-0.0209372	250
0.5	-0.0209372	314
0.5	-0.0209372	440
0.5	-0.0209372	459
0.5	-0.0209372	482
0.5	-0.0209372	505
0.5	-0.0209372	753
0.5	-0.0209372	787
0.5	-0.0209372	853
0.5	-0.0209372	889
0.5	-0.0209372	900
0.5	-0.0209372	957
0.5	-0.0209372	968
0.5	-0.0209372	984
0.5	-0.0270812	173
0.5	-0.0270812	463
0.5	-0.0270812	546
0.5	-0.0270812	589
0.5	-0.0270812	736
0.484375	-0.03125	143
0.484375	-0.03125	241
0.484375	-0.03125	329
0.484375	-0.03125	443
0.484375	-0.03125	871
0.5	-0.0332997	83
0.5	-0.0332997	600
0.5	-0.0332997	876
0.484375	-0.0373281	191
0.484375	-0.0373281	195
0.484375	-0.0373281	452
0.484375	-0.0373281	558
0.484375	-0.0373281	621
0.484375	-0.0373281	886
0.484375	-0.0373281	956
0.484375	-0.0373281	971
0.484375	-0.0434783	30
0.484375	-0.0434783	31
0.484375	-0.0434783	87
0.484375	-0.0434783	135
0.484375	-0.0434783	155
0.484375	-0.0434783	178
0.484375	-0.0434783	181
0.484375	-0.0434783	193
0.484375	-0.0434783	234
0.484375	-0.0434783	260
0.484375	-0.0434783	292
0.484375	-0.0434783	395
0.484375	-0.0434783	427
0.484375	-0.0434783	433
0.484375	-0.0434783	439
0.484375	-0.0434783	494
0.484375	-0.0434783	563
0.484375	-0.0434783	565
0.484375	-0.0434783	632
0.484375	-0.0434783	859
0.484375	-0.0434783	903
0.484375	-0.0434783	962
0.484375	-0.0434783	970
0.484375	-0.0434783	987
0.484375	-0.0434783	998
0.484375	-0.0497018	15
0.484375	-0.0497018	75
0.484375	-0.0497018	80
0.484375	-0.0497018	125
0.484375	-0.0497018	139
0.484375	-0.0497018	167
0.484375	-0.0497018	170
0.484375	-0.0497018	183
0.484375	-0.0497018	248
0.484375	-0.0497018	344
0.484375	-0.0497018	486
0.484375	-0.0497018	487
0.484375	-0.0497018	640
0.484375	-0.0497018	697
0.484375	-0.0497018	715
0.484375	-0.0497018	724
0.484375	-0.0497018	750
0.484375	-0.0497018	767
0.484375	-0.0497018	768
0.484375	-0.0497018	843
0.484375	-0.0497018	856
0.484375	-0.0497018	899
0.484375	-0.0497018	902
0.484375	-0.0497018	933
0.484375	-0.0497018	959
0.484375	-0.056	110
0.484375	-0.056	111
0.484375	-0.056	142
0.484375	-0.056	276
0.484375	-0.056	348
0.484375	-0.056	425
0.484375	-0.056	837
0.484375	-0.0623742	77
0.484375	-0.0623742	115
0.484375	-0.0623742	824
0.484375	-0.0623742	858
0.484375	-0.0623742	985
0.46875	-0.0656219	86
0.46875	-0.0656219	521
0.46875	-0.0656219	673
0.46875	-0.0656219	773
0.46875	-0.0656219	927
0.484375	-0.0688259	551
0.484375	-0.0688259	695
0.484375	-0.0688259	888
0.46875	-0.0719212	14
0.46875	-0.0719212	50
0.46875	-0.0719212	164
0.46875	-0.0719212	184
0.46875	-0.0719212	280
0.46875	-0.0719212	294
0.46875	-0.0719212	358
0.46875	-0.0719212	556
0.46875	-0.0719212	607
0.46875	-0.0719212	670
0.46875	-0.0719212	686
0.46875	-0.0719212	854
0.46875	-0.0719212	965
0.46875	-0.0719212	978
0.46875	-0.0782953	161
0.46875	-0.0782953	185
0.46875	-0.0782953	188
0.46875	-0.0782953	206
0.46875	-0.0782953	215
0.46875	-0.0782953	322
0.46875	-0.0782953	357
0.46875	-0.0782953	360
0.46875	-0.0782953	402
0.46875	-0.0782953	422
0.46875	-0.0782953	488
0.46875	-0.0782953	543
0.46875	-0.0782953	602
0.46875	-0.0782953	666
0.46875	-0.0782953	674
0.46875	-0.0782953	778
0.46875	-0.0782953	897
0.46875	-0.0782953	931
0.46875	-0.0782953	967
0.46875	-0.0847458	69
0.46875	-0.0847458	76
0.46875	-0.0847458	118
0.46875	-0.0847458	169
0.46875	-0.0847458	245
0.46875	-0.0847458	353
0.46875	-0.0847458	359
0.46875	-0.0847458	511
0.46875	-0.0847458	541
0.46875	-0.0847458	562
0.46875	-0.0847458	606
0.46875	-0.0847458	675
0.46875	-0.0847458	711
0.46875	-0.0847458	774
0.453125	-0.0873786	102
0.453125	-0.0873786	138
0.453125	-0.0873786	174
0.453125	-0.0873786	882
0.46875	-0.0912738	28
0.46875	-0.0912738	112
0.46875	-0.0912738	246
0.46875	-0.0912738	270
0.46875	-0.0912738	398
0.46875	-0.0912738	572
0.46875	-0.0912738	624
0.46875	-0.0912738	630
0.46875	-0.0912738	652
0.46875	-0.0912738	655
0.46875	-0.0912738	699
0.46875	-0.0912738	706
0.46875	-0.0912738	749
0.46875	-0.0912738	759
0.46875	-0.0912738	831
0.46875	-0.0912738	839
0.46875	-0.0912738	929
0.453125	-0.09375	168
0.453125	-0.09375	570
0.453125	-0.09375	812
0.453125	-0.09375	887
0.453125	-0.09375	972
0.46875	-0.0978809	63
0.46875	-0.0978809	73
0.46875	-0.0978809	177
0.46875	-0.0978809	315
0.46875	-0.0978809	332
0.46875	-0.0978809	361
0.46875	-0.0978809	380
0.46875	-0.0978809	464
0.46875	-0.0978809	470
0.46875	-0.0978809	672
0.46875	-0.0978809	676
0.46875	-0.0978809	870
0.46875	-0.0978809	873
0.46875	-0.0978809	883
0.453125	-0.100196	70
0.453125	-0.100196	165
0.453125	-0.100196	472
0.453125	-0.100196	611
0.453125	-0.100196	880
0.453125	-0.100196	924
0.46875	-0.104569	349
0.453125	-0.106719	24
0.453125	-0.106719	104
0.453125	-0.106719	132
0.453125	-0.106719	256
0.453125	-0.106719	312
0.453125	-0.106719	491
0.453125	-0.106719	636
0.453125	-0.106719	741
0.453125	-0.106719	755
0.453125	-0.106719	757
0.453125	-0.106719	823
0.453125	-0.106719	906
0.453125	-0.106719	913
0.453125	-0.11332	79
0.453125	-0.11332	81
0.453125	-0.11332	235
0.453125	-0.11332	268
0.453125	-0.11332	282
0.453125	-0.11332	381
0.453125	-0.11332	392
0.453125	-0.11332	406
0.453125	-0.11332	467
0.453125	-0.11332	566
0.453125	-0.11332	618
0.453125	-0.11332	653
0.453125	-0.11332	703
0.453125	-0.11332	713
0.453125	-0.11332	766
0.453125	-0.11332	782
0.453125	-0.11332	788
0.453125	-0.11332	796
0.453125	-0.11332	835
0.453125	-0.11332	850
0.453125	-0.11332	923
0.453125	-0.11332	946
0.453125	-0.11332	993
0.453125	-0.12	42
0.453125	-0.12	154
0.453125	-0.12	160
0.453125	-0.12	302
0.453125	-0.12	371
0.453125	-0.12	389
0.453125	-0.12	420
0.453125	-0.12	423
0.453125	-0.12	503
0.453125	-0.12	527
0.453125	-0.12	626
0.453125	-0.12	627
0.453125	-0.12	643
0.453125	-0.12	721
0.453125	-0.12	860
0.453125	-0.12	891
0.453125	-0.12	966
0.4375	-0.121714	254
0.453125	-0.126761	289
0.453125	-0.126761	434
0.453125	-0.126761	547
0.453125	-0.126761	628
0.453125	-0.126761	730
0.453125	-0.126761	777
0.453125	-0.126761	813
0.453125	-0.126761	940
0.453125	-0.126761	973
0.4375	-0.128306	106
0.4375	-0.128306	213
0.4375	-0.128306	421
0.4375	-0.128306	441
0.4375	-0.128306	668
0.4375	-0.128306	821
0.4375	-0.128306	911
0.453125	-0.133603	264
0.453125	-0.133603	285
0.453125	-0.133603	317
0.4375	-0.134975	163
0.4375	-0.134975	231
0.4375	-0.134975	277
0.4375	-0.134975	295
0.4375	-0.134975	301
0.4375	-0.134975	436
0.4375	-0.134975	457
0.4375	-0.134975	542
0.4375	-0.134975	544
0.4375	-0.134975	609
0.4375	-0.134975	795
0.4375	-0.134975	806
0.4375	-0.134975	865
0.4375	-0.134975	969
0.4375	-0.141724	13
0.4375	-0.141724	61
0.4375	-0.141724	71
0.4375	-0.141724	101
0.4375	-0.141724	217
0.4375	-0.141724	220
0.4375	-0.141724	363
0.4375	-0.141724	495
0.4375	-0.141724	537
0.4375	-0.141724	583
0.4375	-0.141724	619
0.4375	-0.141724	661
0.4375	-0.141724	855
0.4375	-0.148554	5
0.4375	-0.148554	18
0.4375	-0.148554	151
0.4375	-0.148554	257
0.4375	-0.148554	258
0.4375	-0.148554	310
0.4375	-0.148554	354
0.4375	-0.148554	483
0.4375	-0.148554	532
0.4375	-0.148554	575
0.4375	-0.148554	608
0.4375	-0.148554	681
0.4375	-0.148554	714
0.4375	-0.148554	786
0.4375	-0.148554	816
0.4375	-0.148554	912
0.4375	-0.155466	49
0.4375	-0.155466	201
0.4375	-0.155466	407
0.4375	-0.155466	776
0.4375	-0.155466	791
0.4375	-0.155466	792
0.4375	-0.155466	842
0.4375	-0.155466	930
0.421875	-0.15625	45
0.421875	-0.15625	153
0.421875	-0.15625	238
0.421875	-0.15625	594
0.421875	-0.15625	955
0.4375	-0.162462	305
0.4375	-0.162462	836
0.421875	-0.163065	124
0.421875	-0.163065	327
0.421875	-0.163065	428
0.421875	-0.163065	727
0.421875	-0.163065	763
0.421875	-0.163065	815
0.421875	-0.16996	158
0.421875	-0.16996	269
0.421875	-0.16996	308
0.421875	-0.16996	333
0.421875	-0.16996	520
0.421875	-0.16996	825
0.421875	-0.16996	866
0.421875	-0.16996	868
0.421875	-0.16996	983
0.421875	-0.176938	78
0.421875	-0.176938	166
0.421875	-0.176938	325
0.421875	-0.176938	473
0.421875	-0.176938	659
0.421875	-0.176938	698
0.421875	-0.176938	707
0.421875	-0.176938	710
0.421875	-0.176938	845
0.421875	-0.176938	935
0.421875	-0.176938	979
0.421875	-0.176938	982
0.421875	-0.176938	988
0.421875	-0.184	171
0.421875	-0.184	223
0.421875	-0.184	468
0.40625	-0.190989	7
0.40625	-0.190989	51
0.40625	-0.190989	952
0.421875	-0.191147	465
0.421875	-0.191147	975
0.40625	-0.19803	134
0.40625	-0.19803	136
0.40625	-0.19803	324
0.40625	-0.19803	446
0.40625	-0.19803	447
0.40625	-0.19803	501
0.40625	-0.19803	601
0.40625	-0.19803	679
0.40625	-0.19803	720
0.40625	-0.19803	790
0.40625	-0.19803	945
0.421875	-0.198381	229
0.40625	-0.205154	64
0.40625	-0.205154	107
0.40625	-0.205154	232
0.40625	-0.205154	275
0.40625	-0.205154	530
0.40625	-0.205154	654
0.40625	-0.205154	735
0.40625	-0.205154	803
0.40625	-0.205154	861
0.40625	-0.205154	869
0.40625	-0.205154	938
0.40625	-0.205154	996
0.390625	-0.21165	414
0.40625	-0.212363	121
0.40625	-0.212363	176
0.40625	-0.212363	320
0.40625	-0.212363	351
0.40625	-0.212363	376
0.40625	-0.212363	595
0.40625	-0.212363	723
0.390625	-0.21875	23
0.390625	-0.21875	475
0.390625	-0.21875	480
0.40625	-0.219659	187
0.40625	-0.219659	365
0.40625	-0.219659	419
0.421875	-0.220619	432
0.390625	-0.225933	212
0.390625	-0.225933	584
0.390625	-0.233202	46
0.390625	-0.233202	321
0.390625	-0.233202	336
0.390625	-0.233202	387
0.390625	-0.233202	485
0.390625	-0.233202	629
0.390625	-0.233202	669
0.390625	-0.233202	716
0.390625	-0.233202	960
0.390625	-0.240557	103
0.390625	-0.240557	198
0.390625	-0.240557	474
0.390625	-0.240557	492
0.390625	-0.240557	550
0.390625	-0.240557	779
0.40625	-0.242084	729
0.375	-0.246349	928
0.375	-0.246349	958
0.390625	-0.248	95
0.390625	-0.248	96
0.390625	-0.248	288
0.390625	-0.248	290
0.390625	-0.248	577
0.390625	-0.248	605
0.390625	-0.248	642
0.390625	-0.248	744
0.390625	-0.248	752
0.390625	-0.248	992
0.375	-0.253673	2
0.375	-0.253673	43
0.375	-0.253673	525
0.375	-0.253673	771
0.375	-0.261084	261
0.375	-0.261084	355
0.375	-0.261084	416
0.375	-0.261084	939
0.390625	-0.263158	210
0.390625	-0.263158	925
0.359375	-0.266409	950
0.375	-0.268583	340
0.375	-0.268583	633
0.390625	-0.270876	309
0.375	-0.276171	0
0.375	-0.276171	397
0.375	-0.276171	552
0.375	-0.276171	718
0.375	-0.276171	981
0.359375	-0.28125	809
0.359375	-0.288802	279
0.375	-0.291625	994
0.359375	-0.296443	1
0.359375	-0.296443	19
0.359375	-0.296443	271
0.359375	-0.296443	456
0.359375	-0.296443	785
0.375	-0.299492	249
0.359375	-0.304175	219
0.359375	-0.312	72
0.359375	-0.312	147
0.34375	-0.316357	761
0.359375	-0.31992	17
0.359375	-0.31992	205
0.34375	-0.324138	405
0.34375	-0.324138	417
0.34375	-0.324138	637
0.34375	-0.324138	807
0.34375	-0.324138	896
0.34375	-0.332012	122
0.34375	-0.332012	253
0.34375	-0.332012	597
0.34375	-0.33998	58
0.34375	-0.33998	692
0.328125	-0.34375	702
0.328125	-0.34375	874
0.328125	-0.35167	197
0.34375	-0.356206	540
0.328125	-0.359684	499
0.328125	-0.359684	999
0.3125	-0.36302	500
0.328125	-0.367793	722
0.328125	-0.376	221
0.328125	-0.376	526
0.3125	-0.387192	598
0.3125	-0.395441	145
0.3125	-0.395441	385
0.3125	-0.395441	393
0.3125	-0.395441	518
0.3125	-0.395441	926
0.3125	-0.403789	726
0.296875	-0.414538	649
0.28125	-0.450246	388
0.28125	-0.450246	613
0.265625	-0.451737	516
0.296875	-0.45749	186
0.28125	-0.45887	760
0.265625	-0.477407	157
0.265625	-0.486166	604
0.265625	-0.504	272
0.21875	-0.567091	529
0.203125	-0.622266	852
