# Supplementary material for: Protein characteristics substantially influence the propensity of activity cliffs among kinase inhibitors
Source: Sci Rep. 2024 Apr 20;14:9058. doi: 10.1038/s41598-024-59501-w (PMC11032345; doi:10.1038/s41598-024-59501-w)
Supplement: Supplementary file 1 — Supplementary Information. [file 41598_2024_59501_MOESM1_ESM.zip › Supporting_revised/Supporting folder 2_Scrambling/Xgboost_thresholdA_GFI selected features.xlsx]

## Sheet: 1000 scrambling
Y-scrambling based on GFI feature selection for XGBoost model at threshold A definition.
TruePositives	FalsePositives	TrueNegatives	FalseNegatives	Recall	Precision	Sensitivity	Specificity	F-measure	Accuracy	Cohen's kappa	Iteration
17	17	12	18	0.485714	0.5	0.485714	0.413793	0.492754			0
12	18	17	17	0.413793	0.4	0.413793	0.485714	0.40678			0
									0.453125	-0.100196	0
13	15	20	16	0.448276	0.464286	0.448276	0.571429	0.45614			1
20	16	13	15	0.571429	0.555556	0.571429	0.448276	0.56338			1
									0.515625	0.0197628	1
9	14	21	20	0.310345	0.391304	0.310345	0.6	0.346154			2
21	20	9	14	0.6	0.512195	0.6	0.310345	0.552632			2
									0.46875	-0.0912738	2
7	17	18	22	0.241379	0.291667	0.241379	0.514286	0.264151			3
18	22	7	17	0.514286	0.45	0.514286	0.241379	0.48			3
									0.390625	-0.248	3
19	20	9	16	0.542857	0.487179	0.542857	0.310345	0.513514			4
9	16	19	20	0.310345	0.36	0.310345	0.542857	0.333333			4
									0.4375	-0.148554	4
20	20	9	15	0.571429	0.5	0.571429	0.310345	0.533333			5
9	15	20	20	0.310345	0.375	0.310345	0.571429	0.339623			5
									0.453125	-0.12	5
5	19	16	24	0.172414	0.208333	0.172414	0.457143	0.188679			6
16	24	5	19	0.457143	0.4	0.457143	0.172414	0.426667			6
									0.328125	-0.376	6
17	18	11	18	0.485714	0.485714	0.485714	0.37931	0.485714			7
11	18	17	18	0.37931	0.37931	0.37931	0.485714	0.37931			7
									0.4375	-0.134975	7
11	12	23	18	0.37931	0.478261	0.37931	0.657143	0.423077			8
23	18	11	12	0.657143	0.560976	0.657143	0.37931	0.605263			8
									0.53125	0.0371113	8
11	17	18	18	0.37931	0.392857	0.37931	0.514286	0.385965			9
18	18	11	17	0.514286	0.5	0.514286	0.37931	0.507042			9
									0.453125	-0.106719	9
12	13	22	17	0.413793	0.48	0.413793	0.628571	0.444444			10
22	17	12	13	0.628571	0.564103	0.628571	0.413793	0.594595			10
									0.53125	0.0428714	10
19	12	17	16	0.542857	0.612903	0.542857	0.586207	0.575758			11
17	16	19	12	0.586207	0.515152	0.586207	0.542857	0.548387			11
									0.5625	0.127556	11
11	14	21	18	0.37931	0.44	0.37931	0.6	0.407407			12
21	18	11	14	0.6	0.538462	0.6	0.37931	0.567568			12
									0.5	-0.0209372	12
26	13	16	9	0.742857	0.666667	0.742857	0.551724	0.702703			13
16	9	26	13	0.551724	0.64	0.551724	0.742857	0.592593			13
									0.65625	0.298106	13
19	16	13	16	0.542857	0.542857	0.542857	0.448276	0.542857			14
13	16	19	16	0.448276	0.448276	0.448276	0.542857	0.448276			14
									0.5	-0.008867	14
22	20	9	13	0.628571	0.52381	0.628571	0.310345	0.571429			15
9	13	22	20	0.310345	0.409091	0.310345	0.628571	0.352941			15
									0.484375	-0.0623742	15
10	11	24	19	0.344828	0.47619	0.344828	0.685714	0.4			16
24	19	10	11	0.685714	0.55814	0.685714	0.344828	0.615385			16
									0.53125	0.0312815	16
14	18	11	21	0.4	0.4375	0.4	0.37931	0.41791			17
11	21	14	18	0.37931	0.34375	0.37931	0.4	0.360656			17
									0.390625	-0.21875	17
15	13	22	14	0.517241	0.535714	0.517241	0.628571	0.526316			18
22	14	15	13	0.628571	0.611111	0.628571	0.517241	0.619718			18
									0.578125	0.146245	18
8	21	14	21	0.275862	0.275862	0.275862	0.4	0.275862			19
14	21	8	21	0.4	0.4	0.4	0.275862	0.4			19
									0.34375	-0.324138	19
16	23	6	19	0.457143	0.410256	0.457143	0.206897	0.432432			20
6	19	16	23	0.206897	0.24	0.206897	0.457143	0.222222			20
									0.34375	-0.33998	20
21	9	26	8	0.724138	0.7	0.724138	0.742857	0.711864			21
26	8	21	9	0.742857	0.764706	0.742857	0.724138	0.753623			21
									0.734375	0.465619	21
19	16	13	16	0.542857	0.542857	0.542857	0.448276	0.542857			22
13	16	19	16	0.448276	0.448276	0.448276	0.542857	0.448276			22
									0.5	-0.008867	22
16	22	7	19	0.457143	0.421053	0.457143	0.241379	0.438356			23
7	19	16	22	0.241379	0.269231	0.241379	0.457143	0.254545			23
									0.359375	-0.304175	23
20	20	9	15	0.571429	0.5	0.571429	0.310345	0.533333			24
9	15	20	20	0.310345	0.375	0.310345	0.571429	0.339623			24
									0.453125	-0.12	24
10	17	18	19	0.344828	0.37037	0.344828	0.514286	0.357143			25
18	19	10	17	0.514286	0.486486	0.514286	0.344828	0.5			25
									0.4375	-0.141724	25
11	16	19	18	0.37931	0.407407	0.37931	0.542857	0.392857			26
19	18	11	16	0.542857	0.513514	0.542857	0.37931	0.527778			26
									0.46875	-0.0782953	26
12	15	20	17	0.413793	0.444444	0.413793	0.571429	0.428571			27
20	17	12	15	0.571429	0.540541	0.571429	0.413793	0.555556			27
									0.5	-0.0148662	27
12	14	21	17	0.413793	0.461538	0.413793	0.6	0.436364			28
21	17	12	14	0.6	0.552632	0.6	0.413793	0.575342			28
									0.515625	0.0139165	28
24	16	13	11	0.685714	0.6	0.685714	0.448276	0.64			29
13	11	24	16	0.448276	0.541667	0.448276	0.685714	0.490566			29
									0.578125	0.136	29
17	18	11	18	0.485714	0.485714	0.485714	0.37931	0.485714			30
11	18	17	18	0.37931	0.37931	0.37931	0.485714	0.37931			30
									0.4375	-0.134975	30
20	17	12	15	0.571429	0.540541	0.571429	0.413793	0.555556			31
12	15	20	17	0.413793	0.444444	0.413793	0.571429	0.428571			31
									0.5	-0.0148662	31
22	19	10	13	0.628571	0.536585	0.628571	0.344828	0.578947			32
10	13	22	19	0.344828	0.434783	0.344828	0.628571	0.384615			32
									0.5	-0.0270812	32
22	19	10	13	0.628571	0.536585	0.628571	0.344828	0.578947			33
10	13	22	19	0.344828	0.434783	0.344828	0.628571	0.384615			33
									0.5	-0.0270812	33
10	12	23	19	0.344828	0.454545	0.344828	0.657143	0.392157			34
23	19	10	12	0.657143	0.547619	0.657143	0.344828	0.597403			34
									0.515625	0.00201207	34
15	20	9	20	0.428571	0.428571	0.428571	0.310345	0.428571			35
9	20	15	20	0.310345	0.310345	0.310345	0.428571	0.310345			35
									0.375	-0.261084	35
19	20	9	16	0.542857	0.487179	0.542857	0.310345	0.513514			36
9	16	19	20	0.310345	0.36	0.310345	0.542857	0.333333			36
									0.4375	-0.148554	36
16	18	11	19	0.457143	0.470588	0.457143	0.37931	0.463768			37
11	19	16	18	0.37931	0.366667	0.37931	0.457143	0.372881			37
									0.421875	-0.163065	37
13	27	2	22	0.371429	0.325	0.371429	0.0689655	0.346667			38
2	22	13	27	0.0689655	0.0833333	0.0689655	0.371429	0.0754717			38
									0.234375	-0.568	38
18	17	12	17	0.514286	0.514286	0.514286	0.413793	0.514286			39
12	17	18	17	0.413793	0.413793	0.413793	0.514286	0.413793			39
									0.46875	-0.0719212	39
10	14	21	19	0.344828	0.416667	0.344828	0.6	0.377358			40
21	19	10	14	0.6	0.525	0.6	0.344828	0.56			40
									0.484375	-0.056	40
12	15	20	17	0.413793	0.444444	0.413793	0.571429	0.428571			41
20	17	12	15	0.571429	0.540541	0.571429	0.413793	0.555556			41
									0.5	-0.0148662	41
20	21	8	15	0.571429	0.487805	0.571429	0.275862	0.526316			42
8	15	20	21	0.275862	0.347826	0.275862	0.571429	0.307692			42
									0.4375	-0.155466	42
14	11	24	15	0.482759	0.56	0.482759	0.685714	0.518519			43
24	15	14	11	0.685714	0.615385	0.685714	0.482759	0.648649			43
									0.59375	0.170489	43
14	12	23	15	0.482759	0.538462	0.482759	0.657143	0.509091			44
23	15	14	12	0.657143	0.605263	0.657143	0.482759	0.630137			44
									0.578125	0.141153	44
15	16	19	14	0.517241	0.483871	0.517241	0.542857	0.5			45
19	14	15	16	0.542857	0.575758	0.542857	0.517241	0.558824			45
									0.53125	0.0597453	45
24	21	8	11	0.685714	0.533333	0.685714	0.275862	0.6			46
8	11	24	21	0.275862	0.421053	0.275862	0.685714	0.333333			46
									0.5	-0.0395939	46
20	16	13	15	0.571429	0.555556	0.571429	0.448276	0.56338			47
13	15	20	16	0.448276	0.464286	0.448276	0.571429	0.45614			47
									0.515625	0.0197628	47
20	23	6	15	0.571429	0.465116	0.571429	0.206897	0.512821			48
6	15	20	23	0.206897	0.285714	0.206897	0.571429	0.24			48
									0.40625	-0.227043	48
9	18	17	20	0.310345	0.333333	0.310345	0.485714	0.321429			49
17	20	9	18	0.485714	0.459459	0.485714	0.310345	0.472222			49
									0.40625	-0.205154	49
16	9	26	13	0.551724	0.64	0.551724	0.742857	0.592593			50
26	13	16	9	0.742857	0.666667	0.742857	0.551724	0.702703			50
									0.65625	0.298106	50
20	16	13	15	0.571429	0.555556	0.571429	0.448276	0.56338			51
13	15	20	16	0.448276	0.464286	0.448276	0.571429	0.45614			51
									0.515625	0.0197628	51
13	16	19	16	0.448276	0.448276	0.448276	0.542857	0.448276			52
19	16	13	16	0.542857	0.542857	0.542857	0.448276	0.542857			52
									0.5	-0.008867	52
21	19	10	14	0.6	0.525	0.6	0.344828	0.56			53
10	14	21	19	0.344828	0.416667	0.344828	0.6	0.377358			53
									0.484375	-0.056	53
11	13	22	18	0.37931	0.458333	0.37931	0.628571	0.415094			54
22	18	11	13	0.628571	0.55	0.628571	0.37931	0.586667			54
									0.515625	0.008	54
8	21	14	21	0.275862	0.275862	0.275862	0.4	0.275862			55
14	21	8	21	0.4	0.4	0.4	0.275862	0.4			55
									0.34375	-0.324138	55
11	10	25	18	0.37931	0.52381	0.37931	0.714286	0.44			56
25	18	11	10	0.714286	0.581395	0.714286	0.37931	0.641026			56
									0.5625	0.0958628	56
21	20	9	14	0.6	0.512195	0.6	0.310345	0.552632			57
9	14	21	20	0.310345	0.391304	0.310345	0.6	0.346154			57
									0.46875	-0.0912738	57
11	16	19	18	0.37931	0.407407	0.37931	0.542857	0.392857			58
19	18	11	16	0.542857	0.513514	0.542857	0.37931	0.527778			58
									0.46875	-0.0782953	58
12	10	25	17	0.413793	0.545455	0.413793	0.714286	0.470588			59
25	17	12	10	0.714286	0.595238	0.714286	0.413793	0.649351			59
									0.578125	0.130785	59
20	22	7	15	0.571429	0.47619	0.571429	0.241379	0.519481			60
7	15	20	22	0.241379	0.318182	0.241379	0.571429	0.27451			60
									0.421875	-0.191147	60
27	15	14	8	0.771429	0.642857	0.771429	0.482759	0.701299			61
14	8	27	15	0.482759	0.636364	0.482759	0.771429	0.54902			61
									0.640625	0.259557	61
10	21	14	19	0.344828	0.322581	0.344828	0.4	0.333333			62
14	19	10	21	0.4	0.424242	0.4	0.344828	0.411765			62
									0.375	-0.253673	62
13	14	21	16	0.448276	0.481481	0.448276	0.6	0.464286			63
21	16	13	14	0.6	0.567568	0.6	0.448276	0.583333			63
									0.53125	0.0485629	63
22	15	14	13	0.628571	0.594595	0.628571	0.482759	0.611111			64
14	13	22	15	0.482759	0.518519	0.482759	0.628571	0.5			64
									0.5625	0.111992	64
9	15	20	20	0.310345	0.375	0.310345	0.571429	0.339623			65
20	20	9	15	0.571429	0.5	0.571429	0.310345	0.533333			65
									0.453125	-0.12	65
22	18	11	13	0.628571	0.55	0.628571	0.37931	0.586667			66
11	13	22	18	0.37931	0.458333	0.37931	0.628571	0.415094			66
									0.515625	0.008	66
21	17	12	14	0.6	0.552632	0.6	0.413793	0.575342			67
12	14	21	17	0.413793	0.461538	0.413793	0.6	0.436364			67
									0.515625	0.0139165	67
21	16	13	14	0.6	0.567568	0.6	0.448276	0.583333			68
13	14	21	16	0.448276	0.481481	0.448276	0.6	0.464286			68
									0.53125	0.0485629	68
14	18	11	21	0.4	0.4375	0.4	0.37931	0.41791			69
11	21	14	18	0.37931	0.34375	0.37931	0.4	0.360656			69
									0.390625	-0.21875	69
17	19	10	18	0.485714	0.472222	0.485714	0.344828	0.478873			70
10	18	17	19	0.344828	0.357143	0.344828	0.485714	0.350877			70
									0.421875	-0.16996	70
22	11	18	13	0.628571	0.666667	0.628571	0.62069	0.647059			71
18	13	22	11	0.62069	0.580645	0.62069	0.628571	0.6			71
									0.625	0.247796	71
20	20	9	15	0.571429	0.5	0.571429	0.310345	0.533333			72
9	15	20	20	0.310345	0.375	0.310345	0.571429	0.339623			72
									0.453125	-0.12	72
27	14	15	8	0.771429	0.658537	0.771429	0.517241	0.710526			73
15	8	27	14	0.517241	0.652174	0.517241	0.771429	0.576923			73
									0.65625	0.293882	73
20	15	14	15	0.571429	0.571429	0.571429	0.482759	0.571429			74
14	15	20	15	0.482759	0.482759	0.482759	0.571429	0.482759			74
									0.53125	0.0541872	74
15	14	21	14	0.517241	0.517241	0.517241	0.6	0.517241			75
21	14	15	14	0.6	0.6	0.6	0.517241	0.6			75
									0.5625	0.117241	75
9	16	19	20	0.310345	0.36	0.310345	0.542857	0.333333			76
19	20	9	16	0.542857	0.487179	0.542857	0.310345	0.513514			76
									0.4375	-0.148554	76
10	14	21	19	0.344828	0.416667	0.344828	0.6	0.377358			77
21	19	10	14	0.6	0.525	0.6	0.344828	0.56			77
									0.484375	-0.056	77
11	11	24	18	0.37931	0.5	0.37931	0.685714	0.431373			78
24	18	11	11	0.685714	0.571429	0.685714	0.37931	0.623377			78
									0.546875	0.0663984	78
22	17	12	13	0.628571	0.564103	0.628571	0.413793	0.594595			79
12	13	22	17	0.413793	0.48	0.413793	0.628571	0.444444			79
									0.53125	0.0428714	79
16	10	25	13	0.551724	0.615385	0.551724	0.714286	0.581818			80
25	13	16	10	0.714286	0.657895	0.714286	0.551724	0.684932			80
									0.640625	0.26839	80
19	20	9	16	0.542857	0.487179	0.542857	0.310345	0.513514			81
9	16	19	20	0.310345	0.36	0.310345	0.542857	0.333333			81
									0.4375	-0.148554	81
24	15	14	11	0.685714	0.615385	0.685714	0.482759	0.648649			82
14	11	24	15	0.482759	0.56	0.482759	0.685714	0.518519			82
									0.59375	0.170489	82
13	18	17	16	0.448276	0.419355	0.448276	0.485714	0.433333			83
17	16	13	18	0.485714	0.515152	0.485714	0.448276	0.5			83
									0.46875	-0.0656219	83
27	6	23	8	0.771429	0.818182	0.771429	0.793103	0.794118			84
23	8	27	6	0.793103	0.741935	0.793103	0.771429	0.766667			84
									0.78125	0.561214	84
19	17	12	16	0.542857	0.527778	0.542857	0.413793	0.535211			85
12	16	19	17	0.413793	0.428571	0.413793	0.542857	0.421053			85
									0.484375	-0.0434783	85
22	12	17	13	0.628571	0.647059	0.628571	0.586207	0.637681			86
17	13	22	12	0.586207	0.566667	0.586207	0.628571	0.576271			86
									0.609375	0.214145	86
10	12	23	19	0.344828	0.454545	0.344828	0.657143	0.392157			87
23	19	10	12	0.657143	0.547619	0.657143	0.344828	0.597403			87
									0.515625	0.00201207	87
19	20	9	16	0.542857	0.487179	0.542857	0.310345	0.513514			88
9	16	19	20	0.310345	0.36	0.310345	0.542857	0.333333			88
									0.4375	-0.148554	88
14	15	20	15	0.482759	0.482759	0.482759	0.571429	0.482759			89
20	15	14	15	0.571429	0.571429	0.571429	0.482759	0.571429			89
									0.53125	0.0541872	89
20	22	7	15	0.571429	0.47619	0.571429	0.241379	0.519481			90
7	15	20	22	0.241379	0.318182	0.241379	0.571429	0.27451			90
									0.421875	-0.191147	90
23	18	11	12	0.657143	0.560976	0.657143	0.37931	0.605263			91
11	12	23	18	0.37931	0.478261	0.37931	0.657143	0.423077			91
									0.53125	0.0371113	91
11	18	17	18	0.37931	0.37931	0.37931	0.485714	0.37931			92
17	18	11	18	0.485714	0.485714	0.485714	0.37931	0.485714			92
									0.4375	-0.134975	92
22	16	13	13	0.628571	0.578947	0.628571	0.448276	0.60274			93
13	13	22	16	0.448276	0.5	0.448276	0.628571	0.472727			93
									0.546875	0.0775348	93
15	11	24	14	0.517241	0.576923	0.517241	0.685714	0.545455			94
24	14	15	11	0.685714	0.631579	0.685714	0.517241	0.657534			94
									0.609375	0.204771	94
10	15	20	19	0.344828	0.4	0.344828	0.571429	0.37037			95
20	19	10	15	0.571429	0.512821	0.571429	0.344828	0.540541			95
									0.46875	-0.0847458	95
19	18	11	16	0.542857	0.513514	0.542857	0.37931	0.527778			96
11	16	19	18	0.37931	0.407407	0.37931	0.542857	0.392857			96
									0.46875	-0.0782953	96
16	14	21	13	0.551724	0.533333	0.551724	0.6	0.542373			97
21	13	16	14	0.6	0.617647	0.6	0.551724	0.608696			97
									0.578125	0.151277	97
23	11	18	12	0.657143	0.676471	0.657143	0.62069	0.666667			98
18	12	23	11	0.62069	0.6	0.62069	0.657143	0.610169			98
									0.640625	0.277014	98
24	23	6	11	0.685714	0.510638	0.685714	0.206897	0.585366			99
6	11	24	23	0.206897	0.352941	0.206897	0.685714	0.26087			99
									0.46875	-0.111338	99
13	16	19	16	0.448276	0.448276	0.448276	0.542857	0.448276			100
19	16	13	16	0.542857	0.542857	0.542857	0.448276	0.542857			100
									0.5	-0.008867	100
17	16	13	18	0.485714	0.515152	0.485714	0.448276	0.5			101
13	18	17	16	0.448276	0.419355	0.448276	0.485714	0.433333			101
									0.46875	-0.0656219	101
19	19	10	16	0.542857	0.5	0.542857	0.344828	0.520548			102
10	16	19	19	0.344828	0.384615	0.344828	0.542857	0.363636			102
									0.453125	-0.11332	102
21	18	11	14	0.6	0.538462	0.6	0.37931	0.567568			103
11	14	21	18	0.37931	0.44	0.37931	0.6	0.407407			103
									0.5	-0.0209372	103
24	15	14	11	0.685714	0.615385	0.685714	0.482759	0.648649			104
14	11	24	15	0.482759	0.56	0.482759	0.685714	0.518519			104
									0.59375	0.170489	104
8	14	21	21	0.275862	0.363636	0.275862	0.6	0.313725			105
21	21	8	14	0.6	0.5	0.6	0.275862	0.545455			105
									0.453125	-0.126761	105
18	23	6	17	0.514286	0.439024	0.514286	0.206897	0.473684			106
6	17	18	23	0.206897	0.26087	0.206897	0.514286	0.230769			106
									0.375	-0.283852	106
9	13	22	20	0.310345	0.409091	0.310345	0.628571	0.352941			107
22	20	9	13	0.628571	0.52381	0.628571	0.310345	0.571429			107
									0.484375	-0.0623742	107
8	21	14	21	0.275862	0.275862	0.275862	0.4	0.275862			108
14	21	8	21	0.4	0.4	0.4	0.275862	0.4			108
									0.34375	-0.324138	108
26	20	9	9	0.742857	0.565217	0.742857	0.310345	0.641975			109
9	9	26	20	0.310345	0.5	0.310345	0.742857	0.382979			109
									0.546875	0.0549898	109
18	20	9	17	0.514286	0.473684	0.514286	0.310345	0.493151			110
9	17	18	20	0.310345	0.346154	0.310345	0.514286	0.327273			110
									0.421875	-0.176938	110
23	16	13	12	0.657143	0.589744	0.657143	0.448276	0.621622			111
13	12	23	16	0.448276	0.52	0.448276	0.657143	0.481481			111
									0.5625	0.10668	111
9	15	20	20	0.310345	0.375	0.310345	0.571429	0.339623			112
20	20	9	15	0.571429	0.5	0.571429	0.310345	0.533333			112
									0.453125	-0.12	112
20	15	14	15	0.571429	0.571429	0.571429	0.482759	0.571429			113
14	15	20	15	0.482759	0.482759	0.482759	0.571429	0.482759			113
									0.53125	0.0541872	113
17	19	10	18	0.485714	0.472222	0.485714	0.344828	0.478873			114
10	18	17	19	0.344828	0.357143	0.344828	0.485714	0.350877			114
									0.421875	-0.16996	114
13	16	19	16	0.448276	0.448276	0.448276	0.542857	0.448276			115
19	16	13	16	0.542857	0.542857	0.542857	0.448276	0.542857			115
									0.5	-0.008867	115
11	11	24	18	0.37931	0.5	0.37931	0.685714	0.431373			116
24	18	11	11	0.685714	0.571429	0.685714	0.37931	0.623377			116
									0.546875	0.0663984	116
20	17	12	15	0.571429	0.540541	0.571429	0.413793	0.555556			117
12	15	20	17	0.413793	0.444444	0.413793	0.571429	0.428571			117
									0.5	-0.0148662	117
11	12	23	18	0.37931	0.478261	0.37931	0.657143	0.423077			118
23	18	11	12	0.657143	0.560976	0.657143	0.37931	0.605263			118
									0.53125	0.0371113	118
16	15	20	13	0.551724	0.516129	0.551724	0.571429	0.533333			119
20	13	16	15	0.571429	0.606061	0.571429	0.551724	0.588235			119
									0.5625	0.122429	119
9	14	21	20	0.310345	0.391304	0.310345	0.6	0.346154			120
21	20	9	14	0.6	0.512195	0.6	0.310345	0.552632			120
									0.46875	-0.0912738	120
20	13	16	15	0.571429	0.606061	0.571429	0.551724	0.588235			121
16	15	20	13	0.551724	0.516129	0.551724	0.571429	0.533333			121
									0.5625	0.122429	121
9	17	18	20	0.310345	0.346154	0.310345	0.514286	0.327273			122
18	20	9	17	0.514286	0.473684	0.514286	0.310345	0.493151			122
									0.421875	-0.176938	122
25	20	9	10	0.714286	0.555556	0.714286	0.310345	0.625			123
9	10	25	20	0.310345	0.473684	0.310345	0.714286	0.375			123
									0.53125	0.0253807	123
7	16	19	22	0.241379	0.304348	0.241379	0.542857	0.269231			124
19	22	7	16	0.542857	0.463415	0.542857	0.241379	0.5			124
									0.40625	-0.219659	124
10	18	17	19	0.344828	0.357143	0.344828	0.485714	0.350877			125
17	19	10	18	0.485714	0.472222	0.485714	0.344828	0.478873			125
									0.421875	-0.16996	125
20	16	13	15	0.571429	0.555556	0.571429	0.448276	0.56338			126
13	15	20	16	0.448276	0.464286	0.448276	0.571429	0.45614			126
									0.515625	0.0197628	126
9	13	22	20	0.310345	0.409091	0.310345	0.628571	0.352941			127
22	20	9	13	0.628571	0.52381	0.628571	0.310345	0.571429			127
									0.484375	-0.0623742	127
10	19	16	19	0.344828	0.344828	0.344828	0.457143	0.344828			128
16	19	10	19	0.457143	0.457143	0.457143	0.344828	0.457143			128
									0.40625	-0.19803	128
22	17	12	13	0.628571	0.564103	0.628571	0.413793	0.594595			129
12	13	22	17	0.413793	0.48	0.413793	0.628571	0.444444			129
									0.53125	0.0428714	129
15	18	17	14	0.517241	0.454545	0.517241	0.485714	0.483871			130
17	14	15	18	0.485714	0.548387	0.485714	0.517241	0.515152			130
									0.5	0.00292113	130
22	22	7	13	0.628571	0.5	0.628571	0.241379	0.556962			131
7	13	22	22	0.241379	0.35	0.241379	0.628571	0.285714			131
									0.453125	-0.133603	131
25	17	12	10	0.714286	0.595238	0.714286	0.413793	0.649351			132
12	10	25	17	0.413793	0.545455	0.413793	0.714286	0.470588			132
									0.578125	0.130785	132
12	15	20	17	0.413793	0.444444	0.413793	0.571429	0.428571			133
20	17	12	15	0.571429	0.540541	0.571429	0.413793	0.555556			133
									0.5	-0.0148662	133
25	13	16	10	0.714286	0.657895	0.714286	0.551724	0.684932			134
16	10	25	13	0.551724	0.615385	0.551724	0.714286	0.581818			134
									0.640625	0.26839	134
21	19	10	14	0.6	0.525	0.6	0.344828	0.56			135
10	14	21	19	0.344828	0.416667	0.344828	0.6	0.377358			135
									0.484375	-0.056	135
23	19	10	12	0.657143	0.547619	0.657143	0.344828	0.597403			136
10	12	23	19	0.344828	0.454545	0.344828	0.657143	0.392157			136
									0.515625	0.00201207	136
26	12	17	9	0.742857	0.684211	0.742857	0.586207	0.712329			137
17	9	26	12	0.586207	0.653846	0.586207	0.742857	0.618182			137
									0.671875	0.332008	137
22	13	16	13	0.628571	0.628571	0.628571	0.551724	0.628571			138
16	13	22	13	0.551724	0.551724	0.551724	0.628571	0.551724			138
									0.59375	0.180296	138
11	17	18	18	0.37931	0.392857	0.37931	0.514286	0.385965			139
18	18	11	17	0.514286	0.5	0.514286	0.37931	0.507042			139
									0.453125	-0.106719	139
12	17	18	17	0.413793	0.413793	0.413793	0.514286	0.413793			140
18	17	12	17	0.514286	0.514286	0.514286	0.413793	0.514286			140
									0.46875	-0.0719212	140
10	12	23	19	0.344828	0.454545	0.344828	0.657143	0.392157			141
23	19	10	12	0.657143	0.547619	0.657143	0.344828	0.597403			141
									0.515625	0.00201207	141
13	19	16	16	0.448276	0.40625	0.448276	0.457143	0.42623			142
16	16	13	19	0.457143	0.5	0.457143	0.448276	0.477612			142
									0.453125	-0.09375	142
11	19	16	18	0.37931	0.366667	0.37931	0.457143	0.372881			143
16	18	11	19	0.457143	0.470588	0.457143	0.37931	0.463768			143
									0.421875	-0.163065	143
11	13	22	18	0.37931	0.458333	0.37931	0.628571	0.415094			144
22	18	11	13	0.628571	0.55	0.628571	0.37931	0.586667			144
									0.515625	0.008	144
18	21	8	17	0.514286	0.461538	0.514286	0.275862	0.486486			145
8	17	18	21	0.275862	0.32	0.275862	0.514286	0.296296			145
									0.40625	-0.212363	145
19	21	8	16	0.542857	0.475	0.542857	0.275862	0.506667			146
8	16	19	21	0.275862	0.333333	0.275862	0.542857	0.301887			146
									0.421875	-0.184	146
21	12	17	14	0.6	0.636364	0.6	0.586207	0.617647			147
17	14	21	12	0.586207	0.548387	0.586207	0.6	0.566667			147
									0.59375	0.185113	147
11	17	18	18	0.37931	0.392857	0.37931	0.514286	0.385965			148
18	18	11	17	0.514286	0.5	0.514286	0.37931	0.507042			148
									0.453125	-0.106719	148
18	22	7	17	0.514286	0.45	0.514286	0.241379	0.48			149
7	17	18	22	0.241379	0.291667	0.241379	0.514286	0.264151			149
									0.390625	-0.248	149
9	19	16	20	0.310345	0.321429	0.310345	0.457143	0.315789			150
16	20	9	19	0.457143	0.444444	0.457143	0.310345	0.450704			150
									0.390625	-0.233202	150
17	18	11	18	0.485714	0.485714	0.485714	0.37931	0.485714			151
11	18	17	18	0.37931	0.37931	0.37931	0.485714	0.37931			151
									0.4375	-0.134975	151
9	20	15	20	0.310345	0.310345	0.310345	0.428571	0.310345			152
15	20	9	20	0.428571	0.428571	0.428571	0.310345	0.428571			152
									0.375	-0.261084	152
14	12	23	15	0.482759	0.538462	0.482759	0.657143	0.509091			153
23	15	14	12	0.657143	0.605263	0.657143	0.482759	0.630137			153
									0.578125	0.141153	153
21	21	8	14	0.6	0.5	0.6	0.275862	0.545455			154
8	14	21	21	0.275862	0.363636	0.275862	0.6	0.313725			154
									0.453125	-0.126761	154
8	16	19	21	0.275862	0.333333	0.275862	0.542857	0.301887			155
19	21	8	16	0.542857	0.475	0.542857	0.275862	0.506667			155
									0.421875	-0.184	155
20	21	8	15	0.571429	0.487805	0.571429	0.275862	0.526316			156
8	15	20	21	0.275862	0.347826	0.275862	0.571429	0.307692			156
									0.4375	-0.155466	156
10	17	18	19	0.344828	0.37037	0.344828	0.514286	0.357143			157
18	19	10	17	0.514286	0.486486	0.514286	0.344828	0.5			157
									0.4375	-0.141724	157
16	12	23	13	0.551724	0.571429	0.551724	0.657143	0.561404			158
23	13	16	12	0.657143	0.638889	0.657143	0.551724	0.647887			158
									0.609375	0.209486	158
21	19	10	14	0.6	0.525	0.6	0.344828	0.56			159
10	14	21	19	0.344828	0.416667	0.344828	0.6	0.377358			159
									0.484375	-0.056	159
19	19	10	16	0.542857	0.5	0.542857	0.344828	0.520548			160
10	16	19	19	0.344828	0.384615	0.344828	0.542857	0.363636			160
									0.453125	-0.11332	160
20	11	24	9	0.689655	0.645161	0.689655	0.685714	0.666667			161
24	9	20	11	0.685714	0.727273	0.685714	0.689655	0.705882			161
									0.6875	0.373164	161
27	15	14	8	0.771429	0.642857	0.771429	0.482759	0.701299			162
14	8	27	15	0.482759	0.636364	0.482759	0.771429	0.54902			162
									0.640625	0.259557	162
11	12	23	18	0.37931	0.478261	0.37931	0.657143	0.423077			163
23	18	11	12	0.657143	0.560976	0.657143	0.37931	0.605263			163
									0.53125	0.0371113	163
16	11	24	13	0.551724	0.592593	0.551724	0.685714	0.571429			164
24	13	16	11	0.685714	0.648649	0.685714	0.551724	0.666667			164
									0.625	0.23885	164
24	16	13	11	0.685714	0.6	0.685714	0.448276	0.64			165
13	11	24	16	0.448276	0.541667	0.448276	0.685714	0.490566			165
									0.578125	0.136	165
18	11	18	17	0.514286	0.62069	0.514286	0.62069	0.5625			166
18	17	18	11	0.62069	0.514286	0.62069	0.514286	0.5625			166
									0.5625	0.132623	166
18	19	10	17	0.514286	0.486486	0.514286	0.344828	0.5			167
10	17	18	19	0.344828	0.37037	0.344828	0.514286	0.357143			167
									0.4375	-0.141724	167
15	18	17	14	0.517241	0.454545	0.517241	0.485714	0.483871			168
17	14	15	18	0.485714	0.548387	0.485714	0.517241	0.515152			168
									0.5	0.00292113	168
20	19	10	15	0.571429	0.512821	0.571429	0.344828	0.540541			169
10	15	20	19	0.344828	0.4	0.344828	0.571429	0.37037			169
									0.46875	-0.0847458	169
25	14	15	10	0.714286	0.641026	0.714286	0.517241	0.675676			170
15	10	25	14	0.517241	0.6	0.517241	0.714286	0.555556			170
									0.625	0.234297	170
10	16	19	19	0.344828	0.384615	0.344828	0.542857	0.363636			171
19	19	10	16	0.542857	0.5	0.542857	0.344828	0.520548			171
									0.453125	-0.11332	171
17	21	8	18	0.485714	0.447368	0.485714	0.275862	0.465753			172
8	18	17	21	0.275862	0.307692	0.275862	0.485714	0.290909			172
									0.390625	-0.240557	172
22	15	14	13	0.628571	0.594595	0.628571	0.482759	0.611111			173
14	13	22	15	0.482759	0.518519	0.482759	0.628571	0.5			173
									0.5625	0.111992	173
21	18	11	14	0.6	0.538462	0.6	0.37931	0.567568			174
11	14	21	18	0.37931	0.44	0.37931	0.6	0.407407			174
									0.5	-0.0209372	174
11	14	21	18	0.37931	0.44	0.37931	0.6	0.407407			175
21	18	11	14	0.6	0.538462	0.6	0.37931	0.567568			175
									0.5	-0.0209372	175
20	23	6	15	0.571429	0.465116	0.571429	0.206897	0.512821			176
6	15	20	23	0.206897	0.285714	0.206897	0.571429	0.24			176
									0.40625	-0.227043	176
11	17	18	18	0.37931	0.392857	0.37931	0.514286	0.385965			177
18	18	11	17	0.514286	0.5	0.514286	0.37931	0.507042			177
									0.453125	-0.106719	177
21	17	12	14	0.6	0.552632	0.6	0.413793	0.575342			178
12	14	21	17	0.413793	0.461538	0.413793	0.6	0.436364			178
									0.515625	0.0139165	178
20	20	9	15	0.571429	0.5	0.571429	0.310345	0.533333			179
9	15	20	20	0.310345	0.375	0.310345	0.571429	0.339623			179
									0.453125	-0.12	179
11	12	23	18	0.37931	0.478261	0.37931	0.657143	0.423077			180
23	18	11	12	0.657143	0.560976	0.657143	0.37931	0.605263			180
									0.53125	0.0371113	180
23	19	10	12	0.657143	0.547619	0.657143	0.344828	0.597403			181
10	12	23	19	0.344828	0.454545	0.344828	0.657143	0.392157			181
									0.515625	0.00201207	181
15	11	24	14	0.517241	0.576923	0.517241	0.685714	0.545455			182
24	14	15	11	0.685714	0.631579	0.685714	0.517241	0.657534			182
									0.609375	0.204771	182
23	13	16	12	0.657143	0.638889	0.657143	0.551724	0.647887			183
16	12	23	13	0.551724	0.571429	0.551724	0.657143	0.561404			183
									0.609375	0.209486	183
18	17	12	17	0.514286	0.514286	0.514286	0.413793	0.514286			184
12	17	18	17	0.413793	0.413793	0.413793	0.514286	0.413793			184
									0.46875	-0.0719212	184
10	15	20	19	0.344828	0.4	0.344828	0.571429	0.37037			185
20	19	10	15	0.571429	0.512821	0.571429	0.344828	0.540541			185
									0.46875	-0.0847458	185
23	19	10	12	0.657143	0.547619	0.657143	0.344828	0.597403			186
10	12	23	19	0.344828	0.454545	0.344828	0.657143	0.392157			186
									0.515625	0.00201207	186
24	16	13	11	0.685714	0.6	0.685714	0.448276	0.64			187
13	11	24	16	0.448276	0.541667	0.448276	0.685714	0.490566			187
									0.578125	0.136	187
19	16	13	16	0.542857	0.542857	0.542857	0.448276	0.542857			188
13	16	19	16	0.448276	0.448276	0.448276	0.542857	0.448276			188
									0.5	-0.008867	188
23	19	10	12	0.657143	0.547619	0.657143	0.344828	0.597403			189
10	12	23	19	0.344828	0.454545	0.344828	0.657143	0.392157			189
									0.515625	0.00201207	189
10	14	21	19	0.344828	0.416667	0.344828	0.6	0.377358			190
21	19	10	14	0.6	0.525	0.6	0.344828	0.56			190
									0.484375	-0.056	190
17	18	11	18	0.485714	0.485714	0.485714	0.37931	0.485714			191
11	18	17	18	0.37931	0.37931	0.37931	0.485714	0.37931			191
									0.4375	-0.134975	191
9	19	16	20	0.310345	0.321429	0.310345	0.457143	0.315789			192
16	20	9	19	0.457143	0.444444	0.457143	0.310345	0.450704			192
									0.390625	-0.233202	192
15	22	7	20	0.428571	0.405405	0.428571	0.241379	0.416667			193
7	20	15	22	0.241379	0.259259	0.241379	0.428571	0.25			193
									0.34375	-0.332012	193
11	16	19	18	0.37931	0.407407	0.37931	0.542857	0.392857			194
19	18	11	16	0.542857	0.513514	0.542857	0.37931	0.527778			194
									0.46875	-0.0782953	194
22	14	15	13	0.628571	0.611111	0.628571	0.517241	0.619718			195
15	13	22	14	0.517241	0.535714	0.517241	0.628571	0.526316			195
									0.578125	0.146245	195
21	20	9	14	0.6	0.512195	0.6	0.310345	0.552632			196
9	14	21	20	0.310345	0.391304	0.310345	0.6	0.346154			196
									0.46875	-0.0912738	196
8	14	21	21	0.275862	0.363636	0.275862	0.6	0.313725			197
21	21	8	14	0.6	0.5	0.6	0.275862	0.545455			197
									0.453125	-0.126761	197
13	15	20	16	0.448276	0.464286	0.448276	0.571429	0.45614			198
20	16	13	15	0.571429	0.555556	0.571429	0.448276	0.56338			198
									0.515625	0.0197628	198
21	20	9	14	0.6	0.512195	0.6	0.310345	0.552632			199
9	14	21	20	0.310345	0.391304	0.310345	0.6	0.346154			199
									0.46875	-0.0912738	199
13	16	19	16	0.448276	0.448276	0.448276	0.542857	0.448276			200
19	16	13	16	0.542857	0.542857	0.542857	0.448276	0.542857			200
									0.5	-0.008867	200
10	17	18	19	0.344828	0.37037	0.344828	0.514286	0.357143			201
18	19	10	17	0.514286	0.486486	0.514286	0.344828	0.5			201
									0.4375	-0.141724	201
12	16	19	17	0.413793	0.428571	0.413793	0.542857	0.421053			202
19	17	12	16	0.542857	0.527778	0.542857	0.413793	0.535211			202
									0.484375	-0.0434783	202
23	13	16	12	0.657143	0.638889	0.657143	0.551724	0.647887			203
16	12	23	13	0.551724	0.571429	0.551724	0.657143	0.561404			203
									0.609375	0.209486	203
15	11	24	14	0.517241	0.576923	0.517241	0.685714	0.545455			204
24	14	15	11	0.685714	0.631579	0.685714	0.517241	0.657534			204
									0.609375	0.204771	204
15	19	10	20	0.428571	0.441176	0.428571	0.344828	0.434783			205
10	20	15	19	0.344828	0.333333	0.344828	0.428571	0.338983			205
									0.390625	-0.225933	205
17	20	9	18	0.485714	0.459459	0.485714	0.310345	0.472222			206
9	18	17	20	0.310345	0.333333	0.310345	0.485714	0.321429			206
									0.40625	-0.205154	206
8	20	15	21	0.275862	0.285714	0.275862	0.428571	0.280702			207
15	21	8	20	0.428571	0.416667	0.428571	0.275862	0.422535			207
									0.359375	-0.296443	207
17	21	8	18	0.485714	0.447368	0.485714	0.275862	0.465753			208
8	18	17	21	0.275862	0.307692	0.275862	0.485714	0.290909			208
									0.390625	-0.240557	208
12	13	22	17	0.413793	0.48	0.413793	0.628571	0.444444			209
22	17	12	13	0.628571	0.564103	0.628571	0.413793	0.594595			209
									0.53125	0.0428714	209
16	12	23	13	0.551724	0.571429	0.551724	0.657143	0.561404			210
23	13	16	12	0.657143	0.638889	0.657143	0.551724	0.647887			210
									0.609375	0.209486	210
10	23	12	19	0.344828	0.30303	0.344828	0.342857	0.322581			211
12	19	10	23	0.342857	0.387097	0.342857	0.344828	0.363636			211
									0.34375	-0.308666	211
18	18	11	17	0.514286	0.5	0.514286	0.37931	0.507042			212
11	17	18	18	0.37931	0.392857	0.37931	0.514286	0.385965			212
									0.453125	-0.106719	212
21	17	12	14	0.6	0.552632	0.6	0.413793	0.575342			213
12	14	21	17	0.413793	0.461538	0.413793	0.6	0.436364			213
									0.515625	0.0139165	213
21	15	14	14	0.6	0.583333	0.6	0.482759	0.591549			214
14	14	21	15	0.482759	0.5	0.482759	0.6	0.491228			214
									0.546875	0.083004	214
22	14	15	13	0.628571	0.611111	0.628571	0.517241	0.619718			215
15	13	22	14	0.517241	0.535714	0.517241	0.628571	0.526316			215
									0.578125	0.146245	215
9	17	18	20	0.310345	0.346154	0.310345	0.514286	0.327273			216
18	20	9	17	0.514286	0.473684	0.514286	0.310345	0.493151			216
									0.421875	-0.176938	216
5	24	11	24	0.172414	0.172414	0.172414	0.314286	0.172414			217
11	24	5	24	0.314286	0.314286	0.314286	0.172414	0.314286			217
									0.25	-0.5133	217
25	13	16	10	0.714286	0.657895	0.714286	0.551724	0.684932			218
16	10	25	13	0.551724	0.615385	0.551724	0.714286	0.581818			218
									0.640625	0.26839	218
21	14	15	14	0.6	0.6	0.6	0.517241	0.6			219
15	14	21	14	0.517241	0.517241	0.517241	0.6	0.517241			219
									0.5625	0.117241	219
18	17	12	17	0.514286	0.514286	0.514286	0.413793	0.514286			220
12	17	18	17	0.413793	0.413793	0.413793	0.514286	0.413793			220
									0.46875	-0.0719212	220
11	13	22	18	0.37931	0.458333	0.37931	0.628571	0.415094			221
22	18	11	13	0.628571	0.55	0.628571	0.37931	0.586667			221
									0.515625	0.008	221
8	16	19	21	0.275862	0.333333	0.275862	0.542857	0.301887			222
19	21	8	16	0.542857	0.475	0.542857	0.275862	0.506667			222
									0.421875	-0.184	222
19	18	11	16	0.542857	0.513514	0.542857	0.37931	0.527778			223
11	16	19	18	0.37931	0.407407	0.37931	0.542857	0.392857			223
									0.46875	-0.0782953	223
19	16	13	16	0.542857	0.542857	0.542857	0.448276	0.542857			224
13	16	19	16	0.448276	0.448276	0.448276	0.542857	0.448276			224
									0.5	-0.008867	224
14	14	21	15	0.482759	0.5	0.482759	0.6	0.491228			225
21	15	14	14	0.6	0.583333	0.6	0.482759	0.591549			225
									0.546875	0.083004	225
8	18	17	21	0.275862	0.307692	0.275862	0.485714	0.290909			226
17	21	8	18	0.485714	0.447368	0.485714	0.275862	0.465753			226
									0.390625	-0.240557	226
7	19	16	22	0.241379	0.269231	0.241379	0.457143	0.254545			227
16	22	7	19	0.457143	0.421053	0.457143	0.241379	0.438356			227
									0.359375	-0.304175	227
15	11	24	14	0.517241	0.576923	0.517241	0.685714	0.545455			228
24	14	15	11	0.685714	0.631579	0.685714	0.517241	0.657534			228
									0.609375	0.204771	228
11	15	20	18	0.37931	0.423077	0.37931	0.571429	0.4			229
20	18	11	15	0.571429	0.526316	0.571429	0.37931	0.547945			229
									0.484375	-0.0497018	229
19	18	11	16	0.542857	0.513514	0.542857	0.37931	0.527778			230
11	16	19	18	0.37931	0.407407	0.37931	0.542857	0.392857			230
									0.46875	-0.0782953	230
15	10	25	14	0.517241	0.6	0.517241	0.714286	0.555556			231
25	14	15	10	0.714286	0.641026	0.714286	0.517241	0.675676			231
									0.625	0.234297	231
21	17	12	14	0.6	0.552632	0.6	0.413793	0.575342			232
12	14	21	17	0.413793	0.461538	0.413793	0.6	0.436364			232
									0.515625	0.0139165	232
18	19	10	17	0.514286	0.486486	0.514286	0.344828	0.5			233
10	17	18	19	0.344828	0.37037	0.344828	0.514286	0.357143			233
									0.4375	-0.141724	233
21	17	12	14	0.6	0.552632	0.6	0.413793	0.575342			234
12	14	21	17	0.413793	0.461538	0.413793	0.6	0.436364			234
									0.515625	0.0139165	234
18	19	10	17	0.514286	0.486486	0.514286	0.344828	0.5			235
10	17	18	19	0.344828	0.37037	0.344828	0.514286	0.357143			235
									0.4375	-0.141724	235
25	19	10	10	0.714286	0.568182	0.714286	0.344828	0.632911			236
10	10	25	19	0.344828	0.5	0.344828	0.714286	0.408163			236
									0.546875	0.0607287	236
13	14	21	16	0.448276	0.481481	0.448276	0.6	0.464286			237
21	16	13	14	0.6	0.567568	0.6	0.448276	0.583333			237
									0.53125	0.0485629	237
14	18	11	21	0.4	0.4375	0.4	0.37931	0.41791			238
11	21	14	18	0.37931	0.34375	0.37931	0.4	0.360656			238
									0.390625	-0.21875	238
21	18	11	14	0.6	0.538462	0.6	0.37931	0.567568			239
11	14	21	18	0.37931	0.44	0.37931	0.6	0.407407			239
									0.5	-0.0209372	239
13	15	20	16	0.448276	0.464286	0.448276	0.571429	0.45614			240
20	16	13	15	0.571429	0.555556	0.571429	0.448276	0.56338			240
									0.515625	0.0197628	240
20	17	12	15	0.571429	0.540541	0.571429	0.413793	0.555556			241
12	15	20	17	0.413793	0.444444	0.413793	0.571429	0.428571			241
									0.5	-0.0148662	241
20	20	9	15	0.571429	0.5	0.571429	0.310345	0.533333			242
9	15	20	20	0.310345	0.375	0.310345	0.571429	0.339623			242
									0.453125	-0.12	242
13	13	22	16	0.448276	0.5	0.448276	0.628571	0.472727			243
22	16	13	13	0.628571	0.578947	0.628571	0.448276	0.60274			243
									0.546875	0.0775348	243
18	16	13	17	0.514286	0.529412	0.514286	0.448276	0.521739			244
13	17	18	16	0.448276	0.433333	0.448276	0.514286	0.440678			244
									0.484375	-0.0373281	244
9	15	20	20	0.310345	0.375	0.310345	0.571429	0.339623			245
20	20	9	15	0.571429	0.5	0.571429	0.310345	0.533333			245
									0.453125	-0.12	245
10	14	21	19	0.344828	0.416667	0.344828	0.6	0.377358			246
21	19	10	14	0.6	0.525	0.6	0.344828	0.56			246
									0.484375	-0.056	246
7	20	15	22	0.241379	0.259259	0.241379	0.428571	0.25			247
15	22	7	20	0.428571	0.405405	0.428571	0.241379	0.416667			247
									0.34375	-0.332012	247
10	12	23	19	0.344828	0.454545	0.344828	0.657143	0.392157			248
23	19	10	12	0.657143	0.547619	0.657143	0.344828	0.597403			248
									0.515625	0.00201207	248
26	16	13	9	0.742857	0.619048	0.742857	0.448276	0.675325			249
13	9	26	16	0.448276	0.590909	0.448276	0.742857	0.509804			249
									0.609375	0.195171	249
13	15	20	16	0.448276	0.464286	0.448276	0.571429	0.45614			250
20	16	13	15	0.571429	0.555556	0.571429	0.448276	0.56338			250
									0.515625	0.0197628	250
23	17	12	12	0.657143	0.575	0.657143	0.413793	0.613333			251
12	12	23	17	0.413793	0.5	0.413793	0.657143	0.45283			251
									0.546875	0.072	251
14	11	24	15	0.482759	0.56	0.482759	0.685714	0.518519			252
24	15	14	11	0.685714	0.615385	0.685714	0.482759	0.648649			252
									0.59375	0.170489	252
18	20	9	17	0.514286	0.473684	0.514286	0.310345	0.493151			253
9	17	18	20	0.310345	0.346154	0.310345	0.514286	0.327273			253
									0.421875	-0.176938	253
12	16	19	17	0.413793	0.428571	0.413793	0.542857	0.421053			254
19	17	12	16	0.542857	0.527778	0.542857	0.413793	0.535211			254
									0.484375	-0.0434783	254
21	20	9	14	0.6	0.512195	0.6	0.310345	0.552632			255
9	14	21	20	0.310345	0.391304	0.310345	0.6	0.346154			255
									0.46875	-0.0912738	255
24	16	13	11	0.685714	0.6	0.685714	0.448276	0.64			256
13	11	24	16	0.448276	0.541667	0.448276	0.685714	0.490566			256
									0.578125	0.136	256
16	15	20	13	0.551724	0.516129	0.551724	0.571429	0.533333			257
20	13	16	15	0.571429	0.606061	0.571429	0.551724	0.588235			257
									0.5625	0.122429	257
17	20	9	18	0.485714	0.459459	0.485714	0.310345	0.472222			258
9	18	17	20	0.310345	0.333333	0.310345	0.485714	0.321429			258
									0.40625	-0.205154	258
12	15	20	17	0.413793	0.444444	0.413793	0.571429	0.428571			259
20	17	12	15	0.571429	0.540541	0.571429	0.413793	0.555556			259
									0.5	-0.0148662	259
13	8	27	16	0.448276	0.619048	0.448276	0.771429	0.52			260
27	16	13	8	0.771429	0.627907	0.771429	0.448276	0.692308			260
									0.625	0.225025	260
10	17	18	19	0.344828	0.37037	0.344828	0.514286	0.357143			261
18	19	10	17	0.514286	0.486486	0.514286	0.344828	0.5			261
									0.4375	-0.141724	261
25	10	19	10	0.714286	0.714286	0.714286	0.655172	0.714286			262
19	10	25	10	0.655172	0.655172	0.655172	0.714286	0.655172			262
									0.6875	0.369458	262
16	8	27	13	0.551724	0.666667	0.551724	0.771429	0.603774			263
27	13	16	8	0.771429	0.675	0.771429	0.551724	0.72			263
									0.671875	0.328	263
12	10	25	17	0.413793	0.545455	0.413793	0.714286	0.470588			264
25	17	12	10	0.714286	0.595238	0.714286	0.413793	0.649351			264
									0.578125	0.130785	264
7	13	22	22	0.241379	0.35	0.241379	0.628571	0.285714			265
22	22	7	13	0.628571	0.5	0.628571	0.241379	0.556962			265
									0.453125	-0.133603	265
12	11	24	17	0.413793	0.521739	0.413793	0.685714	0.461538			266
24	17	12	11	0.685714	0.585366	0.685714	0.413793	0.631579			266
									0.5625	0.101304	266
12	13	22	17	0.413793	0.48	0.413793	0.628571	0.444444			267
22	17	12	13	0.628571	0.564103	0.628571	0.413793	0.594595			267
									0.53125	0.0428714	267
9	13	22	20	0.310345	0.409091	0.310345	0.628571	0.352941			268
22	20	9	13	0.628571	0.52381	0.628571	0.310345	0.571429			268
									0.484375	-0.0623742	268
11	16	19	18	0.37931	0.407407	0.37931	0.542857	0.392857			269
19	18	11	16	0.542857	0.513514	0.542857	0.37931	0.527778			269
									0.46875	-0.0782953	269
8	12	23	21	0.275862	0.4	0.275862	0.657143	0.326531			270
23	21	8	12	0.657143	0.522727	0.657143	0.275862	0.582278			270
									0.484375	-0.0688259	270
24	22	7	11	0.685714	0.521739	0.685714	0.241379	0.592593			271
7	11	24	22	0.241379	0.388889	0.241379	0.685714	0.297872			271
									0.484375	-0.0753564	271
14	14	21	15	0.482759	0.5	0.482759	0.6	0.491228			272
21	15	14	14	0.6	0.583333	0.6	0.482759	0.591549			272
									0.546875	0.083004	272
19	17	12	16	0.542857	0.527778	0.542857	0.413793	0.535211			273
12	16	19	17	0.413793	0.428571	0.413793	0.542857	0.421053			273
									0.484375	-0.0434783	273
11	17	18	18	0.37931	0.392857	0.37931	0.514286	0.385965			274
18	18	11	17	0.514286	0.5	0.514286	0.37931	0.507042			274
									0.453125	-0.106719	274
15	16	19	14	0.517241	0.483871	0.517241	0.542857	0.5			275
19	14	15	16	0.542857	0.575758	0.542857	0.517241	0.558824			275
									0.53125	0.0597453	275
19	23	6	16	0.542857	0.452381	0.542857	0.206897	0.493506			276
6	16	19	23	0.206897	0.272727	0.206897	0.542857	0.235294			276
									0.390625	-0.255533	276
18	20	9	17	0.514286	0.473684	0.514286	0.310345	0.493151			277
9	17	18	20	0.310345	0.346154	0.310345	0.514286	0.327273			277
									0.421875	-0.176938	277
23	20	9	12	0.657143	0.534884	0.657143	0.310345	0.589744			278
9	12	23	20	0.310345	0.428571	0.310345	0.657143	0.36			278
									0.5	-0.0332997	278
22	21	8	13	0.628571	0.511628	0.628571	0.275862	0.564103			279
8	13	22	21	0.275862	0.380952	0.275862	0.628571	0.32			279
									0.46875	-0.0978809	279
12	9	26	17	0.413793	0.571429	0.413793	0.742857	0.48			280
26	17	12	9	0.742857	0.604651	0.742857	0.413793	0.666667			280
									0.59375	0.160444	280
7	20	15	22	0.241379	0.259259	0.241379	0.428571	0.25			281
15	22	7	20	0.428571	0.405405	0.428571	0.241379	0.416667			281
									0.34375	-0.332012	281
18	19	10	17	0.514286	0.486486	0.514286	0.344828	0.5			282
10	17	18	19	0.344828	0.37037	0.344828	0.514286	0.357143			282
									0.4375	-0.141724	282
26	18	11	9	0.742857	0.590909	0.742857	0.37931	0.658228			283
11	9	26	18	0.37931	0.55	0.37931	0.742857	0.44898			283
									0.578125	0.125506	283
19	16	13	16	0.542857	0.542857	0.542857	0.448276	0.542857			284
13	16	19	16	0.448276	0.448276	0.448276	0.542857	0.448276			284
									0.5	-0.008867	284
6	12	23	23	0.206897	0.333333	0.206897	0.657143	0.255319			285
23	23	6	12	0.657143	0.5	0.657143	0.206897	0.567901			285
									0.453125	-0.14053	285
16	21	14	13	0.551724	0.432432	0.551724	0.4	0.484848			286
14	13	16	21	0.4	0.518519	0.4	0.551724	0.451613			286
									0.46875	-0.0471607	286
17	21	8	18	0.485714	0.447368	0.485714	0.275862	0.465753			287
8	18	17	21	0.275862	0.307692	0.275862	0.485714	0.290909			287
									0.390625	-0.240557	287
25	17	12	10	0.714286	0.595238	0.714286	0.413793	0.649351			288
12	10	25	17	0.413793	0.545455	0.413793	0.714286	0.470588			288
									0.578125	0.130785	288
17	13	22	12	0.586207	0.566667	0.586207	0.628571	0.576271			289
22	12	17	13	0.628571	0.647059	0.628571	0.586207	0.637681			289
									0.609375	0.214145	289
8	15	20	21	0.275862	0.347826	0.275862	0.571429	0.307692			290
20	21	8	15	0.571429	0.487805	0.571429	0.275862	0.526316			290
									0.4375	-0.155466	290
24	15	14	11	0.685714	0.615385	0.685714	0.482759	0.648649			291
14	11	24	15	0.482759	0.56	0.482759	0.685714	0.518519			291
									0.59375	0.170489	291
19	11	18	16	0.542857	0.633333	0.542857	0.62069	0.584615			292
18	16	19	11	0.62069	0.529412	0.62069	0.542857	0.571429			292
									0.578125	0.161165	292
7	14	21	22	0.241379	0.333333	0.241379	0.6	0.28			293
21	22	7	14	0.6	0.488372	0.6	0.241379	0.538462			293
									0.4375	-0.162462	293
20	11	18	15	0.571429	0.645161	0.571429	0.62069	0.606061			294
18	15	20	11	0.62069	0.545455	0.62069	0.571429	0.580645			294
									0.59375	0.189873	294
22	10	19	13	0.628571	0.6875	0.628571	0.655172	0.656716			295
19	13	22	10	0.655172	0.59375	0.655172	0.628571	0.622951			295
									0.640625	0.28125	295
21	18	11	14	0.6	0.538462	0.6	0.37931	0.567568			296
11	14	21	18	0.37931	0.44	0.37931	0.6	0.407407			296
									0.5	-0.0209372	296
9	18	17	20	0.310345	0.333333	0.310345	0.485714	0.321429			297
17	20	9	18	0.485714	0.459459	0.485714	0.310345	0.472222			297
									0.40625	-0.205154	297
24	13	16	11	0.685714	0.648649	0.685714	0.551724	0.666667			298
16	11	24	13	0.551724	0.592593	0.551724	0.685714	0.571429			298
									0.625	0.23885	298
18	18	11	17	0.514286	0.5	0.514286	0.37931	0.507042			299
11	17	18	18	0.37931	0.392857	0.37931	0.514286	0.385965			299
									0.453125	-0.106719	299
15	10	25	14	0.517241	0.6	0.517241	0.714286	0.555556			300
25	14	15	10	0.714286	0.641026	0.714286	0.517241	0.675676			300
									0.625	0.234297	300
10	15	20	19	0.344828	0.4	0.344828	0.571429	0.37037			301
20	19	10	15	0.571429	0.512821	0.571429	0.344828	0.540541			301
									0.46875	-0.0847458	301
10	19	16	19	0.344828	0.344828	0.344828	0.457143	0.344828			302
16	19	10	19	0.457143	0.457143	0.457143	0.344828	0.457143			302
									0.40625	-0.19803	302
9	15	20	20	0.310345	0.375	0.310345	0.571429	0.339623			303
20	20	9	15	0.571429	0.5	0.571429	0.310345	0.533333			303
									0.453125	-0.12	303
22	14	15	13	0.628571	0.611111	0.628571	0.517241	0.619718			304
15	13	22	14	0.517241	0.535714	0.517241	0.628571	0.526316			304
									0.578125	0.146245	304
20	18	11	15	0.571429	0.526316	0.571429	0.37931	0.547945			305
11	15	20	18	0.37931	0.423077	0.37931	0.571429	0.4			305
									0.484375	-0.0497018	305
25	14	15	10	0.714286	0.641026	0.714286	0.517241	0.675676			306
15	10	25	14	0.517241	0.6	0.517241	0.714286	0.555556			306
									0.625	0.234297	306
13	22	7	22	0.371429	0.371429	0.371429	0.241379	0.371429			307
7	22	13	22	0.241379	0.241379	0.241379	0.371429	0.241379			307
									0.3125	-0.387192	307
22	19	10	13	0.628571	0.536585	0.628571	0.344828	0.578947			308
10	13	22	19	0.344828	0.434783	0.344828	0.628571	0.384615			308
									0.5	-0.0270812	308
12	11	24	17	0.413793	0.521739	0.413793	0.685714	0.461538			309
24	17	12	11	0.685714	0.585366	0.685714	0.413793	0.631579			309
									0.5625	0.101304	309
24	15	14	11	0.685714	0.615385	0.685714	0.482759	0.648649			310
14	11	24	15	0.482759	0.56	0.482759	0.685714	0.518519			310
									0.59375	0.170489	310
12	19	16	17	0.413793	0.387097	0.413793	0.457143	0.4			311
16	17	12	19	0.457143	0.484848	0.457143	0.413793	0.470588			311
									0.4375	-0.128306	311
23	13	16	12	0.657143	0.638889	0.657143	0.551724	0.647887			312
16	12	23	13	0.551724	0.571429	0.551724	0.657143	0.561404			312
									0.609375	0.209486	312
11	23	12	18	0.37931	0.323529	0.37931	0.342857	0.349206			313
12	18	11	23	0.342857	0.4	0.342857	0.37931	0.369231			313
									0.359375	-0.273786	313
19	19	10	16	0.542857	0.5	0.542857	0.344828	0.520548			314
10	16	19	19	0.344828	0.384615	0.344828	0.542857	0.363636			314
									0.453125	-0.11332	314
16	19	10	19	0.457143	0.457143	0.457143	0.344828	0.457143			315
10	19	16	19	0.344828	0.344828	0.344828	0.457143	0.344828			315
									0.40625	-0.19803	315
17	17	12	18	0.485714	0.5	0.485714	0.413793	0.492754			316
12	18	17	17	0.413793	0.4	0.413793	0.485714	0.40678			316
									0.453125	-0.100196	316
7	13	22	22	0.241379	0.35	0.241379	0.628571	0.285714			317
22	22	7	13	0.628571	0.5	0.628571	0.241379	0.556962			317
									0.453125	-0.133603	317
19	17	12	16	0.542857	0.527778	0.542857	0.413793	0.535211			318
12	16	19	17	0.413793	0.428571	0.413793	0.542857	0.421053			318
									0.484375	-0.0434783	318
10	16	19	19	0.344828	0.384615	0.344828	0.542857	0.363636			319
19	19	10	16	0.542857	0.5	0.542857	0.344828	0.520548			319
									0.453125	-0.11332	319
23	20	9	12	0.657143	0.534884	0.657143	0.310345	0.589744			320
9	12	23	20	0.310345	0.428571	0.310345	0.657143	0.36			320
									0.5	-0.0332997	320
10	17	18	19	0.344828	0.37037	0.344828	0.514286	0.357143			321
18	19	10	17	0.514286	0.486486	0.514286	0.344828	0.5			321
									0.4375	-0.141724	321
12	17	18	17	0.413793	0.413793	0.413793	0.514286	0.413793			322
18	17	12	17	0.514286	0.514286	0.514286	0.413793	0.514286			322
									0.46875	-0.0719212	322
21	15	14	14	0.6	0.583333	0.6	0.482759	0.591549			323
14	14	21	15	0.482759	0.5	0.482759	0.6	0.491228			323
									0.546875	0.083004	323
10	14	21	19	0.344828	0.416667	0.344828	0.6	0.377358			324
21	19	10	14	0.6	0.525	0.6	0.344828	0.56			324
									0.484375	-0.056	324
9	12	23	20	0.310345	0.428571	0.310345	0.657143	0.36			325
23	20	9	12	0.657143	0.534884	0.657143	0.310345	0.589744			325
									0.5	-0.0332997	325
17	10	25	12	0.586207	0.62963	0.586207	0.714286	0.607143			326
25	12	17	10	0.714286	0.675676	0.714286	0.586207	0.694444			326
									0.65625	0.302279	326
20	19	10	15	0.571429	0.512821	0.571429	0.344828	0.540541			327
10	15	20	19	0.344828	0.4	0.344828	0.571429	0.37037			327
									0.46875	-0.0847458	327
23	11	18	12	0.657143	0.676471	0.657143	0.62069	0.666667			328
18	12	23	11	0.62069	0.6	0.62069	0.657143	0.610169			328
									0.640625	0.277014	328
31	12	17	4	0.885714	0.72093	0.885714	0.586207	0.794872			329
17	4	31	12	0.586207	0.809524	0.586207	0.885714	0.68			329
									0.75	0.48335	329
17	20	9	18	0.485714	0.459459	0.485714	0.310345	0.472222			330
9	18	17	20	0.310345	0.333333	0.310345	0.485714	0.321429			330
									0.40625	-0.205154	330
13	12	23	16	0.448276	0.52	0.448276	0.657143	0.481481			331
23	16	13	12	0.657143	0.589744	0.657143	0.448276	0.621622			331
									0.5625	0.10668	331
18	17	12	17	0.514286	0.514286	0.514286	0.413793	0.514286			332
12	17	18	17	0.413793	0.413793	0.413793	0.514286	0.413793			332
									0.46875	-0.0719212	332
13	14	21	16	0.448276	0.481481	0.448276	0.6	0.464286			333
21	16	13	14	0.6	0.567568	0.6	0.448276	0.583333			333
									0.53125	0.0485629	333
6	15	20	23	0.206897	0.285714	0.206897	0.571429	0.24			334
20	23	6	15	0.571429	0.465116	0.571429	0.206897	0.512821			334
									0.40625	-0.227043	334
22	15	14	13	0.628571	0.594595	0.628571	0.482759	0.611111			335
14	13	22	15	0.482759	0.518519	0.482759	0.628571	0.5			335
									0.5625	0.111992	335
17	18	11	18	0.485714	0.485714	0.485714	0.37931	0.485714			336
11	18	17	18	0.37931	0.37931	0.37931	0.485714	0.37931			336
									0.4375	-0.134975	336
11	16	19	18	0.37931	0.407407	0.37931	0.542857	0.392857			337
19	18	11	16	0.542857	0.513514	0.542857	0.37931	0.527778			337
									0.46875	-0.0782953	337
22	20	9	13	0.628571	0.52381	0.628571	0.310345	0.571429			338
9	13	22	20	0.310345	0.409091	0.310345	0.628571	0.352941			338
									0.484375	-0.0623742	338
14	17	18	15	0.482759	0.451613	0.482759	0.514286	0.466667			339
18	15	14	17	0.514286	0.545455	0.514286	0.482759	0.529412			339
									0.5	-0.0029383	339
23	13	16	12	0.657143	0.638889	0.657143	0.551724	0.647887			340
16	12	23	13	0.551724	0.571429	0.551724	0.657143	0.561404			340
									0.609375	0.209486	340
24	16	13	11	0.685714	0.6	0.685714	0.448276	0.64			341
13	11	24	16	0.448276	0.541667	0.448276	0.685714	0.490566			341
									0.578125	0.136	341
8	12	23	21	0.275862	0.4	0.275862	0.657143	0.326531			342
23	21	8	12	0.657143	0.522727	0.657143	0.275862	0.582278			342
									0.484375	-0.0688259	342
22	20	9	13	0.628571	0.52381	0.628571	0.310345	0.571429			343
9	13	22	20	0.310345	0.409091	0.310345	0.628571	0.352941			343
									0.484375	-0.0623742	343
19	16	13	16	0.542857	0.542857	0.542857	0.448276	0.542857			344
13	16	19	16	0.448276	0.448276	0.448276	0.542857	0.448276			344
									0.5	-0.008867	344
7	15	20	22	0.241379	0.318182	0.241379	0.571429	0.27451			345
20	22	7	15	0.571429	0.47619	0.571429	0.241379	0.519481			345
									0.421875	-0.191147	345
24	14	15	11	0.685714	0.631579	0.685714	0.517241	0.657534			346
15	11	24	14	0.517241	0.576923	0.517241	0.685714	0.545455			346
									0.609375	0.204771	346
20	13	16	15	0.571429	0.606061	0.571429	0.551724	0.588235			347
16	15	20	13	0.551724	0.516129	0.551724	0.571429	0.533333			347
									0.5625	0.122429	347
15	17	18	14	0.517241	0.46875	0.517241	0.514286	0.491803			348
18	14	15	17	0.514286	0.5625	0.514286	0.517241	0.537313			348
									0.515625	0.03125	348
9	16	19	20	0.310345	0.36	0.310345	0.542857	0.333333			349
19	20	9	16	0.542857	0.487179	0.542857	0.310345	0.513514			349
									0.4375	-0.148554	349
24	16	13	11	0.685714	0.6	0.685714	0.448276	0.64			350
13	11	24	16	0.448276	0.541667	0.448276	0.685714	0.490566			350
									0.578125	0.136	350
16	20	9	19	0.457143	0.444444	0.457143	0.310345	0.450704			351
9	19	16	20	0.310345	0.321429	0.310345	0.457143	0.315789			351
									0.390625	-0.233202	351
5	17	18	24	0.172414	0.227273	0.172414	0.514286	0.196078			352
18	24	5	17	0.514286	0.428571	0.514286	0.172414	0.467532			352
									0.359375	-0.31992	352
22	19	10	13	0.628571	0.536585	0.628571	0.344828	0.578947			353
10	13	22	19	0.344828	0.434783	0.344828	0.628571	0.384615			353
									0.5	-0.0270812	353
9	19	16	20	0.310345	0.321429	0.310345	0.457143	0.315789			354
16	20	9	19	0.457143	0.444444	0.457143	0.310345	0.450704			354
									0.390625	-0.233202	354
10	17	18	19	0.344828	0.37037	0.344828	0.514286	0.357143			355
18	19	10	17	0.514286	0.486486	0.514286	0.344828	0.5			355
									0.4375	-0.141724	355
5	19	16	24	0.172414	0.208333	0.172414	0.457143	0.188679			356
16	24	5	19	0.457143	0.4	0.457143	0.172414	0.426667			356
									0.328125	-0.376	356
8	14	21	21	0.275862	0.363636	0.275862	0.6	0.313725			357
21	21	8	14	0.6	0.5	0.6	0.275862	0.545455			357
									0.453125	-0.126761	357
13	14	21	16	0.448276	0.481481	0.448276	0.6	0.464286			358
21	16	13	14	0.6	0.567568	0.6	0.448276	0.583333			358
									0.53125	0.0485629	358
12	13	22	17	0.413793	0.48	0.413793	0.628571	0.444444			359
22	17	12	13	0.628571	0.564103	0.628571	0.413793	0.594595			359
									0.53125	0.0428714	359
24	16	13	11	0.685714	0.6	0.685714	0.448276	0.64			360
13	11	24	16	0.448276	0.541667	0.448276	0.685714	0.490566			360
									0.578125	0.136	360
28	17	12	7	0.8	0.622222	0.8	0.413793	0.7			361
12	7	28	17	0.413793	0.631579	0.413793	0.8	0.5			361
									0.625	0.220305	361
14	17	18	15	0.482759	0.451613	0.482759	0.514286	0.466667			362
18	15	14	17	0.514286	0.545455	0.514286	0.482759	0.529412			362
									0.5	-0.0029383	362
21	19	10	14	0.6	0.525	0.6	0.344828	0.56			363
10	14	21	19	0.344828	0.416667	0.344828	0.6	0.377358			363
									0.484375	-0.056	363
16	15	20	13	0.551724	0.516129	0.551724	0.571429	0.533333			364
20	13	16	15	0.571429	0.606061	0.571429	0.551724	0.588235			364
									0.5625	0.122429	364
22	16	13	13	0.628571	0.578947	0.628571	0.448276	0.60274			365
13	13	22	16	0.448276	0.5	0.448276	0.628571	0.472727			365
									0.546875	0.0775348	365
22	14	15	13	0.628571	0.611111	0.628571	0.517241	0.619718			366
15	13	22	14	0.517241	0.535714	0.517241	0.628571	0.526316			366
									0.578125	0.146245	366
14	15	20	15	0.482759	0.482759	0.482759	0.571429	0.482759			367
20	15	14	15	0.571429	0.571429	0.571429	0.482759	0.571429			367
									0.53125	0.0541872	367
25	16	13	10	0.714286	0.609756	0.714286	0.448276	0.657895			368
13	10	25	16	0.448276	0.565217	0.448276	0.714286	0.5			368
									0.59375	0.165496	368
8	15	20	21	0.275862	0.347826	0.275862	0.571429	0.307692			369
20	21	8	15	0.571429	0.487805	0.571429	0.275862	0.526316			369
									0.4375	-0.155466	369
22	20	9	13	0.628571	0.52381	0.628571	0.310345	0.571429			370
9	13	22	20	0.310345	0.409091	0.310345	0.628571	0.352941			370
									0.484375	-0.0623742	370
23	21	8	12	0.657143	0.522727	0.657143	0.275862	0.582278			371
8	12	23	21	0.275862	0.4	0.275862	0.657143	0.326531			371
									0.484375	-0.0688259	371
5	15	20	24	0.172414	0.25	0.172414	0.571429	0.204082			372
20	24	5	15	0.571429	0.454545	0.571429	0.172414	0.506329			372
									0.390625	-0.263158	372
19	21	8	16	0.542857	0.475	0.542857	0.275862	0.506667			373
8	16	19	21	0.275862	0.333333	0.275862	0.542857	0.301887			373
									0.421875	-0.184	373
26	17	12	9	0.742857	0.604651	0.742857	0.413793	0.666667			374
12	9	26	17	0.413793	0.571429	0.413793	0.742857	0.48			374
									0.59375	0.160444	374
10	17	18	19	0.344828	0.37037	0.344828	0.514286	0.357143			375
18	19	10	17	0.514286	0.486486	0.514286	0.344828	0.5			375
									0.4375	-0.141724	375
21	17	12	14	0.6	0.552632	0.6	0.413793	0.575342			376
12	14	21	17	0.413793	0.461538	0.413793	0.6	0.436364			376
									0.515625	0.0139165	376
17	18	11	18	0.485714	0.485714	0.485714	0.37931	0.485714			377
11	18	17	18	0.37931	0.37931	0.37931	0.485714	0.37931			377
									0.4375	-0.134975	377
23	18	11	12	0.657143	0.560976	0.657143	0.37931	0.605263			378
11	12	23	18	0.37931	0.478261	0.37931	0.657143	0.423077			378
									0.53125	0.0371113	378
16	11	24	13	0.551724	0.592593	0.551724	0.685714	0.571429			379
24	13	16	11	0.685714	0.648649	0.685714	0.551724	0.666667			379
									0.625	0.23885	379
22	16	13	13	0.628571	0.578947	0.628571	0.448276	0.60274			380
13	13	22	16	0.448276	0.5	0.448276	0.628571	0.472727			380
									0.546875	0.0775348	380
15	21	8	20	0.428571	0.416667	0.428571	0.275862	0.422535			381
8	20	15	21	0.275862	0.285714	0.275862	0.428571	0.280702			381
									0.359375	-0.296443	381
7	14	21	22	0.241379	0.333333	0.241379	0.6	0.28			382
21	22	7	14	0.6	0.488372	0.6	0.241379	0.538462			382
									0.4375	-0.162462	382
23	17	12	12	0.657143	0.575	0.657143	0.413793	0.613333			383
12	12	23	17	0.413793	0.5	0.413793	0.657143	0.45283			383
									0.546875	0.072	383
22	15	14	13	0.628571	0.594595	0.628571	0.482759	0.611111			384
14	13	22	15	0.482759	0.518519	0.482759	0.628571	0.5			384
									0.5625	0.111992	384
9	14	21	20	0.310345	0.391304	0.310345	0.6	0.346154			385
21	20	9	14	0.6	0.512195	0.6	0.310345	0.552632			385
									0.46875	-0.0912738	385
17	16	19	12	0.586207	0.515152	0.586207	0.542857	0.548387			386
19	12	17	16	0.542857	0.612903	0.542857	0.586207	0.575758			386
									0.5625	0.127556	386
23	15	14	12	0.657143	0.605263	0.657143	0.482759	0.630137			387
14	12	23	15	0.482759	0.538462	0.482759	0.657143	0.509091			387
									0.578125	0.141153	387
10	19	16	19	0.344828	0.344828	0.344828	0.457143	0.344828			388
16	19	10	19	0.457143	0.457143	0.457143	0.344828	0.457143			388
									0.40625	-0.19803	388
7	16	19	22	0.241379	0.304348	0.241379	0.542857	0.269231			389
19	22	7	16	0.542857	0.463415	0.542857	0.241379	0.5			389
									0.40625	-0.219659	389
19	18	11	16	0.542857	0.513514	0.542857	0.37931	0.527778			390
11	16	19	18	0.37931	0.407407	0.37931	0.542857	0.392857			390
									0.46875	-0.0782953	390
11	7	28	18	0.37931	0.611111	0.37931	0.8	0.468085			391
28	18	11	7	0.8	0.608696	0.8	0.37931	0.691358			391
									0.609375	0.185336	391
8	14	21	21	0.275862	0.363636	0.275862	0.6	0.313725			392
21	21	8	14	0.6	0.5	0.6	0.275862	0.545455			392
									0.453125	-0.126761	392
13	18	17	16	0.448276	0.419355	0.448276	0.485714	0.433333			393
17	16	13	18	0.485714	0.515152	0.485714	0.448276	0.5			393
									0.46875	-0.0656219	393
20	15	14	15	0.571429	0.571429	0.571429	0.482759	0.571429			394
14	15	20	15	0.482759	0.482759	0.482759	0.571429	0.482759			394
									0.53125	0.0541872	394
23	21	8	12	0.657143	0.522727	0.657143	0.275862	0.582278			395
8	12	23	21	0.275862	0.4	0.275862	0.657143	0.326531			395
									0.484375	-0.0688259	395
23	19	10	12	0.657143	0.547619	0.657143	0.344828	0.597403			396
10	12	23	19	0.344828	0.454545	0.344828	0.657143	0.392157			396
									0.515625	0.00201207	396
8	14	21	21	0.275862	0.363636	0.275862	0.6	0.313725			397
21	21	8	14	0.6	0.5	0.6	0.275862	0.545455			397
									0.453125	-0.126761	397
22	15	14	13	0.628571	0.594595	0.628571	0.482759	0.611111			398
14	13	22	15	0.482759	0.518519	0.482759	0.628571	0.5			398
									0.5625	0.111992	398
10	18	17	19	0.344828	0.357143	0.344828	0.485714	0.350877			399
17	19	10	18	0.485714	0.472222	0.485714	0.344828	0.478873			399
									0.421875	-0.16996	399
13	19	16	16	0.448276	0.40625	0.448276	0.457143	0.42623			400
16	16	13	19	0.457143	0.5	0.457143	0.448276	0.477612			400
									0.453125	-0.09375	400
12	18	17	17	0.413793	0.4	0.413793	0.485714	0.40678			401
17	17	12	18	0.485714	0.5	0.485714	0.413793	0.492754			401
									0.453125	-0.100196	401
20	20	9	15	0.571429	0.5	0.571429	0.310345	0.533333			402
9	15	20	20	0.310345	0.375	0.310345	0.571429	0.339623			402
									0.453125	-0.12	402
7	20	15	22	0.241379	0.259259	0.241379	0.428571	0.25			403
15	22	7	20	0.428571	0.405405	0.428571	0.241379	0.416667			403
									0.34375	-0.332012	403
23	19	10	12	0.657143	0.547619	0.657143	0.344828	0.597403			404
10	12	23	19	0.344828	0.454545	0.344828	0.657143	0.392157			404
									0.515625	0.00201207	404
15	22	7	20	0.428571	0.405405	0.428571	0.241379	0.416667			405
7	20	15	22	0.241379	0.259259	0.241379	0.428571	0.25			405
									0.34375	-0.332012	405
11	18	17	18	0.37931	0.37931	0.37931	0.485714	0.37931			406
17	18	11	18	0.485714	0.485714	0.485714	0.37931	0.485714			406
									0.4375	-0.134975	406
21	24	5	14	0.6	0.466667	0.6	0.172414	0.525			407
5	14	21	24	0.172414	0.263158	0.172414	0.6	0.208333			407
									0.40625	-0.234518	407
25	16	13	10	0.714286	0.609756	0.714286	0.448276	0.657895			408
13	10	25	16	0.448276	0.565217	0.448276	0.714286	0.5			408
									0.59375	0.165496	408
13	19	16	16	0.448276	0.40625	0.448276	0.457143	0.42623			409
16	16	13	19	0.457143	0.5	0.457143	0.448276	0.477612			409
									0.453125	-0.09375	409
25	16	13	10	0.714286	0.609756	0.714286	0.448276	0.657895			410
13	10	25	16	0.448276	0.565217	0.448276	0.714286	0.5			410
									0.59375	0.165496	410
19	20	9	16	0.542857	0.487179	0.542857	0.310345	0.513514			411
9	16	19	20	0.310345	0.36	0.310345	0.542857	0.333333			411
									0.4375	-0.148554	411
25	19	10	10	0.714286	0.568182	0.714286	0.344828	0.632911			412
10	10	25	19	0.344828	0.5	0.344828	0.714286	0.408163			412
									0.546875	0.0607287	412
11	20	15	18	0.37931	0.354839	0.37931	0.428571	0.366667			413
15	18	11	20	0.428571	0.454545	0.428571	0.37931	0.441176			413
									0.40625	-0.190989	413
13	17	18	16	0.448276	0.433333	0.448276	0.514286	0.440678			414
18	16	13	17	0.514286	0.529412	0.514286	0.448276	0.521739			414
									0.484375	-0.0373281	414
16	13	22	13	0.551724	0.551724	0.551724	0.628571	0.551724			415
22	13	16	13	0.628571	0.628571	0.628571	0.551724	0.628571			415
									0.59375	0.180296	415
8	20	15	21	0.275862	0.285714	0.275862	0.428571	0.280702			416
15	21	8	20	0.428571	0.416667	0.428571	0.275862	0.422535			416
									0.359375	-0.296443	416
11	14	21	18	0.37931	0.44	0.37931	0.6	0.407407			417
21	18	11	14	0.6	0.538462	0.6	0.37931	0.567568			417
									0.5	-0.0209372	417
21	18	11	14	0.6	0.538462	0.6	0.37931	0.567568			418
11	14	21	18	0.37931	0.44	0.37931	0.6	0.407407			418
									0.5	-0.0209372	418
23	16	13	12	0.657143	0.589744	0.657143	0.448276	0.621622			419
13	12	23	16	0.448276	0.52	0.448276	0.657143	0.481481			419
									0.5625	0.10668	419
17	16	19	12	0.586207	0.515152	0.586207	0.542857	0.548387			420
19	12	17	16	0.542857	0.612903	0.542857	0.586207	0.575758			420
									0.5625	0.127556	420
11	17	18	18	0.37931	0.392857	0.37931	0.514286	0.385965			421
18	18	11	17	0.514286	0.5	0.514286	0.37931	0.507042			421
									0.453125	-0.106719	421
9	18	17	20	0.310345	0.333333	0.310345	0.485714	0.321429			422
17	20	9	18	0.485714	0.459459	0.485714	0.310345	0.472222			422
									0.40625	-0.205154	422
17	15	14	18	0.485714	0.53125	0.485714	0.482759	0.507463			423
14	18	17	15	0.482759	0.4375	0.482759	0.485714	0.459016			423
									0.484375	-0.03125	423
28	13	16	7	0.8	0.682927	0.8	0.551724	0.736842			424
16	7	28	13	0.551724	0.695652	0.551724	0.8	0.615385			424
									0.6875	0.358074	424
13	13	22	16	0.448276	0.5	0.448276	0.628571	0.472727			425
22	16	13	13	0.628571	0.578947	0.628571	0.448276	0.60274			425
									0.546875	0.0775348	425
22	15	14	13	0.628571	0.594595	0.628571	0.482759	0.611111			426
14	13	22	15	0.482759	0.518519	0.482759	0.628571	0.5			426
									0.5625	0.111992	426
18	10	25	11	0.62069	0.642857	0.62069	0.714286	0.631579			427
25	11	18	10	0.714286	0.694444	0.714286	0.62069	0.704225			427
									0.671875	0.335968	427
21	21	8	14	0.6	0.5	0.6	0.275862	0.545455			428
8	14	21	21	0.275862	0.363636	0.275862	0.6	0.313725			428
									0.453125	-0.126761	428
12	23	12	17	0.413793	0.342857	0.413793	0.342857	0.375			429
12	17	12	23	0.342857	0.413793	0.342857	0.413793	0.375			429
									0.375	-0.239109	429
23	13	16	12	0.657143	0.638889	0.657143	0.551724	0.647887			430
16	12	23	13	0.551724	0.571429	0.551724	0.657143	0.561404			430
									0.609375	0.209486	430
22	13	16	13	0.628571	0.628571	0.628571	0.551724	0.628571			431
16	13	22	13	0.551724	0.551724	0.551724	0.628571	0.551724			431
									0.59375	0.180296	431
20	21	8	15	0.571429	0.487805	0.571429	0.275862	0.526316			432
8	15	20	21	0.275862	0.347826	0.275862	0.571429	0.307692			432
									0.4375	-0.155466	432
19	18	11	16	0.542857	0.513514	0.542857	0.37931	0.527778			433
11	16	19	18	0.37931	0.407407	0.37931	0.542857	0.392857			433
									0.46875	-0.0782953	433
20	22	7	15	0.571429	0.47619	0.571429	0.241379	0.519481			434
7	15	20	22	0.241379	0.318182	0.241379	0.571429	0.27451			434
									0.421875	-0.191147	434
13	13	22	16	0.448276	0.5	0.448276	0.628571	0.472727			435
22	16	13	13	0.628571	0.578947	0.628571	0.448276	0.60274			435
									0.546875	0.0775348	435
20	20	9	15	0.571429	0.5	0.571429	0.310345	0.533333			436
9	15	20	20	0.310345	0.375	0.310345	0.571429	0.339623			436
									0.453125	-0.12	436
27	16	13	8	0.771429	0.627907	0.771429	0.448276	0.692308			437
13	8	27	16	0.448276	0.619048	0.448276	0.771429	0.52			437
									0.625	0.225025	437
14	9	26	15	0.482759	0.608696	0.482759	0.742857	0.538462			438
26	15	14	9	0.742857	0.634146	0.742857	0.482759	0.684211			438
									0.625	0.229689	438
11	11	24	18	0.37931	0.5	0.37931	0.685714	0.431373			439
24	18	11	11	0.685714	0.571429	0.685714	0.37931	0.623377			439
									0.546875	0.0663984	439
24	15	14	11	0.685714	0.615385	0.685714	0.482759	0.648649			440
14	11	24	15	0.482759	0.56	0.482759	0.685714	0.518519			440
									0.59375	0.170489	440
20	10	19	15	0.571429	0.666667	0.571429	0.655172	0.615385			441
19	15	20	10	0.655172	0.558824	0.655172	0.571429	0.603175			441
									0.609375	0.223301	441
10	14	21	19	0.344828	0.416667	0.344828	0.6	0.377358			442
21	19	10	14	0.6	0.525	0.6	0.344828	0.56			442
									0.484375	-0.056	442
17	18	11	18	0.485714	0.485714	0.485714	0.37931	0.485714			443
11	18	17	18	0.37931	0.37931	0.37931	0.485714	0.37931			443
									0.4375	-0.134975	443
11	15	20	18	0.37931	0.423077	0.37931	0.571429	0.4			444
20	18	11	15	0.571429	0.526316	0.571429	0.37931	0.547945			444
									0.484375	-0.0497018	444
11	16	19	18	0.37931	0.407407	0.37931	0.542857	0.392857			445
19	18	11	16	0.542857	0.513514	0.542857	0.37931	0.527778			445
									0.46875	-0.0782953	445
11	14	21	18	0.37931	0.44	0.37931	0.6	0.407407			446
21	18	11	14	0.6	0.538462	0.6	0.37931	0.567568			446
									0.5	-0.0209372	446
18	13	16	17	0.514286	0.580645	0.514286	0.551724	0.545455			447
16	17	18	13	0.551724	0.484848	0.551724	0.514286	0.516129			447
									0.53125	0.0652386	447
11	18	17	18	0.37931	0.37931	0.37931	0.485714	0.37931			448
17	18	11	18	0.485714	0.485714	0.485714	0.37931	0.485714			448
									0.4375	-0.134975	448
18	17	18	11	0.62069	0.514286	0.62069	0.514286	0.5625			449
18	11	18	17	0.514286	0.62069	0.514286	0.62069	0.5625			449
									0.5625	0.132623	449
16	15	20	13	0.551724	0.516129	0.551724	0.571429	0.533333			450
20	13	16	15	0.571429	0.606061	0.571429	0.551724	0.588235			450
									0.5625	0.122429	450
20	14	15	15	0.571429	0.588235	0.571429	0.517241	0.57971			451
15	15	20	14	0.517241	0.5	0.517241	0.571429	0.508475			451
									0.546875	0.0884086	451
15	15	20	14	0.517241	0.5	0.517241	0.571429	0.508475			452
20	14	15	15	0.571429	0.588235	0.571429	0.517241	0.57971			452
									0.546875	0.0884086	452
14	15	20	15	0.482759	0.482759	0.482759	0.571429	0.482759			453
20	15	14	15	0.571429	0.571429	0.571429	0.482759	0.571429			453
									0.53125	0.0541872	453
14	15	20	15	0.482759	0.482759	0.482759	0.571429	0.482759			454
20	15	14	15	0.571429	0.571429	0.571429	0.482759	0.571429			454
									0.53125	0.0541872	454
11	18	17	18	0.37931	0.37931	0.37931	0.485714	0.37931			455
17	18	11	18	0.485714	0.485714	0.485714	0.37931	0.485714			455
									0.4375	-0.134975	455
24	16	13	11	0.685714	0.6	0.685714	0.448276	0.64			456
13	11	24	16	0.448276	0.541667	0.448276	0.685714	0.490566			456
									0.578125	0.136	456
11	14	21	18	0.37931	0.44	0.37931	0.6	0.407407			457
21	18	11	14	0.6	0.538462	0.6	0.37931	0.567568			457
									0.5	-0.0209372	457
14	17	18	15	0.482759	0.451613	0.482759	0.514286	0.466667			458
18	15	14	17	0.514286	0.545455	0.514286	0.482759	0.529412			458
									0.5	-0.0029383	458
21	15	14	14	0.6	0.583333	0.6	0.482759	0.591549			459
14	14	21	15	0.482759	0.5	0.482759	0.6	0.491228			459
									0.546875	0.083004	459
25	19	10	10	0.714286	0.568182	0.714286	0.344828	0.632911			460
10	10	25	19	0.344828	0.5	0.344828	0.714286	0.408163			460
									0.546875	0.0607287	460
15	20	9	20	0.428571	0.428571	0.428571	0.310345	0.428571			461
9	20	15	20	0.310345	0.310345	0.310345	0.428571	0.310345			461
									0.375	-0.261084	461
13	21	14	16	0.448276	0.382353	0.448276	0.4	0.412698			462
14	16	13	21	0.4	0.466667	0.4	0.448276	0.430769			462
									0.421875	-0.149515	462
14	18	17	15	0.482759	0.4375	0.482759	0.485714	0.459016			463
17	15	14	18	0.485714	0.53125	0.485714	0.482759	0.507463			463
									0.484375	-0.03125	463
19	14	15	16	0.542857	0.575758	0.542857	0.517241	0.558824			464
15	16	19	14	0.517241	0.483871	0.517241	0.542857	0.5			464
									0.53125	0.0597453	464
12	13	22	17	0.413793	0.48	0.413793	0.628571	0.444444			465
22	17	12	13	0.628571	0.564103	0.628571	0.413793	0.594595			465
									0.53125	0.0428714	465
9	20	15	20	0.310345	0.310345	0.310345	0.428571	0.310345			466
15	20	9	20	0.428571	0.428571	0.428571	0.310345	0.428571			466
									0.375	-0.261084	466
12	14	21	17	0.413793	0.461538	0.413793	0.6	0.436364			467
21	17	12	14	0.6	0.552632	0.6	0.413793	0.575342			467
									0.515625	0.0139165	467
21	17	12	14	0.6	0.552632	0.6	0.413793	0.575342			468
12	14	21	17	0.413793	0.461538	0.413793	0.6	0.436364			468
									0.515625	0.0139165	468
11	15	20	18	0.37931	0.423077	0.37931	0.571429	0.4			469
20	18	11	15	0.571429	0.526316	0.571429	0.37931	0.547945			469
									0.484375	-0.0497018	469
22	15	14	13	0.628571	0.594595	0.628571	0.482759	0.611111			470
14	13	22	15	0.482759	0.518519	0.482759	0.628571	0.5			470
									0.5625	0.111992	470
6	12	23	23	0.206897	0.333333	0.206897	0.657143	0.255319			471
23	23	6	12	0.657143	0.5	0.657143	0.206897	0.567901			471
									0.453125	-0.14053	471
16	16	13	19	0.457143	0.5	0.457143	0.448276	0.477612			472
13	19	16	16	0.448276	0.40625	0.448276	0.457143	0.42623			472
									0.453125	-0.09375	472
20	18	11	15	0.571429	0.526316	0.571429	0.37931	0.547945			473
11	15	20	18	0.37931	0.423077	0.37931	0.571429	0.4			473
									0.484375	-0.0497018	473
18	20	9	17	0.514286	0.473684	0.514286	0.310345	0.493151			474
9	17	18	20	0.310345	0.346154	0.310345	0.514286	0.327273			474
									0.421875	-0.176938	474
10	16	19	19	0.344828	0.384615	0.344828	0.542857	0.363636			475
19	19	10	16	0.542857	0.5	0.542857	0.344828	0.520548			475
									0.453125	-0.11332	475
23	16	13	12	0.657143	0.589744	0.657143	0.448276	0.621622			476
13	12	23	16	0.448276	0.52	0.448276	0.657143	0.481481			476
									0.5625	0.10668	476
15	14	21	14	0.517241	0.517241	0.517241	0.6	0.517241			477
21	14	15	14	0.6	0.6	0.6	0.517241	0.6			477
									0.5625	0.117241	477
12	10	25	17	0.413793	0.545455	0.413793	0.714286	0.470588			478
25	17	12	10	0.714286	0.595238	0.714286	0.413793	0.649351			478
									0.578125	0.130785	478
26	16	13	9	0.742857	0.619048	0.742857	0.448276	0.675325			479
13	9	26	16	0.448276	0.590909	0.448276	0.742857	0.509804			479
									0.609375	0.195171	479
16	14	21	13	0.551724	0.533333	0.551724	0.6	0.542373			480
21	13	16	14	0.6	0.617647	0.6	0.551724	0.608696			480
									0.578125	0.151277	480
21	13	22	8	0.724138	0.617647	0.724138	0.628571	0.666667			481
22	8	21	13	0.628571	0.733333	0.628571	0.724138	0.676923			481
									0.671875	0.347573	481
17	19	10	18	0.485714	0.472222	0.485714	0.344828	0.478873			482
10	18	17	19	0.344828	0.357143	0.344828	0.485714	0.350877			482
									0.421875	-0.16996	482
8	20	15	21	0.275862	0.285714	0.275862	0.428571	0.280702			483
15	21	8	20	0.428571	0.416667	0.428571	0.275862	0.422535			483
									0.359375	-0.296443	483
19	17	12	16	0.542857	0.527778	0.542857	0.413793	0.535211			484
12	16	19	17	0.413793	0.428571	0.413793	0.542857	0.421053			484
									0.484375	-0.0434783	484
9	19	16	20	0.310345	0.321429	0.310345	0.457143	0.315789			485
16	20	9	19	0.457143	0.444444	0.457143	0.310345	0.450704			485
									0.390625	-0.233202	485
12	13	22	17	0.413793	0.48	0.413793	0.628571	0.444444			486
22	17	12	13	0.628571	0.564103	0.628571	0.413793	0.594595			486
									0.53125	0.0428714	486
9	17	18	20	0.310345	0.346154	0.310345	0.514286	0.327273			487
18	20	9	17	0.514286	0.473684	0.514286	0.310345	0.493151			487
									0.421875	-0.176938	487
29	14	15	6	0.828571	0.674419	0.828571	0.517241	0.74359			488
15	6	29	14	0.517241	0.714286	0.517241	0.828571	0.6			488
									0.6875	0.354188	488
20	26	3	15	0.571429	0.434783	0.571429	0.103448	0.493827			489
3	15	20	26	0.103448	0.166667	0.103448	0.571429	0.12766			489
									0.359375	-0.336049	489
20	16	13	15	0.571429	0.555556	0.571429	0.448276	0.56338			490
13	15	20	16	0.448276	0.464286	0.448276	0.571429	0.45614			490
									0.515625	0.0197628	490
14	16	19	15	0.482759	0.466667	0.482759	0.542857	0.474576			491
19	15	14	16	0.542857	0.558824	0.542857	0.482759	0.550725			491
									0.515625	0.0255403	491
22	17	12	13	0.628571	0.564103	0.628571	0.413793	0.594595			492
12	13	22	17	0.413793	0.48	0.413793	0.628571	0.444444			492
									0.53125	0.0428714	492
13	15	20	16	0.448276	0.464286	0.448276	0.571429	0.45614			493
20	16	13	15	0.571429	0.555556	0.571429	0.448276	0.56338			493
									0.515625	0.0197628	493
11	15	20	18	0.37931	0.423077	0.37931	0.571429	0.4			494
20	18	11	15	0.571429	0.526316	0.571429	0.37931	0.547945			494
									0.484375	-0.0497018	494
17	21	8	18	0.485714	0.447368	0.485714	0.275862	0.465753			495
8	18	17	21	0.275862	0.307692	0.275862	0.485714	0.290909			495
									0.390625	-0.240557	495
21	18	11	14	0.6	0.538462	0.6	0.37931	0.567568			496
11	14	21	18	0.37931	0.44	0.37931	0.6	0.407407			496
									0.5	-0.0209372	496
6	15	20	23	0.206897	0.285714	0.206897	0.571429	0.24			497
20	23	6	15	0.571429	0.465116	0.571429	0.206897	0.512821			497
									0.40625	-0.227043	497
17	20	9	18	0.485714	0.459459	0.485714	0.310345	0.472222			498
9	18	17	20	0.310345	0.333333	0.310345	0.485714	0.321429			498
									0.40625	-0.205154	498
23	18	11	12	0.657143	0.560976	0.657143	0.37931	0.605263			499
11	12	23	18	0.37931	0.478261	0.37931	0.657143	0.423077			499
									0.53125	0.0371113	499
21	17	12	14	0.6	0.552632	0.6	0.413793	0.575342			500
12	14	21	17	0.413793	0.461538	0.413793	0.6	0.436364			500
									0.515625	0.0139165	500
10	16	19	19	0.344828	0.384615	0.344828	0.542857	0.363636			501
19	19	10	16	0.542857	0.5	0.542857	0.344828	0.520548			501
									0.453125	-0.11332	501
17	20	9	18	0.485714	0.459459	0.485714	0.310345	0.472222			502
9	18	17	20	0.310345	0.333333	0.310345	0.485714	0.321429			502
									0.40625	-0.205154	502
18	17	12	17	0.514286	0.514286	0.514286	0.413793	0.514286			503
12	17	18	17	0.413793	0.413793	0.413793	0.514286	0.413793			503
									0.46875	-0.0719212	503
21	16	13	14	0.6	0.567568	0.6	0.448276	0.583333			504
13	14	21	16	0.448276	0.481481	0.448276	0.6	0.464286			504
									0.53125	0.0485629	504
25	18	11	10	0.714286	0.581395	0.714286	0.37931	0.641026			505
11	10	25	18	0.37931	0.52381	0.37931	0.714286	0.44			505
									0.5625	0.0958628	505
17	20	9	18	0.485714	0.459459	0.485714	0.310345	0.472222			506
9	18	17	20	0.310345	0.333333	0.310345	0.485714	0.321429			506
									0.40625	-0.205154	506
28	15	14	7	0.8	0.651163	0.8	0.482759	0.717949			507
14	7	28	15	0.482759	0.666667	0.482759	0.8	0.56			507
									0.65625	0.289606	507
8	18	17	21	0.275862	0.307692	0.275862	0.485714	0.290909			508
17	21	8	18	0.485714	0.447368	0.485714	0.275862	0.465753			508
									0.390625	-0.240557	508
17	22	7	18	0.485714	0.435897	0.485714	0.241379	0.459459			509
7	18	17	22	0.241379	0.28	0.241379	0.485714	0.259259			509
									0.375	-0.276171	509
22	19	10	13	0.628571	0.536585	0.628571	0.344828	0.578947			510
10	13	22	19	0.344828	0.434783	0.344828	0.628571	0.384615			510
									0.5	-0.0270812	510
6	19	16	23	0.206897	0.24	0.206897	0.457143	0.222222			511
16	23	6	19	0.457143	0.410256	0.457143	0.206897	0.432432			511
									0.34375	-0.33998	511
12	8	27	17	0.413793	0.6	0.413793	0.771429	0.489796			512
27	17	12	8	0.771429	0.613636	0.771429	0.413793	0.683544			512
									0.609375	0.190283	512
22	19	10	13	0.628571	0.536585	0.628571	0.344828	0.578947			513
10	13	22	19	0.344828	0.434783	0.344828	0.628571	0.384615			513
									0.5	-0.0270812	513
15	15	20	14	0.517241	0.5	0.517241	0.571429	0.508475			514
20	14	15	15	0.571429	0.588235	0.571429	0.517241	0.57971			514
									0.546875	0.0884086	514
11	19	16	18	0.37931	0.366667	0.37931	0.457143	0.372881			515
16	18	11	19	0.457143	0.470588	0.457143	0.37931	0.463768			515
									0.421875	-0.163065	515
22	14	15	13	0.628571	0.611111	0.628571	0.517241	0.619718			516
15	13	22	14	0.517241	0.535714	0.517241	0.628571	0.526316			516
									0.578125	0.146245	516
22	18	11	13	0.628571	0.55	0.628571	0.37931	0.586667			517
11	13	22	18	0.37931	0.458333	0.37931	0.628571	0.415094			517
									0.515625	0.008	517
14	10	25	15	0.482759	0.583333	0.482759	0.714286	0.528302			518
25	15	14	10	0.714286	0.625	0.714286	0.482759	0.666667			518
									0.609375	0.2	518
11	15	20	18	0.37931	0.423077	0.37931	0.571429	0.4			519
20	18	11	15	0.571429	0.526316	0.571429	0.37931	0.547945			519
									0.484375	-0.0497018	519
8	22	13	21	0.275862	0.266667	0.275862	0.371429	0.271186			520
13	21	8	22	0.371429	0.382353	0.371429	0.275862	0.376812			520
									0.328125	-0.35167	520
7	14	21	22	0.241379	0.333333	0.241379	0.6	0.28			521
21	22	7	14	0.6	0.488372	0.6	0.241379	0.538462			521
									0.4375	-0.162462	521
19	14	15	16	0.542857	0.575758	0.542857	0.517241	0.558824			522
15	16	19	14	0.517241	0.483871	0.517241	0.542857	0.5			522
									0.53125	0.0597453	522
20	21	8	15	0.571429	0.487805	0.571429	0.275862	0.526316			523
8	15	20	21	0.275862	0.347826	0.275862	0.571429	0.307692			523
									0.4375	-0.155466	523
13	11	24	16	0.448276	0.541667	0.448276	0.685714	0.490566			524
24	16	13	11	0.685714	0.6	0.685714	0.448276	0.64			524
									0.578125	0.136	524
11	18	17	18	0.37931	0.37931	0.37931	0.485714	0.37931			525
17	18	11	18	0.485714	0.485714	0.485714	0.37931	0.485714			525
									0.4375	-0.134975	525
9	11	24	20	0.310345	0.45	0.310345	0.685714	0.367347			526
24	20	9	11	0.685714	0.545455	0.685714	0.310345	0.607595			526
									0.515625	-0.00404858	526
18	19	10	17	0.514286	0.486486	0.514286	0.344828	0.5			527
10	17	18	19	0.344828	0.37037	0.344828	0.514286	0.357143			527
									0.4375	-0.141724	527
18	11	24	11	0.62069	0.62069	0.62069	0.685714	0.62069			528
24	11	18	11	0.685714	0.685714	0.685714	0.62069	0.685714			528
									0.65625	0.306404	528
17	10	25	12	0.586207	0.62963	0.586207	0.714286	0.607143			529
25	12	17	10	0.714286	0.675676	0.714286	0.586207	0.694444			529
									0.65625	0.302279	529
11	14	21	18	0.37931	0.44	0.37931	0.6	0.407407			530
21	18	11	14	0.6	0.538462	0.6	0.37931	0.567568			530
									0.5	-0.0209372	530
18	24	5	17	0.514286	0.428571	0.514286	0.172414	0.467532			531
5	17	18	24	0.172414	0.227273	0.172414	0.514286	0.196078			531
									0.359375	-0.31992	531
19	22	7	16	0.542857	0.463415	0.542857	0.241379	0.5			532
7	16	19	22	0.241379	0.304348	0.241379	0.542857	0.269231			532
									0.40625	-0.219659	532
18	15	14	17	0.514286	0.545455	0.514286	0.482759	0.529412			533
14	17	18	15	0.482759	0.451613	0.482759	0.514286	0.466667			533
									0.5	-0.0029383	533
21	15	14	14	0.6	0.583333	0.6	0.482759	0.591549			534
14	14	21	15	0.482759	0.5	0.482759	0.6	0.491228			534
									0.546875	0.083004	534
17	14	21	12	0.586207	0.548387	0.586207	0.6	0.566667			535
21	12	17	14	0.6	0.636364	0.6	0.586207	0.617647			535
									0.59375	0.185113	535
18	16	13	17	0.514286	0.529412	0.514286	0.448276	0.521739			536
13	17	18	16	0.448276	0.433333	0.448276	0.514286	0.440678			536
									0.484375	-0.0373281	536
23	20	9	12	0.657143	0.534884	0.657143	0.310345	0.589744			537
9	12	23	20	0.310345	0.428571	0.310345	0.657143	0.36			537
									0.5	-0.0332997	537
23	22	7	12	0.657143	0.511111	0.657143	0.241379	0.575			538
7	12	23	22	0.241379	0.368421	0.241379	0.657143	0.291667			538
									0.46875	-0.104569	538
5	19	16	24	0.172414	0.208333	0.172414	0.457143	0.188679			539
16	24	5	19	0.457143	0.4	0.457143	0.172414	0.426667			539
									0.328125	-0.376	539
26	18	11	9	0.742857	0.590909	0.742857	0.37931	0.658228			540
11	9	26	18	0.37931	0.55	0.37931	0.742857	0.44898			540
									0.578125	0.125506	540
12	12	23	17	0.413793	0.5	0.413793	0.657143	0.45283			541
23	17	12	12	0.657143	0.575	0.657143	0.413793	0.613333			541
									0.546875	0.072	541
12	16	19	17	0.413793	0.428571	0.413793	0.542857	0.421053			542
19	17	12	16	0.542857	0.527778	0.542857	0.413793	0.535211			542
									0.484375	-0.0434783	542
22	23	6	13	0.628571	0.488889	0.628571	0.206897	0.55			543
6	13	22	23	0.206897	0.315789	0.206897	0.628571	0.25			543
									0.4375	-0.169543	543
6	22	13	23	0.206897	0.214286	0.206897	0.371429	0.210526			544
13	23	6	22	0.371429	0.361111	0.371429	0.206897	0.366197			544
									0.296875	-0.422925	544
19	19	10	16	0.542857	0.5	0.542857	0.344828	0.520548			545
10	16	19	19	0.344828	0.384615	0.344828	0.542857	0.363636			545
									0.453125	-0.11332	545
20	16	13	15	0.571429	0.555556	0.571429	0.448276	0.56338			546
13	15	20	16	0.448276	0.464286	0.448276	0.571429	0.45614			546
									0.515625	0.0197628	546
13	15	20	16	0.448276	0.464286	0.448276	0.571429	0.45614			547
20	16	13	15	0.571429	0.555556	0.571429	0.448276	0.56338			547
									0.515625	0.0197628	547
18	20	9	17	0.514286	0.473684	0.514286	0.310345	0.493151			548
9	17	18	20	0.310345	0.346154	0.310345	0.514286	0.327273			548
									0.421875	-0.176938	548
13	10	25	16	0.448276	0.565217	0.448276	0.714286	0.5			549
25	16	13	10	0.714286	0.609756	0.714286	0.448276	0.657895			549
									0.59375	0.165496	549
22	17	12	13	0.628571	0.564103	0.628571	0.413793	0.594595			550
12	13	22	17	0.413793	0.48	0.413793	0.628571	0.444444			550
									0.53125	0.0428714	550
11	18	17	18	0.37931	0.37931	0.37931	0.485714	0.37931			551
17	18	11	18	0.485714	0.485714	0.485714	0.37931	0.485714			551
									0.4375	-0.134975	551
26	17	12	9	0.742857	0.604651	0.742857	0.413793	0.666667			552
12	9	26	17	0.413793	0.571429	0.413793	0.742857	0.48			552
									0.59375	0.160444	552
15	10	25	14	0.517241	0.6	0.517241	0.714286	0.555556			553
25	14	15	10	0.714286	0.641026	0.714286	0.517241	0.675676			553
									0.625	0.234297	553
13	15	20	16	0.448276	0.464286	0.448276	0.571429	0.45614			554
20	16	13	15	0.571429	0.555556	0.571429	0.448276	0.56338			554
									0.515625	0.0197628	554
21	17	12	14	0.6	0.552632	0.6	0.413793	0.575342			555
12	14	21	17	0.413793	0.461538	0.413793	0.6	0.436364			555
									0.515625	0.0139165	555
23	20	9	12	0.657143	0.534884	0.657143	0.310345	0.589744			556
9	12	23	20	0.310345	0.428571	0.310345	0.657143	0.36			556
									0.5	-0.0332997	556
10	16	19	19	0.344828	0.384615	0.344828	0.542857	0.363636			557
19	19	10	16	0.542857	0.5	0.542857	0.344828	0.520548			557
									0.453125	-0.11332	557
19	16	13	16	0.542857	0.542857	0.542857	0.448276	0.542857			558
13	16	19	16	0.448276	0.448276	0.448276	0.542857	0.448276			558
									0.5	-0.008867	558
25	17	12	10	0.714286	0.595238	0.714286	0.413793	0.649351			559
12	10	25	17	0.413793	0.545455	0.413793	0.714286	0.470588			559
									0.578125	0.130785	559
18	13	22	11	0.62069	0.580645	0.62069	0.628571	0.6			560
22	11	18	13	0.628571	0.666667	0.628571	0.62069	0.647059			560
									0.625	0.247796	560
21	19	10	14	0.6	0.525	0.6	0.344828	0.56			561
10	14	21	19	0.344828	0.416667	0.344828	0.6	0.377358			561
									0.484375	-0.056	561
18	19	10	17	0.514286	0.486486	0.514286	0.344828	0.5			562
10	17	18	19	0.344828	0.37037	0.344828	0.514286	0.357143			562
									0.4375	-0.141724	562
10	13	22	19	0.344828	0.434783	0.344828	0.628571	0.384615			563
22	19	10	13	0.628571	0.536585	0.628571	0.344828	0.578947			563
									0.5	-0.0270812	563
18	18	11	17	0.514286	0.5	0.514286	0.37931	0.507042			564
11	17	18	18	0.37931	0.392857	0.37931	0.514286	0.385965			564
									0.453125	-0.106719	564
14	10	25	15	0.482759	0.583333	0.482759	0.714286	0.528302			565
25	15	14	10	0.714286	0.625	0.714286	0.482759	0.666667			565
									0.609375	0.2	565
22	18	11	13	0.628571	0.55	0.628571	0.37931	0.586667			566
11	13	22	18	0.37931	0.458333	0.37931	0.628571	0.415094			566
									0.515625	0.008	566
17	23	6	18	0.485714	0.425	0.485714	0.206897	0.453333			567
6	18	17	23	0.206897	0.25	0.206897	0.485714	0.226415			567
									0.359375	-0.312	567
23	17	12	12	0.657143	0.575	0.657143	0.413793	0.613333			568
12	12	23	17	0.413793	0.5	0.413793	0.657143	0.45283			568
									0.546875	0.072	568
10	16	19	19	0.344828	0.384615	0.344828	0.542857	0.363636			569
19	19	10	16	0.542857	0.5	0.542857	0.344828	0.520548			569
									0.453125	-0.11332	569
11	12	23	18	0.37931	0.478261	0.37931	0.657143	0.423077			570
23	18	11	12	0.657143	0.560976	0.657143	0.37931	0.605263			570
									0.53125	0.0371113	570
9	15	20	20	0.310345	0.375	0.310345	0.571429	0.339623			571
20	20	9	15	0.571429	0.5	0.571429	0.310345	0.533333			571
									0.453125	-0.12	571
14	12	23	15	0.482759	0.538462	0.482759	0.657143	0.509091			572
23	15	14	12	0.657143	0.605263	0.657143	0.482759	0.630137			572
									0.578125	0.141153	572
25	17	12	10	0.714286	0.595238	0.714286	0.413793	0.649351			573
12	10	25	17	0.413793	0.545455	0.413793	0.714286	0.470588			573
									0.578125	0.130785	573
17	22	7	18	0.485714	0.435897	0.485714	0.241379	0.459459			574
7	18	17	22	0.241379	0.28	0.241379	0.485714	0.259259			574
									0.375	-0.276171	574
19	18	11	16	0.542857	0.513514	0.542857	0.37931	0.527778			575
11	16	19	18	0.37931	0.407407	0.37931	0.542857	0.392857			575
									0.46875	-0.0782953	575
10	15	20	19	0.344828	0.4	0.344828	0.571429	0.37037			576
20	19	10	15	0.571429	0.512821	0.571429	0.344828	0.540541			576
									0.46875	-0.0847458	576
10	13	22	19	0.344828	0.434783	0.344828	0.628571	0.384615			577
22	19	10	13	0.628571	0.536585	0.628571	0.344828	0.578947			577
									0.5	-0.0270812	577
20	17	12	15	0.571429	0.540541	0.571429	0.413793	0.555556			578
12	15	20	17	0.413793	0.444444	0.413793	0.571429	0.428571			578
									0.5	-0.0148662	578
22	16	13	13	0.628571	0.578947	0.628571	0.448276	0.60274			579
13	13	22	16	0.448276	0.5	0.448276	0.628571	0.472727			579
									0.546875	0.0775348	579
22	19	10	13	0.628571	0.536585	0.628571	0.344828	0.578947			580
10	13	22	19	0.344828	0.434783	0.344828	0.628571	0.384615			580
									0.5	-0.0270812	580
18	18	11	17	0.514286	0.5	0.514286	0.37931	0.507042			581
11	17	18	18	0.37931	0.392857	0.37931	0.514286	0.385965			581
									0.453125	-0.106719	581
6	18	17	23	0.206897	0.25	0.206897	0.485714	0.226415			582
17	23	6	18	0.485714	0.425	0.485714	0.206897	0.453333			582
									0.359375	-0.312	582
19	18	11	16	0.542857	0.513514	0.542857	0.37931	0.527778			583
11	16	19	18	0.37931	0.407407	0.37931	0.542857	0.392857			583
									0.46875	-0.0782953	583
21	12	17	14	0.6	0.636364	0.6	0.586207	0.617647			584
17	14	21	12	0.586207	0.548387	0.586207	0.6	0.566667			584
									0.59375	0.185113	584
20	15	14	15	0.571429	0.571429	0.571429	0.482759	0.571429			585
14	15	20	15	0.482759	0.482759	0.482759	0.571429	0.482759			585
									0.53125	0.0541872	585
18	17	12	17	0.514286	0.514286	0.514286	0.413793	0.514286			586
12	17	18	17	0.413793	0.413793	0.413793	0.514286	0.413793			586
									0.46875	-0.0719212	586
11	13	22	18	0.37931	0.458333	0.37931	0.628571	0.415094			587
22	18	11	13	0.628571	0.55	0.628571	0.37931	0.586667			587
									0.515625	0.008	587
14	17	18	15	0.482759	0.451613	0.482759	0.514286	0.466667			588
18	15	14	17	0.514286	0.545455	0.514286	0.482759	0.529412			588
									0.5	-0.0029383	588
23	19	10	12	0.657143	0.547619	0.657143	0.344828	0.597403			589
10	12	23	19	0.344828	0.454545	0.344828	0.657143	0.392157			589
									0.515625	0.00201207	589
18	21	8	17	0.514286	0.461538	0.514286	0.275862	0.486486			590
8	17	18	21	0.275862	0.32	0.275862	0.514286	0.296296			590
									0.40625	-0.212363	590
16	13	22	13	0.551724	0.551724	0.551724	0.628571	0.551724			591
22	13	16	13	0.628571	0.628571	0.628571	0.551724	0.628571			591
									0.59375	0.180296	591
25	18	11	10	0.714286	0.581395	0.714286	0.37931	0.641026			592
11	10	25	18	0.37931	0.52381	0.37931	0.714286	0.44			592
									0.5625	0.0958628	592
15	20	15	14	0.517241	0.428571	0.517241	0.428571	0.46875			593
15	14	15	20	0.428571	0.517241	0.428571	0.517241	0.46875			593
									0.46875	-0.053243	593
17	21	8	18	0.485714	0.447368	0.485714	0.275862	0.465753			594
8	18	17	21	0.275862	0.307692	0.275862	0.485714	0.290909			594
									0.390625	-0.240557	594
17	15	20	12	0.586207	0.53125	0.586207	0.571429	0.557377			595
20	12	17	15	0.571429	0.625	0.571429	0.586207	0.597015			595
									0.578125	0.15625	595
10	20	15	19	0.344828	0.333333	0.344828	0.428571	0.338983			596
15	19	10	20	0.428571	0.441176	0.428571	0.344828	0.434783			596
									0.390625	-0.225933	596
9	14	21	20	0.310345	0.391304	0.310345	0.6	0.346154			597
21	20	9	14	0.6	0.512195	0.6	0.310345	0.552632			597
									0.46875	-0.0912738	597
12	18	17	17	0.413793	0.4	0.413793	0.485714	0.40678			598
17	17	12	18	0.485714	0.5	0.485714	0.413793	0.492754			598
									0.453125	-0.100196	598
19	22	7	16	0.542857	0.463415	0.542857	0.241379	0.5			599
7	16	19	22	0.241379	0.304348	0.241379	0.542857	0.269231			599
									0.40625	-0.219659	599
24	16	13	11	0.685714	0.6	0.685714	0.448276	0.64			600
13	11	24	16	0.448276	0.541667	0.448276	0.685714	0.490566			600
									0.578125	0.136	600
10	17	18	19	0.344828	0.37037	0.344828	0.514286	0.357143			601
18	19	10	17	0.514286	0.486486	0.514286	0.344828	0.5			601
									0.4375	-0.141724	601
11	19	16	18	0.37931	0.366667	0.37931	0.457143	0.372881			602
16	18	11	19	0.457143	0.470588	0.457143	0.37931	0.463768			602
									0.421875	-0.163065	602
21	16	13	14	0.6	0.567568	0.6	0.448276	0.583333			603
13	14	21	16	0.448276	0.481481	0.448276	0.6	0.464286			603
									0.53125	0.0485629	603
19	20	9	16	0.542857	0.487179	0.542857	0.310345	0.513514			604
9	16	19	20	0.310345	0.36	0.310345	0.542857	0.333333			604
									0.4375	-0.148554	604
23	19	10	12	0.657143	0.547619	0.657143	0.344828	0.597403			605
10	12	23	19	0.344828	0.454545	0.344828	0.657143	0.392157			605
									0.515625	0.00201207	605
19	16	13	16	0.542857	0.542857	0.542857	0.448276	0.542857			606
13	16	19	16	0.448276	0.448276	0.448276	0.542857	0.448276			606
									0.5	-0.008867	606
25	18	11	10	0.714286	0.581395	0.714286	0.37931	0.641026			607
11	10	25	18	0.37931	0.52381	0.37931	0.714286	0.44			607
									0.5625	0.0958628	607
19	20	9	16	0.542857	0.487179	0.542857	0.310345	0.513514			608
9	16	19	20	0.310345	0.36	0.310345	0.542857	0.333333			608
									0.4375	-0.148554	608
15	23	6	20	0.428571	0.394737	0.428571	0.206897	0.410959			609
6	20	15	23	0.206897	0.230769	0.206897	0.428571	0.218182			609
									0.328125	-0.367793	609
18	20	9	17	0.514286	0.473684	0.514286	0.310345	0.493151			610
9	17	18	20	0.310345	0.346154	0.310345	0.514286	0.327273			610
									0.421875	-0.176938	610
22	20	9	13	0.628571	0.52381	0.628571	0.310345	0.571429			611
9	13	22	20	0.310345	0.409091	0.310345	0.628571	0.352941			611
									0.484375	-0.0623742	611
22	15	14	13	0.628571	0.594595	0.628571	0.482759	0.611111			612
14	13	22	15	0.482759	0.518519	0.482759	0.628571	0.5			612
									0.5625	0.111992	612
10	13	22	19	0.344828	0.434783	0.344828	0.628571	0.384615			613
22	19	10	13	0.628571	0.536585	0.628571	0.344828	0.578947			613
									0.5	-0.0270812	613
12	22	13	17	0.413793	0.352941	0.413793	0.371429	0.380952			614
13	17	12	22	0.371429	0.433333	0.371429	0.413793	0.4			614
									0.390625	-0.21165	614
18	14	15	17	0.514286	0.5625	0.514286	0.517241	0.537313			615
15	17	18	14	0.517241	0.46875	0.517241	0.514286	0.491803			615
									0.515625	0.03125	615
11	20	15	18	0.37931	0.354839	0.37931	0.428571	0.366667			616
15	18	11	20	0.428571	0.454545	0.428571	0.37931	0.441176			616
									0.40625	-0.190989	616
10	13	22	19	0.344828	0.434783	0.344828	0.628571	0.384615			617
22	19	10	13	0.628571	0.536585	0.628571	0.344828	0.578947			617
									0.5	-0.0270812	617
22	14	15	13	0.628571	0.611111	0.628571	0.517241	0.619718			618
15	13	22	14	0.517241	0.535714	0.517241	0.628571	0.526316			618
									0.578125	0.146245	618
12	13	22	17	0.413793	0.48	0.413793	0.628571	0.444444			619
22	17	12	13	0.628571	0.564103	0.628571	0.413793	0.594595			619
									0.53125	0.0428714	619
10	15	20	19	0.344828	0.4	0.344828	0.571429	0.37037			620
20	19	10	15	0.571429	0.512821	0.571429	0.344828	0.540541			620
									0.46875	-0.0847458	620
12	7	28	17	0.413793	0.631579	0.413793	0.8	0.5			621
28	17	12	7	0.8	0.622222	0.8	0.413793	0.7			621
									0.625	0.220305	621
12	22	13	17	0.413793	0.352941	0.413793	0.371429	0.380952			622
13	17	12	22	0.371429	0.433333	0.371429	0.413793	0.4			622
									0.390625	-0.21165	622
12	14	21	17	0.413793	0.461538	0.413793	0.6	0.436364			623
21	17	12	14	0.6	0.552632	0.6	0.413793	0.575342			623
									0.515625	0.0139165	623
20	22	7	15	0.571429	0.47619	0.571429	0.241379	0.519481			624
7	15	20	22	0.241379	0.318182	0.241379	0.571429	0.27451			624
									0.421875	-0.191147	624
19	16	13	16	0.542857	0.542857	0.542857	0.448276	0.542857			625
13	16	19	16	0.448276	0.448276	0.448276	0.542857	0.448276			625
									0.5	-0.008867	625
20	15	14	15	0.571429	0.571429	0.571429	0.482759	0.571429			626
14	15	20	15	0.482759	0.482759	0.482759	0.571429	0.482759			626
									0.53125	0.0541872	626
10	16	19	19	0.344828	0.384615	0.344828	0.542857	0.363636			627
19	19	10	16	0.542857	0.5	0.542857	0.344828	0.520548			627
									0.453125	-0.11332	627
12	15	20	17	0.413793	0.444444	0.413793	0.571429	0.428571			628
20	17	12	15	0.571429	0.540541	0.571429	0.413793	0.555556			628
									0.5	-0.0148662	628
16	15	14	19	0.457143	0.516129	0.457143	0.482759	0.484848			629
14	19	16	15	0.482759	0.424242	0.482759	0.457143	0.451613			629
									0.46875	-0.0593963	629
9	16	19	20	0.310345	0.36	0.310345	0.542857	0.333333			630
19	20	9	16	0.542857	0.487179	0.542857	0.310345	0.513514			630
									0.4375	-0.148554	630
12	12	23	17	0.413793	0.5	0.413793	0.657143	0.45283			631
23	17	12	12	0.657143	0.575	0.657143	0.413793	0.613333			631
									0.546875	0.072	631
10	11	24	19	0.344828	0.47619	0.344828	0.685714	0.4			632
24	19	10	11	0.685714	0.55814	0.685714	0.344828	0.615385			632
									0.53125	0.0312815	632
24	17	12	11	0.685714	0.585366	0.685714	0.413793	0.631579			633
12	11	24	17	0.413793	0.521739	0.413793	0.685714	0.461538			633
									0.5625	0.101304	633
8	18	17	21	0.275862	0.307692	0.275862	0.485714	0.290909			634
17	21	8	18	0.485714	0.447368	0.485714	0.275862	0.465753			634
									0.390625	-0.240557	634
21	12	17	14	0.6	0.636364	0.6	0.586207	0.617647			635
17	14	21	12	0.586207	0.548387	0.586207	0.6	0.566667			635
									0.59375	0.185113	635
10	20	15	19	0.344828	0.333333	0.344828	0.428571	0.338983			636
15	19	10	20	0.428571	0.441176	0.428571	0.344828	0.434783			636
									0.390625	-0.225933	636
23	18	11	12	0.657143	0.560976	0.657143	0.37931	0.605263			637
11	12	23	18	0.37931	0.478261	0.37931	0.657143	0.423077			637
									0.53125	0.0371113	637
22	19	10	13	0.628571	0.536585	0.628571	0.344828	0.578947			638
10	13	22	19	0.344828	0.434783	0.344828	0.628571	0.384615			638
									0.5	-0.0270812	638
21	20	9	14	0.6	0.512195	0.6	0.310345	0.552632			639
9	14	21	20	0.310345	0.391304	0.310345	0.6	0.346154			639
									0.46875	-0.0912738	639
17	12	23	12	0.586207	0.586207	0.586207	0.657143	0.586207			640
23	12	17	12	0.657143	0.657143	0.657143	0.586207	0.657143			640
									0.625	0.24335	640
25	13	16	10	0.714286	0.657895	0.714286	0.551724	0.684932			641
16	10	25	13	0.551724	0.615385	0.551724	0.714286	0.581818			641
									0.640625	0.26839	641
22	21	8	13	0.628571	0.511628	0.628571	0.275862	0.564103			642
8	13	22	21	0.275862	0.380952	0.275862	0.628571	0.32			642
									0.46875	-0.0978809	642
8	21	14	21	0.275862	0.275862	0.275862	0.4	0.275862			643
14	21	8	21	0.4	0.4	0.4	0.275862	0.4			643
									0.34375	-0.324138	643
26	10	19	9	0.742857	0.722222	0.742857	0.655172	0.732394			644
19	9	26	10	0.655172	0.678571	0.655172	0.742857	0.666667			644
									0.703125	0.399209	644
18	6	29	11	0.62069	0.75	0.62069	0.828571	0.679245			645
29	11	18	6	0.828571	0.725	0.828571	0.62069	0.773333			645
									0.734375	0.456	645
22	22	7	13	0.628571	0.5	0.628571	0.241379	0.556962			646
7	13	22	22	0.241379	0.35	0.241379	0.628571	0.285714			646
									0.453125	-0.133603	646
11	15	20	18	0.37931	0.423077	0.37931	0.571429	0.4			647
20	18	11	15	0.571429	0.526316	0.571429	0.37931	0.547945			647
									0.484375	-0.0497018	647
14	13	22	15	0.482759	0.518519	0.482759	0.628571	0.5			648
22	15	14	13	0.628571	0.594595	0.628571	0.482759	0.611111			648
									0.5625	0.111992	648
16	16	19	13	0.551724	0.5	0.551724	0.542857	0.52459			649
19	13	16	16	0.542857	0.59375	0.542857	0.551724	0.567164			649
									0.546875	0.09375	649
11	15	20	18	0.37931	0.423077	0.37931	0.571429	0.4			650
20	18	11	15	0.571429	0.526316	0.571429	0.37931	0.547945			650
									0.484375	-0.0497018	650
17	16	13	18	0.485714	0.515152	0.485714	0.448276	0.5			651
13	18	17	16	0.448276	0.419355	0.448276	0.485714	0.433333			651
									0.46875	-0.0656219	651
20	15	14	15	0.571429	0.571429	0.571429	0.482759	0.571429			652
14	15	20	15	0.482759	0.482759	0.482759	0.571429	0.482759			652
									0.53125	0.0541872	652
13	14	21	16	0.448276	0.481481	0.448276	0.6	0.464286			653
21	16	13	14	0.6	0.567568	0.6	0.448276	0.583333			653
									0.53125	0.0485629	653
17	15	20	12	0.586207	0.53125	0.586207	0.571429	0.557377			654
20	12	17	15	0.571429	0.625	0.571429	0.586207	0.597015			654
									0.578125	0.15625	654
26	14	15	9	0.742857	0.65	0.742857	0.517241	0.693333			655
15	9	26	14	0.517241	0.625	0.517241	0.742857	0.566038			655
									0.640625	0.264	655
20	13	16	15	0.571429	0.606061	0.571429	0.551724	0.588235			656
16	15	20	13	0.551724	0.516129	0.551724	0.571429	0.533333			656
									0.5625	0.122429	656
20	22	7	15	0.571429	0.47619	0.571429	0.241379	0.519481			657
7	15	20	22	0.241379	0.318182	0.241379	0.571429	0.27451			657
									0.421875	-0.191147	657
11	17	18	18	0.37931	0.392857	0.37931	0.514286	0.385965			658
18	18	11	17	0.514286	0.5	0.514286	0.37931	0.507042			658
									0.453125	-0.106719	658
13	18	17	16	0.448276	0.419355	0.448276	0.485714	0.433333			659
17	16	13	18	0.485714	0.515152	0.485714	0.448276	0.5			659
									0.46875	-0.0656219	659
8	14	21	21	0.275862	0.363636	0.275862	0.6	0.313725			660
21	21	8	14	0.6	0.5	0.6	0.275862	0.545455			660
									0.453125	-0.126761	660
6	21	14	23	0.206897	0.222222	0.206897	0.4	0.214286			661
14	23	6	21	0.4	0.378378	0.4	0.206897	0.388889			661
									0.3125	-0.395441	661
10	15	20	19	0.344828	0.4	0.344828	0.571429	0.37037			662
20	19	10	15	0.571429	0.512821	0.571429	0.344828	0.540541			662
									0.46875	-0.0847458	662
22	23	6	13	0.628571	0.488889	0.628571	0.206897	0.55			663
6	13	22	23	0.206897	0.315789	0.206897	0.628571	0.25			663
									0.4375	-0.169543	663
10	17	18	19	0.344828	0.37037	0.344828	0.514286	0.357143			664
18	19	10	17	0.514286	0.486486	0.514286	0.344828	0.5			664
									0.4375	-0.141724	664
12	21	14	17	0.413793	0.363636	0.413793	0.4	0.387097			665
14	17	12	21	0.4	0.451613	0.4	0.413793	0.424242			665
									0.40625	-0.184031	665
[truncated: 1,002 more rows]

## Sheet: statistical 
Accuracy	Cohen's kappa	Iteration
0.78125	0.561214	84
0.75	0.48335	329			Average
0.734375	0.465619	21			Accuracy	Cohen's kappa
0.734375	0.456	645			0.493688	-0.0306573
0.71875	0.422267	908
0.703125	0.399209	644
0.703125	0.399209	746
0.703125	0.392	830
0.6875	0.373164	161
0.6875	0.369458	262
0.6875	0.358074	424
0.6875	0.354188	488
0.6875	0.354188	924
0.671875	0.347573	481
0.671875	0.335968	427
0.671875	0.332008	137
0.671875	0.328	263
0.65625	0.31048	807
0.65625	0.306404	528
0.65625	0.302279	326
0.65625	0.302279	529
0.65625	0.298106	13
0.65625	0.298106	50
0.65625	0.298106	961
0.65625	0.293882	73
0.65625	0.293882	688
0.65625	0.293882	691
0.65625	0.289606	507
0.640625	0.28125	295
0.640625	0.277014	98
0.640625	0.277014	328
0.640625	0.272727	709
0.640625	0.272727	855
0.640625	0.26839	80
0.640625	0.26839	134
0.640625	0.26839	218
0.640625	0.26839	641
0.640625	0.26839	678
0.640625	0.26839	726
0.640625	0.264	655
0.640625	0.264	682
0.640625	0.259557	61
0.640625	0.259557	162
0.640625	0.259557	702
0.640625	0.259557	809
0.625	0.252191	998
0.625	0.247796	71
0.625	0.247796	560
0.625	0.24335	640
0.625	0.23885	164
0.625	0.23885	298
0.625	0.23885	379
0.625	0.23885	728
0.625	0.234297	170
0.625	0.234297	231
0.625	0.234297	300
0.625	0.234297	306
0.625	0.234297	553
0.625	0.229689	438
0.625	0.229689	866
0.625	0.225025	260
0.625	0.225025	437
0.609375	0.223301	441
0.625	0.220305	361
0.625	0.220305	621
0.625	0.220305	980
0.625	0.215526	808
0.609375	0.214145	86
0.609375	0.214145	289
0.609375	0.214145	792
0.609375	0.214145	956
0.609375	0.209486	158
0.609375	0.209486	183
0.609375	0.209486	203
0.609375	0.209486	210
0.609375	0.209486	312
0.609375	0.209486	340
0.609375	0.209486	430
0.609375	0.204771	94
0.609375	0.204771	182
0.609375	0.204771	204
0.609375	0.204771	228
0.609375	0.204771	346
0.609375	0.204771	805
0.609375	0.204771	907
0.609375	0.204771	909
0.609375	0.2	518
0.609375	0.2	565
0.609375	0.2	889
0.609375	0.2	993
0.609375	0.195171	249
0.609375	0.195171	479
0.609375	0.195171	833
0.609375	0.190283	512
0.609375	0.190283	767
0.59375	0.189873	294
0.609375	0.185336	391
0.59375	0.185113	147
0.59375	0.185113	535
0.59375	0.185113	584
0.59375	0.185113	635
0.59375	0.180296	138
0.59375	0.180296	415
0.59375	0.180296	431
0.59375	0.180296	591
0.59375	0.180296	738
0.59375	0.180296	744
0.59375	0.175421	793
0.59375	0.175421	860
0.59375	0.175421	887
0.59375	0.170489	43
0.59375	0.170489	82
0.59375	0.170489	104
0.59375	0.170489	252
0.59375	0.170489	291
0.59375	0.170489	310
0.59375	0.170489	440
0.59375	0.165496	368
0.59375	0.165496	408
0.59375	0.165496	410
0.59375	0.165496	549
0.59375	0.165496	696
0.59375	0.165496	699
0.578125	0.161165	292
0.59375	0.160444	280
0.59375	0.160444	374
0.59375	0.160444	552
0.578125	0.15625	595
0.578125	0.15625	654
0.59375	0.15533	737
0.578125	0.151277	97
0.578125	0.151277	480
0.578125	0.151277	739
0.578125	0.151277	788
0.578125	0.146245	18
0.578125	0.146245	195
0.578125	0.146245	215
0.578125	0.146245	304
0.578125	0.146245	366
0.578125	0.146245	516
0.578125	0.146245	618
0.578125	0.146245	671
0.578125	0.146245	791
0.578125	0.146245	824
0.578125	0.146245	857
0.578125	0.146245	917
0.578125	0.141153	44
0.578125	0.141153	153
0.578125	0.141153	387
0.578125	0.141153	572
0.578125	0.136	29
0.578125	0.136	165
0.578125	0.136	187
0.578125	0.136	256
0.578125	0.136	341
0.578125	0.136	350
0.578125	0.136	360
0.578125	0.136	456
0.578125	0.136	524
0.578125	0.136	600
0.578125	0.136	705
0.578125	0.136	748
0.578125	0.136	795
0.578125	0.136	810
0.5625	0.132623	166
0.5625	0.132623	449
0.578125	0.130785	59
0.578125	0.130785	132
0.578125	0.130785	264
0.578125	0.130785	288
0.578125	0.130785	478
0.578125	0.130785	559
0.578125	0.130785	573
0.578125	0.130785	718
0.5625	0.127556	11
0.5625	0.127556	386
0.5625	0.127556	420
0.5625	0.127556	873
0.578125	0.125506	283
0.578125	0.125506	540
0.5625	0.122429	119
0.5625	0.122429	121
0.5625	0.122429	257
0.5625	0.122429	347
0.5625	0.122429	364
0.5625	0.122429	450
0.5625	0.122429	656
0.5625	0.122429	745
0.5625	0.122429	841
0.5625	0.117241	75
0.5625	0.117241	219
0.5625	0.117241	477
0.5625	0.117241	912
0.5625	0.111992	64
0.5625	0.111992	173
0.5625	0.111992	335
0.5625	0.111992	384
0.5625	0.111992	398
0.5625	0.111992	426
0.5625	0.111992	470
0.5625	0.111992	612
0.5625	0.111992	648
0.5625	0.111992	847
0.5625	0.111992	898
0.5625	0.111992	990
0.5625	0.10668	111
0.5625	0.10668	331
0.5625	0.10668	419
0.5625	0.10668	476
0.5625	0.10668	864
0.5625	0.10668	983
0.5625	0.101304	266
0.5625	0.101304	309
0.5625	0.101304	633
0.5625	0.101304	797
0.5625	0.101304	906
0.5625	0.101304	939
0.5625	0.101304	967
0.5625	0.0958628	56
0.5625	0.0958628	505
0.5625	0.0958628	592
0.5625	0.0958628	607
0.5625	0.0958628	730
0.5625	0.0958628	740
0.546875	0.09375	649
0.546875	0.09375	668
0.546875	0.09375	781
0.5625	0.0903553	723
0.546875	0.0884086	451
0.546875	0.0884086	452
0.546875	0.0884086	514
0.546875	0.0884086	771
0.546875	0.0884086	834
0.546875	0.0884086	976
0.546875	0.083004	214
0.546875	0.083004	225
0.546875	0.083004	272
0.546875	0.083004	323
0.546875	0.083004	459
0.546875	0.083004	534
0.546875	0.083004	673
0.546875	0.083004	773
0.546875	0.083004	904
0.546875	0.0775348	93
0.546875	0.0775348	243
0.546875	0.0775348	365
0.546875	0.0775348	380
0.546875	0.0775348	425
0.546875	0.0775348	435
0.546875	0.0775348	579
0.546875	0.0775348	774
0.546875	0.0775348	837
0.546875	0.0775348	884
0.546875	0.0775348	903
0.546875	0.0775348	911
0.546875	0.072	251
0.546875	0.072	383
0.546875	0.072	541
0.546875	0.072	568
0.546875	0.072	631
0.546875	0.072	686
0.546875	0.072	849
0.546875	0.072	925
0.546875	0.0663984	78
0.546875	0.0663984	116
0.546875	0.0663984	439
0.546875	0.0663984	676
0.546875	0.0663984	685
0.546875	0.0663984	710
0.546875	0.0663984	770
0.546875	0.0663984	843
0.53125	0.0652386	447
0.546875	0.0607287	236
0.546875	0.0607287	412
0.546875	0.0607287	460
0.53125	0.0597453	45
0.53125	0.0597453	275
0.53125	0.0597453	464
0.53125	0.0597453	522
0.53125	0.0597453	754
0.546875	0.0549898	109
0.53125	0.0541872	74
0.53125	0.0541872	89
0.53125	0.0541872	113
0.53125	0.0541872	367
0.53125	0.0541872	394
0.53125	0.0541872	453
0.53125	0.0541872	454
0.53125	0.0541872	585
0.53125	0.0541872	626
0.53125	0.0541872	652
0.53125	0.0541872	666
0.53125	0.0541872	736
0.53125	0.0485629	63
0.53125	0.0485629	68
0.53125	0.0485629	237
0.53125	0.0485629	333
0.53125	0.0485629	358
0.53125	0.0485629	504
0.53125	0.0485629	603
0.53125	0.0485629	653
0.53125	0.0485629	817
0.53125	0.0485629	826
0.53125	0.0485629	874
0.53125	0.0485629	971
0.53125	0.0428714	10
0.53125	0.0428714	79
0.53125	0.0428714	129
0.53125	0.0428714	209
0.53125	0.0428714	267
0.53125	0.0428714	359
0.53125	0.0428714	465
0.53125	0.0428714	486
0.53125	0.0428714	492
0.53125	0.0428714	550
0.53125	0.0428714	619
0.53125	0.0428714	687
0.53125	0.0428714	821
0.53125	0.0371113	8
0.53125	0.0371113	91
0.53125	0.0371113	118
0.53125	0.0371113	163
0.53125	0.0371113	180
0.53125	0.0371113	378
0.53125	0.0371113	499
0.53125	0.0371113	570
0.53125	0.0371113	637
0.53125	0.0371113	689
0.515625	0.0368932	995
0.53125	0.0312815	16
0.53125	0.0312815	632
0.53125	0.0312815	679
0.53125	0.0312815	819
0.515625	0.03125	348
0.515625	0.03125	615
0.515625	0.0255403	491
0.53125	0.0253807	123
0.515625	0.0197628	1
0.515625	0.0197628	47
0.515625	0.0197628	51
0.515625	0.0197628	126
0.515625	0.0197628	198
0.515625	0.0197628	240
0.515625	0.0197628	250
0.515625	0.0197628	490
0.515625	0.0197628	493
0.515625	0.0197628	546
0.515625	0.0197628	547
0.515625	0.0197628	554
0.515625	0.0197628	725
0.515625	0.0197628	844
0.515625	0.0197628	882
0.515625	0.0197628	974
0.515625	0.0197628	987
0.515625	0.0197628	988
0.53125	0.0194076	749
0.515625	0.0139165	28
0.515625	0.0139165	67
0.515625	0.0139165	178
0.515625	0.0139165	213
0.515625	0.0139165	232
0.515625	0.0139165	234
0.515625	0.0139165	376
0.515625	0.0139165	467
0.515625	0.0139165	468
0.515625	0.0139165	500
0.515625	0.0139165	555
0.515625	0.0139165	623
0.515625	0.0139165	717
0.515625	0.0139165	886
0.515625	0.0139165	893
0.515625	0.0139165	915
0.53125	0.0133607	861
0.5	0.00871249	753
0.515625	0.008	54
0.515625	0.008	66
0.515625	0.008	144
0.515625	0.008	221
0.515625	0.008	517
0.515625	0.008	566
0.515625	0.008	587
0.515625	0.008	732
0.515625	0.008	761
0.515625	0.008	836
0.515625	0.008	883
0.5	0.00292113	130
0.5	0.00292113	168
0.5	0.00292113	823
0.5	0.00292113	845
0.515625	0.00201207	34
0.515625	0.00201207	87
0.515625	0.00201207	136
0.515625	0.00201207	141
0.515625	0.00201207	181
0.515625	0.00201207	186
0.515625	0.00201207	189
0.515625	0.00201207	248
0.515625	0.00201207	396
0.515625	0.00201207	404
0.515625	0.00201207	589
0.515625	0.00201207	605
0.515625	0.00201207	693
0.515625	0.00201207	876
0.515625	0.00201207	916
0.515625	0.00201207	930
0.515625	0.00201207	963
0.515625	0.00201207	989
0.515625	0.00201207	996
0.5	-0.0029383	339
0.5	-0.0029383	362
0.5	-0.0029383	458
0.5	-0.0029383	533
0.5	-0.0029383	588
0.5	-0.0029383	763
0.5	-0.0029383	804
0.5	-0.0029383	854
0.515625	-0.00404858	526
0.5	-0.008867	14
0.5	-0.008867	22
0.5	-0.008867	52
0.5	-0.008867	100
0.5	-0.008867	115
0.5	-0.008867	188
0.5	-0.008867	200
0.5	-0.008867	224
0.5	-0.008867	284
0.5	-0.008867	344
0.5	-0.008867	558
0.5	-0.008867	606
0.5	-0.008867	625
0.5	-0.008867	914
0.5	-0.008867	926
0.5	-0.008867	940
0.5	-0.008867	982
0.515625	-0.0101833	777
0.5	-0.0148662	27
0.5	-0.0148662	31
0.5	-0.0148662	41
0.5	-0.0148662	117
0.5	-0.0148662	133
0.5	-0.0148662	241
0.5	-0.0148662	259
0.5	-0.0148662	578
0.5	-0.0148662	628
0.5	-0.0148662	714
0.5	-0.0148662	741
0.5	-0.0148662	794
0.5	-0.0148662	838
0.5	-0.0148662	868
0.5	-0.0148662	875
0.5	-0.0148662	948
0.5	-0.0148662	969
0.5	-0.0209372	12
0.5	-0.0209372	103
0.5	-0.0209372	174
0.5	-0.0209372	175
0.5	-0.0209372	239
0.5	-0.0209372	296
0.5	-0.0209372	417
0.5	-0.0209372	418
0.5	-0.0209372	446
0.5	-0.0209372	457
0.5	-0.0209372	496
0.5	-0.0209372	530
0.5	-0.0209372	711
0.5	-0.0209372	813
0.5	-0.0209372	840
0.5	-0.0209372	910
0.5	-0.0209372	991
0.484375	-0.0252427	839
0.5	-0.0270812	32
0.5	-0.0270812	33
0.5	-0.0270812	308
0.5	-0.0270812	353
0.5	-0.0270812	510
0.5	-0.0270812	513
0.5	-0.0270812	563
0.5	-0.0270812	577
0.5	-0.0270812	580
0.5	-0.0270812	613
0.5	-0.0270812	617
0.5	-0.0270812	638
0.5	-0.0270812	703
0.5	-0.0270812	716
0.5	-0.0270812	757
0.5	-0.0270812	891
0.484375	-0.03125	423
0.484375	-0.03125	463
0.484375	-0.03125	850
0.484375	-0.03125	938
0.5	-0.0332997	278
0.5	-0.0332997	320
0.5	-0.0332997	325
0.5	-0.0332997	537
0.5	-0.0332997	556
0.5	-0.0332997	851
0.5	-0.0332997	881
0.5	-0.0332997	966
0.484375	-0.0373281	244
0.484375	-0.0373281	414
0.484375	-0.0373281	536
0.484375	-0.0373281	918
0.484375	-0.0373281	931
0.484375	-0.0373281	947
0.5	-0.0395939	46
0.5	-0.0395939	743
0.5	-0.0395939	798
0.5	-0.0395939	978
0.484375	-0.0434783	85
0.484375	-0.0434783	202
0.484375	-0.0434783	254
0.484375	-0.0434783	273
0.484375	-0.0434783	318
0.484375	-0.0434783	484
0.484375	-0.0434783	542
0.484375	-0.0434783	694
0.484375	-0.0434783	758
0.484375	-0.0434783	897
0.46875	-0.0471607	286
0.484375	-0.0497018	229
0.484375	-0.0497018	305
0.484375	-0.0497018	444
0.484375	-0.0497018	469
0.484375	-0.0497018	473
0.484375	-0.0497018	494
0.484375	-0.0497018	519
0.484375	-0.0497018	647
0.484375	-0.0497018	650
0.484375	-0.0497018	880
0.484375	-0.0497018	896
0.484375	-0.0497018	913
0.484375	-0.0497018	957
0.46875	-0.053243	593
0.484375	-0.056	40
0.484375	-0.056	53
0.484375	-0.056	77
0.484375	-0.056	135
0.484375	-0.056	159
0.484375	-0.056	190
0.484375	-0.056	246
0.484375	-0.056	324
0.484375	-0.056	363
0.484375	-0.056	442
0.484375	-0.056	561
0.484375	-0.056	684
0.484375	-0.056	706
0.484375	-0.056	721
0.484375	-0.056	825
0.484375	-0.056	853
0.46875	-0.0593963	629
0.484375	-0.0623742	15
0.484375	-0.0623742	107
0.484375	-0.0623742	127
0.484375	-0.0623742	268
0.484375	-0.0623742	338
0.484375	-0.0623742	343
0.484375	-0.0623742	370
0.484375	-0.0623742	611
0.484375	-0.0623742	675
0.484375	-0.0623742	870
0.484375	-0.0623742	958
0.46875	-0.0656219	83
0.46875	-0.0656219	101
0.46875	-0.0656219	393
0.46875	-0.0656219	651
0.46875	-0.0656219	659
0.46875	-0.0656219	747
0.46875	-0.0656219	760
0.46875	-0.0656219	780
0.484375	-0.0688259	270
0.484375	-0.0688259	342
0.484375	-0.0688259	371
0.484375	-0.0688259	395
0.484375	-0.0688259	892
0.46875	-0.0719212	39
0.46875	-0.0719212	140
0.46875	-0.0719212	184
0.46875	-0.0719212	220
0.46875	-0.0719212	322
0.46875	-0.0719212	332
0.46875	-0.0719212	503
0.46875	-0.0719212	586
0.46875	-0.0719212	719
0.46875	-0.0719212	922
0.46875	-0.0719212	927
0.46875	-0.0719212	950
0.484375	-0.0753564	271
0.484375	-0.0753564	713
0.484375	-0.0753564	715
0.484375	-0.0753564	772
0.46875	-0.0782953	26
0.46875	-0.0782953	58
0.46875	-0.0782953	96
0.46875	-0.0782953	194
0.46875	-0.0782953	223
0.46875	-0.0782953	230
0.46875	-0.0782953	269
0.46875	-0.0782953	337
0.46875	-0.0782953	390
0.46875	-0.0782953	433
0.46875	-0.0782953	445
0.46875	-0.0782953	575
0.46875	-0.0782953	583
0.46875	-0.0782953	692
0.46875	-0.0782953	708
0.46875	-0.0782953	722
0.46875	-0.0782953	785
0.46875	-0.0782953	790
0.46875	-0.0782953	815
0.46875	-0.0847458	95
0.46875	-0.0847458	169
0.46875	-0.0847458	185
0.46875	-0.0847458	301
0.46875	-0.0847458	327
0.46875	-0.0847458	576
0.46875	-0.0847458	620
0.46875	-0.0847458	662
0.46875	-0.0847458	901
0.46875	-0.0847458	923
0.46875	-0.0847458	984
0.46875	-0.0912738	2
0.46875	-0.0912738	57
0.46875	-0.0912738	120
0.46875	-0.0912738	196
0.46875	-0.0912738	199
0.46875	-0.0912738	255
0.46875	-0.0912738	385
0.46875	-0.0912738	597
0.46875	-0.0912738	639
0.46875	-0.0912738	667
0.46875	-0.0912738	789
0.46875	-0.0912738	820
0.46875	-0.0912738	828
0.46875	-0.0912738	972
0.46875	-0.0912738	979
0.453125	-0.09375	142
0.453125	-0.09375	400
0.453125	-0.09375	409
0.453125	-0.09375	472
0.453125	-0.09375	681
0.453125	-0.09375	762
0.453125	-0.09375	863
0.46875	-0.0978809	279
0.46875	-0.0978809	642
0.46875	-0.0978809	733
0.46875	-0.0978809	799
0.46875	-0.0978809	933
0.46875	-0.0978809	946
0.453125	-0.100196	0
0.453125	-0.100196	316
0.453125	-0.100196	401
0.453125	-0.100196	598
0.453125	-0.100196	985
0.46875	-0.104569	538
0.46875	-0.104569	802
0.46875	-0.104569	955
0.453125	-0.106719	9
0.453125	-0.106719	139
0.453125	-0.106719	148
0.453125	-0.106719	177
0.453125	-0.106719	212
0.453125	-0.106719	274
0.453125	-0.106719	299
0.453125	-0.106719	421
0.453125	-0.106719	564
0.453125	-0.106719	581
0.453125	-0.106719	658
0.46875	-0.111338	99
0.453125	-0.11332	102
0.453125	-0.11332	160
0.453125	-0.11332	171
0.453125	-0.11332	314
0.453125	-0.11332	319
0.453125	-0.11332	475
0.453125	-0.11332	501
0.453125	-0.11332	545
0.453125	-0.11332	557
0.453125	-0.11332	569
0.453125	-0.11332	627
0.453125	-0.11332	707
0.453125	-0.11332	724
0.453125	-0.11332	827
0.453125	-0.11332	856
0.4375	-0.115198	669
0.4375	-0.115198	729
0.46875	-0.118191	683
0.453125	-0.12	5
0.453125	-0.12	24
0.453125	-0.12	65
0.453125	-0.12	72
0.453125	-0.12	112
0.453125	-0.12	179
0.453125	-0.12	242
0.453125	-0.12	245
0.453125	-0.12	303
0.453125	-0.12	402
0.453125	-0.12	436
0.453125	-0.12	571
0.453125	-0.12	902
0.453125	-0.12	959
0.453125	-0.126761	105
0.453125	-0.126761	154
0.453125	-0.126761	197
0.453125	-0.126761	357
0.453125	-0.126761	392
0.453125	-0.126761	397
0.453125	-0.126761	428
0.453125	-0.126761	660
0.453125	-0.126761	677
0.453125	-0.126761	756
0.4375	-0.128306	311
0.453125	-0.133603	131
0.453125	-0.133603	265
0.453125	-0.133603	317
0.453125	-0.133603	646
0.453125	-0.133603	812
0.453125	-0.133603	977
0.4375	-0.134975	7
0.4375	-0.134975	30
0.4375	-0.134975	92
0.4375	-0.134975	151
0.4375	-0.134975	191
0.4375	-0.134975	336
0.4375	-0.134975	377
0.4375	-0.134975	406
0.4375	-0.134975	443
0.4375	-0.134975	448
0.4375	-0.134975	455
0.4375	-0.134975	525
0.4375	-0.134975	551
0.4375	-0.134975	755
0.4375	-0.134975	766
0.4375	-0.134975	842
0.4375	-0.134975	846
0.4375	-0.134975	888
0.4375	-0.134975	934
0.4375	-0.134975	945
0.4375	-0.134975	992
0.4375	-0.134975	994
0.453125	-0.14053	285
0.453125	-0.14053	471
0.453125	-0.14053	782
0.4375	-0.141724	25
0.4375	-0.141724	157
0.4375	-0.141724	167
0.4375	-0.141724	201
0.4375	-0.141724	233
0.4375	-0.141724	235
0.4375	-0.141724	261
0.4375	-0.141724	282
0.4375	-0.141724	321
0.4375	-0.141724	355
0.4375	-0.141724	375
0.4375	-0.141724	527
0.4375	-0.141724	562
0.4375	-0.141724	601
0.4375	-0.141724	664
0.4375	-0.141724	751
0.4375	-0.141724	801
0.4375	-0.141724	919
0.453125	-0.147541	735
0.4375	-0.148554	4
0.4375	-0.148554	36
0.4375	-0.148554	76
0.4375	-0.148554	81
0.4375	-0.148554	88
0.4375	-0.148554	349
0.4375	-0.148554	411
0.4375	-0.148554	604
0.4375	-0.148554	608
0.4375	-0.148554	630
0.4375	-0.148554	831
0.4375	-0.148554	871
0.4375	-0.148554	953
0.4375	-0.148554	954
0.4375	-0.148554	986
0.421875	-0.149515	462
0.421875	-0.149515	734
0.453125	-0.154639	811
0.4375	-0.155466	42
0.4375	-0.155466	156
0.4375	-0.155466	290
0.4375	-0.155466	369
0.4375	-0.155466	432
0.4375	-0.155466	523
0.4375	-0.155466	727
0.4375	-0.155466	750
0.4375	-0.155466	752
0.4375	-0.155466	878
0.4375	-0.155466	942
0.421875	-0.15625	783
0.421875	-0.15625	832
0.421875	-0.15625	885
0.4375	-0.162462	293
0.4375	-0.162462	382
0.4375	-0.162462	521
0.4375	-0.162462	680
0.4375	-0.162462	867
0.421875	-0.163065	37
0.421875	-0.163065	143
0.421875	-0.163065	515
0.421875	-0.163065	602
0.421875	-0.163065	865
0.421875	-0.163065	928
0.421875	-0.163065	936
0.4375	-0.169543	543
0.4375	-0.169543	663
0.421875	-0.16996	70
0.421875	-0.16996	114
0.421875	-0.16996	125
0.421875	-0.16996	399
0.421875	-0.16996	482
0.421875	-0.16996	712
0.421875	-0.16996	776
0.421875	-0.16996	848
0.421875	-0.16996	899
0.421875	-0.16996	960
0.421875	-0.16996	964
0.421875	-0.176938	110
0.421875	-0.176938	122
0.421875	-0.176938	216
0.421875	-0.176938	253
0.421875	-0.176938	277
0.421875	-0.176938	474
0.421875	-0.176938	487
0.421875	-0.176938	548
0.421875	-0.176938	610
0.421875	-0.176938	672
0.421875	-0.176938	759
0.421875	-0.176938	879
0.421875	-0.176938	920
0.421875	-0.184	146
0.421875	-0.184	155
0.421875	-0.184	222
0.421875	-0.184	373
0.421875	-0.184	742
0.421875	-0.184	890
0.421875	-0.184	968
0.40625	-0.184031	665
0.40625	-0.184031	786
0.40625	-0.184031	829
0.40625	-0.184031	894
0.40625	-0.184031	949
0.40625	-0.190989	413
0.40625	-0.190989	616
0.40625	-0.190989	943
0.40625	-0.190989	975
0.421875	-0.191147	60
0.421875	-0.191147	90
0.421875	-0.191147	345
0.421875	-0.191147	434
0.421875	-0.191147	624
0.421875	-0.191147	657
0.421875	-0.191147	796
0.421875	-0.191147	935
0.421875	-0.191147	952
0.40625	-0.19803	128
0.40625	-0.19803	302
0.40625	-0.19803	315
0.40625	-0.19803	388
0.40625	-0.19803	764
0.40625	-0.19803	835
0.421875	-0.198381	731
0.421875	-0.198381	905
0.421875	-0.198381	932
0.40625	-0.205154	49
0.40625	-0.205154	206
0.40625	-0.205154	258
0.40625	-0.205154	297
0.40625	-0.205154	330
0.40625	-0.205154	422
0.40625	-0.205154	498
0.40625	-0.205154	502
0.40625	-0.205154	506
0.40625	-0.205154	698
0.40625	-0.205154	720
0.40625	-0.205154	814
0.40625	-0.205154	869
0.390625	-0.21165	614
0.390625	-0.21165	622
0.40625	-0.212363	145
0.40625	-0.212363	590
0.40625	-0.212363	800
0.40625	-0.212363	900
0.40625	-0.212363	921
0.390625	-0.21875	17
0.390625	-0.21875	69
0.390625	-0.21875	238
0.390625	-0.21875	701
0.40625	-0.219659	124
0.40625	-0.219659	389
0.40625	-0.219659	532
0.40625	-0.219659	599
0.40625	-0.219659	674
0.40625	-0.219659	775
0.40625	-0.219659	784
0.40625	-0.219659	862
0.40625	-0.219659	877
0.390625	-0.225933	205
0.390625	-0.225933	596
0.390625	-0.225933	636
0.390625	-0.225933	697
0.390625	-0.225933	769
0.390625	-0.225933	852
0.40625	-0.227043	48
0.40625	-0.227043	176
0.40625	-0.227043	334
0.40625	-0.227043	497
0.40625	-0.227043	690
0.390625	-0.233202	150
0.390625	-0.233202	192
0.390625	-0.233202	351
0.390625	-0.233202	354
0.390625	-0.233202	485
0.390625	-0.233202	997
0.40625	-0.234518	407
0.375	-0.239109	429
0.375	-0.239109	944
0.390625	-0.240557	172
0.390625	-0.240557	208
0.390625	-0.240557	226
0.390625	-0.240557	287
0.390625	-0.240557	495
0.390625	-0.240557	508
0.390625	-0.240557	594
0.390625	-0.240557	634
0.390625	-0.240557	700
0.390625	-0.248	3
0.390625	-0.248	149
0.375	-0.253673	62
0.375	-0.253673	951
0.390625	-0.255533	276
0.390625	-0.255533	929
0.375	-0.261084	35
0.375	-0.261084	152
0.375	-0.261084	461
0.375	-0.261084	466
0.375	-0.261084	822
0.375	-0.261084	859
0.390625	-0.263158	372
0.375	-0.268583	872
0.359375	-0.273786	313
0.359375	-0.273786	806
0.375	-0.276171	509
0.375	-0.276171	574
0.375	-0.276171	818
0.375	-0.276171	937
0.359375	-0.28125	803
0.375	-0.283852	106
0.375	-0.283852	816
0.359375	-0.288802	787
0.375	-0.291625	962
0.359375	-0.296443	207
0.359375	-0.296443	381
0.359375	-0.296443	416
0.359375	-0.296443	483
0.375	-0.299492	779
0.359375	-0.304175	23
0.359375	-0.304175	227
0.359375	-0.304175	973
0.34375	-0.308666	211
0.34375	-0.308666	858
0.359375	-0.312	567
0.359375	-0.312	582
0.359375	-0.312	765
0.34375	-0.316357	704
0.359375	-0.31992	352
0.359375	-0.31992	531
0.359375	-0.31992	970
0.34375	-0.324138	19
0.34375	-0.324138	55
0.34375	-0.324138	108
0.34375	-0.324138	643
0.34375	-0.324138	981
0.34375	-0.332012	193
0.34375	-0.332012	247
0.34375	-0.332012	281
0.34375	-0.332012	403
0.34375	-0.332012	405
0.34375	-0.332012	965
0.359375	-0.336049	489
0.34375	-0.33998	20
0.34375	-0.33998	511
0.328125	-0.35167	520
0.328125	-0.367793	609
0.328125	-0.376	6
0.328125	-0.376	356
0.328125	-0.376	539
0.3125	-0.37904	778
0.3125	-0.387192	307
0.3125	-0.395441	661
0.3125	-0.403789	695
0.3125	-0.403789	768
0.296875	-0.422925	544
0.296875	-0.431412	941
0.265625	-0.46875	895
0.265625	-0.477407	670
0.265625	-0.477407	999
0.25	-0.5133	217
0.234375	-0.568	38
