# Supplementary material for: Protein characteristics substantially influence the propensity of activity cliffs among kinase inhibitors
Source: Sci Rep. 2024 Apr 20;14:9058. doi: 10.1038/s41598-024-59501-w (PMC11032345; doi:10.1038/s41598-024-59501-w)
Supplement: Supplementary file 1 — Supplementary Information. [file 41598_2024_59501_MOESM1_ESM.zip › Supporting_revised/Supporting folder 2_Scrambling/Xgboost_thresholdB_GA selected features.xlsx]

## Sheet: 1000 scrambling 
Y-scrambling based on GA feature selection for XGBoost model at threshold B definition.
TruePositives	FalsePositives	TrueNegatives	FalseNegatives	Recall	Precision	Sensitivity	Specificity	F-measure	Accuracy	Cohen's kappa	Iteration
10	19	18	17	0.37037	0.344828	0.37037	0.486486	0.357143			0
0	3	53	8	0	0	0	0.946429				0
11	21	14	18	0.37931	0.34375	0.37931	0.4	0.360656			0
									0.328125	-0.165608	0
0	1	55	8	0	0	0	0.982143				1
12	19	16	17	0.413793	0.387097	0.413793	0.457143	0.4			1
11	21	16	16	0.407407	0.34375	0.407407	0.432432	0.372881			1
									0.359375	-0.128602	1
0	1	55	8	0	0	0	0.982143				2
13	13	24	14	0.481481	0.5	0.481481	0.648649	0.490566			2
20	17	18	9	0.689655	0.540541	0.689655	0.514286	0.606061			2
									0.515625	0.14224	2
16	23	12	13	0.551724	0.410256	0.551724	0.342857	0.470588			3
0	1	55	8	0	0	0	0.982143				3
10	14	23	17	0.37037	0.416667	0.37037	0.621622	0.392157			3
									0.40625	-0.0532698	3
17	14	21	12	0.586207	0.548387	0.586207	0.6	0.566667			4
0	6	50	8	0	0	0	0.892857				4
9	18	19	18	0.333333	0.333333	0.333333	0.513514	0.333333			4
									0.40625	-0.00495868	4
10	14	23	17	0.37037	0.416667	0.37037	0.621622	0.392157			5
18	21	14	11	0.62069	0.461538	0.62069	0.4	0.529412			5
0	1	55	8	0	0	0	0.982143				5
									0.4375	0.00216544	5
11	16	21	16	0.407407	0.407407	0.407407	0.567568	0.407407			6
0	4	52	8	0	0	0	0.928571				6
12	21	14	17	0.413793	0.363636	0.413793	0.4	0.387097			6
									0.359375	-0.103448	6
14	11	24	15	0.482759	0.56	0.482759	0.685714	0.518519			7
17	19	18	10	0.62963	0.472222	0.62963	0.486486	0.539683			7
0	3	53	8	0	0	0	0.946429				7
									0.484375	0.110737	7
12	22	15	15	0.444444	0.352941	0.444444	0.405405	0.393443			8
2	1	55	6	0.25	0.666667	0.25	0.982143	0.363636			8
9	18	17	20	0.310345	0.333333	0.310345	0.485714	0.321429			8
									0.359375	-0.106706	8
13	17	20	14	0.481481	0.433333	0.481481	0.540541	0.45614			9
0	2	54	8	0	0	0	0.964286				9
12	20	15	17	0.413793	0.375	0.413793	0.428571	0.393443			9
									0.390625	-0.0657558	9
14	13	24	13	0.518519	0.518519	0.518519	0.648649	0.518519			10
1	0	56	7	0.125	1	0.125	1	0.222222			10
18	18	17	11	0.62069	0.5	0.62069	0.485714	0.553846			10
									0.515625	0.142981	10
10	16	21	17	0.37037	0.384615	0.37037	0.567568	0.377358			11
15	19	16	14	0.517241	0.441176	0.517241	0.457143	0.47619			11
0	4	52	8	0	0	0	0.928571				11
									0.390625	-0.0505051	11
7	15	22	20	0.259259	0.318182	0.259259	0.594595	0.285714			12
13	26	9	16	0.448276	0.333333	0.448276	0.257143	0.382353			12
0	3	53	8	0	0	0	0.946429				12
									0.3125	-0.19983	12
13	20	15	16	0.448276	0.393939	0.448276	0.428571	0.419355			13
7	18	19	20	0.259259	0.28	0.259259	0.513514	0.269231			13
0	6	50	8	0	0	0	0.892857				13
									0.3125	-0.165563	13
15	20	15	14	0.517241	0.428571	0.517241	0.428571	0.46875			14
10	19	18	17	0.37037	0.344828	0.37037	0.486486	0.357143			14
0	0	56	8	0		0	1				14
									0.390625	-0.0861619	14
13	27	8	16	0.448276	0.325	0.448276	0.228571	0.376812			15
6	18	19	21	0.222222	0.25	0.222222	0.513514	0.235294			15
0	0	56	8	0		0	1				15
									0.296875	-0.258741	15
0	3	53	8	0	0	0	0.946429				16
11	17	20	16	0.407407	0.392857	0.407407	0.540541	0.4			16
16	17	18	13	0.551724	0.484848	0.551724	0.514286	0.516129			16
									0.421875	-0.00381518	16
11	19	16	18	0.37931	0.366667	0.37931	0.457143	0.372881			17
1	2	54	7	0.125	0.333333	0.125	0.964286	0.181818			17
12	19	18	15	0.444444	0.387097	0.444444	0.486486	0.413793			17
									0.375	-0.0824524	17
13	22	13	16	0.448276	0.371429	0.448276	0.371429	0.40625			18
11	17	20	16	0.407407	0.392857	0.407407	0.540541	0.4			18
0	1	55	8	0	0	0	0.982143				18
									0.375	-0.104877	18
14	19	16	15	0.482759	0.424242	0.482759	0.457143	0.451613			19
9	18	19	18	0.333333	0.333333	0.333333	0.513514	0.333333			19
0	4	52	8	0	0	0	0.928571				19
									0.359375	-0.103448	19
13	17	20	14	0.481481	0.433333	0.481481	0.540541	0.45614			20
17	17	18	12	0.586207	0.5	0.586207	0.514286	0.539683			20
0	0	56	8	0		0	1				20
									0.46875	0.053913	20
0	2	54	8	0	0	0	0.964286				21
13	14	23	14	0.481481	0.481481	0.481481	0.621622	0.481481			21
15	20	15	14	0.517241	0.428571	0.517241	0.428571	0.46875			21
									0.4375	0.0136986	21
15	19	16	14	0.517241	0.441176	0.517241	0.457143	0.47619			22
0	4	52	8	0	0	0	0.928571				22
13	13	24	14	0.481481	0.5	0.481481	0.648649	0.490566			22
									0.4375	0.030303	22
16	23	12	13	0.551724	0.410256	0.551724	0.342857	0.470588			23
7	14	23	20	0.259259	0.333333	0.259259	0.621622	0.291667			23
0	4	52	8	0	0	0	0.928571				23
									0.359375	-0.109045	23
14	15	20	15	0.482759	0.482759	0.482759	0.571429	0.482759			24
11	19	18	16	0.407407	0.366667	0.407407	0.486486	0.385965			24
0	5	51	8	0	0	0	0.910714				24
									0.390625	-0.0378378	24
0	2	54	8	0	0	0	0.964286				25
11	20	17	16	0.407407	0.354839	0.407407	0.459459	0.37931			25
12	19	16	17	0.413793	0.387097	0.413793	0.457143	0.4			25
									0.359375	-0.119454	25
14	19	16	15	0.482759	0.424242	0.482759	0.457143	0.451613			26
12	15	22	15	0.444444	0.444444	0.444444	0.594595	0.444444			26
0	4	52	8	0	0	0	0.928571				26
									0.40625	-0.0227082	26
14	15	22	13	0.518519	0.482759	0.518519	0.594595	0.5			27
12	19	16	17	0.413793	0.387097	0.413793	0.457143	0.4			27
0	4	52	8	0	0	0	0.928571				27
									0.40625	-0.0209908	27
11	13	24	16	0.407407	0.458333	0.407407	0.648649	0.431373			28
1	3	53	7	0.125	0.25	0.125	0.946429	0.166667			28
17	19	16	12	0.586207	0.472222	0.586207	0.457143	0.523077			28
									0.453125	0.0556492	28
13	23	12	16	0.448276	0.361111	0.448276	0.342857	0.4			29
8	18	19	19	0.296296	0.307692	0.296296	0.513514	0.301887			29
0	2	54	8	0	0	0	0.964286				29
									0.328125	-0.179092	29
14	18	19	13	0.518519	0.4375	0.518519	0.513514	0.474576			30
13	16	19	16	0.448276	0.448276	0.448276	0.542857	0.448276			30
0	3	53	8	0	0	0	0.946429				30
									0.421875	-0.000422476	30
17	11	24	12	0.586207	0.607143	0.586207	0.685714	0.596491			31
18	16	21	9	0.666667	0.529412	0.666667	0.567568	0.590164			31
0	2	54	8	0	0	0	0.964286				31
									0.546875	0.210213	31
16	19	16	13	0.551724	0.457143	0.551724	0.457143	0.5			32
6	19	18	21	0.222222	0.24	0.222222	0.486486	0.230769			32
0	4	52	8	0	0	0	0.928571				32
									0.34375	-0.132266	32
11	13	24	16	0.407407	0.458333	0.407407	0.648649	0.431373			33
14	22	13	15	0.482759	0.388889	0.482759	0.371429	0.430769			33
0	4	52	8	0	0	0	0.928571				33
									0.390625	-0.0522766	33
10	17	20	17	0.37037	0.37037	0.37037	0.540541	0.37037			34
0	4	52	8	0	0	0	0.928571				34
15	18	17	14	0.517241	0.454545	0.517241	0.485714	0.483871			34
									0.390625	-0.0496215	34
17	16	19	12	0.586207	0.515152	0.586207	0.542857	0.548387			35
10	17	20	17	0.37037	0.37037	0.37037	0.540541	0.37037			35
1	3	53	7	0.125	0.25	0.125	0.946429	0.166667			35
									0.4375	0.0311186	35
12	20	15	17	0.413793	0.375	0.413793	0.428571	0.393443			36
10	18	19	17	0.37037	0.357143	0.37037	0.513514	0.363636			36
1	3	53	7	0.125	0.25	0.125	0.946429	0.166667			36
									0.359375	-0.102521	36
10	20	17	17	0.37037	0.333333	0.37037	0.459459	0.350877			37
1	1	55	7	0.125	0.5	0.125	0.982143	0.2			37
14	18	17	15	0.482759	0.4375	0.482759	0.485714	0.459016			37
									0.390625	-0.0657558	37
16	19	16	13	0.551724	0.457143	0.551724	0.457143	0.5			38
12	17	20	15	0.444444	0.413793	0.444444	0.540541	0.428571			38
0	0	56	8	0		0	1				38
									0.4375	-0.00261097	38
13	21	14	16	0.448276	0.382353	0.448276	0.4	0.412698			39
9	20	17	18	0.333333	0.310345	0.333333	0.459459	0.321429			39
0	1	55	8	0	0	0	0.982143				39
									0.34375	-0.15912	39
17	15	20	12	0.586207	0.53125	0.586207	0.571429	0.557377			40
14	13	24	13	0.518519	0.518519	0.518519	0.648649	0.518519			40
0	5	51	8	0	0	0	0.910714				40
									0.484375	0.119633	40
14	19	16	15	0.482759	0.424242	0.482759	0.457143	0.451613			41
0	1	55	8	0	0	0	0.982143				41
12	18	19	15	0.444444	0.4	0.444444	0.513514	0.421053			41
									0.40625	-0.0478242	41
12	20	17	15	0.444444	0.375	0.444444	0.459459	0.40678			42
12	18	17	17	0.413793	0.4	0.413793	0.485714	0.40678			42
2	0	56	6	0.25	1	0.25	1	0.4			42
									0.40625	-0.0366581	42
15	15	22	12	0.555556	0.5	0.555556	0.594595	0.526316			43
12	17	18	17	0.413793	0.413793	0.413793	0.514286	0.413793			43
0	5	51	8	0	0	0	0.910714				43
									0.421875	0.0153846	43
14	22	13	15	0.482759	0.388889	0.482759	0.371429	0.430769			44
9	16	21	18	0.333333	0.36	0.333333	0.567568	0.346154			44
0	3	53	8	0	0	0	0.946429				44
									0.359375	-0.115172	44
12	18	19	15	0.444444	0.4	0.444444	0.513514	0.421053			45
12	20	15	17	0.413793	0.375	0.413793	0.428571	0.393443			45
0	2	54	8	0	0	0	0.964286				45
									0.375	-0.0930828	45
13	20	17	14	0.481481	0.393939	0.481481	0.459459	0.433333			46
12	17	18	17	0.413793	0.413793	0.413793	0.514286	0.413793			46
0	2	54	8	0	0	0	0.964286				46
									0.390625	-0.0630324	46
18	15	20	11	0.62069	0.545455	0.62069	0.571429	0.580645			47
0	4	52	8	0	0	0	0.928571				47
14	13	24	13	0.518519	0.518519	0.518519	0.648649	0.518519			47
									0.5	0.138772	47
14	22	15	13	0.518519	0.388889	0.518519	0.405405	0.444444			48
12	14	21	17	0.413793	0.461538	0.413793	0.6	0.436364			48
0	2	54	8	0	0	0	0.964286				48
									0.40625	-0.0331351	48
10	17	18	19	0.344828	0.37037	0.344828	0.514286	0.357143			49
12	19	18	15	0.444444	0.387097	0.444444	0.486486	0.413793			49
0	6	50	8	0	0	0	0.892857				49
									0.34375	-0.107084	49
11	15	20	18	0.37931	0.423077	0.37931	0.571429	0.4			50
0	3	53	8	0	0	0	0.946429				50
14	21	16	13	0.518519	0.4	0.518519	0.432432	0.451613			50
									0.390625	-0.0518331	50
8	21	16	19	0.296296	0.275862	0.296296	0.432432	0.285714			51
13	18	17	16	0.448276	0.419355	0.448276	0.485714	0.433333			51
0	4	52	8	0	0	0	0.928571				51
									0.328125	-0.155332	51
12	10	27	15	0.444444	0.545455	0.444444	0.72973	0.489796			52
17	20	15	12	0.586207	0.459459	0.586207	0.428571	0.515152			52
0	5	51	8	0	0	0	0.910714				52
									0.453125	0.0623692	52
14	19	16	15	0.482759	0.424242	0.482759	0.457143	0.451613			53
13	17	20	14	0.481481	0.433333	0.481481	0.540541	0.45614			53
0	1	55	8	0	0	0	0.982143				53
									0.421875	-0.0202499	53
15	17	18	14	0.517241	0.46875	0.517241	0.514286	0.491803			54
0	4	52	8	0	0	0	0.928571				54
13	15	22	14	0.481481	0.464286	0.481481	0.594595	0.472727			54
									0.4375	0.0319328	54
8	25	12	19	0.296296	0.242424	0.296296	0.324324	0.266667			55
10	18	17	19	0.344828	0.357143	0.344828	0.485714	0.350877			55
0	3	53	8	0	0	0	0.946429				55
									0.28125	-0.242718	55
14	21	14	15	0.482759	0.4	0.482759	0.4	0.4375			56
6	20	17	21	0.222222	0.230769	0.222222	0.459459	0.226415			56
0	3	53	8	0	0	0	0.946429				56
									0.3125	-0.195754	56
17	13	24	10	0.62963	0.566667	0.62963	0.648649	0.596491			57
17	16	19	12	0.586207	0.515152	0.586207	0.542857	0.548387			57
0	1	55	8	0	0	0	0.982143				57
									0.53125	0.17277	57
12	16	21	15	0.444444	0.428571	0.444444	0.567568	0.436364			58
13	18	17	16	0.448276	0.419355	0.448276	0.485714	0.433333			58
2	3	53	6	0.25	0.4	0.25	0.946429	0.307692			58
									0.421875	0.0137443	58
9	20	17	18	0.333333	0.310345	0.333333	0.459459	0.321429			59
12	22	13	17	0.413793	0.352941	0.413793	0.371429	0.380952			59
0	1	55	8	0	0	0	0.982143				59
									0.328125	-0.186718	59
11	17	20	16	0.407407	0.392857	0.407407	0.540541	0.4			60
14	20	15	15	0.482759	0.411765	0.482759	0.428571	0.444444			60
0	2	54	8	0	0	0	0.964286				60
									0.390625	-0.0675791	60
13	14	23	14	0.481481	0.481481	0.481481	0.621622	0.481481			61
0	3	53	8	0	0	0	0.946429				61
16	18	17	13	0.551724	0.470588	0.551724	0.485714	0.507937			61
									0.453125	0.0496394	61
11	18	17	18	0.37931	0.37931	0.37931	0.485714	0.37931			62
14	18	19	13	0.518519	0.4375	0.518519	0.513514	0.474576			62
0	3	53	8	0	0	0	0.946429				62
									0.390625	-0.0544994	62
0	3	53	8	0	0	0	0.946429				63
13	20	15	16	0.448276	0.393939	0.448276	0.428571	0.419355			63
8	20	17	19	0.296296	0.285714	0.296296	0.459459	0.290909			63
									0.328125	-0.166596	63
0	2	54	8	0	0	0	0.964286				64
14	19	18	13	0.518519	0.424242	0.518519	0.486486	0.466667			64
12	17	18	17	0.413793	0.413793	0.413793	0.514286	0.413793			64
									0.40625	-0.0357751	64
10	24	11	19	0.344828	0.294118	0.344828	0.314286	0.31746			65
8	18	19	19	0.296296	0.307692	0.296296	0.513514	0.301887			65
0	4	52	8	0	0	0	0.928571				65
									0.28125	-0.239057	65
12	18	17	17	0.413793	0.4	0.413793	0.485714	0.40678			66
14	18	19	13	0.518519	0.4375	0.518519	0.513514	0.474576			66
1	1	55	7	0.125	0.5	0.125	0.982143	0.2			66
									0.421875	-0.00937766	66
13	16	19	16	0.448276	0.448276	0.448276	0.542857	0.448276			67
0	3	53	8	0	0	0	0.946429				67
12	20	17	15	0.444444	0.375	0.444444	0.459459	0.40678			67
									0.390625	-0.0544994	67
18	21	14	11	0.62069	0.461538	0.62069	0.4	0.529412			68
10	15	22	17	0.37037	0.4	0.37037	0.594595	0.384615			68
0	0	56	8	0		0	1				68
									0.4375	-0.00611354	68
16	16	21	11	0.592593	0.5	0.592593	0.567568	0.542373			69
15	16	19	14	0.517241	0.483871	0.517241	0.542857	0.5			69
0	1	55	8	0	0	0	0.982143				69
									0.484375	0.0916129	69
16	15	20	13	0.551724	0.516129	0.551724	0.571429	0.533333			70
16	15	22	11	0.592593	0.516129	0.592593	0.594595	0.551724			70
0	2	54	8	0	0	0	0.964286				70
									0.5	0.12628	70
12	18	17	17	0.413793	0.4	0.413793	0.485714	0.40678			71
12	18	19	15	0.444444	0.4	0.444444	0.513514	0.421053			71
0	4	52	8	0	0	0	0.928571				71
									0.375	-0.0738255	71
9	24	11	20	0.310345	0.272727	0.310345	0.314286	0.290323			72
9	20	17	18	0.333333	0.310345	0.333333	0.459459	0.321429			72
0	2	54	8	0	0	0	0.964286				72
									0.28125	-0.25812	72
13	12	25	14	0.481481	0.52	0.481481	0.675676	0.5			73
0	5	51	8	0	0	0	0.910714				73
16	18	17	13	0.551724	0.470588	0.551724	0.485714	0.507937			73
									0.453125	0.0647182	73
0	2	54	8	0	0	0	0.964286				74
10	16	21	17	0.37037	0.384615	0.37037	0.567568	0.377358			74
15	21	14	14	0.517241	0.416667	0.517241	0.4	0.461538			74
									0.390625	-0.0694087	74
13	14	21	16	0.448276	0.481481	0.448276	0.6	0.464286			75
0	3	53	8	0	0	0	0.946429				75
16	18	19	11	0.592593	0.470588	0.592593	0.513514	0.52459			75
									0.453125	0.0552509	75
17	13	24	10	0.62963	0.566667	0.62963	0.648649	0.596491			76
16	15	20	13	0.551724	0.516129	0.551724	0.571429	0.533333			76
0	3	53	8	0	0	0	0.946429				76
									0.515625	0.160389	76
13	22	13	16	0.448276	0.371429	0.448276	0.371429	0.40625			77
8	18	19	19	0.296296	0.307692	0.296296	0.513514	0.301887			77
0	3	53	8	0	0	0	0.946429				77
									0.328125	-0.168577	77
1	2	54	7	0.125	0.333333	0.125	0.964286	0.181818			78
15	23	12	14	0.517241	0.394737	0.517241	0.342857	0.447761			78
8	15	22	19	0.296296	0.347826	0.296296	0.594595	0.32			78
									0.375	-0.0898255	78
7	21	16	20	0.259259	0.25	0.259259	0.432432	0.254545			79
10	22	13	19	0.344828	0.3125	0.344828	0.371429	0.327869			79
2	2	54	6	0.25	0.5	0.25	0.964286	0.333333			79
									0.296875	-0.210084	79
9	17	20	18	0.333333	0.346154	0.333333	0.540541	0.339623			80
14	17	18	15	0.482759	0.451613	0.482759	0.514286	0.466667			80
1	6	50	7	0.125	0.142857	0.125	0.892857	0.133333			80
									0.375	-0.0496105	80
12	17	20	15	0.444444	0.413793	0.444444	0.540541	0.428571			81
12	18	17	17	0.413793	0.4	0.413793	0.485714	0.40678			81
0	5	51	8	0	0	0	0.910714				81
									0.375	-0.065335	81
13	19	16	16	0.448276	0.40625	0.448276	0.457143	0.42623			82
12	18	19	15	0.444444	0.4	0.444444	0.513514	0.421053			82
1	1	55	7	0.125	0.5	0.125	0.982143	0.2			82
									0.40625	-0.0384287	82
10	19	16	19	0.344828	0.344828	0.344828	0.457143	0.344828			83
13	19	18	14	0.481481	0.40625	0.481481	0.486486	0.440678			83
0	3	53	8	0	0	0	0.946429				83
									0.359375	-0.108576	83
15	16	19	14	0.517241	0.483871	0.517241	0.542857	0.5			84
16	14	23	11	0.592593	0.533333	0.592593	0.621622	0.561404			84
1	2	54	7	0.125	0.333333	0.125	0.964286	0.181818			84
									0.5	0.133305	84
9	21	16	18	0.333333	0.3	0.333333	0.432432	0.315789			85
12	21	14	17	0.413793	0.363636	0.413793	0.4	0.387097			85
0	1	55	8	0	0	0	0.982143				85
									0.328125	-0.185696	85
12	22	13	17	0.413793	0.352941	0.413793	0.371429	0.380952			86
2	2	54	6	0.25	0.5	0.25	0.964286	0.333333			86
9	17	20	18	0.333333	0.346154	0.333333	0.540541	0.339623			86
									0.359375	-0.104377	86
0	2	54	8	0	0	0	0.964286				87
19	21	14	10	0.655172	0.475	0.655172	0.4	0.550725			87
10	12	25	17	0.37037	0.454545	0.37037	0.675676	0.408163			87
									0.453125	0.0369733	87
15	23	12	14	0.517241	0.394737	0.517241	0.342857	0.447761			88
8	15	22	19	0.296296	0.347826	0.296296	0.594595	0.32			88
0	3	53	8	0	0	0	0.946429				88
									0.359375	-0.117071	88
17	22	13	12	0.586207	0.435897	0.586207	0.371429	0.5			89
9	14	23	18	0.333333	0.391304	0.333333	0.621622	0.36			89
0	2	54	8	0	0	0	0.964286				89
									0.40625	-0.0446735	89
13	24	11	16	0.448276	0.351351	0.448276	0.314286	0.393939			90
0	1	55	8	0	0	0	0.982143				90
9	17	20	18	0.333333	0.346154	0.333333	0.540541	0.339623			90
									0.34375	-0.162127	90
17	14	23	10	0.62963	0.548387	0.62963	0.621622	0.586207			91
18	13	22	11	0.62069	0.580645	0.62069	0.628571	0.6			91
0	2	54	8	0	0	0	0.964286				91
									0.546875	0.208191	91
15	16	21	12	0.555556	0.483871	0.555556	0.567568	0.517241			92
16	16	19	13	0.551724	0.5	0.551724	0.542857	0.52459			92
0	1	55	8	0	0	0	0.982143				92
									0.484375	0.0908308	92
0	2	54	8	0	0	0	0.964286				93
11	22	13	18	0.37931	0.333333	0.37931	0.371429	0.354839			93
8	21	16	19	0.296296	0.275862	0.296296	0.432432	0.285714			93
									0.296875	-0.230769	93
11	16	19	18	0.37931	0.407407	0.37931	0.542857	0.392857			94
0	4	52	8	0	0	0	0.928571				94
14	19	18	13	0.518519	0.424242	0.518519	0.486486	0.466667			94
									0.390625	-0.0443515	94
13	13	24	14	0.481481	0.5	0.481481	0.648649	0.490566			95
20	17	18	9	0.689655	0.540541	0.689655	0.514286	0.606061			95
0	1	55	8	0	0	0	0.982143				95
									0.515625	0.14224	95
13	21	14	16	0.448276	0.382353	0.448276	0.4	0.412698			96
0	3	53	8	0	0	0	0.946429				96
9	18	19	18	0.333333	0.333333	0.333333	0.513514	0.333333			96
									0.34375	-0.140433	96
13	18	17	16	0.448276	0.419355	0.448276	0.485714	0.433333			97
11	19	18	16	0.407407	0.366667	0.407407	0.486486	0.385965			97
1	2	54	7	0.125	0.333333	0.125	0.964286	0.181818			97
									0.390625	-0.0562844	97
0	6	50	8	0	0	0	0.892857				98
8	20	17	19	0.296296	0.285714	0.296296	0.459459	0.290909			98
12	18	17	17	0.413793	0.4	0.413793	0.485714	0.40678			98
									0.3125	-0.162675	98
14	18	17	15	0.482759	0.4375	0.482759	0.485714	0.459016			99
15	16	21	12	0.555556	0.483871	0.555556	0.567568	0.517241			99
0	1	55	8	0	0	0	0.982143				99
									0.453125	0.0357297	99
11	21	14	18	0.37931	0.34375	0.37931	0.4	0.360656			100
11	19	18	16	0.407407	0.366667	0.407407	0.486486	0.385965			100
0	2	54	8	0	0	0	0.964286				100
									0.34375	-0.147737	100
18	15	20	11	0.62069	0.545455	0.62069	0.571429	0.580645			101
14	14	23	13	0.518519	0.5	0.518519	0.621622	0.509091			101
0	3	53	8	0	0	0	0.946429				101
									0.5	0.131836	101
15	16	19	14	0.517241	0.483871	0.517241	0.542857	0.5			102
1	2	54	7	0.125	0.333333	0.125	0.964286	0.181818			102
16	14	23	11	0.592593	0.533333	0.592593	0.621622	0.561404			102
									0.5	0.133305	102
17	18	17	12	0.586207	0.485714	0.586207	0.485714	0.53125			103
15	13	24	12	0.555556	0.535714	0.555556	0.648649	0.545455			103
0	1	55	8	0	0	0	0.982143				103
									0.5	0.116098	103
7	25	12	20	0.259259	0.21875	0.259259	0.324324	0.237288			104
0	1	55	8	0	0	0	0.982143				104
9	22	13	20	0.310345	0.290323	0.310345	0.371429	0.3			104
									0.25	-0.32129	104
13	16	21	14	0.481481	0.448276	0.481481	0.567568	0.464286			105
0	3	53	8	0	0	0	0.946429				105
15	17	18	14	0.517241	0.46875	0.517241	0.514286	0.491803			105
									0.4375	0.0241423	105
1	5	51	7	0.125	0.166667	0.125	0.910714	0.142857			106
12	19	18	15	0.444444	0.387097	0.444444	0.486486	0.413793			106
14	13	22	15	0.482759	0.518519	0.482759	0.628571	0.5			106
									0.421875	0.0247117	106
0	4	52	8	0	0	0	0.928571				107
13	11	24	16	0.448276	0.541667	0.448276	0.685714	0.490566			107
19	17	20	8	0.703704	0.527778	0.703704	0.540541	0.603175			107
									0.5	0.145242	107
10	23	12	19	0.344828	0.30303	0.344828	0.342857	0.322581			108
10	19	18	17	0.37037	0.344828	0.37037	0.486486	0.357143			108
0	2	54	8	0	0	0	0.964286				108
									0.3125	-0.203419	108
13	20	15	16	0.448276	0.393939	0.448276	0.428571	0.419355			109
12	15	22	15	0.444444	0.444444	0.444444	0.594595	0.444444			109
0	4	52	8	0	0	0	0.928571				109
									0.390625	-0.0496215	109
8	21	16	19	0.296296	0.275862	0.296296	0.432432	0.285714			110
11	22	13	18	0.37931	0.333333	0.37931	0.371429	0.354839			110
0	2	54	8	0	0	0	0.964286				110
									0.296875	-0.230769	110
12	21	16	15	0.444444	0.363636	0.444444	0.432432	0.4			111
12	17	18	17	0.413793	0.413793	0.413793	0.514286	0.413793			111
0	2	54	8	0	0	0	0.964286				111
									0.375	-0.0902896	111
15	20	15	14	0.517241	0.428571	0.517241	0.428571	0.46875			112
11	17	20	16	0.407407	0.392857	0.407407	0.540541	0.4			112
0	1	55	8	0	0	0	0.982143				112
									0.40625	-0.0496331	112
11	15	20	18	0.37931	0.423077	0.37931	0.571429	0.4			113
17	12	25	10	0.62963	0.586207	0.62963	0.675676	0.607143			113
1	8	48	7	0.125	0.111111	0.125	0.857143	0.117647			113
									0.453125	0.0993164	113
18	13	22	11	0.62069	0.580645	0.62069	0.628571	0.6			114
11	16	21	16	0.407407	0.407407	0.407407	0.567568	0.407407			114
0	6	50	8	0	0	0	0.892857				114
									0.453125	0.0743802	114
0	1	55	8	0	0	0	0.982143				115
14	17	20	13	0.518519	0.451613	0.518519	0.540541	0.482759			115
14	18	17	15	0.482759	0.4375	0.482759	0.485714	0.459016			115
									0.4375	0.00817908	115
14	16	19	15	0.482759	0.466667	0.482759	0.542857	0.474576			116
0	1	55	8	0	0	0	0.982143				116
15	18	19	12	0.555556	0.454545	0.555556	0.513514	0.5			116
									0.453125	0.0373872	116
10	21	14	19	0.344828	0.322581	0.344828	0.4	0.333333			117
0	2	54	8	0	0	0	0.964286				117
11	20	17	16	0.407407	0.354839	0.407407	0.459459	0.37931			117
									0.328125	-0.174061	117
15	13	24	12	0.555556	0.535714	0.555556	0.648649	0.545455			118
17	16	19	12	0.586207	0.515152	0.586207	0.542857	0.548387			118
0	3	53	8	0	0	0	0.946429				118
									0.5	0.131836	118
11	15	22	16	0.407407	0.423077	0.407407	0.594595	0.415094			119
12	22	13	17	0.413793	0.352941	0.413793	0.371429	0.380952			119
0	4	52	8	0	0	0	0.928571				119
									0.359375	-0.104377	119
19	11	26	8	0.703704	0.633333	0.703704	0.702703	0.666667			120
22	12	23	7	0.758621	0.647059	0.758621	0.657143	0.698413			120
0	0	56	8	0		0	1				120
									0.640625	0.36	120
12	19	18	15	0.444444	0.387097	0.444444	0.486486	0.413793			121
11	17	18	18	0.37931	0.392857	0.37931	0.514286	0.385965			121
0	5	51	8	0	0	0	0.910714				121
									0.359375	-0.0901537	121
9	17	20	18	0.333333	0.346154	0.333333	0.540541	0.339623			122
16	20	15	13	0.551724	0.444444	0.551724	0.428571	0.492308			122
1	1	55	7	0.125	0.5	0.125	0.982143	0.2			122
									0.40625	-0.041988	122
19	12	25	8	0.703704	0.612903	0.703704	0.675676	0.655172			123
16	11	24	13	0.551724	0.592593	0.551724	0.685714	0.571429			123
1	5	51	7	0.125	0.166667	0.125	0.910714	0.142857			123
									0.5625	0.261944	123
18	14	21	11	0.62069	0.5625	0.62069	0.6	0.590164			124
2	4	52	6	0.25	0.333333	0.25	0.928571	0.285714			124
12	14	23	15	0.444444	0.461538	0.444444	0.621622	0.45283			124
									0.5	0.153019	124
15	20	15	14	0.517241	0.428571	0.517241	0.428571	0.46875			125
14	11	26	13	0.518519	0.56	0.518519	0.702703	0.538462			125
0	4	52	8	0	0	0	0.928571				125
									0.453125	0.0564448	125
11	15	22	16	0.407407	0.423077	0.407407	0.594595	0.415094			126
15	16	19	14	0.517241	0.483871	0.517241	0.542857	0.5			126
2	5	51	6	0.25	0.285714	0.25	0.910714	0.266667			126
									0.4375	0.0553506	126
10	20	17	17	0.37037	0.333333	0.37037	0.459459	0.350877			127
13	19	16	16	0.448276	0.40625	0.448276	0.457143	0.42623			127
0	2	54	8	0	0	0	0.964286				127
									0.359375	-0.12041	127
16	13	24	11	0.592593	0.551724	0.592593	0.648649	0.571429			128
19	13	22	10	0.655172	0.59375	0.655172	0.628571	0.622951			128
0	3	53	8	0	0	0	0.946429				128
									0.546875	0.213892	128
13	19	16	16	0.448276	0.40625	0.448276	0.457143	0.42623			129
0	2	54	8	0	0	0	0.964286				129
10	20	17	17	0.37037	0.333333	0.37037	0.459459	0.350877			129
									0.359375	-0.12041	129
14	15	22	13	0.518519	0.482759	0.518519	0.594595	0.5			130
17	16	19	12	0.586207	0.515152	0.586207	0.542857	0.548387			130
0	2	54	8	0	0	0	0.964286				130
									0.484375	0.0974359	130
0	2	54	8	0	0	0	0.964286				131
11	21	14	18	0.37931	0.34375	0.37931	0.4	0.360656			131
9	21	16	18	0.333333	0.3	0.333333	0.432432	0.315789			131
									0.3125	-0.202391	131
19	16	19	10	0.655172	0.542857	0.655172	0.542857	0.59375			132
0	3	53	8	0	0	0	0.946429				132
13	13	24	14	0.481481	0.5	0.481481	0.648649	0.490566			132
									0.5	0.130361	132
9	18	17	20	0.310345	0.333333	0.310345	0.485714	0.321429			133
9	24	13	18	0.333333	0.272727	0.333333	0.351351	0.3			133
2	2	54	6	0.25	0.5	0.25	0.964286	0.333333			133
									0.3125	-0.178243	133
11	18	17	18	0.37931	0.37931	0.37931	0.485714	0.37931			134
14	19	18	13	0.518519	0.424242	0.518519	0.486486	0.466667			134
0	2	54	8	0	0	0	0.964286				134
									0.390625	-0.0630324	134
17	13	22	12	0.586207	0.566667	0.586207	0.628571	0.576271			135
0	1	55	8	0	0	0	0.982143				135
18	15	22	9	0.666667	0.545455	0.666667	0.594595	0.6			135
									0.546875	0.202407	135
15	17	18	14	0.517241	0.46875	0.517241	0.514286	0.491803			136
9	16	21	18	0.333333	0.36	0.333333	0.567568	0.346154			136
1	6	50	7	0.125	0.142857	0.125	0.892857	0.133333			136
									0.390625	-0.0242101	136
14	17	18	15	0.482759	0.451613	0.482759	0.514286	0.466667			137
13	15	22	14	0.481481	0.464286	0.481481	0.594595	0.472727			137
1	4	52	7	0.125	0.2	0.125	0.928571	0.153846			137
									0.4375	0.0403998	137
0	4	52	8	0	0	0	0.928571				138
13	22	13	16	0.448276	0.371429	0.448276	0.371429	0.40625			138
9	16	21	18	0.333333	0.36	0.333333	0.567568	0.346154			138
									0.34375	-0.132266	138
18	13	22	11	0.62069	0.580645	0.62069	0.628571	0.6			139
2	0	56	6	0.25	1	0.25	1	0.4			139
17	14	23	10	0.62963	0.548387	0.62963	0.621622	0.586207			139
									0.578125	0.262799	139
12	13	22	17	0.413793	0.48	0.413793	0.628571	0.444444			140
12	23	14	15	0.444444	0.342857	0.444444	0.378378	0.387097			140
0	4	52	8	0	0	0	0.928571				140
									0.375	-0.06934	140
16	23	12	13	0.551724	0.410256	0.551724	0.342857	0.470588			141
7	15	22	20	0.259259	0.318182	0.259259	0.594595	0.285714			141
0	3	53	8	0	0	0	0.946429				141
									0.359375	-0.118023	141
15	13	24	12	0.555556	0.535714	0.555556	0.648649	0.545455			142
15	14	21	14	0.517241	0.517241	0.517241	0.6	0.517241			142
0	7	49	8	0	0	0	0.875				142
									0.46875	0.109292	142
13	16	19	16	0.448276	0.448276	0.448276	0.542857	0.448276			143
0	2	54	8	0	0	0	0.964286				143
17	16	21	10	0.62963	0.515152	0.62963	0.567568	0.566667			143
									0.46875	0.0732538	143
9	20	17	18	0.333333	0.310345	0.333333	0.459459	0.321429			144
0	3	53	8	0	0	0	0.946429				144
13	19	16	16	0.448276	0.40625	0.448276	0.457143	0.42623			144
									0.34375	-0.138501	144
16	15	22	11	0.592593	0.516129	0.592593	0.594595	0.551724			145
16	16	19	13	0.551724	0.5	0.551724	0.542857	0.52459			145
0	1	55	8	0	0	0	0.982143				145
									0.5	0.118381	145
9	17	20	18	0.333333	0.346154	0.333333	0.540541	0.339623			146
17	18	17	12	0.586207	0.485714	0.586207	0.485714	0.53125			146
0	3	53	8	0	0	0	0.946429				146
									0.40625	-0.0326964	146
12	14	23	15	0.444444	0.461538	0.444444	0.621622	0.45283			147
16	18	17	13	0.551724	0.470588	0.551724	0.485714	0.507937			147
1	3	53	7	0.125	0.25	0.125	0.946429	0.166667			147
									0.453125	0.0572391	147
13	19	18	14	0.481481	0.40625	0.481481	0.486486	0.440678			148
9	19	16	20	0.310345	0.321429	0.310345	0.457143	0.315789			148
0	4	52	8	0	0	0	0.928571				148
									0.34375	-0.125628	148
16	16	19	13	0.551724	0.5	0.551724	0.542857	0.52459			149
11	18	19	16	0.407407	0.37931	0.407407	0.513514	0.392857			149
1	2	54	7	0.125	0.333333	0.125	0.964286	0.181818			149
									0.4375	0.0241423	149
13	16	21	14	0.481481	0.448276	0.481481	0.567568	0.464286			150
14	17	18	15	0.482759	0.451613	0.482759	0.514286	0.466667			150
0	4	52	8	0	0	0	0.928571				150
									0.421875	0.00587741	150
15	22	13	14	0.517241	0.405405	0.517241	0.371429	0.454545			151
0	3	53	8	0	0	0	0.946429				151
6	18	19	21	0.222222	0.25	0.222222	0.513514	0.235294			151
									0.328125	-0.170566	151
22	14	21	7	0.758621	0.611111	0.758621	0.6	0.676923			152
16	10	27	11	0.592593	0.615385	0.592593	0.72973	0.603774			152
1	1	55	7	0.125	0.5	0.125	0.982143	0.2			152
									0.609375	0.314482	152
17	18	17	12	0.586207	0.485714	0.586207	0.485714	0.53125			153
10	14	23	17	0.37037	0.416667	0.37037	0.621622	0.392157			153
2	3	53	6	0.25	0.4	0.25	0.946429	0.307692			153
									0.453125	0.0639365	153
11	18	19	16	0.407407	0.37931	0.407407	0.513514	0.392857			154
0	2	54	8	0	0	0	0.964286				154
16	17	18	13	0.551724	0.484848	0.551724	0.514286	0.516129			154
									0.421875	-0.0119658	154
12	10	27	15	0.444444	0.545455	0.444444	0.72973	0.489796			155
15	21	14	14	0.517241	0.416667	0.517241	0.4	0.461538			155
0	6	50	8	0	0	0	0.892857				155
									0.421875	0.0174274	155
11	17	18	18	0.37931	0.392857	0.37931	0.514286	0.385965			156
0	3	53	8	0	0	0	0.946429				156
14	19	18	13	0.518519	0.424242	0.518519	0.486486	0.466667			156
									0.390625	-0.0536091	156
0	1	55	8	0	0	0	0.982143				157
14	17	20	13	0.518519	0.451613	0.518519	0.540541	0.482759			157
14	18	17	15	0.482759	0.4375	0.482759	0.485714	0.459016			157
									0.4375	0.00817908	157
13	16	21	14	0.481481	0.448276	0.481481	0.567568	0.464286			158
16	16	19	13	0.551724	0.5	0.551724	0.542857	0.52459			158
0	3	53	8	0	0	0	0.946429				158
									0.453125	0.0512495	158
15	9	26	14	0.517241	0.625	0.517241	0.742857	0.566038			159
20	16	21	7	0.740741	0.555556	0.740741	0.567568	0.634921			159
1	3	53	7	0.125	0.25	0.125	0.946429	0.166667			159
									0.5625	0.252087	159
10	24	13	17	0.37037	0.294118	0.37037	0.351351	0.327869			160
8	19	16	21	0.275862	0.296296	0.275862	0.457143	0.285714			160
0	3	53	8	0	0	0	0.946429				160
									0.28125	-0.24167	160
0	5	51	8	0	0	0	0.910714				161
13	18	19	14	0.481481	0.419355	0.481481	0.513514	0.448276			161
13	15	20	16	0.448276	0.464286	0.448276	0.571429	0.45614			161
									0.40625	-0.0103864	161
17	15	20	12	0.586207	0.53125	0.586207	0.571429	0.557377			162
11	15	22	16	0.407407	0.423077	0.407407	0.594595	0.415094			162
0	6	50	8	0	0	0	0.892857				162
									0.4375	0.0471464	162
10	16	21	17	0.37037	0.384615	0.37037	0.567568	0.377358			163
12	22	13	17	0.413793	0.352941	0.413793	0.371429	0.380952			163
0	4	52	8	0	0	0	0.928571				163
									0.34375	-0.131313	163
10	23	14	17	0.37037	0.30303	0.37037	0.378378	0.333333			164
9	19	16	20	0.310345	0.321429	0.310345	0.457143	0.315789			164
0	3	53	8	0	0	0	0.946429				164
									0.296875	-0.215703	164
7	15	22	20	0.259259	0.318182	0.259259	0.594595	0.285714			165
16	23	12	13	0.551724	0.410256	0.551724	0.342857	0.470588			165
0	3	53	8	0	0	0	0.946429				165
									0.359375	-0.118023	165
13	12	25	14	0.481481	0.52	0.481481	0.675676	0.5			166
20	17	18	9	0.689655	0.540541	0.689655	0.514286	0.606061			166
0	2	54	8	0	0	0	0.964286				166
									0.515625	0.149228	166
13	20	15	16	0.448276	0.393939	0.448276	0.428571	0.419355			167
8	18	19	19	0.296296	0.307692	0.296296	0.513514	0.301887			167
2	3	53	6	0.25	0.4	0.25	0.946429	0.307692			167
									0.359375	-0.0947017	167
11	18	19	16	0.407407	0.37931	0.407407	0.513514	0.392857			168
15	17	18	14	0.517241	0.46875	0.517241	0.514286	0.491803			168
0	3	53	8	0	0	0	0.946429				168
									0.40625	-0.030072	168
9	21	16	18	0.333333	0.3	0.333333	0.432432	0.315789			169
13	19	16	16	0.448276	0.40625	0.448276	0.457143	0.42623			169
0	2	54	8	0	0	0	0.964286				169
									0.34375	-0.147737	169
11	23	14	16	0.407407	0.323529	0.407407	0.378378	0.360656			170
10	18	17	19	0.344828	0.357143	0.344828	0.485714	0.350877			170
0	2	54	8	0	0	0	0.964286				170
									0.328125	-0.171064	170
9	17	20	18	0.333333	0.346154	0.333333	0.540541	0.339623			171
15	20	15	14	0.517241	0.428571	0.517241	0.428571	0.46875			171
1	2	54	7	0.125	0.333333	0.125	0.964286	0.181818			171
									0.390625	-0.0598726	171
15	17	18	14	0.517241	0.46875	0.517241	0.514286	0.491803			172
12	15	22	15	0.444444	0.444444	0.444444	0.594595	0.444444			172
1	4	52	7	0.125	0.2	0.125	0.928571	0.153846			172
									0.4375	0.0395998	172
8	20	15	21	0.275862	0.285714	0.275862	0.428571	0.280702			173
9	25	12	18	0.333333	0.264706	0.333333	0.324324	0.295082			173
0	2	54	8	0	0	0	0.964286				173
									0.265625	-0.28	173
10	20	17	17	0.37037	0.333333	0.37037	0.459459	0.350877			174
0	2	54	8	0	0	0	0.964286				174
12	20	15	17	0.413793	0.375	0.413793	0.428571	0.393443			174
									0.34375	-0.147737	174
1	4	52	7	0.125	0.2	0.125	0.928571	0.153846			175
11	17	20	16	0.407407	0.392857	0.407407	0.540541	0.4			175
17	14	21	12	0.586207	0.548387	0.586207	0.6	0.566667			175
									0.453125	0.0670554	175
19	14	21	10	0.655172	0.575758	0.655172	0.6	0.612903			176
17	13	24	10	0.62963	0.566667	0.62963	0.648649	0.596491			176
0	1	55	8	0	0	0	0.982143				176
									0.5625	0.227919	176
19	17	18	10	0.655172	0.527778	0.655172	0.514286	0.584615			177
15	10	27	12	0.555556	0.6	0.555556	0.72973	0.576923			177
2	1	55	6	0.25	0.666667	0.25	0.982143	0.363636			177
									0.5625	0.238419	177
15	16	19	14	0.517241	0.483871	0.517241	0.542857	0.5			178
0	4	52	8	0	0	0	0.928571				178
11	18	19	16	0.407407	0.37931	0.407407	0.513514	0.392857			178
									0.40625	-0.0209908	178
9	18	19	18	0.333333	0.333333	0.333333	0.513514	0.333333			179
11	22	13	18	0.37931	0.333333	0.37931	0.371429	0.354839			179
0	4	52	8	0	0	0	0.928571				179
									0.3125	-0.184188	179
8	21	14	21	0.275862	0.275862	0.275862	0.4	0.275862			180
6	25	12	21	0.222222	0.193548	0.222222	0.324324	0.206897			180
0	4	52	8	0	0	0	0.928571				180
									0.21875	-0.341157	180
12	18	17	17	0.413793	0.4	0.413793	0.485714	0.40678			181
15	15	22	12	0.555556	0.5	0.555556	0.594595	0.526316			181
0	4	52	8	0	0	0	0.928571				181
									0.421875	0.00671141	181
11	17	20	16	0.407407	0.392857	0.407407	0.540541	0.4			182
2	4	52	6	0.25	0.333333	0.25	0.928571	0.285714			182
14	16	19	15	0.482759	0.466667	0.482759	0.542857	0.474576			182
									0.421875	0.0222956	182
15	19	18	12	0.555556	0.441176	0.555556	0.486486	0.491803			183
16	13	22	13	0.551724	0.551724	0.551724	0.628571	0.551724			183
0	1	55	8	0	0	0	0.982143				183
									0.484375	0.093173	183
14	19	16	15	0.482759	0.424242	0.482759	0.457143	0.451613			184
11	19	18	16	0.407407	0.366667	0.407407	0.486486	0.385965			184
0	1	55	8	0	0	0	0.982143				184
									0.390625	-0.0753985	184
17	17	18	12	0.586207	0.5	0.586207	0.514286	0.539683			185
14	14	23	13	0.518519	0.5	0.518519	0.621622	0.509091			185
0	2	54	8	0	0	0	0.964286				185
									0.484375	0.0966638	185
10	21	16	17	0.37037	0.322581	0.37037	0.432432	0.344828			186
12	19	16	17	0.413793	0.387097	0.413793	0.457143	0.4			186
0	2	54	8	0	0	0	0.964286				186
									0.34375	-0.146758	186
18	12	23	11	0.62069	0.6	0.62069	0.657143	0.610169			187
11	16	21	16	0.407407	0.407407	0.407407	0.567568	0.407407			187
0	7	49	8	0	0	0	0.875				187
									0.453125	0.0823433	187
9	18	19	18	0.333333	0.333333	0.333333	0.513514	0.333333			188
0	3	53	8	0	0	0	0.946429				188
11	23	12	18	0.37931	0.323529	0.37931	0.342857	0.349206			188
									0.3125	-0.194739	188
10	17	20	17	0.37037	0.37037	0.37037	0.540541	0.37037			189
0	1	55	8	0	0	0	0.982143				189
17	19	16	12	0.586207	0.472222	0.586207	0.457143	0.523077			189
									0.421875	-0.0228942	189
15	15	22	12	0.555556	0.5	0.555556	0.594595	0.526316			190
13	15	20	16	0.448276	0.464286	0.448276	0.571429	0.45614			190
1	5	51	7	0.125	0.166667	0.125	0.910714	0.142857			190
									0.453125	0.0766694	190
12	19	16	17	0.413793	0.387097	0.413793	0.457143	0.4			191
7	19	18	20	0.259259	0.269231	0.259259	0.486486	0.264151			191
1	6	50	7	0.125	0.142857	0.125	0.892857	0.133333			191
									0.3125	-0.154572	191
14	20	15	15	0.482759	0.411765	0.482759	0.428571	0.444444			192
7	20	17	20	0.259259	0.259259	0.259259	0.459459	0.259259			192
0	3	53	8	0	0	0	0.946429				192
									0.328125	-0.167586	192
15	18	17	14	0.517241	0.454545	0.517241	0.485714	0.483871			193
12	17	20	15	0.444444	0.413793	0.444444	0.540541	0.428571			193
1	1	55	7	0.125	0.5	0.125	0.982143	0.2			193
									0.4375	0.0153846	193
13	19	16	16	0.448276	0.40625	0.448276	0.457143	0.42623			194
0	3	53	8	0	0	0	0.946429				194
12	17	20	15	0.444444	0.413793	0.444444	0.540541	0.428571			194
									0.390625	-0.0571792	194
15	17	18	14	0.517241	0.46875	0.517241	0.514286	0.491803			195
14	17	20	13	0.518519	0.451613	0.518519	0.540541	0.482759			195
0	1	55	8	0	0	0	0.982143				195
									0.453125	0.0357297	195
13	18	17	16	0.448276	0.419355	0.448276	0.485714	0.433333			196
13	17	20	14	0.481481	0.433333	0.481481	0.540541	0.45614			196
0	3	53	8	0	0	0	0.946429				196
									0.40625	-0.0292002	196
0	2	54	8	0	0	0	0.964286				197
13	16	21	14	0.481481	0.448276	0.481481	0.567568	0.464286			197
15	18	17	14	0.517241	0.454545	0.517241	0.485714	0.483871			197
									0.4375	0.0153846	197
10	17	18	19	0.344828	0.37037	0.344828	0.514286	0.357143			198
14	21	16	13	0.518519	0.4	0.518519	0.432432	0.451613			198
0	2	54	8	0	0	0	0.964286				198
									0.375	-0.0884354	198
1	2	54	7	0.125	0.333333	0.125	0.964286	0.181818			199
10	14	23	17	0.37037	0.416667	0.37037	0.621622	0.392157			199
14	23	12	15	0.482759	0.378378	0.482759	0.342857	0.424242			199
									0.390625	-0.0616759	199
15	17	18	14	0.517241	0.46875	0.517241	0.514286	0.491803			200
13	12	25	14	0.481481	0.52	0.481481	0.675676	0.5			200
0	7	49	8	0	0	0	0.875				200
									0.4375	0.0545753	200
9	23	14	18	0.333333	0.28125	0.333333	0.378378	0.305085			201
12	19	16	17	0.413793	0.387097	0.413793	0.457143	0.4			201
0	1	55	8	0	0	0	0.982143				201
									0.328125	-0.183656	201
17	21	14	12	0.586207	0.447368	0.586207	0.4	0.507463			202
10	13	24	17	0.37037	0.434783	0.37037	0.648649	0.4			202
0	3	53	8	0	0	0	0.946429				202
									0.421875	-0.00808855	202
14	11	26	13	0.518519	0.56	0.518519	0.702703	0.538462			203
0	2	54	8	0	0	0	0.964286				203
20	17	18	9	0.689655	0.540541	0.689655	0.514286	0.606061			203
									0.53125	0.176672	203
0	1	55	8	0	0	0	0.982143				204
11	19	16	18	0.37931	0.366667	0.37931	0.457143	0.372881			204
11	22	15	16	0.407407	0.333333	0.407407	0.405405	0.366667			204
									0.34375	-0.155135	204
13	14	23	14	0.481481	0.481481	0.481481	0.621622	0.481481			205
0	2	54	8	0	0	0	0.964286				205
17	18	17	12	0.586207	0.485714	0.586207	0.485714	0.53125			205
									0.46875	0.0684932	205
9	22	13	20	0.310345	0.290323	0.310345	0.371429	0.3			206
7	22	15	20	0.259259	0.241379	0.259259	0.405405	0.25			206
1	3	53	7	0.125	0.25	0.125	0.946429	0.166667			206
									0.265625	-0.262804	206
15	24	11	14	0.517241	0.384615	0.517241	0.314286	0.441176			207
2	19	18	25	0.0740741	0.0952381	0.0740741	0.486486	0.0833333			207
2	2	54	6	0.25	0.5	0.25	0.964286	0.333333			207
									0.296875	-0.217244	207
14	15	20	15	0.482759	0.482759	0.482759	0.571429	0.482759			208
14	17	20	13	0.518519	0.451613	0.518519	0.540541	0.482759			208
0	4	52	8	0	0	0	0.928571				208
									0.4375	0.0343671	208
20	18	17	9	0.689655	0.526316	0.689655	0.485714	0.597015			209
11	13	24	16	0.407407	0.458333	0.407407	0.648649	0.431373			209
0	2	54	8	0	0	0	0.964286				209
									0.484375	0.0935622	209
15	18	17	14	0.517241	0.454545	0.517241	0.485714	0.483871			210
0	4	52	8	0	0	0	0.928571				210
10	17	20	17	0.37037	0.37037	0.37037	0.540541	0.37037			210
									0.390625	-0.0496215	210
8	23	14	19	0.296296	0.258065	0.296296	0.378378	0.275862			211
0	2	54	8	0	0	0	0.964286				211
8	23	12	21	0.275862	0.258065	0.275862	0.342857	0.266667			211
									0.25	-0.31058	211
0	3	53	8	0	0	0	0.946429				212
10	19	16	19	0.344828	0.344828	0.344828	0.457143	0.344828			212
13	19	18	14	0.481481	0.40625	0.481481	0.486486	0.440678			212
									0.359375	-0.108576	212
10	16	21	17	0.37037	0.384615	0.37037	0.567568	0.377358			213
14	20	15	15	0.482759	0.411765	0.482759	0.428571	0.444444			213
1	3	53	7	0.125	0.25	0.125	0.946429	0.166667			213
									0.390625	-0.0505051	213
14	21	14	15	0.482759	0.4	0.482759	0.4	0.4375			214
1	1	55	7	0.125	0.5	0.125	0.982143	0.2			214
12	15	22	15	0.444444	0.444444	0.444444	0.594595	0.444444			214
									0.421875	-0.0136986	214
13	19	16	16	0.448276	0.40625	0.448276	0.457143	0.42623			215
14	14	23	13	0.518519	0.5	0.518519	0.621622	0.509091			215
0	4	52	8	0	0	0	0.928571				215
									0.421875	0.00504202	215
16	19	16	13	0.551724	0.457143	0.551724	0.457143	0.5			216
15	12	25	12	0.555556	0.555556	0.555556	0.675676	0.555556			216
0	2	54	8	0	0	0	0.964286				216
									0.484375	0.0958904	216
12	14	23	15	0.444444	0.461538	0.444444	0.621622	0.45283			217
18	15	20	11	0.62069	0.545455	0.62069	0.571429	0.580645			217
1	4	52	7	0.125	0.2	0.125	0.928571	0.153846			217
									0.484375	0.118899	217
15	22	13	14	0.517241	0.405405	0.517241	0.371429	0.454545			218
0	3	53	8	0	0	0	0.946429				218
8	16	21	19	0.296296	0.333333	0.296296	0.567568	0.313725			218
									0.359375	-0.116121	218
14	12	23	15	0.482759	0.538462	0.482759	0.657143	0.509091			219
18	16	21	9	0.666667	0.529412	0.666667	0.567568	0.590164			219
1	3	53	7	0.125	0.25	0.125	0.946429	0.166667			219
									0.515625	0.170569	219
9	21	16	18	0.333333	0.3	0.333333	0.432432	0.315789			220
9	20	15	20	0.310345	0.310345	0.310345	0.428571	0.310345			220
0	5	51	8	0	0	0	0.910714				220
									0.28125	-0.224116	220
0	3	53	8	0	0	0	0.946429				221
20	16	19	9	0.689655	0.555556	0.689655	0.542857	0.615385			221
12	13	24	15	0.444444	0.48	0.444444	0.648649	0.461538			221
									0.5	0.129622	221
14	19	16	15	0.482759	0.424242	0.482759	0.457143	0.451613			222
12	16	21	15	0.444444	0.428571	0.444444	0.567568	0.436364			222
0	3	53	8	0	0	0	0.946429				222
									0.40625	-0.0309453	222
12	19	16	17	0.413793	0.387097	0.413793	0.457143	0.4			223
12	17	20	15	0.444444	0.413793	0.444444	0.540541	0.428571			223
0	4	52	8	0	0	0	0.928571				223
									0.375	-0.0747271	223
13	18	19	14	0.481481	0.419355	0.481481	0.513514	0.448276			224
16	17	18	13	0.551724	0.484848	0.551724	0.514286	0.516129			224
0	0	56	8	0		0	1				224
									0.453125	0.0269331	224
11	14	23	16	0.407407	0.44	0.407407	0.621622	0.423077			225
16	16	19	13	0.551724	0.5	0.551724	0.542857	0.52459			225
1	6	50	7	0.125	0.142857	0.125	0.892857	0.133333			225
									0.4375	0.0545753	225
11	13	24	16	0.407407	0.458333	0.407407	0.648649	0.431373			226
13	21	14	16	0.448276	0.382353	0.448276	0.4	0.412698			226
0	6	50	8	0	0	0	0.892857				226
									0.375	-0.0604805	226
10	19	16	19	0.344828	0.344828	0.344828	0.457143	0.344828			227
6	23	14	21	0.222222	0.206897	0.222222	0.378378	0.214286			227
0	6	50	8	0	0	0	0.892857				227
									0.25	-0.267327	227
0	1	55	8	0	0	0	0.982143				228
13	17	20	14	0.481481	0.433333	0.481481	0.540541	0.45614			228
13	20	15	16	0.448276	0.393939	0.448276	0.428571	0.419355			228
									0.40625	-0.0478242	228
0	3	53	8	0	0	0	0.946429				229
4	20	17	23	0.148148	0.166667	0.148148	0.459459	0.156863			229
11	26	9	18	0.37931	0.297297	0.37931	0.257143	0.333333			229
									0.234375	-0.3339	229
14	19	16	15	0.482759	0.424242	0.482759	0.457143	0.451613			230
12	15	22	15	0.444444	0.444444	0.444444	0.594595	0.444444			230
0	4	52	8	0	0	0	0.928571				230
									0.40625	-0.0227082	230
13	19	16	16	0.448276	0.40625	0.448276	0.457143	0.42623			231
10	19	18	17	0.37037	0.344828	0.37037	0.486486	0.357143			231
0	3	53	8	0	0	0	0.946429				231
									0.359375	-0.111393	231
13	20	15	16	0.448276	0.393939	0.448276	0.428571	0.419355			232
1	3	53	7	0.125	0.25	0.125	0.946429	0.166667			232
7	20	17	20	0.259259	0.259259	0.259259	0.459459	0.259259			232
									0.328125	-0.157275	232
12	20	15	17	0.413793	0.375	0.413793	0.428571	0.393443			233
1	1	55	7	0.125	0.5	0.125	0.982143	0.2			233
13	17	20	14	0.481481	0.433333	0.481481	0.540541	0.45614			233
									0.40625	-0.0384287	233
0	2	54	8	0	0	0	0.964286				234
11	20	17	16	0.407407	0.354839	0.407407	0.459459	0.37931			234
14	17	18	15	0.482759	0.451613	0.482759	0.514286	0.466667			234
									0.390625	-0.0648464	234
11	18	17	18	0.37931	0.37931	0.37931	0.485714	0.37931			235
0	5	51	8	0	0	0	0.910714				235
12	18	19	15	0.444444	0.4	0.444444	0.513514	0.421053			235
									0.359375	-0.0910603	235
13	17	18	16	0.448276	0.433333	0.448276	0.514286	0.440678			236
11	17	20	16	0.407407	0.392857	0.407407	0.540541	0.4			236
3	3	53	5	0.375	0.5	0.375	0.946429	0.428571			236
									0.421875	0.0222956	236
12	18	19	15	0.444444	0.4	0.444444	0.513514	0.421053			237
12	20	15	17	0.413793	0.375	0.413793	0.428571	0.393443			237
1	1	55	7	0.125	0.5	0.125	0.982143	0.2			237
									0.390625	-0.0657558	237
9	15	22	18	0.333333	0.375	0.333333	0.594595	0.352941			238
19	20	15	10	0.655172	0.487179	0.655172	0.428571	0.558824			238
0	1	55	8	0	0	0	0.982143				238
									0.4375	0.00216544	238
10	18	19	17	0.37037	0.357143	0.37037	0.513514	0.363636			239
0	6	50	8	0	0	0	0.892857				239
14	16	19	15	0.482759	0.466667	0.482759	0.542857	0.474576			239
									0.375	-0.0569777	239
14	15	20	15	0.482759	0.482759	0.482759	0.571429	0.482759			240
0	1	55	8	0	0	0	0.982143				240
16	18	19	11	0.592593	0.470588	0.592593	0.513514	0.52459			240
									0.46875	0.0656934	240
11	24	13	16	0.407407	0.314286	0.407407	0.351351	0.354839			241
0	2	54	8	0	0	0	0.964286				241
11	16	19	18	0.37931	0.407407	0.37931	0.542857	0.392857			241
									0.34375	-0.142857	241
13	19	18	14	0.481481	0.40625	0.481481	0.486486	0.440678			242
11	19	16	18	0.37931	0.366667	0.37931	0.457143	0.372881			242
0	2	54	8	0	0	0	0.964286				242
									0.375	-0.0912191	242
7	21	16	20	0.259259	0.25	0.259259	0.432432	0.254545			243
8	21	14	21	0.275862	0.275862	0.275862	0.4	0.275862			243
1	6	50	7	0.125	0.142857	0.125	0.892857	0.133333			243
									0.25	-0.25747	243
1	0	56	7	0.125	1	0.125	1	0.222222			244
12	20	17	15	0.444444	0.375	0.444444	0.459459	0.40678			244
13	18	17	16	0.448276	0.419355	0.448276	0.485714	0.433333			244
									0.40625	-0.0460215	244
18	21	14	11	0.62069	0.461538	0.62069	0.4	0.529412			245
10	14	23	17	0.37037	0.416667	0.37037	0.621622	0.392157			245
0	1	55	8	0	0	0	0.982143				245
									0.4375	0.00216544	245
13	21	14	16	0.448276	0.382353	0.448276	0.4	0.412698			246
0	3	53	8	0	0	0	0.946429				246
11	16	21	16	0.407407	0.407407	0.407407	0.567568	0.407407			246
									0.375	-0.0861264	246
10	20	17	17	0.37037	0.333333	0.37037	0.459459	0.350877			247
15	18	17	14	0.517241	0.454545	0.517241	0.485714	0.483871			247
0	1	55	8	0	0	0	0.982143				247
									0.390625	-0.0753985	247
12	12	23	17	0.413793	0.5	0.413793	0.657143	0.45283			248
18	18	19	9	0.666667	0.5	0.666667	0.513514	0.571429			248
0	4	52	8	0	0	0	0.928571				248
									0.46875	0.0918197	248
14	18	19	13	0.518519	0.4375	0.518519	0.513514	0.474576			249
13	16	19	16	0.448276	0.448276	0.448276	0.542857	0.448276			249
2	1	55	6	0.25	0.666667	0.25	0.982143	0.363636			249
									0.453125	0.0536544	249
10	18	17	19	0.344828	0.357143	0.344828	0.485714	0.350877			250
9	25	12	18	0.333333	0.264706	0.333333	0.324324	0.295082			250
0	2	54	8	0	0	0	0.964286				250
									0.296875	-0.225532	250
16	18	17	13	0.551724	0.470588	0.551724	0.485714	0.507937			251
14	15	22	13	0.518519	0.482759	0.518519	0.594595	0.5			251
0	1	55	8	0	0	0	0.982143				251
									0.46875	0.0616645	251
12	11	26	15	0.444444	0.521739	0.444444	0.702703	0.48			252
16	20	15	13	0.551724	0.444444	0.551724	0.428571	0.492308			252
0	5	51	8	0	0	0	0.910714				252
									0.4375	0.0363864	252
18	12	25	9	0.666667	0.6	0.666667	0.675676	0.631579			253
1	1	55	7	0.125	0.5	0.125	0.982143	0.2			253
20	12	23	9	0.689655	0.625	0.689655	0.657143	0.655738			253
									0.609375	0.316823	253
16	16	19	13	0.551724	0.5	0.551724	0.542857	0.52459			254
0	2	54	8	0	0	0	0.964286				254
17	13	24	10	0.62963	0.566667	0.62963	0.648649	0.596491			254
									0.515625	0.152861	254
0	2	54	8	0	0	0	0.964286				255
13	15	20	16	0.448276	0.464286	0.448276	0.571429	0.45614			255
12	22	15	15	0.444444	0.352941	0.444444	0.405405	0.393443			255
									0.390625	-0.0621277	255
11	17	20	16	0.407407	0.392857	0.407407	0.540541	0.4			256
15	19	16	14	0.517241	0.441176	0.517241	0.457143	0.47619			256
1	1	55	7	0.125	0.5	0.125	0.982143	0.2			256
									0.421875	-0.0128315	256
11	16	21	16	0.407407	0.407407	0.407407	0.567568	0.407407			257
14	20	15	15	0.482759	0.411765	0.482759	0.428571	0.444444			257
0	3	53	8	0	0	0	0.946429				257
									0.390625	-0.0589733	257
11	14	23	16	0.407407	0.44	0.407407	0.621622	0.423077			258
1	4	52	7	0.125	0.2	0.125	0.928571	0.153846			258
19	15	20	10	0.655172	0.558824	0.655172	0.571429	0.603175			258
									0.484375	0.118163	258
12	16	19	17	0.413793	0.428571	0.413793	0.542857	0.421053			259
13	17	20	14	0.481481	0.433333	0.481481	0.540541	0.45614			259
2	4	52	6	0.25	0.333333	0.25	0.928571	0.285714			259
									0.421875	0.0239077	259
16	17	20	11	0.592593	0.484848	0.592593	0.540541	0.533333			260
12	13	22	17	0.413793	0.48	0.413793	0.628571	0.444444			260
0	6	50	8	0	0	0	0.892857				260
									0.4375	0.0526316	260
14	11	26	13	0.518519	0.56	0.518519	0.702703	0.538462			261
17	18	17	12	0.586207	0.485714	0.586207	0.485714	0.53125			261
0	4	52	8	0	0	0	0.928571				261
									0.484375	0.110362	261
12	22	13	17	0.413793	0.352941	0.413793	0.371429	0.380952			262
0	2	54	8	0	0	0	0.964286				262
12	16	21	15	0.444444	0.428571	0.444444	0.567568	0.436364			262
									0.375	-0.094953	262
11	24	13	16	0.407407	0.314286	0.407407	0.351351	0.354839			263
10	19	16	19	0.344828	0.344828	0.344828	0.457143	0.344828			263
0	0	56	8	0		0	1				263
									0.328125	-0.191342	263
13	23	12	16	0.448276	0.361111	0.448276	0.342857	0.4			264
10	17	20	17	0.37037	0.37037	0.37037	0.540541	0.37037			264
0	1	55	8	0	0	0	0.982143				264
									0.359375	-0.133477	264
11	15	22	16	0.407407	0.423077	0.407407	0.594595	0.415094			265
16	20	15	13	0.551724	0.444444	0.551724	0.428571	0.492308			265
0	2	54	8	0	0	0	0.964286				265
									0.421875	-0.0145673	265
12	19	18	15	0.444444	0.387097	0.444444	0.486486	0.413793			266
16	16	19	13	0.551724	0.5	0.551724	0.542857	0.52459			266
0	1	55	8	0	0	0	0.982143				266
									0.4375	0.00817908	266
16	17	18	13	0.551724	0.484848	0.551724	0.514286	0.516129			267
14	14	23	13	0.518519	0.5	0.518519	0.621622	0.509091			267
1	2	54	7	0.125	0.333333	0.125	0.964286	0.181818			267
									0.484375	0.104705	267
15	23	12	14	0.517241	0.394737	0.517241	0.342857	0.447761			268
0	1	55	8	0	0	0	0.982143				268
9	16	21	18	0.333333	0.36	0.333333	0.567568	0.346154			268
									0.375	-0.107746	268
13	19	16	16	0.448276	0.40625	0.448276	0.457143	0.42623			269
11	16	21	16	0.407407	0.407407	0.407407	0.567568	0.407407			269
0	5	51	8	0	0	0	0.910714				269
									0.375	-0.0671113	269
14	19	18	13	0.518519	0.424242	0.518519	0.486486	0.466667			270
14	17	18	15	0.482759	0.451613	0.482759	0.514286	0.466667			270
0	0	56	8	0		0	1				270
									0.4375	0.000867303	270
0	7	49	8	0	0	0	0.875				271
11	17	18	18	0.37931	0.392857	0.37931	0.514286	0.385965			271
10	19	18	17	0.37037	0.344828	0.37037	0.486486	0.357143			271
									0.328125	-0.125562	271
14	15	20	15	0.482759	0.482759	0.482759	0.571429	0.482759			272
0	4	52	8	0	0	0	0.928571				272
13	18	19	14	0.481481	0.419355	0.481481	0.513514	0.448276			272
									0.421875	0.00754401	272
9	20	17	18	0.333333	0.310345	0.333333	0.459459	0.321429			273
14	18	17	15	0.482759	0.4375	0.482759	0.485714	0.459016			273
0	3	53	8	0	0	0	0.946429				273
									0.359375	-0.111393	273
12	19	16	17	0.413793	0.387097	0.413793	0.457143	0.4			274
0	5	51	8	0	0	0	0.910714				274
9	19	18	18	0.333333	0.321429	0.333333	0.486486	0.327273			274
									0.328125	-0.146189	274
11	16	21	16	0.407407	0.407407	0.407407	0.567568	0.407407			275
14	16	19	15	0.482759	0.466667	0.482759	0.542857	0.474576			275
1	6	50	7	0.125	0.142857	0.125	0.892857	0.133333			275
									0.40625	0.00368701	275
10	20	17	17	0.37037	0.333333	0.37037	0.459459	0.350877			276
0	1	55	8	0	0	0	0.982143				276
11	22	13	18	0.37931	0.333333	0.37931	0.371429	0.354839			276
									0.328125	-0.185696	276
11	21	16	16	0.407407	0.34375	0.407407	0.432432	0.372881			277
1	2	54	7	0.125	0.333333	0.125	0.964286	0.181818			277
12	17	18	17	0.413793	0.413793	0.413793	0.514286	0.413793			277
									0.375	-0.0815378	277
17	13	22	12	0.586207	0.566667	0.586207	0.628571	0.576271			278
12	18	19	15	0.444444	0.4	0.444444	0.513514	0.421053			278
0	4	52	8	0	0	0	0.928571				278
									0.453125	0.0604027	278
13	21	14	16	0.448276	0.382353	0.448276	0.4	0.412698			279
0	3	53	8	0	0	0	0.946429				279
12	15	22	15	0.444444	0.444444	0.444444	0.594595	0.444444			279
									0.390625	-0.0589733	279
0	3	53	8	0	0	0	0.946429				280
10	23	12	19	0.344828	0.30303	0.344828	0.342857	0.322581			280
10	18	19	17	0.37037	0.357143	0.37037	0.513514	0.363636			280
									0.3125	-0.193726	280
13	15	22	14	0.481481	0.464286	0.481481	0.594595	0.472727			281
17	17	18	12	0.586207	0.5	0.586207	0.514286	0.539683			281
0	2	54	8	0	0	0	0.964286				281
									0.46875	0.06929	281
6	17	20	21	0.222222	0.26087	0.222222	0.540541	0.24			282
14	27	8	15	0.482759	0.341463	0.482759	0.228571	0.4			282
0	0	56	8	0		0	1				282
									0.3125	-0.231846	282
14	10	27	13	0.518519	0.583333	0.518519	0.72973	0.54902			283
18	17	18	11	0.62069	0.514286	0.62069	0.514286	0.5625			283
0	5	51	8	0	0	0	0.910714				283
									0.5	0.14417	283
10	23	12	19	0.344828	0.30303	0.344828	0.342857	0.322581			284
6	23	14	21	0.222222	0.206897	0.222222	0.378378	0.214286			284
0	2	54	8	0	0	0	0.964286				284
									0.25	-0.312821	284
8	16	21	19	0.296296	0.333333	0.296296	0.567568	0.313725			285
1	3	53	7	0.125	0.25	0.125	0.946429	0.166667			285
15	21	14	14	0.517241	0.416667	0.517241	0.4	0.461538			285
									0.375	-0.079258	285
13	18	19	14	0.481481	0.419355	0.481481	0.513514	0.448276			286
14	16	19	15	0.482759	0.466667	0.482759	0.542857	0.474576			286
2	1	55	6	0.25	0.666667	0.25	0.982143	0.363636			286
									0.453125	0.0528541	286
21	18	17	8	0.724138	0.538462	0.724138	0.485714	0.617647			287
12	10	27	15	0.444444	0.545455	0.444444	0.72973	0.489796			287
0	3	53	8	0	0	0	0.946429				287
									0.515625	0.154666	287
11	18	17	18	0.37931	0.37931	0.37931	0.485714	0.37931			288
14	19	18	13	0.518519	0.424242	0.518519	0.486486	0.466667			288
0	2	54	8	0	0	0	0.964286				288
									0.390625	-0.0630324	288
11	20	17	16	0.407407	0.354839	0.407407	0.459459	0.37931			289
15	15	20	14	0.517241	0.5	0.517241	0.571429	0.508475			289
0	3	53	8	0	0	0	0.946429				289
									0.40625	-0.0283298	289
14	19	16	15	0.482759	0.424242	0.482759	0.457143	0.451613			290
0	6	50	8	0	0	0	0.892857				290
8	17	20	19	0.296296	0.32	0.296296	0.540541	0.307692			290
									0.34375	-0.112583	290
10	14	23	17	0.37037	0.416667	0.37037	0.621622	0.392157			291
17	21	14	12	0.586207	0.447368	0.586207	0.4	0.507463			291
0	2	54	8	0	0	0	0.964286				291
									0.421875	-0.016309	291
14	16	19	15	0.482759	0.466667	0.482759	0.542857	0.474576			292
13	18	19	14	0.481481	0.419355	0.481481	0.513514	0.448276			292
0	3	53	8	0	0	0	0.946429				292
									0.421875	-0.0012685	292
11	14	23	16	0.407407	0.44	0.407407	0.621622	0.423077			293
19	18	17	10	0.655172	0.513514	0.655172	0.485714	0.575758			293
0	2	54	8	0	0	0	0.964286				293
									0.46875	0.0668954	293
11	16	19	18	0.37931	0.407407	0.37931	0.542857	0.392857			294
10	23	14	17	0.37037	0.30303	0.37037	0.378378	0.333333			294
0	4	52	8	0	0	0	0.928571				294
									0.328125	-0.151464	294
7	18	19	20	0.259259	0.28	0.259259	0.513514	0.269231			295
1	5	51	7	0.125	0.166667	0.125	0.910714	0.142857			295
9	24	11	20	0.310345	0.272727	0.310345	0.314286	0.290323			295
									0.265625	-0.245033	295
0	4	52	8	0	0	0	0.928571				296
12	19	16	17	0.413793	0.387097	0.413793	0.457143	0.4			296
11	18	19	16	0.407407	0.37931	0.407407	0.513514	0.392857			296
									0.359375	-0.101595	296
12	17	18	17	0.413793	0.413793	0.413793	0.514286	0.413793			297
13	21	16	14	0.481481	0.382353	0.481481	0.432432	0.42623			297
0	1	55	8	0	0	0	0.982143				297
									0.390625	-0.0717046	297
14	16	19	15	0.482759	0.466667	0.482759	0.542857	0.474576			298
14	18	19	13	0.518519	0.4375	0.518519	0.513514	0.474576			298
1	1	55	7	0.125	0.5	0.125	0.982143	0.2			298
									0.453125	0.0451833	298
11	15	22	16	0.407407	0.423077	0.407407	0.594595	0.415094			299
13	21	14	16	0.448276	0.382353	0.448276	0.4	0.412698			299
0	4	52	8	0	0	0	0.928571				299
									0.375	-0.0774411	299
15	15	20	14	0.517241	0.5	0.517241	0.571429	0.508475			300
17	14	23	10	0.62963	0.548387	0.62963	0.621622	0.586207			300
0	3	53	8	0	0	0	0.946429				300
									0.5	0.134038	300
15	19	16	14	0.517241	0.441176	0.517241	0.457143	0.47619			301
13	13	24	14	0.481481	0.5	0.481481	0.648649	0.490566			301
1	3	53	7	0.125	0.25	0.125	0.946429	0.166667			301
									0.453125	0.0572391	301
0	3	53	8	0	0	0	0.946429				302
11	20	15	18	0.37931	0.354839	0.37931	0.428571	0.366667			302
13	17	20	14	0.481481	0.433333	0.481481	0.540541	0.45614			302
									0.375	-0.0833686	302
15	20	17	12	0.555556	0.428571	0.555556	0.459459	0.483871			303
12	12	23	17	0.413793	0.5	0.413793	0.657143	0.45283			303
0	5	51	8	0	0	0	0.910714				303
									0.421875	0.0194617	303
14	14	21	15	0.482759	0.5	0.482759	0.6	0.491228			304
16	14	23	11	0.592593	0.533333	0.592593	0.621622	0.561404			304
1	5	51	7	0.125	0.166667	0.125	0.910714	0.142857			304
									0.484375	0.129431	304
7	18	19	20	0.259259	0.28	0.259259	0.513514	0.269231			305
12	25	10	17	0.413793	0.324324	0.413793	0.285714	0.363636			305
0	2	54	8	0	0	0	0.964286				305
									0.296875	-0.234991	305
14	18	19	13	0.518519	0.4375	0.518519	0.513514	0.474576			306
15	16	19	14	0.517241	0.483871	0.517241	0.542857	0.5			306
0	1	55	8	0	0	0	0.982143				306
									0.453125	0.0365591	306
12	16	19	17	0.413793	0.428571	0.413793	0.542857	0.421053			307
14	17	20	13	0.518519	0.451613	0.518519	0.540541	0.482759			307
1	4	52	7	0.125	0.2	0.125	0.928571	0.153846			307
									0.421875	0.0162027	307
15	15	20	14	0.517241	0.5	0.517241	0.571429	0.508475			308
15	15	22	12	0.555556	0.5	0.555556	0.594595	0.526316			308
0	4	52	8	0	0	0	0.928571				308
									0.46875	0.0872483	308
12	20	15	17	0.413793	0.375	0.413793	0.428571	0.393443			309
0	3	53	8	0	0	0	0.946429				309
8	21	16	19	0.296296	0.275862	0.296296	0.432432	0.285714			309
									0.3125	-0.192715	309
13	19	16	16	0.448276	0.40625	0.448276	0.457143	0.42623			310
12	16	21	15	0.444444	0.428571	0.444444	0.567568	0.436364			310
0	4	52	8	0	0	0	0.928571				310
									0.390625	-0.0487395	310
0	2	54	8	0	0	0	0.964286				311
11	18	19	16	0.407407	0.37931	0.407407	0.513514	0.392857			311
12	21	14	17	0.413793	0.363636	0.413793	0.4	0.387097			311
									0.359375	-0.121368	311
0	3	53	8	0	0	0	0.946429				312
12	21	14	17	0.413793	0.363636	0.413793	0.4	0.387097			312
9	19	18	18	0.333333	0.321429	0.333333	0.486486	0.327273			312
									0.328125	-0.166596	312
16	17	18	13	0.551724	0.484848	0.551724	0.514286	0.516129			313
13	16	21	14	0.481481	0.448276	0.481481	0.567568	0.464286			313
0	2	54	8	0	0	0	0.964286				313
									0.453125	0.042735	313
16	17	18	13	0.551724	0.484848	0.551724	0.514286	0.516129			314
13	17	20	14	0.481481	0.433333	0.481481	0.540541	0.45614			314
0	1	55	8	0	0	0	0.982143				314
									0.453125	0.0348988	314
14	16	21	13	0.518519	0.466667	0.518519	0.567568	0.491228			315
13	18	17	16	0.448276	0.419355	0.448276	0.485714	0.433333			315
0	3	53	8	0	0	0	0.946429				315
									0.421875	-0.00211595	315
12	21	16	15	0.444444	0.363636	0.444444	0.432432	0.4			316
14	16	19	15	0.482759	0.466667	0.482759	0.542857	0.474576			316
0	1	55	8	0	0	0	0.982143				316
									0.40625	-0.0451225	316
0	3	53	8	0	0	0	0.946429				317
18	17	18	11	0.62069	0.514286	0.62069	0.514286	0.5625			317
14	12	25	13	0.518519	0.538462	0.518519	0.675676	0.528302			317
									0.5	0.130361	317
11	20	17	16	0.407407	0.354839	0.407407	0.459459	0.37931			318
14	19	16	15	0.482759	0.424242	0.482759	0.457143	0.451613			318
0	0	56	8	0		0	1				318
									0.390625	-0.0842745	318
1	2	54	7	0.125	0.333333	0.125	0.964286	0.181818			319
15	17	20	12	0.555556	0.46875	0.555556	0.540541	0.508475			319
16	13	22	13	0.551724	0.551724	0.551724	0.628571	0.551724			319
									0.5	0.13477	319
11	15	22	16	0.407407	0.423077	0.407407	0.594595	0.415094			320
17	18	17	12	0.586207	0.485714	0.586207	0.485714	0.53125			320
0	3	53	8	0	0	0	0.946429				320
									0.4375	0.0216561	320
15	18	19	12	0.555556	0.454545	0.555556	0.513514	0.5			321
0	4	52	8	0	0	0	0.928571				321
14	13	22	15	0.482759	0.518519	0.482759	0.628571	0.5			321
									0.453125	0.0627615	321
12	17	20	15	0.444444	0.413793	0.444444	0.540541	0.428571			322
14	19	16	15	0.482759	0.424242	0.482759	0.457143	0.451613			322
0	2	54	8	0	0	0	0.964286				322
									0.40625	-0.0393162	322
0	3	53	8	0	0	0	0.946429				323
14	17	18	15	0.482759	0.451613	0.482759	0.514286	0.466667			323
12	18	19	15	0.444444	0.4	0.444444	0.513514	0.421053			323
									0.40625	-0.0292002	323
21	12	23	8	0.724138	0.636364	0.724138	0.657143	0.677419			324
2	5	51	6	0.25	0.285714	0.25	0.910714	0.266667			324
12	12	25	15	0.444444	0.5	0.444444	0.675676	0.470588			324
									0.546875	0.237782	324
12	17	20	15	0.444444	0.413793	0.444444	0.540541	0.428571			325
0	4	52	8	0	0	0	0.928571				325
13	18	17	16	0.448276	0.419355	0.448276	0.485714	0.433333			325
									0.390625	-0.0478589	325
0	2	54	8	0	0	0	0.964286				326
9	22	15	18	0.333333	0.290323	0.333333	0.405405	0.310345			326
9	22	13	20	0.310345	0.290323	0.310345	0.371429	0.3			326
									0.28125	-0.255973	326
12	15	22	15	0.444444	0.444444	0.444444	0.594595	0.444444			327
16	18	17	13	0.551724	0.470588	0.551724	0.485714	0.507937			327
0	3	53	8	0	0	0	0.946429				327
									0.4375	0.0224862	327
7	24	13	20	0.259259	0.225806	0.259259	0.351351	0.241379			328
0	1	55	8	0	0	0	0.982143				328
9	23	12	20	0.310345	0.28125	0.310345	0.342857	0.295082			328
									0.25	-0.322428	328
9	15	22	18	0.333333	0.375	0.333333	0.594595	0.352941			329
18	17	18	11	0.62069	0.514286	0.62069	0.514286	0.5625			329
0	5	51	8	0	0	0	0.910714				329
									0.421875	0.0104471	329
14	21	14	15	0.482759	0.4	0.482759	0.4	0.4375			330
8	17	20	19	0.296296	0.32	0.296296	0.540541	0.307692			330
1	3	53	7	0.125	0.25	0.125	0.946429	0.166667			330
									0.359375	-0.105307	330
16	20	15	13	0.551724	0.444444	0.551724	0.428571	0.492308			331
9	17	20	18	0.333333	0.346154	0.333333	0.540541	0.339623			331
0	2	54	8	0	0	0	0.964286				331
									0.390625	-0.0694087	331
15	13	24	12	0.555556	0.535714	0.555556	0.648649	0.545455			332
0	4	52	8	0	0	0	0.928571				332
16	16	19	13	0.551724	0.5	0.551724	0.542857	0.52459			332
									0.484375	0.112605	332
13	14	23	14	0.481481	0.481481	0.481481	0.621622	0.481481			333
17	16	19	12	0.586207	0.515152	0.586207	0.542857	0.548387			333
1	3	53	7	0.125	0.25	0.125	0.946429	0.166667			333
									0.484375	0.111859	333
12	19	16	17	0.413793	0.387097	0.413793	0.457143	0.4			334
11	20	17	16	0.407407	0.354839	0.407407	0.459459	0.37931			334
1	1	55	7	0.125	0.5	0.125	0.982143	0.2			334
									0.375	-0.0921502	334
14	15	20	15	0.482759	0.482759	0.482759	0.571429	0.482759			335
14	18	19	13	0.518519	0.4375	0.518519	0.513514	0.474576			335
0	3	53	8	0	0	0	0.946429				335
									0.4375	0.026616	335
14	13	24	13	0.518519	0.518519	0.518519	0.648649	0.518519			336
19	16	19	10	0.655172	0.542857	0.655172	0.542857	0.59375			336
1	1	55	7	0.125	0.5	0.125	0.982143	0.2			336
									0.53125	0.178082	336
10	20	17	17	0.37037	0.333333	0.37037	0.459459	0.350877			337
14	20	15	15	0.482759	0.411765	0.482759	0.428571	0.444444			337
0	0	56	8	0		0	1				337
									0.375	-0.113043	337
16	17	18	13	0.551724	0.484848	0.551724	0.514286	0.516129			338
11	18	19	16	0.407407	0.37931	0.407407	0.513514	0.392857			338
0	2	54	8	0	0	0	0.964286				338
									0.421875	-0.0119658	338
12	18	19	15	0.444444	0.4	0.444444	0.513514	0.421053			339
13	15	20	16	0.448276	0.464286	0.448276	0.571429	0.45614			339
0	6	50	8	0	0	0	0.892857				339
									0.390625	-0.0288541	339
13	18	19	14	0.481481	0.419355	0.481481	0.513514	0.448276			340
16	15	20	13	0.551724	0.516129	0.551724	0.571429	0.533333			340
0	2	54	8	0	0	0	0.964286				340
									0.453125	0.0443686	340
10	19	18	17	0.37037	0.344828	0.37037	0.486486	0.357143			341
15	16	19	14	0.517241	0.483871	0.517241	0.542857	0.5			341
0	4	52	8	0	0	0	0.928571				341
									0.390625	-0.0478589	341
14	20	17	13	0.518519	0.411765	0.518519	0.459459	0.459016			342
11	17	18	18	0.37931	0.392857	0.37931	0.514286	0.385965			342
0	2	54	8	0	0	0	0.964286				342
									0.390625	-0.0621277	342
10	22	15	17	0.37037	0.3125	0.37037	0.405405	0.338983			343
8	23	12	21	0.275862	0.258065	0.275862	0.342857	0.266667			343
0	1	55	8	0	0	0	0.982143				343
									0.28125	-0.266237	343
9	24	11	20	0.310345	0.272727	0.310345	0.314286	0.290323			344
0	4	52	8	0	0	0	0.928571				344
5	22	15	22	0.185185	0.185185	0.185185	0.405405	0.185185			344
									0.21875	-0.345669	344
8	23	12	21	0.275862	0.258065	0.275862	0.342857	0.266667			345
11	19	18	16	0.407407	0.366667	0.407407	0.486486	0.385965			345
0	3	53	8	0	0	0	0.946429				345
									0.296875	-0.21879	345
0	3	53	8	0	0	0	0.946429				346
10	16	21	17	0.37037	0.384615	0.37037	0.567568	0.377358			346
12	23	12	17	0.413793	0.342857	0.413793	0.342857	0.375			346
									0.34375	-0.141401	346
0	6	50	8	0	0	0	0.892857				347
11	21	16	16	0.407407	0.34375	0.407407	0.432432	0.372881			347
11	15	20	18	0.37931	0.423077	0.37931	0.571429	0.4			347
									0.34375	-0.106173	347
13	25	10	16	0.448276	0.342105	0.448276	0.285714	0.38806			348
7	17	20	20	0.259259	0.291667	0.259259	0.540541	0.27451			348
0	2	54	8	0	0	0	0.964286				348
									0.3125	-0.208584	348
12	16	21	15	0.444444	0.428571	0.444444	0.567568	0.436364			349
13	20	15	16	0.448276	0.393939	0.448276	0.428571	0.419355			349
0	3	53	8	0	0	0	0.946429				349
									0.390625	-0.0580755	349
12	14	23	15	0.444444	0.461538	0.444444	0.621622	0.45283			350
19	19	16	10	0.655172	0.5	0.655172	0.457143	0.567164			350
0	0	56	8	0		0	1				350
									0.484375	0.078534	350
10	13	24	17	0.37037	0.434783	0.37037	0.648649	0.4			351
0	5	51	8	0	0	0	0.910714				351
16	20	15	13	0.551724	0.444444	0.551724	0.428571	0.492308			351
									0.40625	-0.0171476	351
13	13	24	14	0.481481	0.5	0.481481	0.648649	0.490566			352
0	3	53	8	0	0	0	0.946429				352
15	20	15	14	0.517241	0.428571	0.517241	0.428571	0.46875			352
									0.4375	0.0216561	352
14	15	22	13	0.518519	0.482759	0.518519	0.594595	0.5			353
14	18	17	15	0.482759	0.4375	0.482759	0.485714	0.459016			353
0	3	53	8	0	0	0	0.946429				353
									0.4375	0.0241423	353
10	19	16	19	0.344828	0.344828	0.344828	0.457143	0.344828			354
9	19	18	18	0.333333	0.321429	0.333333	0.486486	0.327273			354
0	7	49	8	0	0	0	0.875				354
									0.296875	-0.178878	354
16	22	13	13	0.551724	0.421053	0.551724	0.371429	0.477612			355
0	2	54	8	0	0	0	0.964286				355
8	16	21	19	0.296296	0.333333	0.296296	0.567568	0.313725			355
									0.375	-0.0987124	355
12	16	19	17	0.413793	0.428571	0.413793	0.542857	0.421053			356
0	3	53	8	0	0	0	0.946429				356
12	21	16	15	0.444444	0.363636	0.444444	0.432432	0.4			356
									0.375	-0.0806247	356
14	20	15	15	0.482759	0.411765	0.482759	0.428571	0.444444			357
11	19	18	16	0.407407	0.366667	0.407407	0.486486	0.385965			357
0	0	56	8	0		0	1				357
									0.390625	-0.0852174	357
7	22	15	20	0.259259	0.241379	0.259259	0.405405	0.25			358
10	21	14	19	0.344828	0.322581	0.344828	0.4	0.333333			358
1	3	53	7	0.125	0.25	0.125	0.946429	0.166667			358
									0.28125	-0.235936	358
0	5	51	8	0	0	0	0.910714				359
14	16	19	15	0.482759	0.466667	0.482759	0.542857	0.474576			359
15	14	23	12	0.555556	0.517241	0.555556	0.621622	0.535714			359
									0.453125	0.0678319	359
15	13	22	14	0.517241	0.535714	0.517241	0.628571	0.526316			360
14	15	22	13	0.518519	0.482759	0.518519	0.594595	0.5			360
1	6	50	7	0.125	0.142857	0.125	0.892857	0.133333			360
									0.46875	0.11002	360
14	14	23	13	0.518519	0.5	0.518519	0.621622	0.509091			361
18	17	18	11	0.62069	0.514286	0.62069	0.514286	0.5625			361
0	1	55	8	0	0	0	0.982143				361
									0.5	0.116098	361
14	14	21	15	0.482759	0.5	0.482759	0.6	0.491228			362
10	18	19	17	0.37037	0.357143	0.37037	0.513514	0.363636			362
0	8	48	8	0	0	0	0.857143				362
									0.375	-0.038961	362
0	4	52	8	0	0	0	0.928571				363
15	13	24	12	0.555556	0.535714	0.555556	0.648649	0.545455			363
15	17	18	14	0.517241	0.46875	0.517241	0.514286	0.491803			363
									0.46875	0.0857143	363
14	24	11	15	0.482759	0.368421	0.482759	0.314286	0.41791			364
9	16	21	18	0.333333	0.36	0.333333	0.567568	0.346154			364
0	1	55	8	0	0	0	0.982143				364
									0.359375	-0.135439	364
10	16	19	19	0.344828	0.384615	0.344828	0.542857	0.363636			365
14	18	19	13	0.518519	0.4375	0.518519	0.513514	0.474576			365
3	3	53	5	0.375	0.5	0.375	0.946429	0.428571			365
									0.421875	0.0255144	365
19	18	17	10	0.655172	0.513514	0.655172	0.485714	0.575758			366
12	14	23	15	0.444444	0.461538	0.444444	0.621622	0.45283			366
0	1	55	8	0	0	0	0.982143				366
									0.484375	0.0869001	366
10	17	18	19	0.344828	0.37037	0.344828	0.514286	0.357143			367
11	22	15	16	0.407407	0.333333	0.407407	0.405405	0.366667			367
1	3	53	7	0.125	0.25	0.125	0.946429	0.166667			367
									0.34375	-0.124686	367
14	21	16	13	0.518519	0.4	0.518519	0.432432	0.451613			368
1	6	50	7	0.125	0.142857	0.125	0.892857	0.133333			368
11	11	24	18	0.37931	0.5	0.37931	0.685714	0.431373			368
									0.40625	0.010175	368
16	12	23	13	0.551724	0.571429	0.551724	0.657143	0.561404			369
1	1	55	7	0.125	0.5	0.125	0.982143	0.2			369
19	15	22	8	0.703704	0.558824	0.703704	0.594595	0.622951			369
									0.5625	0.237447	369
8	19	18	19	0.296296	0.296296	0.296296	0.486486	0.296296			370
12	20	15	17	0.413793	0.375	0.413793	0.428571	0.393443			370
2	3	53	6	0.25	0.4	0.25	0.946429	0.307692			370
									0.34375	-0.120467	370
13	20	15	16	0.448276	0.393939	0.448276	0.428571	0.419355			371
9	17	20	18	0.333333	0.346154	0.333333	0.540541	0.339623			371
1	4	52	7	0.125	0.2	0.125	0.928571	0.153846			371
									0.359375	-0.0947017	371
15	20	15	14	0.517241	0.428571	0.517241	0.428571	0.46875			372
9	19	18	18	0.333333	0.321429	0.333333	0.486486	0.327273			372
1	0	56	7	0.125	1	0.125	1	0.222222			372
									0.390625	-0.0772551	372
10	21	16	17	0.37037	0.322581	0.37037	0.432432	0.344828			373
0	3	53	8	0	0	0	0.946429				373
9	21	14	20	0.310345	0.3	0.310345	0.4	0.305085			373
									0.296875	-0.217759	373
9	18	17	20	0.310345	0.333333	0.310345	0.485714	0.321429			374
2	3	53	6	0.25	0.4	0.25	0.946429	0.307692			374
12	20	17	15	0.444444	0.375	0.444444	0.459459	0.40678			374
									0.359375	-0.0892487	374
0	8	48	8	0	0	0	0.857143				375
13	12	23	16	0.448276	0.52	0.448276	0.657143	0.481481			375
16	15	22	11	0.592593	0.516129	0.592593	0.594595	0.551724			375
									0.453125	0.0931174	375
10	19	16	19	0.344828	0.344828	0.344828	0.457143	0.344828			376
13	19	18	14	0.481481	0.40625	0.481481	0.486486	0.440678			376
0	3	53	8	0	0	0	0.946429				376
									0.359375	-0.108576	376
11	15	20	18	0.37931	0.423077	0.37931	0.571429	0.4			377
15	19	18	12	0.555556	0.441176	0.555556	0.486486	0.491803			377
0	4	52	8	0	0	0	0.928571				377
									0.40625	-0.0167224	377
11	18	17	18	0.37931	0.37931	0.37931	0.485714	0.37931			378
15	15	22	12	0.555556	0.5	0.555556	0.594595	0.526316			378
1	4	52	7	0.125	0.2	0.125	0.928571	0.153846			378
									0.421875	0.0153846	378
13	21	14	16	0.448276	0.382353	0.448276	0.4	0.412698			379
11	16	21	16	0.407407	0.407407	0.407407	0.567568	0.407407			379
0	3	53	8	0	0	0	0.946429				379
									0.375	-0.0861264	379
11	19	18	16	0.407407	0.366667	0.407407	0.486486	0.385965			380
11	20	15	18	0.37931	0.354839	0.37931	0.428571	0.366667			380
0	3	53	8	0	0	0	0.946429				380
									0.34375	-0.137537	380
17	14	21	12	0.586207	0.548387	0.586207	0.6	0.566667			381
16	15	22	11	0.592593	0.516129	0.592593	0.594595	0.551724			381
1	1	55	7	0.125	0.5	0.125	0.982143	0.2			381
									0.53125	0.180887	381
13	21	14	16	0.448276	0.382353	0.448276	0.4	0.412698			382
3	1	55	5	0.375	0.75	0.375	0.982143	0.5			382
9	17	20	18	0.333333	0.346154	0.333333	0.540541	0.339623			382
									0.390625	-0.0505051	382
8	20	15	21	0.275862	0.285714	0.275862	0.428571	0.280702			383
11	18	19	16	0.407407	0.37931	0.407407	0.513514	0.392857			383
1	6	50	7	0.125	0.142857	0.125	0.892857	0.133333			383
									0.3125	-0.151738	383
11	23	14	16	0.407407	0.323529	0.407407	0.378378	0.360656			384
9	17	18	20	0.310345	0.346154	0.310345	0.514286	0.327273			384
0	4	52	8	0	0	0	0.928571				384
									0.3125	-0.177258	384
12	18	19	15	0.444444	0.4	0.444444	0.513514	0.421053			385
16	17	18	13	0.551724	0.484848	0.551724	0.514286	0.516129			385
0	1	55	8	0	0	0	0.982143				385
									0.4375	0.00732443	385
10	21	16	17	0.37037	0.322581	0.37037	0.432432	0.344828			386
12	17	18	17	0.413793	0.413793	0.413793	0.514286	0.413793			386
0	4	52	8	0	0	0	0.928571				386
									0.34375	-0.126572	386
17	15	20	12	0.586207	0.53125	0.586207	0.571429	0.557377			387
13	14	23	14	0.481481	0.481481	0.481481	0.621622	0.481481			387
0	5	51	8	0	0	0	0.910714				387
									0.46875	0.0929554	387
17	20	15	12	0.586207	0.459459	0.586207	0.428571	0.515152			388
13	12	25	14	0.481481	0.52	0.481481	0.675676	0.5			388
0	2	54	8	0	0	0	0.964286				388
									0.46875	0.0668954	388
16	14	23	11	0.592593	0.533333	0.592593	0.621622	0.561404			389
17	14	21	12	0.586207	0.548387	0.586207	0.6	0.566667			389
0	3	53	8	0	0	0	0.946429				389
									0.515625	0.160389	389
0	4	52	8	0	0	0	0.928571				390
11	23	12	18	0.37931	0.323529	0.37931	0.342857	0.349206			390
9	17	20	18	0.333333	0.346154	0.333333	0.540541	0.339623			390
									0.3125	-0.185185	390
12	15	22	15	0.444444	0.444444	0.444444	0.594595	0.444444			391
16	18	17	13	0.551724	0.470588	0.551724	0.485714	0.507937			391
0	3	53	8	0	0	0	0.946429				391
									0.4375	0.0224862	391
10	21	16	17	0.37037	0.322581	0.37037	0.432432	0.344828			392
0	2	54	8	0	0	0	0.964286				392
11	20	15	18	0.37931	0.354839	0.37931	0.428571	0.366667			392
									0.328125	-0.174061	392
16	17	18	13	0.551724	0.484848	0.551724	0.514286	0.516129			393
12	17	20	15	0.444444	0.413793	0.444444	0.540541	0.428571			393
0	2	54	8	0	0	0	0.964286				393
									0.4375	0.0153846	393
10	17	20	17	0.37037	0.37037	0.37037	0.540541	0.37037			394
0	3	53	8	0	0	0	0.946429				394
12	22	13	17	0.413793	0.352941	0.413793	0.371429	0.380952			394
									0.34375	-0.140433	394
13	17	20	14	0.481481	0.433333	0.481481	0.540541	0.45614			395
12	17	18	17	0.413793	0.413793	0.413793	0.514286	0.413793			395
1	4	52	7	0.125	0.2	0.125	0.928571	0.153846			395
									0.40625	-0.0112266	395
7	23	14	20	0.259259	0.233333	0.259259	0.378378	0.245614			396
10	20	15	19	0.344828	0.333333	0.344828	0.428571	0.338983			396
0	4	52	8	0	0	0	0.928571				396
									0.265625	-0.261745	396
11	19	18	16	0.407407	0.366667	0.407407	0.486486	0.385965			397
13	20	15	16	0.448276	0.393939	0.448276	0.428571	0.419355			397
0	1	55	8	0	0	0	0.982143				397
									0.375	-0.102973	397
16	21	14	13	0.551724	0.432432	0.551724	0.4	0.484848			398
10	17	20	17	0.37037	0.37037	0.37037	0.540541	0.37037			398
0	0	56	8	0		0	1				398
									0.40625	-0.0601569	398
14	16	21	13	0.518519	0.466667	0.518519	0.567568	0.491228			399
0	4	52	8	0	0	0	0.928571				399
14	16	19	15	0.482759	0.466667	0.482759	0.542857	0.474576			399
									0.4375	0.033557	399
13	15	22	14	0.481481	0.464286	0.481481	0.594595	0.472727			400
12	21	14	17	0.413793	0.363636	0.413793	0.4	0.387097			400
0	3	53	8	0	0	0	0.946429				400
									0.390625	-0.0580755	400
16	14	21	13	0.551724	0.533333	0.551724	0.6	0.542373			401
0	4	52	8	0	0	0	0.928571				401
12	18	19	15	0.444444	0.4	0.444444	0.513514	0.421053			401
									0.4375	0.033557	401
14	14	23	13	0.518519	0.5	0.518519	0.621622	0.509091			402
14	19	16	15	0.482759	0.424242	0.482759	0.457143	0.451613			402
0	3	53	8	0	0	0	0.946429				402
									0.4375	0.023315	402
11	15	22	16	0.407407	0.423077	0.407407	0.594595	0.415094			403
14	22	13	15	0.482759	0.388889	0.482759	0.371429	0.430769			403
0	2	54	8	0	0	0	0.964286				403
									0.390625	-0.0694087	403
10	20	15	19	0.344828	0.333333	0.344828	0.428571	0.338983			404
10	22	15	17	0.37037	0.3125	0.37037	0.405405	0.338983			404
0	2	54	8	0	0	0	0.964286				404
									0.3125	-0.200341	404
15	19	16	14	0.517241	0.441176	0.517241	0.457143	0.47619			405
12	15	22	15	0.444444	0.444444	0.444444	0.594595	0.444444			405
0	3	53	8	0	0	0	0.946429				405
									0.421875	-0.00466695	405
12	17	18	17	0.413793	0.413793	0.413793	0.514286	0.413793			406
13	17	20	14	0.481481	0.433333	0.481481	0.540541	0.45614			406
2	3	53	6	0.25	0.4	0.25	0.946429	0.307692			406
									0.421875	0.0153846	406
12	20	15	17	0.413793	0.375	0.413793	0.428571	0.393443			407
0	3	53	8	0	0	0	0.946429				407
15	14	23	12	0.555556	0.517241	0.555556	0.621622	0.535714			407
									0.421875	-0.00296485	407
9	18	19	18	0.333333	0.333333	0.333333	0.513514	0.333333			408
13	20	15	16	0.448276	0.393939	0.448276	0.428571	0.419355			408
0	4	52	8	0	0	0	0.928571				408
									0.34375	-0.130362	408
11	19	18	16	0.407407	0.366667	0.407407	0.486486	0.385965			409
12	17	18	17	0.413793	0.413793	0.413793	0.514286	0.413793			409
0	5	51	8	0	0	0	0.910714				409
									0.359375	-0.0910603	409
11	17	20	16	0.407407	0.392857	0.407407	0.540541	0.4			410
0	4	52	8	0	0	0	0.928571				410
13	19	16	16	0.448276	0.40625	0.448276	0.457143	0.42623			410
									0.375	-0.0756303	410
0	4	52	8	0	0	0	0.928571				411
14	18	17	15	0.482759	0.4375	0.482759	0.485714	0.459016			411
8	20	17	19	0.296296	0.285714	0.296296	0.459459	0.290909			411
									0.34375	-0.129412	411
11	19	18	16	0.407407	0.366667	0.407407	0.486486	0.385965			412
11	20	15	18	0.37931	0.354839	0.37931	0.428571	0.366667			412
0	3	53	8	0	0	0	0.946429				412
									0.34375	-0.137537	412
15	17	18	14	0.517241	0.46875	0.517241	0.514286	0.491803			413
0	2	54	8	0	0	0	0.964286				413
11	19	18	16	0.407407	0.366667	0.407407	0.486486	0.385965			413
									0.40625	-0.0384287	413
20	13	22	9	0.689655	0.606061	0.689655	0.628571	0.645161			414
12	14	23	15	0.444444	0.461538	0.444444	0.621622	0.45283			414
0	5	51	8	0	0	0	0.910714				414
									0.5	0.145599	414
15	13	24	12	0.555556	0.535714	0.555556	0.648649	0.545455			415
17	15	20	12	0.586207	0.53125	0.586207	0.571429	0.557377			415
0	4	52	8	0	0	0	0.928571				415
									0.5	0.139496	415
0	5	51	8	0	0	0	0.910714				416
13	18	17	16	0.448276	0.419355	0.448276	0.485714	0.433333			416
14	14	23	13	0.518519	0.5	0.518519	0.621622	0.509091			416
									0.421875	0.0137443	416
17	19	16	12	0.586207	0.472222	0.586207	0.457143	0.523077			417
11	14	23	16	0.407407	0.44	0.407407	0.621622	0.423077			417
1	2	54	7	0.125	0.333333	0.125	0.964286	0.181818			417
									0.453125	0.0480238	417
0	3	53	8	0	0	0	0.946429				418
14	21	14	15	0.482759	0.4	0.482759	0.4	0.4375			418
11	15	22	16	0.407407	0.423077	0.407407	0.594595	0.415094			418
									0.390625	-0.0598726	418
0	2	54	8	0	0	0	0.964286				419
11	19	18	16	0.407407	0.366667	0.407407	0.486486	0.385965			419
11	21	14	18	0.37931	0.34375	0.37931	0.4	0.360656			419
									0.34375	-0.147737	419
10	20	17	17	0.37037	0.333333	0.37037	0.459459	0.350877			420
13	20	15	16	0.448276	0.393939	0.448276	0.428571	0.419355			420
0	1	55	8	0	0	0	0.982143				420
									0.359375	-0.130547	420
10	18	17	19	0.344828	0.357143	0.344828	0.485714	0.350877			421
11	20	17	16	0.407407	0.354839	0.407407	0.459459	0.37931			421
0	5	51	8	0	0	0	0.910714				421
									0.328125	-0.143332	421
1	2	54	7	0.125	0.333333	0.125	0.964286	0.181818			422
12	22	15	15	0.444444	0.352941	0.444444	0.405405	0.393443			422
9	18	17	20	0.310345	0.333333	0.310345	0.485714	0.321429			422
									0.34375	-0.133699	422
11	14	23	16	0.407407	0.44	0.407407	0.621622	0.423077			423
13	19	16	16	0.448276	0.40625	0.448276	0.457143	0.42623			423
2	5	51	6	0.25	0.285714	0.25	0.910714	0.266667			423
									0.40625	0.0020517	423
11	22	15	16	0.407407	0.333333	0.407407	0.405405	0.366667			424
12	16	19	17	0.413793	0.428571	0.413793	0.542857	0.421053			424
0	3	53	8	0	0	0	0.946429				424
									0.359375	-0.10764	424
18	20	15	11	0.62069	0.473684	0.62069	0.428571	0.537313			425
11	11	26	16	0.407407	0.5	0.407407	0.702703	0.44898			425
1	3	53	7	0.125	0.25	0.125	0.946429	0.166667			425
									0.46875	0.0810811	425
1	2	54	7	0.125	0.333333	0.125	0.964286	0.181818			426
13	13	24	14	0.481481	0.5	0.481481	0.648649	0.490566			426
18	17	18	11	0.62069	0.514286	0.62069	0.514286	0.5625			426
									0.5	0.130361	426
15	17	20	12	0.555556	0.46875	0.555556	0.540541	0.508475			427
0	2	54	8	0	0	0	0.964286				427
15	15	20	14	0.517241	0.5	0.517241	0.571429	0.508475			427
									0.46875	0.0724638	427
2	5	51	6	0.25	0.285714	0.25	0.910714	0.266667			428
13	15	20	16	0.448276	0.464286	0.448276	0.571429	0.45614			428
13	16	21	14	0.481481	0.448276	0.481481	0.567568	0.464286			428
									0.4375	0.0576687	428
0	1	55	8	0	0	0	0.982143				429
16	22	13	13	0.551724	0.421053	0.551724	0.371429	0.477612			429
9	16	21	18	0.333333	0.36	0.333333	0.567568	0.346154			429
									0.390625	-0.0800519	429
1	3	53	7	0.125	0.25	0.125	0.946429	0.166667			430
11	16	21	16	0.407407	0.407407	0.407407	0.567568	0.407407			430
14	19	16	15	0.482759	0.424242	0.482759	0.457143	0.451613			430
									0.40625	-0.0227082	430
14	15	22	13	0.518519	0.482759	0.518519	0.594595	0.5			431
19	14	21	10	0.655172	0.575758	0.655172	0.6	0.612903			431
0	2	54	8	0	0	0	0.964286				431
									0.515625	0.152137	431
17	17	18	12	0.586207	0.5	0.586207	0.514286	0.539683			432
10	18	19	17	0.37037	0.357143	0.37037	0.513514	0.363636			432
0	2	54	8	0	0	0	0.964286				432
									0.421875	-0.0128315	432
11	18	17	18	0.37931	0.37931	0.37931	0.485714	0.37931			433
0	2	54	8	0	0	0	0.964286				433
10	23	14	17	0.37037	0.30303	0.37037	0.378378	0.333333			433
									0.328125	-0.172061	433
13	19	16	16	0.448276	0.40625	0.448276	0.457143	0.42623			434
13	15	22	14	0.481481	0.464286	0.481481	0.594595	0.472727			434
0	4	52	8	0	0	0	0.928571				434
									0.40625	-0.0218487	434
16	20	15	13	0.551724	0.444444	0.551724	0.428571	0.492308			435
11	15	22	16	0.407407	0.423077	0.407407	0.594595	0.415094			435
0	2	54	8	0	0	0	0.964286				435
									0.421875	-0.0145673	435
13	22	13	16	0.448276	0.371429	0.448276	0.371429	0.40625			436
5	21	16	22	0.185185	0.192308	0.185185	0.432432	0.188679			436
0	3	53	8	0	0	0	0.946429				436
									0.28125	-0.250106	436
14	20	15	15	0.482759	0.411765	0.482759	0.428571	0.444444			437
0	4	52	8	0	0	0	0.928571				437
11	15	22	16	0.407407	0.423077	0.407407	0.594595	0.415094			437
									0.390625	-0.0505051	437
13	15	20	16	0.448276	0.464286	0.448276	0.571429	0.45614			438
14	17	20	13	0.518519	0.451613	0.518519	0.540541	0.482759			438
1	4	52	7	0.125	0.2	0.125	0.928571	0.153846			438
									0.4375	0.0427919	438
12	23	12	17	0.413793	0.342857	0.413793	0.342857	0.375			439
6	18	19	21	0.222222	0.25	0.222222	0.513514	0.235294			439
3	2	54	5	0.375	0.6	0.375	0.964286	0.461538			439
									0.328125	-0.150021	439
19	18	17	10	0.655172	0.513514	0.655172	0.485714	0.575758			440
0	2	54	8	0	0	0	0.964286				440
11	14	23	16	0.407407	0.44	0.407407	0.621622	0.423077			440
									0.46875	0.0668954	440
0	1	55	8	0	0	0	0.982143				441
14	18	19	13	0.518519	0.4375	0.518519	0.513514	0.474576			441
13	18	17	16	0.448276	0.419355	0.448276	0.485714	0.433333			441
									0.421875	-0.0184946	441
16	18	17	13	0.551724	0.470588	0.551724	0.485714	0.507937			442
12	14	23	15	0.444444	0.461538	0.444444	0.621622	0.45283			442
0	4	52	8	0	0	0	0.928571				442
									0.4375	0.030303	442
14	17	20	13	0.518519	0.451613	0.518519	0.540541	0.482759			443
15	17	18	14	0.517241	0.46875	0.517241	0.514286	0.491803			443
0	1	55	8	0	0	0	0.982143				443
									0.453125	0.0357297	443
15	16	21	12	0.555556	0.483871	0.555556	0.567568	0.517241			444
14	15	20	15	0.482759	0.482759	0.482759	0.571429	0.482759			444
0	4	52	8	0	0	0	0.928571				444
									0.453125	0.0611903	444
4	3	53	4	0.5	0.571429	0.5	0.946429	0.533333			445
13	19	16	16	0.448276	0.40625	0.448276	0.457143	0.42623			445
10	15	22	17	0.37037	0.4	0.37037	0.594595	0.384615			445
									0.421875	0.0283135	445
13	16	21	14	0.481481	0.448276	0.481481	0.567568	0.464286			446
0	3	53	8	0	0	0	0.946429				446
18	14	21	11	0.62069	0.5625	0.62069	0.6	0.590164			446
									0.484375	0.105464	446
11	20	15	18	0.37931	0.354839	0.37931	0.428571	0.366667			447
11	19	18	16	0.407407	0.366667	0.407407	0.486486	0.385965			447
0	3	53	8	0	0	0	0.946429				447
									0.34375	-0.137537	447
1	8	48	7	0.125	0.111111	0.125	0.857143	0.117647			448
11	13	24	16	0.407407	0.458333	0.407407	0.648649	0.431373			448
12	19	16	17	0.413793	0.387097	0.413793	0.457143	0.4			448
									0.375	-0.0335083	448
14	11	24	15	0.482759	0.56	0.482759	0.685714	0.518519			449
17	14	23	10	0.62963	0.548387	0.62963	0.621622	0.586207			449
0	8	48	8	0	0	0	0.857143				449
									0.484375	0.144939	449
1	2	54	7	0.125	0.333333	0.125	0.964286	0.181818			450
12	19	16	17	0.413793	0.387097	0.413793	0.457143	0.4			450
14	16	21	13	0.518519	0.466667	0.518519	0.567568	0.491228			450
									0.421875	-0.00211595	450
4	3	53	4	0.5	0.571429	0.5	0.946429	0.533333			451
12	11	26	15	0.444444	0.521739	0.444444	0.702703	0.48			451
16	18	17	13	0.551724	0.470588	0.551724	0.485714	0.507937			451
									0.5	0.158241	451
17	12	23	12	0.586207	0.586207	0.586207	0.657143	0.586207			452
17	13	24	10	0.62963	0.566667	0.62963	0.648649	0.596491			452
0	5	51	8	0	0	0	0.910714				452
									0.53125	0.201663	452
14	15	22	13	0.518519	0.482759	0.518519	0.594595	0.5			453
0	3	53	8	0	0	0	0.946429				453
13	19	16	16	0.448276	0.40625	0.448276	0.457143	0.42623			453
									0.421875	-0.00296485	453
11	21	16	16	0.407407	0.34375	0.407407	0.432432	0.372881			454
13	18	17	16	0.448276	0.419355	0.448276	0.485714	0.433333			454
0	1	55	8	0	0	0	0.982143				454
									0.375	-0.101075	454
18	18	17	11	0.62069	0.5	0.62069	0.485714	0.553846			455
11	13	24	16	0.407407	0.458333	0.407407	0.648649	0.431373			455
1	3	53	7	0.125	0.25	0.125	0.946429	0.166667			455
									0.46875	0.0826307	455
0	1	55	8	0	0	0	0.982143				456
10	24	11	19	0.344828	0.294118	0.344828	0.314286	0.31746			456
7	22	15	20	0.259259	0.241379	0.259259	0.405405	0.25			456
									0.265625	-0.297111	456
11	18	19	16	0.407407	0.37931	0.407407	0.513514	0.392857			457
13	18	17	16	0.448276	0.419355	0.448276	0.485714	0.433333			457
2	2	54	6	0.25	0.5	0.25	0.964286	0.333333			457
									0.40625	-0.0209908	457
10	26	9	19	0.344828	0.277778	0.344828	0.257143	0.307692			458
6	21	16	21	0.222222	0.222222	0.222222	0.432432	0.222222			458
0	1	55	8	0	0	0	0.982143				458
									0.25	-0.326998	458
13	17	18	16	0.448276	0.433333	0.448276	0.514286	0.440678			459
0	2	54	8	0	0	0	0.964286				459
13	19	18	14	0.481481	0.40625	0.481481	0.486486	0.440678			459
									0.40625	-0.0366581	459
0	3	53	8	0	0	0	0.946429				460
8	18	19	19	0.296296	0.307692	0.296296	0.513514	0.301887			460
15	20	15	14	0.517241	0.428571	0.517241	0.428571	0.46875			460
									0.359375	-0.114225	460
11	12	25	16	0.407407	0.478261	0.407407	0.675676	0.44			461
18	19	16	11	0.62069	0.486486	0.62069	0.457143	0.545455			461
2	2	54	6	0.25	0.5	0.25	0.964286	0.333333			461
									0.484375	0.108861	461
0	5	51	8	0	0	0	0.910714				462
13	12	25	14	0.481481	0.52	0.481481	0.675676	0.5			462
18	16	19	11	0.62069	0.529412	0.62069	0.542857	0.571429			462
									0.484375	0.118163	462
16	13	24	11	0.592593	0.551724	0.592593	0.648649	0.571429			463
19	16	19	10	0.655172	0.542857	0.655172	0.542857	0.59375			463
0	0	56	8	0		0	1				463
									0.546875	0.192341	463
12	18	17	17	0.413793	0.4	0.413793	0.485714	0.40678			464
13	20	17	14	0.481481	0.393939	0.481481	0.459459	0.433333			464
0	1	55	8	0	0	0	0.982143				464
									0.390625	-0.0726257	464
10	20	17	17	0.37037	0.333333	0.37037	0.459459	0.350877			465
2	3	53	6	0.25	0.4	0.25	0.946429	0.307692			465
10	19	16	19	0.344828	0.344828	0.344828	0.457143	0.344828			465
									0.34375	-0.117672	465
15	17	20	12	0.555556	0.46875	0.555556	0.540541	0.508475			466
13	18	17	16	0.448276	0.419355	0.448276	0.485714	0.433333			466
0	1	55	8	0	0	0	0.982143				466
									0.4375	0.00903226	466
16	21	16	11	0.592593	0.432432	0.592593	0.432432	0.5			467
11	14	21	18	0.37931	0.44	0.37931	0.6	0.407407			467
1	1	55	7	0.125	0.5	0.125	0.982143	0.2			467
									0.4375	0.0220713	467
11	23	12	18	0.37931	0.323529	0.37931	0.342857	0.349206			468
10	18	19	17	0.37037	0.357143	0.37037	0.513514	0.363636			468
0	2	54	8	0	0	0	0.964286				468
									0.328125	-0.177074	468
9	23	12	20	0.310345	0.28125	0.310345	0.342857	0.295082			469
7	23	14	20	0.259259	0.233333	0.259259	0.378378	0.245614			469
0	2	54	8	0	0	0	0.964286				469
									0.25	-0.311699	469
12	14	23	15	0.444444	0.461538	0.444444	0.621622	0.45283			470
15	18	17	14	0.517241	0.454545	0.517241	0.485714	0.483871			470
2	3	53	6	0.25	0.4	0.25	0.946429	0.307692			470
									0.453125	0.0654985	470
12	18	19	15	0.444444	0.4	0.444444	0.513514	0.421053			471
13	18	17	16	0.448276	0.419355	0.448276	0.485714	0.433333			471
0	3	53	8	0	0	0	0.946429				471
									0.390625	-0.0562844	471
16	14	21	13	0.551724	0.533333	0.551724	0.6	0.542373			472
16	16	21	11	0.592593	0.5	0.592593	0.567568	0.542373			472
0	2	54	8	0	0	0	0.964286				472
									0.5	0.127025	472
11	25	12	16	0.407407	0.305556	0.407407	0.324324	0.349206			473
8	20	15	21	0.275862	0.285714	0.275862	0.428571	0.280702			473
0	0	56	8	0		0	1				473
									0.296875	-0.245675	473
0	7	49	8	0	0	0	0.875				474
16	19	16	13	0.551724	0.457143	0.551724	0.457143	0.5			474
10	12	25	17	0.37037	0.454545	0.37037	0.675676	0.408163			474
									0.40625	-0.000411353	474
14	17	18	15	0.482759	0.451613	0.482759	0.514286	0.466667			475
14	16	21	13	0.518519	0.466667	0.518519	0.567568	0.491228			475
0	3	53	8	0	0	0	0.946429				475
									0.4375	0.0249683	475
18	19	16	11	0.62069	0.486486	0.62069	0.457143	0.545455			476
11	15	22	16	0.407407	0.423077	0.407407	0.594595	0.415094			476
0	1	55	8	0	0	0	0.982143				476
									0.453125	0.0315607	476
0	1	55	8	0	0	0	0.982143				477
13	21	14	16	0.448276	0.382353	0.448276	0.4	0.412698			477
10	19	18	17	0.37037	0.344828	0.37037	0.486486	0.357143			477
									0.359375	-0.131522	477
12	16	19	17	0.413793	0.428571	0.413793	0.542857	0.421053			478
11	22	15	16	0.407407	0.333333	0.407407	0.405405	0.366667			478
0	3	53	8	0	0	0	0.946429				478
									0.359375	-0.10764	478
11	20	15	18	0.37931	0.354839	0.37931	0.428571	0.366667			479
8	21	16	19	0.296296	0.275862	0.296296	0.432432	0.285714			479
0	4	52	8	0	0	0	0.928571				479
									0.296875	-0.209068	479
11	21	14	18	0.37931	0.34375	0.37931	0.4	0.360656			480
0	3	53	8	0	0	0	0.946429				480
8	21	16	19	0.296296	0.275862	0.296296	0.432432	0.285714			480
									0.296875	-0.219822	480
16	13	22	13	0.551724	0.551724	0.551724	0.628571	0.551724			481
0	2	54	8	0	0	0	0.964286				481
18	15	22	9	0.666667	0.545455	0.666667	0.594595	0.6			481
									0.53125	0.182283	481
13	14	21	16	0.448276	0.481481	0.448276	0.6	0.464286			482
15	18	19	12	0.555556	0.454545	0.555556	0.513514	0.5			482
0	4	52	8	0	0	0	0.928571				482
									0.4375	0.0359833	482
16	17	18	13	0.551724	0.484848	0.551724	0.514286	0.516129			483
0	1	55	8	0	0	0	0.982143				483
14	16	21	13	0.518519	0.466667	0.518519	0.567568	0.491228			483
									0.46875	0.0624731	483
12	15	22	15	0.444444	0.444444	0.444444	0.594595	0.444444			484
15	20	15	14	0.517241	0.428571	0.517241	0.428571	0.46875			484
0	2	54	8	0	0	0	0.964286				484
									0.421875	-0.0136986	484
12	22	15	15	0.444444	0.352941	0.444444	0.405405	0.393443			485
10	17	18	19	0.344828	0.37037	0.344828	0.514286	0.357143			485
0	3	53	8	0	0	0	0.946429				485
									0.34375	-0.133699	485
15	19	16	14	0.517241	0.441176	0.517241	0.457143	0.47619			486
0	1	55	8	0	0	0	0.982143				486
13	16	21	14	0.481481	0.448276	0.481481	0.567568	0.464286			486
									0.4375	0.00646831	486
10	15	22	17	0.37037	0.4	0.37037	0.594595	0.384615			487
15	19	16	14	0.517241	0.441176	0.517241	0.457143	0.47619			487
0	5	51	8	0	0	0	0.910714				487
									0.390625	-0.0421712	487
11	21	16	16	0.407407	0.34375	0.407407	0.432432	0.372881			488
9	18	17	20	0.310345	0.333333	0.310345	0.485714	0.321429			488
2	3	53	6	0.25	0.4	0.25	0.946429	0.307692			488
									0.34375	-0.115816	488
0	3	53	8	0	0	0	0.946429				489
16	19	16	13	0.551724	0.457143	0.551724	0.457143	0.5			489
7	19	18	20	0.259259	0.269231	0.259259	0.486486	0.264151			489
									0.359375	-0.114225	489
7	18	19	20	0.259259	0.28	0.259259	0.513514	0.269231			490
0	4	52	8	0	0	0	0.928571				490
11	24	11	18	0.37931	0.314286	0.37931	0.314286	0.34375			490
									0.28125	-0.240101	490
14	18	17	15	0.482759	0.4375	0.482759	0.485714	0.459016			491
15	13	24	12	0.555556	0.535714	0.555556	0.648649	0.545455			491
0	4	52	8	0	0	0	0.928571				491
									0.453125	0.0588235	491
12	18	17	17	0.413793	0.4	0.413793	0.485714	0.40678			492
0	4	52	8	0	0	0	0.928571				492
12	18	19	15	0.444444	0.4	0.444444	0.513514	0.421053			492
									0.375	-0.0738255	492
11	22	15	16	0.407407	0.333333	0.407407	0.405405	0.366667			493
0	1	55	8	0	0	0	0.982143				493
10	20	15	19	0.344828	0.333333	0.344828	0.428571	0.338983			493
									0.328125	-0.182639	493
11	17	18	18	0.37931	0.392857	0.37931	0.514286	0.385965			494
14	21	16	13	0.518519	0.4	0.518519	0.432432	0.451613			494
0	1	55	8	0	0	0	0.982143				494
									0.390625	-0.0707851	494
11	18	19	16	0.407407	0.37931	0.407407	0.513514	0.392857			495
0	3	53	8	0	0	0	0.946429				495
13	19	16	16	0.448276	0.40625	0.448276	0.457143	0.42623			495
									0.375	-0.0842863	495
14	18	17	15	0.482759	0.4375	0.482759	0.485714	0.459016			496
13	15	22	14	0.481481	0.464286	0.481481	0.594595	0.472727			496
0	4	52	8	0	0	0	0.928571				496
									0.421875	0.00504202	496
18	17	18	11	0.62069	0.514286	0.62069	0.514286	0.5625			497
11	14	23	16	0.407407	0.44	0.407407	0.621622	0.423077			497
0	4	52	8	0	0	0	0.928571				497
									0.453125	0.0564448	497
14	13	24	13	0.518519	0.518519	0.518519	0.648649	0.518519			498
15	20	15	14	0.517241	0.428571	0.517241	0.428571	0.46875			498
0	2	54	8	0	0	0	0.964286				498
									0.453125	0.0410959	498
12	20	15	17	0.413793	0.375	0.413793	0.428571	0.393443			499
13	18	19	14	0.481481	0.419355	0.481481	0.513514	0.448276			499
[truncated: 2,002 more rows]

## Sheet: statistical
Accuracy	Cohen's kappa	Iteration
0.65625	0.403137	956
0.625	0.366859	866			Average
0.640625	0.36	120			Accuracy	Cohen's kappa
0.609375	0.345068	870			0.406	-0.0299187
0.609375	0.336375	657
0.609375	0.317406	931
0.609375	0.316823	253
0.609375	0.315654	649
0.609375	0.314482	152
0.59375	0.309257	549
0.59375	0.288281	668
0.578125	0.262799	139
0.5625	0.261944	123
0.5625	0.252087	159
0.5625	0.251775	706
0.5625	0.242924	945
0.5625	0.238419	177
0.546875	0.237782	324
0.5625	0.237447	369
0.5625	0.234188	536
0.5625	0.233533	530
0.5625	0.227919	176
0.546875	0.224405	621
0.5625	0.223906	723
0.546875	0.222781	597
0.546875	0.221477	898
0.546875	0.213892	128
0.546875	0.210549	641
0.546875	0.210213	31
0.53125	0.209226	552
0.546875	0.208191	91
0.546875	0.207515	840
0.546875	0.205479	847
0.53125	0.20398	828
0.546875	0.202407	135
0.546875	0.202407	683
0.53125	0.201663	452
0.546875	0.198272	538
0.53125	0.194631	874
0.546875	0.192341	463
0.53125	0.189531	832
0.53125	0.189531	917
0.53125	0.184713	730
0.53125	0.182283	481
0.53125	0.181586	564
0.53125	0.180887	381
0.53125	0.180188	941
0.53125	0.178785	921
0.53125	0.178082	336
0.53125	0.176672	203
0.53125	0.176672	988
0.515625	0.173678	659
0.53125	0.17277	57
0.53125	0.17277	566
0.53125	0.17277	899
0.53125	0.171342	718
0.515625	0.171261	978
0.515625	0.170569	219
0.515625	0.170569	567
0.5	0.168831	989
0.515625	0.167785	969
0.515625	0.162516	842
0.515625	0.162162	500
0.5	0.161686	624
0.515625	0.161099	912
0.515625	0.160389	76
0.515625	0.160389	389
0.515625	0.160389	765
0.515625	0.159678	604
0.515625	0.159678	983
0.515625	0.158252	609
0.5	0.158241	451
0.515625	0.155745	579
0.515625	0.155745	704
0.515625	0.154666	287
0.5	0.153019	124
0.515625	0.152861	254
0.5	0.152318	994
0.515625	0.152137	431
0.515625	0.152137	905
0.515625	0.151411	727
0.515625	0.149228	166
0.5	0.147022	801
0.515625	0.145932	868
0.5	0.145599	414
0.5	0.145242	107
0.484375	0.144939	449
0.5	0.14417	283
0.515625	0.14372	907
0.515625	0.142981	10
0.5	0.142738	617
0.515625	0.14224	2
0.515625	0.14224	95
0.5	0.14094	690
0.5	0.139496	415
0.515625	0.139262	779
0.5	0.138772	47
0.515625	0.138515	733
0.5	0.136594	720
0.5	0.136229	920
0.5	0.13477	319
0.5	0.134038	300
0.5	0.133305	84
0.5	0.133305	102
0.5	0.133305	697
0.5	0.132571	551
0.5	0.132571	691
0.5	0.131836	101
0.5	0.131836	118
0.5	0.131836	681
0.5	0.131836	694
0.5	0.130361	132
0.5	0.130361	317
0.5	0.130361	426
0.5	0.129622	221
0.484375	0.129431	304
0.5	0.127025	472
0.5	0.127025	962
0.5	0.12628	70
0.5	0.12628	522
0.5	0.12628	594
0.5	0.125534	883
0.5	0.125534	946
0.5	0.124038	951
0.5	0.123288	556
0.5	0.122536	827
0.5	0.121784	501
0.5	0.121784	930
0.484375	0.119633	40
0.484375	0.119633	948
0.484375	0.118899	217
0.5	0.118381	145
0.484375	0.118163	258
0.484375	0.118163	462
0.5	0.117622	770
0.484375	0.116318	901
0.5	0.116098	103
0.5	0.116098	361
0.5	0.115335	744
0.484375	0.112605	332
0.5	0.111882	568
0.484375	0.111859	333
0.484375	0.110737	7
0.484375	0.110362	261
0.46875	0.11002	360
0.484375	0.109612	851
0.46875	0.109292	142
0.484375	0.109237	904
0.484375	0.108861	461
0.484375	0.106221	613
0.484375	0.106221	740
0.484375	0.106221	985
0.46875	0.105631	838
0.484375	0.105464	446
0.484375	0.105464	512
0.484375	0.104705	267
0.484375	0.104705	660
0.484375	0.104705	711
0.484375	0.104705	935
0.484375	0.103946	942
0.484375	0.102422	671
0.484375	0.101277	808
0.46875	0.100083	633
0.484375	0.0997442	650
0.453125	0.0993164	113
0.46875	0.0974699	728
0.484375	0.0974359	130
0.484375	0.0966638	185
0.484375	0.0966638	580
0.484375	0.0958904	216
0.46875	0.0944653	769
0.484375	0.0935622	209
0.484375	0.093173	183
0.453125	0.0931174	375
0.46875	0.0929554	387
0.484375	0.0923936	774
0.46875	0.0921986	540
0.46875	0.0921986	819
0.46875	0.0918197	248
0.484375	0.0916129	69
0.484375	0.0908308	92
0.484375	0.0884765	680
0.46875	0.0872483	308
0.46875	0.0872483	667
0.484375	0.0869001	366
0.484375	0.0869001	839
0.46875	0.0864819	717
0.46875	0.0857143	363
0.46875	0.0837895	561
0.46875	0.0826307	455
0.453125	0.0823433	187
0.484375	0.0817391	535
0.484375	0.0817391	766
0.46875	0.081469	598
0.46875	0.0810811	425
0.46875	0.0806929	593
0.46875	0.0806929	618
0.46875	0.0799154	781
0.453125	0.0785685	526
0.484375	0.078534	350
0.46875	0.0783566	559
0.46875	0.0783566	805
0.46875	0.0783566	845
0.46875	0.0783566	896
0.453125	0.0766694	190
0.46875	0.0760085	661
0.46875	0.0760085	756
0.453125	0.0743802	114
0.46875	0.0732538	143
0.46875	0.0724638	427
0.46875	0.0724638	778
0.46875	0.0724638	897
0.46875	0.0716724	587
0.46875	0.0708796	542
0.46875	0.0708796	666
0.453125	0.0701536	516
0.453125	0.0701536	816
0.46875	0.06929	281
0.453125	0.0686071	996
0.46875	0.0684932	205
0.453125	0.0678319	359
0.453125	0.0670554	175
0.453125	0.0670554	714
0.46875	0.0668954	293
0.46875	0.0668954	388
0.46875	0.0668954	440
0.453125	0.0662776	573
0.46875	0.0656934	240
0.4375	0.0656934	578
0.453125	0.0654985	470
0.46875	0.0648904	857
0.453125	0.0647182	73
0.46875	0.064086	813
0.453125	0.0639365	153
0.453125	0.0639365	686
0.46875	0.0632802	953
0.453125	0.0627615	321
0.4375	0.0626526	639
0.46875	0.0624731	483
0.46875	0.0624731	916
0.453125	0.0623692	52
0.46875	0.0616645	251
0.46875	0.0616645	966
0.453125	0.0611903	444
0.453125	0.0611903	973
0.453125	0.0611903	986
0.453125	0.0604027	278
0.453125	0.0588235	491
0.453125	0.058032	550
0.4375	0.0576687	428
0.453125	0.0572391	147
0.453125	0.0572391	301
0.453125	0.0572391	722
0.453125	0.0564448	125
0.453125	0.0564448	497
0.453125	0.0556492	28
0.4375	0.0553506	126
0.453125	0.0552509	75
0.4375	0.0545753	200
0.4375	0.0545753	225
0.46875	0.053913	20
0.453125	0.0536544	249
0.453125	0.0528541	286
0.453125	0.0528541	543
0.4375	0.0526316	260
0.453125	0.0520525	646
0.453125	0.0520525	705
0.453125	0.0520525	910
0.46875	0.0514385	560
0.453125	0.0512495	158
0.453125	0.0512495	652
0.46875	0.0506108	943
0.453125	0.0496394	61
0.453125	0.0496394	859
0.4375	0.0487201	758
0.453125	0.0480238	417
0.453125	0.0480238	872
0.453125	0.047214	590
0.4375	0.0471464	162
0.4375	0.0471464	760
0.4375	0.0471464	793
0.453125	0.0468085	653
0.4375	0.0463576	585
0.453125	0.0451833	298
0.453125	0.0451833	544
0.453125	0.0443686	340
0.453125	0.0435525	776
0.453125	0.0435525	892
0.4375	0.0427919	438
0.453125	0.042735	313
0.453125	0.0410959	498
0.4375	0.0403998	137
0.4375	0.0403998	626
0.4375	0.0403998	855
0.4375	0.0395998	172
0.4375	0.0395998	640
0.453125	0.0394511	515
0.4375	0.0379958	525
0.4375	0.0379958	628
0.453125	0.0373872	116
0.453125	0.0369733	87
0.453125	0.0365591	306
0.4375	0.0363864	252
0.4375	0.0359833	482
0.453125	0.0357297	99
0.453125	0.0357297	195
0.453125	0.0357297	443
0.453125	0.0357297	802
0.453125	0.0357297	804
0.453125	0.0348988	314
0.4375	0.0343671	208
0.4375	0.033557	399
0.4375	0.033557	401
0.4375	0.033557	601
0.453125	0.0332326	602
0.453125	0.0323974	643
0.421875	0.0322844	757
0.4375	0.0319328	54
0.453125	0.0315607	476
0.453125	0.0315607	713
0.4375	0.0311186	35
0.4375	0.0311186	992
0.4375	0.030303	22
0.4375	0.030303	442
0.453125	0.030303	979
0.421875	0.0283135	445
0.4375	0.0282581	772
0.453125	0.0269331	224
0.4375	0.026616	335
0.4375	0.026616	699
0.421875	0.0255144	365
0.4375	0.0249683	475
0.421875	0.0247117	106
0.421875	0.0247117	861
0.4375	0.0241423	105
0.4375	0.0241423	149
0.4375	0.0241423	353
0.421875	0.0239077	259
0.421875	0.0239077	629
0.4375	0.023315	402
0.4375	0.0224862	327
0.4375	0.0224862	391
0.4375	0.0224862	603
0.421875	0.0222956	182
0.421875	0.0222956	236
0.4375	0.0220713	467
0.4375	0.0216561	320
0.4375	0.0216561	352
0.4375	0.0216561	644
0.4375	0.0216561	882
0.4375	0.0216561	894
0.4375	0.0216561	944
0.4375	0.0208245	811
0.421875	0.0194617	303
0.453125	0.0192644	689
0.421875	0.0190555	623
0.421875	0.0174274	155
0.4375	0.0170648	834
0.4375	0.0162254	632
0.4375	0.0162254	634
0.4375	0.0162254	768
0.421875	0.0162027	307
0.421875	0.0162027	794
0.421875	0.0153846	43
0.4375	0.0153846	193
0.4375	0.0153846	197
0.421875	0.0153846	378
0.4375	0.0153846	393
0.421875	0.0153846	406
0.4375	0.0153846	789
0.421875	0.0153846	936
0.421875	0.0145651	764
0.4375	0.0145423	833
0.421875	0.0137443	58
0.421875	0.0137443	416
0.4375	0.0136986	21
0.421875	0.0129221	648
0.4375	0.0128535	750
0.421875	0.0120985	747
0.421875	0.0112735	991
0.4375	0.0111588	963
0.421875	0.0104471	329
0.40625	0.010175	368
0.4375	0.00988397	806
0.4375	0.00903226	466
0.4375	0.00817908	115
0.4375	0.00817908	157
0.4375	0.00817908	266
0.4375	0.00817908	863
0.421875	0.00754401	272
0.421875	0.00754401	972
0.4375	0.00732443	385
0.421875	0.00671141	181
0.421875	0.00671141	677
0.421875	0.00671141	950
0.421875	0.00671141	987
0.4375	0.00646831	486
0.4375	0.00646831	900
0.421875	0.00587741	150
0.421875	0.00504202	215
0.421875	0.00504202	496
0.421875	0.00504202	537
0.421875	0.00504202	620
0.421875	0.00420521	541
0.4375	0.00389105	798
0.4375	0.00389105	977
0.40625	0.00368701	275
0.421875	0.003367	527
0.421875	0.003367	606
0.4375	0.00216544	5
0.4375	0.00216544	238
0.4375	0.00216544	245
0.40625	0.0020517	423
0.4375	0.000867303	270
0.40625	0.000821693	997
0.40625	-0.000411353	474
0.421875	-0.000422476	30
0.421875	-0.000422476	531
0.421875	-0.0012685	292
0.421875	-0.00211595	315
0.421875	-0.00211595	450
0.40625	-0.00247321	791
0.4375	-0.00261097	38
0.4375	-0.00261097	670
0.421875	-0.00296485	407
0.421875	-0.00296485	453
0.421875	-0.00296485	679
0.421875	-0.00381518	16
0.421875	-0.00381518	504
0.421875	-0.00381518	879
0.40625	-0.00412882	967
0.4375	-0.0043592	664
0.4375	-0.0043592	876
0.421875	-0.00466695	405
0.421875	-0.00466695	875
0.40625	-0.00495868	4
0.4375	-0.00611354	68
0.40625	-0.00662252	563
0.421875	-0.00765957	572
0.421875	-0.00808855	202
0.421875	-0.00937766	66
0.421875	-0.0102389	836
0.40625	-0.0103864	161
0.421875	-0.0111016	698
0.421875	-0.0111016	831
0.421875	-0.0111016	927
0.40625	-0.0112266	395
0.421875	-0.0119658	154
0.421875	-0.0119658	338
0.421875	-0.0119658	676
0.421875	-0.0119658	844
0.421875	-0.0128315	256
0.421875	-0.0128315	432
0.40625	-0.0129113	708
0.421875	-0.0136986	214
0.421875	-0.0136986	484
0.421875	-0.0136986	637
0.40625	-0.0137557	895
0.421875	-0.0145673	265
0.421875	-0.0145673	435
0.40625	-0.0146016	615
0.421875	-0.016309	291
0.421875	-0.016309	933
0.40625	-0.0167224	377
0.40625	-0.0171476	351
0.40625	-0.0184255	695
0.421875	-0.0184946	441
0.40625	-0.0192791	751
0.40625	-0.0192791	908
0.421875	-0.0193715	871
0.421875	-0.0193715	937
0.421875	-0.0202499	53
0.421875	-0.0202499	616
0.421875	-0.0202499	672
0.40625	-0.0209908	27
0.40625	-0.0209908	178
0.40625	-0.0209908	457
0.421875	-0.0211298	822
0.40625	-0.0218487	434
0.40625	-0.0218487	873
0.421875	-0.0220112	592
0.421875	-0.0220112	610
0.40625	-0.0227082	26
0.40625	-0.0227082	230
0.40625	-0.0227082	430
0.40625	-0.0227082	939
0.40625	-0.0227082	947
0.421875	-0.0228942	189
0.421875	-0.0228942	790
0.390625	-0.0242101	136
0.40625	-0.0283298	289
0.375	-0.0285255	558
0.390625	-0.0288541	339
0.40625	-0.0292002	196
0.40625	-0.0292002	323
0.40625	-0.030072	168
0.40625	-0.030072	755
0.40625	-0.0309453	222
0.40625	-0.0309453	731
0.40625	-0.0309453	745
0.40625	-0.0318201	692
0.40625	-0.0318201	890
0.40625	-0.0318201	975
0.40625	-0.0326964	146
0.40625	-0.0326964	523
0.40625	-0.0331351	48
0.375	-0.0335083	448
0.40625	-0.0335742	596
0.40625	-0.0344534	854
0.390625	-0.0348259	775
0.40625	-0.0357751	64
0.40625	-0.0366581	42
0.40625	-0.0366581	459
0.40625	-0.0366581	742
0.390625	-0.0378378	24
0.40625	-0.0384287	82
0.40625	-0.0384287	233
0.40625	-0.0384287	413
0.40625	-0.0384287	533
0.375	-0.038961	362
0.40625	-0.0393162	322
0.40625	-0.0393162	642
0.40625	-0.0410959	514
0.40625	-0.041988	122
0.390625	-0.0421712	487
0.390625	-0.0443515	94
0.40625	-0.0446735	89
0.40625	-0.0451225	316
0.375	-0.0453246	591
0.40625	-0.0460215	244
0.390625	-0.0461023	959
0.390625	-0.0461023	971
0.390625	-0.0469799	509
0.390625	-0.0469799	521
0.390625	-0.0469799	631
0.390625	-0.0469799	739
0.390625	-0.0469799	771
0.40625	-0.0478242	41
0.40625	-0.0478242	228
0.40625	-0.0478242	605
0.390625	-0.0478589	325
0.390625	-0.0478589	341
0.390625	-0.0478589	662
0.390625	-0.0478589	906
0.40625	-0.0487279	712
0.390625	-0.0487395	310
0.390625	-0.0487395	867
0.375	-0.0496105	80
0.390625	-0.0496215	34
0.390625	-0.0496215	109
0.390625	-0.0496215	210
0.40625	-0.0496331	112
0.40625	-0.0496331	715
0.390625	-0.0505051	11
0.390625	-0.0505051	213
0.390625	-0.0505051	382
0.390625	-0.0505051	437
0.390625	-0.0505051	732
0.40625	-0.05054	736
0.390625	-0.0509474	961
0.40625	-0.0509939	710
0.390625	-0.0513901	584
0.40625	-0.0514483	577
0.40625	-0.0514483	753
0.40625	-0.0514483	837
0.390625	-0.0518331	50
0.390625	-0.0522766	33
0.40625	-0.0523583	826
0.40625	-0.0532698	3
0.390625	-0.0536091	156
0.390625	-0.0544994	62
0.390625	-0.0544994	67
0.390625	-0.0562844	97
0.390625	-0.0562844	471
0.40625	-0.0564726	725
0.375	-0.0569777	239
0.390625	-0.0571792	194
0.390625	-0.0571792	619
0.390625	-0.0571792	815
0.390625	-0.0571792	869
0.390625	-0.0580755	349
0.390625	-0.0580755	400
0.390625	-0.0580755	762
0.390625	-0.0589733	257
0.390625	-0.0589733	279
0.390625	-0.0598726	171
0.390625	-0.0598726	418
0.390625	-0.0598726	843
0.40625	-0.0601569	398
0.375	-0.0604805	226
0.40625	-0.061082	507
0.390625	-0.0616759	199
0.390625	-0.0621277	255
0.390625	-0.0621277	342
0.390625	-0.0630324	46
0.390625	-0.0630324	134
0.390625	-0.0630324	288
0.390625	-0.0634853	674
0.390625	-0.0634853	903
0.390625	-0.0639386	800
0.390625	-0.0648464	234
0.375	-0.065335	81
0.390625	-0.0657558	9
0.390625	-0.0657558	37
0.390625	-0.0657558	237
0.390625	-0.0666667	716
0.390625	-0.0666667	729
0.390625	-0.0666667	878
0.375	-0.0671113	269
0.375	-0.0671113	588
0.390625	-0.0675791	60
0.390625	-0.0675791	581
0.390625	-0.0675791	824
0.390625	-0.0684932	636
0.375	-0.06934	140
0.390625	-0.0694087	74
0.390625	-0.0694087	331
0.390625	-0.0694087	403
0.390625	-0.0694087	658
0.375	-0.0702341	743
0.390625	-0.0703259	881
0.390625	-0.0707851	494
0.375	-0.0711297	571
0.390625	-0.0717046	297
0.390625	-0.0717046	524
0.390625	-0.0726257	464
0.390625	-0.0726257	655
0.390625	-0.0726257	709
0.375	-0.0738255	71
0.375	-0.0738255	492
0.390625	-0.0744727	499
0.375	-0.0747271	223
0.390625	-0.0753985	184
0.390625	-0.0753985	247
0.390625	-0.0753985	934
0.375	-0.0756303	410
0.375	-0.0756303	749
0.375	-0.0765349	562
0.375	-0.0765349	954
0.390625	-0.0772551	372
0.390625	-0.0772551	940
0.375	-0.0774411	299
0.375	-0.0778947	885
0.390625	-0.0781857	737
0.375	-0.079258	285
0.390625	-0.0795848	856
0.390625	-0.0800519	429
0.375	-0.0806247	356
0.375	-0.0806247	625
0.375	-0.0815378	277
0.390625	-0.0819246	913
0.375	-0.0824524	17
0.375	-0.0824524	651
0.390625	-0.0828633	818
0.375	-0.0833686	302
0.375	-0.0833686	555
0.375	-0.0833686	825
0.375	-0.0833686	902
0.390625	-0.0842745	318
0.375	-0.0842863	495
0.375	-0.0842863	595
0.375	-0.0842863	792
0.359375	-0.0842975	508
0.375	-0.0852056	803
0.375	-0.0852056	809
0.390625	-0.0852174	357
0.375	-0.0861264	246
0.375	-0.0861264	379
0.375	-0.0861264	799
0.390625	-0.0861619	14
0.359375	-0.0869925	589
0.375	-0.0884354	198
0.359375	-0.0892487	374
0.375	-0.0893617	783
0.375	-0.0898255	78
0.359375	-0.0901537	121
0.375	-0.0902896	111
0.390625	-0.0909091	998
0.359375	-0.0910603	235
0.359375	-0.0910603	409
0.375	-0.0912191	242
0.375	-0.0921502	334
0.375	-0.0921502	785
0.375	-0.0921502	858
0.375	-0.0930828	45
0.359375	-0.0937891	669
0.375	-0.0940171	539
0.359375	-0.0947017	167
0.359375	-0.0947017	371
0.359375	-0.0947017	877
0.359375	-0.0947017	952
0.375	-0.094953	262
0.375	-0.094953	925
0.359375	-0.0956159	786
0.359375	-0.0956159	797
0.375	-0.0963597	829
0.375	-0.0968295	685
0.375	-0.0987124	355
0.359375	-0.0997485	999
0.375	-0.100602	982
0.359375	-0.100671	611
0.359375	-0.100671	678
0.359375	-0.100671	738
0.375	-0.101075	454
0.375	-0.101075	517
0.375	-0.101075	853
0.359375	-0.101595	296
0.359375	-0.101595	810
0.328125	-0.101681	821
0.359375	-0.102521	36
0.359375	-0.102521	553
0.375	-0.102973	397
0.359375	-0.103448	6
0.359375	-0.103448	19
0.359375	-0.103448	891
0.359375	-0.103448	976
0.359375	-0.103912	817
0.359375	-0.104377	86
0.359375	-0.104377	119
0.375	-0.104877	18
0.375	-0.104877	529
0.34375	-0.105263	654
0.359375	-0.105307	330
0.34375	-0.106173	347
0.359375	-0.106706	8
0.34375	-0.107084	49
0.359375	-0.10764	424
0.359375	-0.10764	478
0.375	-0.107746	268
0.359375	-0.108576	83
0.359375	-0.108576	212
0.359375	-0.108576	376
0.359375	-0.108576	981
0.359375	-0.109045	23
0.34375	-0.109827	761
0.375	-0.110147	519
0.34375	-0.110744	505
0.359375	-0.111393	231
0.359375	-0.111393	273
0.359375	-0.111393	575
0.34375	-0.112583	290
0.375	-0.113043	337
0.359375	-0.11328	958
0.359375	-0.114225	460
0.359375	-0.114225	489
0.359375	-0.115172	44
0.34375	-0.115816	488
0.34375	-0.115816	532
0.359375	-0.116121	218
0.375	-0.116928	814
0.359375	-0.117071	88
0.359375	-0.117071	647
0.34375	-0.117672	465
0.359375	-0.118023	141
0.359375	-0.118023	165
0.34375	-0.118602	707
0.34375	-0.118602	835
0.359375	-0.119454	25
0.359375	-0.119454	719
0.34375	-0.119534	735
0.34375	-0.119534	748
0.359375	-0.12041	127
0.359375	-0.12041	129
0.34375	-0.120467	370
0.359375	-0.121368	311
0.359375	-0.122327	970
0.34375	-0.122338	773
0.359375	-0.123288	807
0.34375	-0.124686	367
0.328125	-0.125562	271
0.34375	-0.125628	148
0.34375	-0.126572	386
0.359375	-0.127632	886
0.359375	-0.128602	1
0.359375	-0.128602	511
0.359375	-0.128602	926
0.34375	-0.129412	411
0.359375	-0.129574	557
0.34375	-0.130362	408
0.34375	-0.130362	964
0.34375	-0.130362	993
0.359375	-0.130547	420
0.34375	-0.131313	163
0.3125	-0.131378	767
0.359375	-0.131522	477
0.328125	-0.131579	852
0.34375	-0.132266	32
0.34375	-0.132266	138
0.359375	-0.133477	264
0.34375	-0.133699	422
0.34375	-0.133699	485
0.359375	-0.135439	364
0.34375	-0.136575	627
0.328125	-0.13719	554
0.34375	-0.137537	380
0.34375	-0.137537	412
0.34375	-0.137537	447
0.34375	-0.137537	759
0.34375	-0.138501	144
0.34375	-0.138501	965
0.34375	-0.140433	96
0.34375	-0.140433	394
0.34375	-0.141401	346
0.34375	-0.141401	820
0.328125	-0.141435	865
0.34375	-0.142371	782
0.34375	-0.142857	241
0.328125	-0.143332	421
0.359375	-0.143854	700
0.34375	-0.144804	887
0.34375	-0.14578	702
0.328125	-0.146189	274
0.34375	-0.146758	186
0.34375	-0.146758	599
0.328125	-0.147623	938
0.34375	-0.147737	100
0.34375	-0.147737	169
0.34375	-0.147737	174
0.34375	-0.147737	419
0.34375	-0.147737	984
0.34375	-0.148718	812
0.328125	-0.149061	919
0.328125	-0.150021	439
0.3125	-0.150797	923
0.328125	-0.151464	294
0.328125	-0.151464	924
0.34375	-0.151671	848
0.3125	-0.151738	383
0.328125	-0.152429	684
0.328125	-0.153395	960
0.3125	-0.154572	191
0.34375	-0.155135	204
0.34375	-0.155135	503
0.328125	-0.155332	51
0.3125	-0.156468	726
0.328125	-0.157275	232
0.328125	-0.157275	893
0.34375	-0.15912	39
0.34375	-0.15912	918
0.34375	-0.162127	90
0.3125	-0.162675	98
0.3125	-0.163636	974
0.328125	-0.164621	586
0.328125	-0.164621	741
0.328125	-0.164621	823
0.3125	-0.165563	13
0.328125	-0.165608	0
0.328125	-0.165608	665
0.328125	-0.166596	63
0.328125	-0.166596	312
0.328125	-0.166596	656
0.328125	-0.167586	192
0.328125	-0.168577	77
0.328125	-0.170068	520
0.328125	-0.170566	151
0.328125	-0.171064	170
0.328125	-0.171064	582
0.328125	-0.172061	433
0.328125	-0.172061	850
0.328125	-0.173061	860
0.328125	-0.173061	911
0.328125	-0.174061	117
0.328125	-0.174061	392
0.3125	-0.175783	763
0.328125	-0.176068	746
0.328125	-0.177074	468
0.328125	-0.177074	957
0.3125	-0.177258	384
0.3125	-0.17775	864
0.3125	-0.17775	949
0.3125	-0.178243	133
0.328125	-0.178587	909
0.296875	-0.178878	354
0.328125	-0.179092	29
0.328125	-0.179092	754
0.328125	-0.180103	528
0.328125	-0.181623	513
0.3125	-0.1822	915
0.328125	-0.182639	493
0.3125	-0.183193	788
0.3125	-0.183193	888
0.328125	-0.183656	201
0.3125	-0.184188	179
0.3125	-0.185185	390
0.328125	-0.185696	85
0.328125	-0.185696	276
0.328125	-0.186718	59
0.3125	-0.189189	548
0.3125	-0.189692	518
0.328125	-0.191342	263
0.328125	-0.191858	506
0.3125	-0.192715	309
0.3125	-0.193726	280
0.3125	-0.193726	574
0.3125	-0.193726	914
0.3125	-0.194739	188
0.3125	-0.194739	546
0.3125	-0.194739	607
0.3125	-0.195754	56
0.3125	-0.198298	687
0.296875	-0.1995	787
0.3125	-0.19983	12
0.3125	-0.200341	404
0.3125	-0.200341	889
0.3125	-0.201365	682
0.3125	-0.201365	784
0.3125	-0.201365	980
0.3125	-0.202391	131
0.3125	-0.203419	108
0.296875	-0.205021	688
0.3125	-0.206512	630
0.3125	-0.207547	849
0.3125	-0.208584	348
0.296875	-0.209068	479
0.296875	-0.210084	79
0.3125	-0.21327	565
0.3125	-0.21327	675
0.296875	-0.214165	721
0.296875	-0.214677	955
0.296875	-0.21519	583
0.296875	-0.215703	164
0.296875	-0.217244	207
0.3125	-0.217466	995
0.296875	-0.217759	373
0.296875	-0.21879	345
0.28125	-0.219553	696
0.296875	-0.219822	480
0.296875	-0.219822	635
0.265625	-0.220779	701
0.296875	-0.221892	663
0.3125	-0.222222	841
0.296875	-0.223449	622
0.28125	-0.224116	220
0.296875	-0.225532	250
0.296875	-0.225532	780
0.28125	-0.228202	846
0.265625	-0.22926	884
0.296875	-0.229718	795
0.296875	-0.230769	93
0.296875	-0.230769	110
0.296875	-0.231822	929
0.3125	-0.231846	282
0.28125	-0.232315	569
0.28125	-0.232831	534
0.28125	-0.233864	862
0.296875	-0.234991	305
0.28125	-0.235936	358
0.28125	-0.239057	65
0.28125	-0.240101	490
0.28125	-0.24167	160
0.28125	-0.242718	55
0.28125	-0.243768	928
0.265625	-0.245033	295
0.296875	-0.245675	473
0.28125	-0.250106	436
0.28125	-0.250106	612
0.28125	-0.255437	830
0.28125	-0.255973	326
0.25	-0.25747	243
0.265625	-0.257525	545
0.28125	-0.25812	72
0.296875	-0.258741	15
0.265625	-0.261745	396
0.265625	-0.262804	206
0.265625	-0.264929	724
0.28125	-0.266237	343
0.25	-0.267327	227
0.28125	-0.273907	608
0.265625	-0.274036	502
0.265625	-0.274036	990
0.265625	-0.275117	932
0.265625	-0.277825	880
0.265625	-0.28	173
0.25	-0.280534	693
0.25	-0.285356	510
0.265625	-0.289327	547
0.265625	-0.292651	734
0.265625	-0.297111	456
0.25	-0.300042	752
0.25	-0.301144	968
0.265625	-0.305556	922
0.265625	-0.307826	576
0.21875	-0.309865	796
0.25	-0.31058	211
0.25	-0.31058	645
0.25	-0.311699	469
0.25	-0.311699	777
0.25	-0.312821	284
0.234375	-0.316541	638
0.25	-0.32129	104
0.25	-0.322428	328
0.25	-0.326998	458
0.234375	-0.3339	229
0.234375	-0.339026	673
0.21875	-0.341157	180
0.234375	-0.342466	614
0.21875	-0.345669	344
0.21875	-0.347936	600
0.21875	-0.372213	570
0.203125	-0.388936	703
