# Supplementary material for: Protein characteristics substantially influence the propensity of activity cliffs among kinase inhibitors
Source: Sci Rep. 2024 Apr 20;14:9058. doi: 10.1038/s41598-024-59501-w (PMC11032345; doi:10.1038/s41598-024-59501-w)
Supplement: Supplementary file 1 — Supplementary Information. [file 41598_2024_59501_MOESM1_ESM.zip › Supporting_revised/Supporting folder 2_Scrambling/Xgboost_thresholdB_GFI selected features.xlsx]

## Sheet: 1000 scrambling
Y-scrambling based on GFI feature selection for XGBoost model at threshold B definition.
TruePositives	FalsePositives	TrueNegatives	FalseNegatives	Recall	Precision	Sensitivity	Specificity	F-measure	Accuracy	Cohen's kappa	Iteration
16	17	20	11	0.592593	0.484848	0.592593	0.540541	0.533333			0
1	2	54	7	0.125	0.333333	0.125	0.964286	0.181818			0
17	11	24	12	0.586207	0.607143	0.586207	0.685714	0.596491			0
									0.53125	0.189531	0
10	21	16	17	0.37037	0.322581	0.37037	0.432432	0.344828			1
11	18	17	18	0.37931	0.37931	0.37931	0.485714	0.37931			1
0	4	52	8	0	0	0	0.928571				1
									0.328125	-0.153395	1
18	12	23	11	0.62069	0.6	0.62069	0.657143	0.610169			2
17	15	22	10	0.62963	0.53125	0.62963	0.594595	0.576271			2
1	1	55	7	0.125	0.5	0.125	0.982143	0.2			2
									0.5625	0.236147	2
14	17	18	15	0.482759	0.451613	0.482759	0.514286	0.466667			3
15	18	19	12	0.555556	0.454545	0.555556	0.513514	0.5			3
0	0	56	8	0		0	1				3
									0.453125	0.028621	3
13	17	18	16	0.448276	0.433333	0.448276	0.514286	0.440678			4
14	20	17	13	0.518519	0.411765	0.518519	0.459459	0.459016			4
0	0	56	8	0		0	1				4
									0.421875	-0.0259965	4
10	22	13	19	0.344828	0.3125	0.344828	0.371429	0.327869			5
0	6	50	8	0	0	0	0.892857				5
9	17	20	18	0.333333	0.346154	0.333333	0.540541	0.339623			5
									0.296875	-0.191067	5
13	22	13	16	0.448276	0.371429	0.448276	0.371429	0.40625			6
11	16	21	16	0.407407	0.407407	0.407407	0.567568	0.407407			6
1	1	55	7	0.125	0.5	0.125	0.982143	0.2			6
									0.390625	-0.0684932	6
13	16	21	14	0.481481	0.448276	0.481481	0.567568	0.464286			7
13	21	14	16	0.448276	0.382353	0.448276	0.4	0.412698			7
0	1	55	8	0	0	0	0.982143				7
									0.40625	-0.0487279	7
14	22	13	15	0.482759	0.388889	0.482759	0.371429	0.430769			8
12	16	21	15	0.444444	0.428571	0.444444	0.567568	0.436364			8
0	0	56	8	0		0	1				8
									0.40625	-0.0592334	8
16	16	21	11	0.592593	0.5	0.592593	0.567568	0.542373			9
14	15	20	15	0.482759	0.482759	0.482759	0.571429	0.482759			9
1	2	54	7	0.125	0.333333	0.125	0.964286	0.181818			9
									0.484375	0.107731	9
14	16	21	13	0.518519	0.466667	0.518519	0.567568	0.491228			10
16	17	18	13	0.551724	0.484848	0.551724	0.514286	0.516129			10
0	1	55	8	0	0	0	0.982143				10
									0.46875	0.0624731	10
16	14	21	13	0.551724	0.533333	0.551724	0.6	0.542373			11
15	15	22	12	0.555556	0.5	0.555556	0.594595	0.526316			11
0	4	52	8	0	0	0	0.928571				11
									0.484375	0.114094	11
11	22	13	18	0.37931	0.333333	0.37931	0.371429	0.354839			12
9	20	17	18	0.333333	0.310345	0.333333	0.459459	0.321429			12
0	2	54	8	0	0	0	0.964286				12
									0.3125	-0.203419	12
14	19	16	15	0.482759	0.424242	0.482759	0.457143	0.451613			13
11	20	17	16	0.407407	0.354839	0.407407	0.459459	0.37931			13
0	0	56	8	0		0	1				13
									0.390625	-0.0842745	13
16	13	22	13	0.551724	0.551724	0.551724	0.628571	0.551724			14
17	16	21	10	0.62963	0.515152	0.62963	0.567568	0.566667			14
0	2	54	8	0	0	0	0.964286				14
									0.515625	0.155026	14
16	16	19	13	0.551724	0.5	0.551724	0.542857	0.52459			15
13	14	23	14	0.481481	0.481481	0.481481	0.621622	0.481481			15
1	4	52	7	0.125	0.2	0.125	0.928571	0.153846			15
									0.46875	0.0929554	15
11	12	25	16	0.407407	0.478261	0.407407	0.675676	0.44			16
19	21	14	10	0.655172	0.475	0.655172	0.4	0.550725			16
0	1	55	8	0	0	0	0.982143				16
									0.46875	0.0567837	16
13	22	15	14	0.481481	0.371429	0.481481	0.405405	0.419355			17
12	17	18	17	0.413793	0.413793	0.413793	0.514286	0.413793			17
0	0	56	8	0		0	1				17
									0.390625	-0.0805195	17
17	19	16	12	0.586207	0.472222	0.586207	0.457143	0.523077			18
12	14	23	15	0.444444	0.461538	0.444444	0.621622	0.45283			18
0	2	54	8	0	0	0	0.964286				18
									0.453125	0.0402742	18
14	16	19	15	0.482759	0.466667	0.482759	0.542857	0.474576			19
15	15	22	12	0.555556	0.5	0.555556	0.594595	0.526316			19
0	4	52	8	0	0	0	0.928571				19
									0.453125	0.0604027	19
10	18	19	17	0.37037	0.357143	0.37037	0.513514	0.363636			20
16	19	16	13	0.551724	0.457143	0.551724	0.457143	0.5			20
0	1	55	8	0	0	0	0.982143				20
									0.40625	-0.0496331	20
7	20	17	20	0.259259	0.259259	0.259259	0.459459	0.259259			21
0	2	54	8	0	0	0	0.964286				21
10	25	10	19	0.344828	0.285714	0.344828	0.285714	0.3125			21
									0.265625	-0.287671	21
7	23	14	20	0.259259	0.233333	0.259259	0.378378	0.245614			22
7	21	14	22	0.241379	0.25	0.241379	0.4	0.245614			22
1	5	51	7	0.125	0.166667	0.125	0.910714	0.142857			22
									0.234375	-0.292663	22
16	19	16	13	0.551724	0.457143	0.551724	0.457143	0.5			23
0	3	53	8	0	0	0	0.946429				23
12	14	23	15	0.444444	0.461538	0.444444	0.621622	0.45283			23
									0.4375	0.0216561	23
10	20	17	17	0.37037	0.333333	0.37037	0.459459	0.350877			24
10	22	13	19	0.344828	0.3125	0.344828	0.371429	0.327869			24
0	2	54	8	0	0	0	0.964286				24
									0.3125	-0.202391	24
15	22	13	14	0.517241	0.405405	0.517241	0.371429	0.454545			25
9	17	20	18	0.333333	0.346154	0.333333	0.540541	0.339623			25
0	1	55	8	0	0	0	0.982143				25
									0.375	-0.106788	25
6	14	23	21	0.222222	0.3	0.222222	0.621622	0.255319			26
15	25	10	14	0.517241	0.375	0.517241	0.285714	0.434783			26
1	3	53	7	0.125	0.25	0.125	0.946429	0.166667			26
									0.34375	-0.137056	26
15	23	12	14	0.517241	0.394737	0.517241	0.342857	0.447761			27
9	15	22	18	0.333333	0.375	0.333333	0.594595	0.352941			27
0	2	54	8	0	0	0	0.964286				27
									0.375	-0.0987124	27
12	19	16	17	0.413793	0.387097	0.413793	0.457143	0.4			28
10	19	18	17	0.37037	0.344828	0.37037	0.486486	0.357143			28
0	4	52	8	0	0	0	0.928571				28
									0.34375	-0.128463	28
13	14	23	14	0.481481	0.481481	0.481481	0.621622	0.481481			29
18	18	17	11	0.62069	0.5	0.62069	0.485714	0.553846			29
1	0	56	7	0.125	1	0.125	1	0.222222			29
									0.5	0.115335	29
17	21	14	12	0.586207	0.447368	0.586207	0.4	0.507463			30
0	2	54	8	0	0	0	0.964286				30
10	14	23	17	0.37037	0.416667	0.37037	0.621622	0.392157			30
									0.421875	-0.016309	30
0	2	54	8	0	0	0	0.964286				31
12	15	22	15	0.444444	0.444444	0.444444	0.594595	0.444444			31
16	19	16	13	0.551724	0.457143	0.551724	0.457143	0.5			31
									0.4375	0.0136986	31
8	13	24	19	0.296296	0.380952	0.296296	0.648649	0.333333			32
16	24	11	13	0.551724	0.4	0.551724	0.314286	0.463768			32
0	3	53	8	0	0	0	0.946429				32
									0.375	-0.0916844	32
10	15	22	17	0.37037	0.4	0.37037	0.594595	0.384615			33
17	21	14	12	0.586207	0.447368	0.586207	0.4	0.507463			33
0	1	55	8	0	0	0	0.982143				33
									0.421875	-0.0246646	33
7	20	17	20	0.259259	0.259259	0.259259	0.459459	0.259259			34
12	22	13	17	0.413793	0.352941	0.413793	0.371429	0.380952			34
0	3	53	8	0	0	0	0.946429				34
									0.296875	-0.221892	34
1	0	56	7	0.125	1	0.125	1	0.222222			35
16	21	14	13	0.551724	0.432432	0.551724	0.4	0.484848			35
12	14	23	15	0.444444	0.461538	0.444444	0.621622	0.45283			35
									0.453125	0.0315607	35
12	21	16	15	0.444444	0.363636	0.444444	0.432432	0.4			36
12	16	19	17	0.413793	0.428571	0.413793	0.542857	0.421053			36
0	3	53	8	0	0	0	0.946429				36
									0.375	-0.0806247	36
16	17	18	13	0.551724	0.484848	0.551724	0.514286	0.516129			37
0	3	53	8	0	0	0	0.946429				37
11	17	20	16	0.407407	0.392857	0.407407	0.540541	0.4			37
									0.421875	-0.00381518	37
15	18	17	14	0.517241	0.454545	0.517241	0.485714	0.483871			38
15	15	22	12	0.555556	0.5	0.555556	0.594595	0.526316			38
0	1	55	8	0	0	0	0.982143				38
									0.46875	0.0624731	38
12	18	19	15	0.444444	0.4	0.444444	0.513514	0.421053			39
12	19	16	17	0.413793	0.387097	0.413793	0.457143	0.4			39
0	3	53	8	0	0	0	0.946429				39
									0.375	-0.0833686	39
0	3	53	8	0	0	0	0.946429				40
14	22	13	15	0.482759	0.388889	0.482759	0.371429	0.430769			40
11	14	23	16	0.407407	0.44	0.407407	0.621622	0.423077			40
									0.390625	-0.0607735	40
7	19	16	22	0.241379	0.269231	0.241379	0.457143	0.254545			41
0	4	52	8	0	0	0	0.928571				41
12	22	15	15	0.444444	0.352941	0.444444	0.405405	0.393443			41
									0.296875	-0.204013	41
15	17	18	14	0.517241	0.46875	0.517241	0.514286	0.491803			42
0	2	54	8	0	0	0	0.964286				42
13	17	20	14	0.481481	0.433333	0.481481	0.540541	0.45614			42
									0.4375	0.0162254	42
18	20	15	11	0.62069	0.473684	0.62069	0.428571	0.537313			43
0	3	53	8	0	0	0	0.946429				43
12	11	26	15	0.444444	0.521739	0.444444	0.702703	0.48			43
									0.46875	0.0736484	43
19	13	24	8	0.703704	0.59375	0.703704	0.648649	0.644068			44
0	4	52	8	0	0	0	0.928571				44
16	12	23	13	0.551724	0.571429	0.551724	0.657143	0.561404			44
									0.546875	0.222781	44
17	13	24	10	0.62963	0.566667	0.62963	0.648649	0.596491			45
19	15	20	10	0.655172	0.558824	0.655172	0.571429	0.603175			45
0	0	56	8	0		0	1				45
									0.5625	0.22087	45
14	19	16	15	0.482759	0.424242	0.482759	0.457143	0.451613			46
10	20	17	17	0.37037	0.333333	0.37037	0.459459	0.350877			46
0	1	55	8	0	0	0	0.982143				46
									0.375	-0.102973	46
1	4	52	7	0.125	0.2	0.125	0.928571	0.153846			47
11	19	16	18	0.37931	0.366667	0.37931	0.457143	0.372881			47
13	16	21	14	0.481481	0.448276	0.481481	0.567568	0.464286			47
									0.390625	-0.0387016	47
8	15	22	19	0.296296	0.347826	0.296296	0.594595	0.32			48
0	2	54	8	0	0	0	0.964286				48
16	23	12	13	0.551724	0.410256	0.551724	0.342857	0.470588			48
									0.375	-0.0996564	48
15	17	20	12	0.555556	0.46875	0.555556	0.540541	0.508475			49
0	1	55	8	0	0	0	0.982143				49
16	15	20	13	0.551724	0.516129	0.551724	0.571429	0.533333			49
									0.484375	0.0916129	49
9	16	21	18	0.333333	0.36	0.333333	0.567568	0.346154			50
13	25	10	16	0.448276	0.342105	0.448276	0.285714	0.38806			50
0	1	55	8	0	0	0	0.982143				50
									0.34375	-0.163133	50
14	21	14	15	0.482759	0.4	0.482759	0.4	0.4375			51
9	16	21	18	0.333333	0.36	0.333333	0.567568	0.346154			51
0	4	52	8	0	0	0	0.928571				51
									0.359375	-0.105307	51
13	13	24	14	0.481481	0.5	0.481481	0.648649	0.490566			52
16	16	19	13	0.551724	0.5	0.551724	0.542857	0.52459			52
0	6	50	8	0	0	0	0.892857				52
									0.453125	0.0736146	52
9	21	16	18	0.333333	0.3	0.333333	0.432432	0.315789			53
11	23	12	18	0.37931	0.323529	0.37931	0.342857	0.349206			53
0	0	56	8	0		0	1				53
									0.3125	-0.224348	53
17	26	9	12	0.586207	0.395349	0.586207	0.257143	0.472222			54
6	13	24	21	0.222222	0.315789	0.222222	0.648649	0.26087			54
0	2	54	8	0	0	0	0.964286				54
									0.359375	-0.131034	54
0	3	53	8	0	0	0	0.946429				55
6	23	14	21	0.222222	0.206897	0.222222	0.378378	0.214286			55
9	23	12	20	0.310345	0.28125	0.310345	0.342857	0.295082			55
									0.234375	-0.328251	55
11	23	14	16	0.407407	0.323529	0.407407	0.378378	0.360656			56
9	19	16	20	0.310345	0.321429	0.310345	0.457143	0.315789			56
2	0	56	6	0.25	1	0.25	1	0.4			56
									0.34375	-0.14383	56
10	15	22	17	0.37037	0.4	0.37037	0.594595	0.384615			57
14	19	16	15	0.482759	0.424242	0.482759	0.457143	0.451613			57
0	6	50	8	0	0	0	0.892857				57
									0.375	-0.0596026	57
11	19	18	16	0.407407	0.366667	0.407407	0.486486	0.385965			58
13	20	15	16	0.448276	0.393939	0.448276	0.428571	0.419355			58
0	1	55	8	0	0	0	0.982143				58
									0.375	-0.102973	58
11	13	24	16	0.407407	0.458333	0.407407	0.648649	0.431373			59
17	21	14	12	0.586207	0.447368	0.586207	0.4	0.507463			59
0	2	54	8	0	0	0	0.964286				59
									0.4375	0.0111588	59
10	19	18	17	0.37037	0.344828	0.37037	0.486486	0.357143			60
9	21	14	20	0.310345	0.3	0.310345	0.4	0.305085			60
1	4	52	7	0.125	0.2	0.125	0.928571	0.153846			60
									0.3125	-0.171868	60
17	15	20	12	0.586207	0.53125	0.586207	0.571429	0.557377			61
14	13	24	13	0.518519	0.518519	0.518519	0.648649	0.518519			61
2	3	53	6	0.25	0.4	0.25	0.946429	0.307692			61
									0.515625	0.172989	61
19	18	17	10	0.655172	0.513514	0.655172	0.485714	0.575758			62
0	2	54	8	0	0	0	0.964286				62
15	10	27	12	0.555556	0.6	0.555556	0.72973	0.576923			62
									0.53125	0.176672	62
1	1	55	7	0.125	0.5	0.125	0.982143	0.2			63
13	17	20	14	0.481481	0.433333	0.481481	0.540541	0.45614			63
13	19	16	16	0.448276	0.40625	0.448276	0.457143	0.42623			63
									0.421875	-0.0111016	63
15	21	14	14	0.517241	0.416667	0.517241	0.4	0.461538			64
0	3	53	8	0	0	0	0.946429				64
8	17	20	19	0.296296	0.32	0.296296	0.540541	0.307692			64
									0.359375	-0.115172	64
15	13	24	12	0.555556	0.535714	0.555556	0.648649	0.545455			65
0	2	54	8	0	0	0	0.964286				65
16	18	17	13	0.551724	0.470588	0.551724	0.485714	0.507937			65
									0.484375	0.0966638	65
0	1	55	8	0	0	0	0.982143				66
13	14	23	14	0.481481	0.481481	0.481481	0.621622	0.481481			66
17	19	16	12	0.586207	0.472222	0.586207	0.457143	0.523077			66
									0.46875	0.0600432	66
14	24	11	15	0.482759	0.368421	0.482759	0.314286	0.41791			67
5	16	21	22	0.185185	0.238095	0.185185	0.567568	0.208333			67
0	5	51	8	0	0	0	0.910714				67
									0.296875	-0.206535	67
9	19	18	18	0.333333	0.321429	0.333333	0.486486	0.327273			68
12	23	12	17	0.413793	0.342857	0.413793	0.342857	0.375			68
0	1	55	8	0	0	0	0.982143				68
									0.328125	-0.187743	68
16	18	17	13	0.551724	0.470588	0.551724	0.485714	0.507937			69
13	16	21	14	0.481481	0.448276	0.481481	0.567568	0.464286			69
0	1	55	8	0	0	0	0.982143				69
									0.453125	0.0340664	69
13	19	16	16	0.448276	0.40625	0.448276	0.457143	0.42623			70
10	18	19	17	0.37037	0.357143	0.37037	0.513514	0.363636			70
0	4	52	8	0	0	0	0.928571				70
									0.359375	-0.102521	70
1	0	56	7	0.125	1	0.125	1	0.222222			71
17	17	18	12	0.586207	0.5	0.586207	0.514286	0.539683			71
12	17	20	15	0.444444	0.413793	0.444444	0.540541	0.428571			71
									0.46875	0.0616645	71
8	25	10	21	0.275862	0.242424	0.275862	0.285714	0.258065			72
0	1	55	8	0	0	0	0.982143				72
7	23	14	20	0.259259	0.233333	0.259259	0.378378	0.245614			72
									0.234375	-0.351142	72
0	3	53	8	0	0	0	0.946429				73
13	22	13	16	0.448276	0.371429	0.448276	0.371429	0.40625			73
8	18	19	19	0.296296	0.307692	0.296296	0.513514	0.301887			73
									0.328125	-0.168577	73
8	16	21	19	0.296296	0.333333	0.296296	0.567568	0.313725			74
14	25	10	15	0.482759	0.358974	0.482759	0.285714	0.411765			74
0	1	55	8	0	0	0	0.982143				74
									0.34375	-0.16414	74
9	19	16	20	0.310345	0.321429	0.310345	0.457143	0.315789			75
10	22	15	17	0.37037	0.3125	0.37037	0.405405	0.338983			75
0	4	52	8	0	0	0	0.928571				75
									0.296875	-0.20603	75
17	19	16	12	0.586207	0.472222	0.586207	0.457143	0.523077			76
12	12	25	15	0.444444	0.5	0.444444	0.675676	0.470588			76
1	3	53	7	0.125	0.25	0.125	0.946429	0.166667			76
									0.46875	0.0826307	76
3	19	18	24	0.111111	0.136364	0.111111	0.486486	0.122449			77
14	28	7	15	0.482759	0.333333	0.482759	0.2	0.394366			77
0	0	56	8	0		0	1				77
									0.265625	-0.316988	77
14	16	19	15	0.482759	0.466667	0.482759	0.542857	0.474576			78
10	20	17	17	0.37037	0.333333	0.37037	0.459459	0.350877			78
0	4	52	8	0	0	0	0.928571				78
									0.375	-0.0738255	78
13	14	21	16	0.448276	0.481481	0.448276	0.6	0.464286			79
0	2	54	8	0	0	0	0.964286				79
16	19	18	11	0.592593	0.457143	0.592593	0.486486	0.516129			79
									0.453125	0.047619	79
19	19	16	10	0.655172	0.5	0.655172	0.457143	0.567164			80
12	10	27	15	0.444444	0.545455	0.444444	0.72973	0.489796			80
0	4	52	8	0	0	0	0.928571				80
									0.484375	0.108108	80
15	16	21	12	0.555556	0.483871	0.555556	0.567568	0.517241			81
17	13	22	12	0.586207	0.566667	0.586207	0.628571	0.576271			81
0	3	53	8	0	0	0	0.946429				81
									0.5	0.134038	81
13	19	18	14	0.481481	0.40625	0.481481	0.486486	0.440678			82
13	18	17	16	0.448276	0.419355	0.448276	0.485714	0.433333			82
0	1	55	8	0	0	0	0.982143				82
									0.40625	-0.0460215	82
9	18	17	20	0.310345	0.333333	0.310345	0.485714	0.321429			83
0	3	53	8	0	0	0	0.946429				83
12	22	15	15	0.444444	0.352941	0.444444	0.405405	0.393443			83
									0.328125	-0.160692	83
19	26	9	10	0.655172	0.422222	0.655172	0.257143	0.513514			84
8	11	26	19	0.296296	0.421053	0.296296	0.702703	0.347826			84
0	0	56	8	0		0	1				84
									0.421875	-0.0395083	84
2	1	55	6	0.25	0.666667	0.25	0.982143	0.363636			85
12	14	23	15	0.444444	0.461538	0.444444	0.621622	0.45283			85
16	19	16	13	0.551724	0.457143	0.551724	0.457143	0.5			85
									0.46875	0.0760085	85
6	18	19	21	0.222222	0.25	0.222222	0.513514	0.235294			86
15	21	14	14	0.517241	0.416667	0.517241	0.4	0.461538			86
0	4	52	8	0	0	0	0.928571				86
									0.328125	-0.160202	86
17	20	15	12	0.586207	0.459459	0.586207	0.428571	0.515152			87
1	2	54	7	0.125	0.333333	0.125	0.964286	0.181818			87
8	16	21	19	0.296296	0.333333	0.296296	0.567568	0.313725			87
									0.40625	-0.0344534	87
9	17	20	18	0.333333	0.346154	0.333333	0.540541	0.339623			88
13	24	11	16	0.448276	0.351351	0.448276	0.314286	0.393939			88
0	1	55	8	0	0	0	0.982143				88
									0.34375	-0.162127	88
10	11	26	17	0.37037	0.47619	0.37037	0.702703	0.416667			89
19	22	13	10	0.655172	0.463415	0.655172	0.371429	0.542857			89
0	2	54	8	0	0	0	0.964286				89
									0.453125	0.0361446	89
13	24	13	14	0.481481	0.351351	0.481481	0.351351	0.40625			90
10	17	18	19	0.344828	0.37037	0.344828	0.514286	0.357143			90
0	0	56	8	0		0	1				90
									0.359375	-0.133967	90
14	21	16	13	0.518519	0.4	0.518519	0.432432	0.451613			91
12	16	19	17	0.413793	0.428571	0.413793	0.542857	0.421053			91
0	1	55	8	0	0	0	0.982143				91
									0.40625	-0.043329	91
17	18	17	12	0.586207	0.485714	0.586207	0.485714	0.53125			92
0	2	54	8	0	0	0	0.964286				92
11	16	21	16	0.407407	0.407407	0.407407	0.567568	0.407407			92
									0.4375	0.0136986	92
15	18	19	12	0.555556	0.454545	0.555556	0.513514	0.5			93
0	2	54	8	0	0	0	0.964286				93
12	17	18	17	0.413793	0.413793	0.413793	0.514286	0.413793			93
									0.421875	-0.00851789	93
11	15	22	16	0.407407	0.423077	0.407407	0.594595	0.415094			94
17	21	14	12	0.586207	0.447368	0.586207	0.4	0.507463			94
0	0	56	8	0		0	1				94
									0.4375	-0.0052356	94
18	19	16	11	0.62069	0.486486	0.62069	0.457143	0.545455			95
12	15	22	15	0.444444	0.444444	0.444444	0.594595	0.444444			95
0	0	56	8	0		0	1				95
									0.46875	0.0514385	95
15	15	22	12	0.555556	0.5	0.555556	0.594595	0.526316			96
14	17	18	15	0.482759	0.451613	0.482759	0.514286	0.466667			96
0	3	53	8	0	0	0	0.946429				96
									0.453125	0.0520525	96
14	19	16	15	0.482759	0.424242	0.482759	0.457143	0.451613			97
12	17	20	15	0.444444	0.413793	0.444444	0.540541	0.428571			97
0	2	54	8	0	0	0	0.964286				97
									0.40625	-0.0393162	97
11	17	20	16	0.407407	0.392857	0.407407	0.540541	0.4			98
16	19	16	13	0.551724	0.457143	0.551724	0.457143	0.5			98
0	1	55	8	0	0	0	0.982143				98
									0.421875	-0.0220112	98
13	21	16	14	0.481481	0.382353	0.481481	0.432432	0.42623			99
12	15	20	17	0.413793	0.444444	0.413793	0.571429	0.428571			99
0	3	53	8	0	0	0	0.946429				99
									0.390625	-0.0527204	99
15	16	19	14	0.517241	0.483871	0.517241	0.542857	0.5			100
16	15	22	11	0.592593	0.516129	0.592593	0.594595	0.551724			100
1	1	55	7	0.125	0.5	0.125	0.982143	0.2			100
									0.5	0.12628	100
14	16	19	15	0.482759	0.466667	0.482759	0.542857	0.474576			101
15	17	20	12	0.555556	0.46875	0.555556	0.540541	0.508475			101
0	2	54	8	0	0	0	0.964286				101
									0.453125	0.0451833	101
16	22	13	13	0.551724	0.421053	0.551724	0.371429	0.477612			102
0	3	53	8	0	0	0	0.946429				102
7	16	21	20	0.259259	0.304348	0.259259	0.567568	0.28			102
									0.359375	-0.117071	102
14	30	5	15	0.482759	0.318182	0.482759	0.142857	0.383562			103
4	16	21	23	0.148148	0.2	0.148148	0.567568	0.170213			103
0	0	56	8	0		0	1				103
									0.28125	-0.291228	103
19	22	13	10	0.655172	0.463415	0.655172	0.371429	0.542857			104
7	14	23	20	0.259259	0.333333	0.259259	0.621622	0.291667			104
0	2	54	8	0	0	0	0.964286				104
									0.40625	-0.0464716	104
12	25	10	17	0.413793	0.324324	0.413793	0.285714	0.363636			105
7	18	19	20	0.259259	0.28	0.259259	0.513514	0.269231			105
0	2	54	8	0	0	0	0.964286				105
									0.296875	-0.234991	105
15	22	15	12	0.555556	0.405405	0.555556	0.405405	0.46875			106
11	14	21	18	0.37931	0.44	0.37931	0.6	0.407407			106
0	2	54	8	0	0	0	0.964286				106
									0.40625	-0.0322581	106
16	21	14	13	0.551724	0.432432	0.551724	0.4	0.484848			107
9	13	24	18	0.333333	0.409091	0.333333	0.648649	0.367347			107
0	5	51	8	0	0	0	0.910714				107
									0.390625	-0.0447886	107
14	20	15	15	0.482759	0.411765	0.482759	0.428571	0.444444			108
12	14	23	15	0.444444	0.461538	0.444444	0.621622	0.45283			108
0	4	52	8	0	0	0	0.928571				108
									0.40625	-0.023569	108
12	21	16	15	0.444444	0.363636	0.444444	0.432432	0.4			109
12	18	17	17	0.413793	0.4	0.413793	0.485714	0.40678			109
0	1	55	8	0	0	0	0.982143				109
									0.375	-0.100129	109
16	22	13	13	0.551724	0.421053	0.551724	0.371429	0.477612			110
7	18	19	20	0.259259	0.28	0.259259	0.513514	0.269231			110
0	1	55	8	0	0	0	0.982143				110
									0.359375	-0.135439	110
10	11	26	17	0.37037	0.47619	0.37037	0.702703	0.416667			111
19	19	16	10	0.655172	0.5	0.655172	0.457143	0.567164			111
0	5	51	8	0	0	0	0.910714				111
									0.453125	0.0615836	111
0	2	54	8	0	0	0	0.964286				112
14	14	21	15	0.482759	0.5	0.482759	0.6	0.491228			112
16	18	19	11	0.592593	0.470588	0.592593	0.513514	0.52459			112
									0.46875	0.0740426	112
13	18	17	16	0.448276	0.419355	0.448276	0.485714	0.433333			113
14	16	21	13	0.518519	0.466667	0.518519	0.567568	0.491228			113
0	3	53	8	0	0	0	0.946429				113
									0.421875	-0.00211595	113
11	14	23	16	0.407407	0.44	0.407407	0.621622	0.423077			114
13	23	12	16	0.448276	0.361111	0.448276	0.342857	0.4			114
0	3	53	8	0	0	0	0.946429				114
									0.375	-0.0879728	114
1	0	56	7	0.125	1	0.125	1	0.222222			115
12	13	24	15	0.444444	0.48	0.444444	0.648649	0.461538			115
18	20	15	11	0.62069	0.473684	0.62069	0.428571	0.537313			115
									0.484375	0.0861099	115
11	17	20	16	0.407407	0.392857	0.407407	0.540541	0.4			116
13	19	16	16	0.448276	0.40625	0.448276	0.457143	0.42623			116
0	4	52	8	0	0	0	0.928571				116
									0.375	-0.0756303	116
10	17	20	17	0.37037	0.37037	0.37037	0.540541	0.37037			117
14	21	14	15	0.482759	0.4	0.482759	0.4	0.4375			117
1	1	55	7	0.125	0.5	0.125	0.982143	0.2			117
									0.390625	-0.0684932	117
10	13	24	17	0.37037	0.434783	0.37037	0.648649	0.4			118
18	18	17	11	0.62069	0.5	0.62069	0.485714	0.553846			118
0	5	51	8	0	0	0	0.910714				118
									0.4375	0.0363864	118
15	15	22	12	0.555556	0.5	0.555556	0.594595	0.526316			119
16	15	20	13	0.551724	0.516129	0.551724	0.571429	0.533333			119
1	2	54	7	0.125	0.333333	0.125	0.964286	0.181818			119
									0.5	0.133305	119
15	15	22	12	0.555556	0.5	0.555556	0.594595	0.526316			120
17	15	20	12	0.586207	0.53125	0.586207	0.571429	0.557377			120
0	2	54	8	0	0	0	0.964286				120
									0.5	0.125534	120
13	26	11	14	0.481481	0.333333	0.481481	0.297297	0.393939			121
9	15	20	20	0.310345	0.375	0.310345	0.571429	0.339623			121
0	1	55	8	0	0	0	0.982143				121
									0.34375	-0.149209	121
15	16	19	14	0.517241	0.483871	0.517241	0.542857	0.5			122
12	18	19	15	0.444444	0.4	0.444444	0.513514	0.421053			122
0	3	53	8	0	0	0	0.946429				122
									0.421875	-0.00211595	122
8	16	21	19	0.296296	0.333333	0.296296	0.567568	0.313725			123
16	22	13	13	0.551724	0.421053	0.551724	0.371429	0.477612			123
0	2	54	8	0	0	0	0.964286				123
									0.375	-0.0987124	123
16	15	22	11	0.592593	0.516129	0.592593	0.594595	0.551724			124
20	13	22	9	0.689655	0.606061	0.689655	0.628571	0.645161			124
0	0	56	8	0		0	1				124
									0.5625	0.221546	124
0	2	54	8	0	0	0	0.964286				125
10	16	21	17	0.37037	0.384615	0.37037	0.567568	0.377358			125
16	20	15	13	0.551724	0.444444	0.551724	0.428571	0.492308			125
									0.40625	-0.041988	125
1	1	55	7	0.125	0.5	0.125	0.982143	0.2			126
8	16	21	19	0.296296	0.333333	0.296296	0.567568	0.313725			126
15	23	12	14	0.517241	0.394737	0.517241	0.342857	0.447761			126
									0.375	-0.0987124	126
16	18	17	13	0.551724	0.470588	0.551724	0.485714	0.507937			127
13	14	23	14	0.481481	0.481481	0.481481	0.621622	0.481481			127
1	2	54	7	0.125	0.333333	0.125	0.964286	0.181818			127
									0.46875	0.0767925	127
13	20	17	14	0.481481	0.393939	0.481481	0.459459	0.433333			128
14	16	19	15	0.482759	0.466667	0.482759	0.542857	0.474576			128
0	1	55	8	0	0	0	0.982143				128
									0.421875	-0.0176193	128
0	3	53	8	0	0	0	0.946429				129
14	22	13	15	0.482759	0.388889	0.482759	0.371429	0.430769			129
10	15	22	17	0.37037	0.4	0.37037	0.594595	0.384615			129
									0.375	-0.0879728	129
13	21	14	16	0.448276	0.382353	0.448276	0.4	0.412698			130
0	4	52	8	0	0	0	0.928571				130
8	18	19	19	0.296296	0.307692	0.296296	0.513514	0.301887			130
									0.328125	-0.158249	130
7	15	22	20	0.259259	0.318182	0.259259	0.594595	0.285714			131
14	26	9	15	0.482759	0.35	0.482759	0.257143	0.405797			131
0	2	54	8	0	0	0	0.964286				131
									0.328125	-0.183147	131
15	23	12	14	0.517241	0.394737	0.517241	0.342857	0.447761			132
8	17	20	19	0.296296	0.32	0.296296	0.540541	0.307692			132
0	1	55	8	0	0	0	0.982143				132
									0.359375	-0.135439	132
14	16	21	13	0.518519	0.466667	0.518519	0.567568	0.491228			133
0	2	54	8	0	0	0	0.964286				133
15	17	18	14	0.517241	0.46875	0.517241	0.514286	0.491803			133
									0.453125	0.0435525	133
17	21	14	12	0.586207	0.447368	0.586207	0.4	0.507463			134
7	16	21	20	0.259259	0.304348	0.259259	0.567568	0.28			134
0	3	53	8	0	0	0	0.946429				134
									0.375	-0.0898255	134
6	20	17	21	0.222222	0.230769	0.222222	0.459459	0.226415			135
12	20	15	17	0.413793	0.375	0.413793	0.428571	0.393443			135
0	6	50	8	0	0	0	0.892857				135
									0.28125	-0.217535	135
0	3	53	8	0	0	0	0.946429				136
14	18	19	13	0.518519	0.4375	0.518519	0.513514	0.474576			136
15	14	21	14	0.517241	0.517241	0.517241	0.6	0.517241			136
									0.453125	0.0536544	136
15	15	20	14	0.517241	0.5	0.517241	0.571429	0.508475			137
15	19	18	12	0.555556	0.441176	0.555556	0.486486	0.491803			137
0	0	56	8	0		0	1				137
									0.46875	0.0571924	137
8	17	20	19	0.296296	0.32	0.296296	0.540541	0.307692			138
14	23	12	15	0.482759	0.378378	0.482759	0.342857	0.424242			138
0	2	54	8	0	0	0	0.964286				138
									0.34375	-0.152659	138
10	14	23	17	0.37037	0.416667	0.37037	0.621622	0.392157			139
0	7	49	8	0	0	0	0.875				139
15	18	17	14	0.517241	0.454545	0.517241	0.485714	0.483871			139
									0.390625	-0.0250513	139
9	20	17	18	0.333333	0.310345	0.333333	0.459459	0.321429			140
12	23	12	17	0.413793	0.342857	0.413793	0.342857	0.375			140
0	0	56	8	0		0	1				140
									0.328125	-0.197563	140
10	20	15	19	0.344828	0.333333	0.344828	0.428571	0.338983			141
11	22	15	16	0.407407	0.333333	0.407407	0.405405	0.366667			141
0	1	55	8	0	0	0	0.982143				141
									0.328125	-0.182639	141
8	15	22	19	0.296296	0.347826	0.296296	0.594595	0.32			142
15	22	13	14	0.517241	0.405405	0.517241	0.371429	0.454545			142
1	3	53	7	0.125	0.25	0.125	0.946429	0.166667			142
									0.375	-0.0801688	142
14	17	18	15	0.482759	0.451613	0.482759	0.514286	0.466667			143
0	3	53	8	0	0	0	0.946429				143
14	16	21	13	0.518519	0.466667	0.518519	0.567568	0.491228			143
									0.4375	0.0249683	143
8	21	16	19	0.296296	0.275862	0.296296	0.432432	0.285714			144
12	20	15	17	0.413793	0.375	0.413793	0.428571	0.393443			144
0	3	53	8	0	0	0	0.946429				144
									0.3125	-0.192715	144
15	18	17	14	0.517241	0.454545	0.517241	0.485714	0.483871			145
14	15	22	13	0.518519	0.482759	0.518519	0.594595	0.5			145
0	2	54	8	0	0	0	0.964286				145
									0.453125	0.042735	145
17	19	16	12	0.586207	0.472222	0.586207	0.457143	0.523077			146
12	15	22	15	0.444444	0.444444	0.444444	0.594595	0.444444			146
0	1	55	8	0	0	0	0.982143				146
									0.453125	0.0323974	146
18	16	19	11	0.62069	0.529412	0.62069	0.542857	0.571429			147
0	1	55	8	0	0	0	0.982143				147
14	15	22	13	0.518519	0.482759	0.518519	0.594595	0.5			147
									0.5	0.116861	147
11	14	23	16	0.407407	0.44	0.407407	0.621622	0.423077			148
18	17	18	11	0.62069	0.514286	0.62069	0.514286	0.5625			148
1	3	53	7	0.125	0.25	0.125	0.946429	0.166667			148
									0.46875	0.0834035	148
13	21	16	14	0.481481	0.382353	0.481481	0.432432	0.42623			149
12	16	19	17	0.413793	0.428571	0.413793	0.542857	0.421053			149
0	2	54	8	0	0	0	0.964286				149
									0.390625	-0.0621277	149
15	11	24	14	0.517241	0.576923	0.517241	0.685714	0.545455			150
13	17	20	14	0.481481	0.433333	0.481481	0.540541	0.45614			150
0	8	48	8	0	0	0	0.857143				150
									0.4375	0.0664506	150
9	20	17	18	0.333333	0.310345	0.333333	0.459459	0.321429			151
14	20	15	15	0.482759	0.411765	0.482759	0.428571	0.444444			151
0	1	55	8	0	0	0	0.982143				151
									0.359375	-0.131522	151
15	17	20	12	0.555556	0.46875	0.555556	0.540541	0.508475			152
0	2	54	8	0	0	0	0.964286				152
14	16	19	15	0.482759	0.466667	0.482759	0.542857	0.474576			152
									0.453125	0.0451833	152
10	24	11	19	0.344828	0.294118	0.344828	0.314286	0.31746			153
6	24	13	21	0.222222	0.2	0.222222	0.351351	0.210526			153
0	0	56	8	0		0	1				153
									0.25	-0.335652	153
2	2	54	6	0.25	0.5	0.25	0.964286	0.333333			154
12	16	21	15	0.444444	0.428571	0.444444	0.567568	0.436364			154
16	16	19	13	0.551724	0.5	0.551724	0.542857	0.52459			154
									0.46875	0.0857143	154
8	20	17	19	0.296296	0.285714	0.296296	0.459459	0.290909			155
0	1	55	8	0	0	0	0.982143				155
12	23	12	17	0.413793	0.342857	0.413793	0.342857	0.375			155
									0.3125	-0.215365	155
10	19	18	17	0.37037	0.344828	0.37037	0.486486	0.357143			156
11	20	15	18	0.37931	0.354839	0.37931	0.428571	0.366667			156
1	3	53	7	0.125	0.25	0.125	0.946429	0.166667			156
									0.34375	-0.128463	156
12	14	23	15	0.444444	0.461538	0.444444	0.621622	0.45283			157
18	18	17	11	0.62069	0.5	0.62069	0.485714	0.553846			157
1	1	55	7	0.125	0.5	0.125	0.982143	0.2			157
									0.484375	0.0951157	157
15	13	24	12	0.555556	0.535714	0.555556	0.648649	0.545455			158
15	19	16	14	0.517241	0.441176	0.517241	0.457143	0.47619			158
0	2	54	8	0	0	0	0.964286				158
									0.46875	0.06929	158
15	17	18	14	0.517241	0.46875	0.517241	0.514286	0.491803			159
11	18	19	16	0.407407	0.37931	0.407407	0.513514	0.392857			159
0	3	53	8	0	0	0	0.946429				159
									0.40625	-0.030072	159
0	2	54	8	0	0	0	0.964286				160
14	12	23	15	0.482759	0.538462	0.482759	0.657143	0.509091			160
17	19	18	10	0.62963	0.472222	0.62963	0.486486	0.539683			160
									0.484375	0.102804	160
22	16	19	7	0.758621	0.578947	0.758621	0.542857	0.656716			161
14	6	31	13	0.518519	0.7	0.518519	0.837838	0.595745			161
0	6	50	8	0	0	0	0.892857				161
									0.5625	0.255195	161
18	14	21	11	0.62069	0.5625	0.62069	0.6	0.590164			162
14	15	22	13	0.518519	0.482759	0.518519	0.594595	0.5			162
0	3	53	8	0	0	0	0.946429				162
									0.5	0.132571	162
16	14	23	11	0.592593	0.533333	0.592593	0.621622	0.561404			163
16	14	21	13	0.551724	0.533333	0.551724	0.6	0.542373			163
1	3	53	7	0.125	0.25	0.125	0.946429	0.166667			163
									0.515625	0.167785	163
8	24	13	19	0.296296	0.25	0.296296	0.351351	0.271186			164
11	19	16	18	0.37931	0.366667	0.37931	0.457143	0.372881			164
0	2	54	8	0	0	0	0.964286				164
									0.296875	-0.227621	164
12	19	18	15	0.444444	0.387097	0.444444	0.486486	0.413793			165
15	17	18	14	0.517241	0.46875	0.517241	0.514286	0.491803			165
0	1	55	8	0	0	0	0.982143				165
									0.421875	-0.0193715	165
13	17	18	16	0.448276	0.433333	0.448276	0.514286	0.440678			166
13	17	20	14	0.481481	0.433333	0.481481	0.540541	0.45614			166
0	4	52	8	0	0	0	0.928571				166
									0.40625	-0.0201342	166
0	1	55	8	0	0	0	0.982143				167
13	25	10	16	0.448276	0.342105	0.448276	0.285714	0.38806			167
5	20	17	22	0.185185	0.2	0.185185	0.459459	0.192308			167
									0.28125	-0.273907	167
9	18	19	18	0.333333	0.333333	0.333333	0.513514	0.333333			168
13	23	12	16	0.448276	0.361111	0.448276	0.342857	0.4			168
0	1	55	8	0	0	0	0.982143				168
									0.34375	-0.161123	168
15	20	15	14	0.517241	0.428571	0.517241	0.428571	0.46875			169
10	16	21	17	0.37037	0.384615	0.37037	0.567568	0.377358			169
0	3	53	8	0	0	0	0.946429				169
									0.390625	-0.0598726	169
16	17	18	13	0.551724	0.484848	0.551724	0.514286	0.516129			170
11	19	18	16	0.407407	0.366667	0.407407	0.486486	0.385965			170
0	1	55	8	0	0	0	0.982143				170
									0.421875	-0.0202499	170
9	20	15	20	0.310345	0.310345	0.310345	0.428571	0.310345			171
11	22	15	16	0.407407	0.333333	0.407407	0.405405	0.366667			171
0	2	54	8	0	0	0	0.964286				171
									0.3125	-0.199319	171
0	3	53	8	0	0	0	0.946429				172
9	19	16	20	0.310345	0.321429	0.310345	0.457143	0.315789			172
9	24	13	18	0.333333	0.272727	0.333333	0.351351	0.3			172
									0.28125	-0.242718	172
16	15	20	13	0.551724	0.516129	0.551724	0.571429	0.533333			173
0	3	53	8	0	0	0	0.946429				173
16	14	23	11	0.592593	0.533333	0.592593	0.621622	0.561404			173
									0.5	0.133305	173
20	16	19	9	0.689655	0.555556	0.689655	0.542857	0.615385			174
13	13	24	14	0.481481	0.5	0.481481	0.648649	0.490566			174
0	2	54	8	0	0	0	0.964286				174
									0.515625	0.149957	174
12	19	18	15	0.444444	0.387097	0.444444	0.486486	0.413793			175
15	18	17	14	0.517241	0.454545	0.517241	0.485714	0.483871			175
0	0	56	8	0		0	1				175
									0.421875	-0.0286707	175
17	14	21	12	0.586207	0.548387	0.586207	0.6	0.566667			176
0	3	53	8	0	0	0	0.946429				176
16	14	23	11	0.592593	0.533333	0.592593	0.621622	0.561404			176
									0.515625	0.160389	176
13	19	16	16	0.448276	0.40625	0.448276	0.457143	0.42623			177
12	20	17	15	0.444444	0.375	0.444444	0.459459	0.40678			177
0	0	56	8	0		0	1				177
									0.390625	-0.0833333	177
13	23	12	16	0.448276	0.361111	0.448276	0.342857	0.4			178
6	21	16	21	0.222222	0.222222	0.222222	0.432432	0.222222			178
0	1	55	8	0	0	0	0.982143				178
									0.296875	-0.24406	178
10	24	13	17	0.37037	0.294118	0.37037	0.351351	0.327869			179
11	17	18	18	0.37931	0.392857	0.37931	0.514286	0.385965			179
0	2	54	8	0	0	0	0.964286				179
									0.328125	-0.171064	179
16	19	16	13	0.551724	0.457143	0.551724	0.457143	0.5			180
9	17	20	18	0.333333	0.346154	0.333333	0.540541	0.339623			180
0	3	53	8	0	0	0	0.946429				180
									0.390625	-0.0598726	180
1	1	55	7	0.125	0.5	0.125	0.982143	0.2			181
13	21	16	14	0.481481	0.382353	0.481481	0.432432	0.42623			181
13	15	20	16	0.448276	0.464286	0.448276	0.571429	0.45614			181
									0.421875	-0.00765957	181
10	15	22	17	0.37037	0.4	0.37037	0.594595	0.384615			182
17	19	16	12	0.586207	0.472222	0.586207	0.457143	0.523077			182
1	2	54	7	0.125	0.333333	0.125	0.964286	0.181818			182
									0.4375	0.0208245	182
15	22	13	14	0.517241	0.405405	0.517241	0.371429	0.454545			183
9	18	19	18	0.333333	0.333333	0.333333	0.513514	0.333333			183
0	0	56	8	0		0	1				183
									0.375	-0.115955	183
2	3	53	6	0.25	0.4	0.25	0.946429	0.307692			184
17	15	20	12	0.586207	0.53125	0.586207	0.571429	0.557377			184
15	12	25	12	0.555556	0.555556	0.555556	0.675676	0.555556			184
									0.53125	0.199667	184
12	18	17	17	0.413793	0.4	0.413793	0.485714	0.40678			185
0	1	55	8	0	0	0	0.982143				185
14	19	18	13	0.518519	0.424242	0.518519	0.486486	0.466667			185
									0.40625	-0.0451225	185
16	20	15	13	0.551724	0.444444	0.551724	0.428571	0.492308			186
11	16	21	16	0.407407	0.407407	0.407407	0.567568	0.407407			186
1	0	56	7	0.125	1	0.125	1	0.222222			186
									0.4375	0.00475162	186
16	14	23	11	0.592593	0.533333	0.592593	0.621622	0.561404			187
17	14	21	12	0.586207	0.548387	0.586207	0.6	0.566667			187
0	3	53	8	0	0	0	0.946429				187
									0.515625	0.160389	187
9	20	17	18	0.333333	0.310345	0.333333	0.459459	0.321429			188
11	21	14	18	0.37931	0.34375	0.37931	0.4	0.360656			188
0	3	53	8	0	0	0	0.946429				188
									0.3125	-0.192715	188
17	15	20	12	0.586207	0.53125	0.586207	0.571429	0.557377			189
0	3	53	8	0	0	0	0.946429				189
12	17	20	15	0.444444	0.413793	0.444444	0.540541	0.428571			189
									0.453125	0.0512495	189
12	19	16	17	0.413793	0.387097	0.413793	0.457143	0.4			190
11	18	19	16	0.407407	0.37931	0.407407	0.513514	0.392857			190
0	4	52	8	0	0	0	0.928571				190
									0.359375	-0.101595	190
15	21	14	14	0.517241	0.416667	0.517241	0.4	0.461538			191
9	18	19	18	0.333333	0.333333	0.333333	0.513514	0.333333			191
0	1	55	8	0	0	0	0.982143				191
									0.375	-0.105832	191
16	14	21	13	0.551724	0.533333	0.551724	0.6	0.542373			192
13	18	19	14	0.481481	0.419355	0.481481	0.513514	0.448276			192
1	2	54	7	0.125	0.333333	0.125	0.964286	0.181818			192
									0.46875	0.0799154	192
0	1	55	8	0	0	0	0.982143				193
18	19	16	11	0.62069	0.486486	0.62069	0.457143	0.545455			193
11	15	22	16	0.407407	0.423077	0.407407	0.594595	0.415094			193
									0.453125	0.0315607	193
21	10	25	8	0.724138	0.677419	0.724138	0.714286	0.7			194
16	14	23	11	0.592593	0.533333	0.592593	0.621622	0.561404			194
0	3	53	8	0	0	0	0.946429				194
									0.578125	0.268726	194
12	16	21	15	0.444444	0.428571	0.444444	0.567568	0.436364			195
16	19	16	13	0.551724	0.457143	0.551724	0.457143	0.5			195
0	1	55	8	0	0	0	0.982143				195
									0.4375	0.0056107	195
10	16	21	17	0.37037	0.384615	0.37037	0.567568	0.377358			196
13	22	13	16	0.448276	0.371429	0.448276	0.371429	0.40625			196
1	2	54	7	0.125	0.333333	0.125	0.964286	0.181818			196
									0.375	-0.0870488	196
7	17	20	20	0.259259	0.291667	0.259259	0.540541	0.27451			197
15	18	17	14	0.517241	0.454545	0.517241	0.485714	0.483871			197
0	7	49	8	0	0	0	0.875				197
									0.34375	-0.103901	197
16	20	15	13	0.551724	0.444444	0.551724	0.428571	0.492308			198
0	3	53	8	0	0	0	0.946429				198
10	15	22	17	0.37037	0.4	0.37037	0.594595	0.384615			198
									0.40625	-0.0335742	198
15	21	14	14	0.517241	0.416667	0.517241	0.4	0.461538			199
10	17	20	17	0.37037	0.37037	0.37037	0.540541	0.37037			199
0	1	55	8	0	0	0	0.982143				199
									0.390625	-0.0781857	199
0	1	55	8	0	0	0	0.982143				200
15	23	12	14	0.517241	0.394737	0.517241	0.342857	0.447761			200
7	18	19	20	0.259259	0.28	0.259259	0.513514	0.269231			200
									0.34375	-0.163133	200
12	18	17	17	0.413793	0.4	0.413793	0.485714	0.40678			201
0	3	53	8	0	0	0	0.946429				201
10	21	16	17	0.37037	0.322581	0.37037	0.432432	0.344828			201
									0.34375	-0.136575	201
10	22	13	19	0.344828	0.3125	0.344828	0.371429	0.327869			202
11	21	16	16	0.407407	0.34375	0.407407	0.432432	0.372881			202
0	0	56	8	0		0	1				202
									0.328125	-0.194444	202
16	16	19	13	0.551724	0.5	0.551724	0.542857	0.52459			203
0	3	53	8	0	0	0	0.946429				203
13	16	21	14	0.481481	0.448276	0.481481	0.567568	0.464286			203
									0.453125	0.0512495	203
15	14	23	12	0.555556	0.517241	0.555556	0.621622	0.535714			204
17	16	19	12	0.586207	0.515152	0.586207	0.542857	0.548387			204
0	2	54	8	0	0	0	0.964286				204
									0.5	0.124786	204
16	24	11	13	0.551724	0.4	0.551724	0.314286	0.463768			205
8	15	22	19	0.296296	0.347826	0.296296	0.594595	0.32			205
0	1	55	8	0	0	0	0.982143				205
									0.375	-0.109666	205
0	2	54	8	0	0	0	0.964286				206
16	17	18	13	0.551724	0.484848	0.551724	0.514286	0.516129			206
12	17	20	15	0.444444	0.413793	0.444444	0.540541	0.428571			206
									0.4375	0.0153846	206
13	17	20	14	0.481481	0.433333	0.481481	0.540541	0.45614			207
16	13	22	13	0.551724	0.551724	0.551724	0.628571	0.551724			207
1	4	52	7	0.125	0.2	0.125	0.928571	0.153846			207
									0.46875	0.0952183	207
12	13	24	15	0.444444	0.48	0.444444	0.648649	0.461538			208
16	18	17	13	0.551724	0.470588	0.551724	0.485714	0.507937			208
1	4	52	7	0.125	0.2	0.125	0.928571	0.153846			208
									0.453125	0.0647182	208
0	1	55	8	0	0	0	0.982143				209
16	21	14	13	0.551724	0.432432	0.551724	0.4	0.484848			209
9	17	20	18	0.333333	0.346154	0.333333	0.540541	0.339623			209
									0.390625	-0.079118	209
17	14	23	10	0.62963	0.548387	0.62963	0.621622	0.586207			210
17	16	19	12	0.586207	0.515152	0.586207	0.542857	0.548387			210
0	0	56	8	0		0	1				210
									0.53125	0.165943	210
20	18	17	9	0.689655	0.526316	0.689655	0.485714	0.597015			211
13	12	25	14	0.481481	0.52	0.481481	0.675676	0.5			211
0	1	55	8	0	0	0	0.982143				211
									0.515625	0.141497	211
12	19	16	17	0.413793	0.387097	0.413793	0.457143	0.4			212
11	20	17	16	0.407407	0.354839	0.407407	0.459459	0.37931			212
0	2	54	8	0	0	0	0.964286				212
									0.359375	-0.119454	212
14	13	24	13	0.518519	0.518519	0.518519	0.648649	0.518519			213
14	18	17	15	0.482759	0.4375	0.482759	0.485714	0.459016			213
0	5	51	8	0	0	0	0.910714				213
									0.4375	0.0395998	213
0	2	54	8	0	0	0	0.964286				214
9	18	17	20	0.310345	0.333333	0.310345	0.485714	0.321429			214
10	25	12	17	0.37037	0.285714	0.37037	0.324324	0.322581			214
									0.296875	-0.22449	214
17	19	16	12	0.586207	0.472222	0.586207	0.457143	0.523077			215
10	17	20	17	0.37037	0.37037	0.37037	0.540541	0.37037			215
1	0	56	7	0.125	1	0.125	1	0.222222			215
									0.4375	0.00475162	215
13	16	21	14	0.481481	0.448276	0.481481	0.567568	0.464286			216
19	14	21	10	0.655172	0.575758	0.655172	0.6	0.612903			216
0	2	54	8	0	0	0	0.964286				216
									0.5	0.124786	216
8	19	18	19	0.296296	0.296296	0.296296	0.486486	0.296296			217
15	20	15	14	0.517241	0.428571	0.517241	0.428571	0.46875			217
1	1	55	7	0.125	0.5	0.125	0.982143	0.2			217
									0.375	-0.0958904	217
7	21	16	20	0.259259	0.25	0.259259	0.432432	0.254545			218
0	1	55	8	0	0	0	0.982143				218
11	24	11	18	0.37931	0.314286	0.37931	0.314286	0.34375			218
									0.28125	-0.270609	218
11	19	18	16	0.407407	0.366667	0.407407	0.486486	0.385965			219
13	19	16	16	0.448276	0.40625	0.448276	0.457143	0.42623			219
0	2	54	8	0	0	0	0.964286				219
									0.375	-0.0930828	219
10	15	22	17	0.37037	0.4	0.37037	0.594595	0.384615			220
0	3	53	8	0	0	0	0.946429				220
15	21	14	14	0.517241	0.416667	0.517241	0.4	0.461538			220
									0.390625	-0.0607735	220
15	19	18	12	0.555556	0.441176	0.555556	0.486486	0.491803			221
14	16	19	15	0.482759	0.466667	0.482759	0.542857	0.474576			221
0	0	56	8	0		0	1				221
									0.453125	0.0294627	221
11	23	14	16	0.407407	0.323529	0.407407	0.378378	0.360656			222
10	19	16	19	0.344828	0.344828	0.344828	0.457143	0.344828			222
0	1	55	8	0	0	0	0.982143				222
									0.328125	-0.181623	222
15	16	19	14	0.517241	0.483871	0.517241	0.542857	0.5			223
10	19	18	17	0.37037	0.344828	0.37037	0.486486	0.357143			223
0	4	52	8	0	0	0	0.928571				223
									0.390625	-0.0478589	223
12	21	14	17	0.413793	0.363636	0.413793	0.4	0.387097			224
0	2	54	8	0	0	0	0.964286				224
10	19	18	17	0.37037	0.344828	0.37037	0.486486	0.357143			224
									0.34375	-0.148718	224
14	23	12	15	0.482759	0.378378	0.482759	0.342857	0.424242			225
8	16	21	19	0.296296	0.333333	0.296296	0.567568	0.313725			225
0	3	53	8	0	0	0	0.946429				225
									0.34375	-0.143343	225
10	19	18	17	0.37037	0.344828	0.37037	0.486486	0.357143			226
14	20	15	15	0.482759	0.411765	0.482759	0.428571	0.444444			226
0	1	55	8	0	0	0	0.982143				226
									0.375	-0.103924	226
16	17	20	11	0.592593	0.484848	0.592593	0.540541	0.533333			227
15	13	22	14	0.517241	0.535714	0.517241	0.628571	0.526316			227
1	2	54	7	0.125	0.333333	0.125	0.964286	0.181818			227
									0.5	0.1355	227
16	17	18	13	0.551724	0.484848	0.551724	0.514286	0.516129			228
12	17	20	15	0.444444	0.413793	0.444444	0.540541	0.428571			228
0	2	54	8	0	0	0	0.964286				228
									0.4375	0.0153846	228
0	1	55	8	0	0	0	0.982143				229
14	16	21	13	0.518519	0.466667	0.518519	0.567568	0.491228			229
13	20	15	16	0.448276	0.393939	0.448276	0.428571	0.419355			229
									0.421875	-0.0202499	229
14	21	14	15	0.482759	0.4	0.482759	0.4	0.4375			230
9	18	19	18	0.333333	0.333333	0.333333	0.513514	0.333333			230
0	2	54	8	0	0	0	0.964286				230
									0.359375	-0.123288	230
10	13	24	17	0.37037	0.434783	0.37037	0.648649	0.4			231
1	2	54	7	0.125	0.333333	0.125	0.964286	0.181818			231
16	22	13	13	0.551724	0.421053	0.551724	0.371429	0.477612			231
									0.421875	-0.00808855	231
4	2	54	4	0.5	0.666667	0.5	0.964286	0.571429			232
17	16	19	12	0.586207	0.515152	0.586207	0.542857	0.548387			232
12	13	24	15	0.444444	0.48	0.444444	0.648649	0.461538			232
									0.515625	0.178808	232
11	22	15	16	0.407407	0.333333	0.407407	0.405405	0.366667			233
11	18	17	18	0.37931	0.37931	0.37931	0.485714	0.37931			233
0	2	54	8	0	0	0	0.964286				233
									0.34375	-0.144804	233
16	20	15	13	0.551724	0.444444	0.551724	0.428571	0.492308			234
11	14	23	16	0.407407	0.44	0.407407	0.621622	0.423077			234
0	3	53	8	0	0	0	0.946429				234
									0.421875	-0.00637484	234
1	1	55	7	0.125	0.5	0.125	0.982143	0.2			235
9	20	17	18	0.333333	0.310345	0.333333	0.459459	0.321429			235
11	22	13	18	0.37931	0.333333	0.37931	0.371429	0.354839			235
									0.328125	-0.176068	235
19	19	16	10	0.655172	0.5	0.655172	0.457143	0.567164			236
12	12	25	15	0.444444	0.5	0.444444	0.675676	0.470588			236
0	2	54	8	0	0	0	0.964286				236
									0.484375	0.0935622	236
15	18	17	14	0.517241	0.454545	0.517241	0.485714	0.483871			237
11	18	19	16	0.407407	0.37931	0.407407	0.513514	0.392857			237
0	2	54	8	0	0	0	0.964286				237
									0.40625	-0.0393162	237
10	13	24	17	0.37037	0.434783	0.37037	0.648649	0.4			238
19	18	17	10	0.655172	0.513514	0.655172	0.485714	0.575758			238
1	3	53	7	0.125	0.25	0.125	0.946429	0.166667			238
									0.46875	0.0818565	238
18	13	22	11	0.62069	0.580645	0.62069	0.628571	0.6			239
0	2	54	8	0	0	0	0.964286				239
18	13	24	9	0.666667	0.580645	0.666667	0.648649	0.62069			239
									0.5625	0.235495	239
14	10	27	13	0.518519	0.583333	0.518519	0.72973	0.54902			240
1	3	53	7	0.125	0.25	0.125	0.946429	0.166667			240
17	19	16	12	0.586207	0.472222	0.586207	0.457143	0.523077			240
									0.5	0.136594	240
13	18	19	14	0.481481	0.419355	0.481481	0.513514	0.448276			241
14	18	17	15	0.482759	0.4375	0.482759	0.485714	0.459016			241
0	1	55	8	0	0	0	0.982143				241
									0.421875	-0.0193715	241
13	14	21	16	0.448276	0.481481	0.448276	0.6	0.464286			242
1	1	55	7	0.125	0.5	0.125	0.982143	0.2			242
13	22	15	14	0.481481	0.371429	0.481481	0.405405	0.419355			242
									0.421875	-0.00680272	242
12	13	24	15	0.444444	0.48	0.444444	0.648649	0.461538			243
1	2	54	7	0.125	0.333333	0.125	0.964286	0.181818			243
19	17	18	10	0.655172	0.527778	0.655172	0.514286	0.584615			243
									0.5	0.129622	243
14	15	22	13	0.518519	0.482759	0.518519	0.594595	0.5			244
0	2	54	8	0	0	0	0.964286				244
17	16	19	12	0.586207	0.515152	0.586207	0.542857	0.548387			244
									0.484375	0.0974359	244
14	14	21	15	0.482759	0.5	0.482759	0.6	0.491228			245
14	20	17	13	0.518519	0.411765	0.518519	0.459459	0.459016			245
0	2	54	8	0	0	0	0.964286				245
									0.4375	0.0195745	245
14	19	16	15	0.482759	0.424242	0.482759	0.457143	0.451613			246
1	2	54	7	0.125	0.333333	0.125	0.964286	0.181818			246
11	17	20	16	0.407407	0.392857	0.407407	0.540541	0.4			246
									0.40625	-0.0309453	246
10	17	20	17	0.37037	0.37037	0.37037	0.540541	0.37037			247
14	22	13	15	0.482759	0.388889	0.482759	0.371429	0.430769			247
1	0	56	7	0.125	1	0.125	1	0.222222			247
									0.390625	-0.0781857	247
14	18	17	15	0.482759	0.4375	0.482759	0.485714	0.459016			248
1	0	56	7	0.125	1	0.125	1	0.222222			248
15	16	21	12	0.555556	0.483871	0.555556	0.567568	0.517241			248
									0.46875	0.0632802	248
17	18	17	12	0.586207	0.485714	0.586207	0.485714	0.53125			249
14	14	23	13	0.518519	0.5	0.518519	0.621622	0.509091			249
0	1	55	8	0	0	0	0.982143				249
									0.484375	0.0884765	249
13	20	15	16	0.448276	0.393939	0.448276	0.428571	0.419355			250
12	19	18	15	0.444444	0.387097	0.444444	0.486486	0.413793			250
0	0	56	8	0		0	1				250
									0.390625	-0.0842745	250
12	20	15	17	0.413793	0.375	0.413793	0.428571	0.393443			251
11	19	18	16	0.407407	0.366667	0.407407	0.486486	0.385965			251
0	2	54	8	0	0	0	0.964286				251
									0.359375	-0.12041	251
14	16	19	15	0.482759	0.466667	0.482759	0.542857	0.474576			252
14	17	20	13	0.518519	0.451613	0.518519	0.540541	0.482759			252
1	2	54	7	0.125	0.333333	0.125	0.964286	0.181818			252
									0.453125	0.0528541	252
11	14	23	16	0.407407	0.44	0.407407	0.621622	0.423077			253
17	20	15	12	0.586207	0.459459	0.586207	0.428571	0.515152			253
1	1	55	7	0.125	0.5	0.125	0.982143	0.2			253
									0.453125	0.0394511	253
14	15	20	15	0.482759	0.482759	0.482759	0.571429	0.482759			254
0	3	53	8	0	0	0	0.946429				254
16	16	21	11	0.592593	0.5	0.592593	0.567568	0.542373			254
									0.46875	0.0806929	254
15	17	20	12	0.555556	0.46875	0.555556	0.540541	0.508475			255
16	16	19	13	0.551724	0.5	0.551724	0.542857	0.52459			255
0	0	56	8	0		0	1				255
									0.484375	0.0833333	255
7	22	15	20	0.259259	0.241379	0.259259	0.405405	0.25			256
14	19	16	15	0.482759	0.424242	0.482759	0.457143	0.451613			256
0	2	54	8	0	0	0	0.964286				256
									0.328125	-0.176068	256
12	19	18	15	0.444444	0.387097	0.444444	0.486486	0.413793			257
15	16	19	14	0.517241	0.483871	0.517241	0.542857	0.5			257
1	1	55	7	0.125	0.5	0.125	0.982143	0.2			257
									0.4375	0.0170648	257
14	21	16	13	0.518519	0.4	0.518519	0.432432	0.451613			258
0	1	55	8	0	0	0	0.982143				258
14	14	21	15	0.482759	0.5	0.482759	0.6	0.491228			258
									0.4375	0.011583	258
21	9	28	6	0.777778	0.7	0.777778	0.756757	0.736842			259
0	2	54	8	0	0	0	0.964286				259
21	11	24	8	0.724138	0.65625	0.724138	0.685714	0.688525			259
									0.65625	0.398804	259
12	17	20	15	0.444444	0.413793	0.444444	0.540541	0.428571			260
16	18	17	13	0.551724	0.470588	0.551724	0.485714	0.507937			260
1	0	56	7	0.125	1	0.125	1	0.222222			260
									0.453125	0.0340664	260
0	4	52	8	0	0	0	0.928571				261
10	20	15	19	0.344828	0.333333	0.344828	0.428571	0.338983			261
12	18	19	15	0.444444	0.4	0.444444	0.513514	0.421053			261
									0.34375	-0.127517	261
16	15	22	11	0.592593	0.516129	0.592593	0.594595	0.551724			262
17	15	20	12	0.586207	0.53125	0.586207	0.571429	0.557377			262
1	0	56	7	0.125	1	0.125	1	0.222222			262
									0.53125	0.173483	262
16	20	15	13	0.551724	0.444444	0.551724	0.428571	0.492308			263
11	15	22	16	0.407407	0.423077	0.407407	0.594595	0.415094			263
0	2	54	8	0	0	0	0.964286				263
									0.421875	-0.0145673	263
17	18	17	12	0.586207	0.485714	0.586207	0.485714	0.53125			264
12	15	22	15	0.444444	0.444444	0.444444	0.594595	0.444444			264
0	2	54	8	0	0	0	0.964286				264
									0.453125	0.0410959	264
16	16	19	13	0.551724	0.5	0.551724	0.542857	0.52459			265
16	14	23	11	0.592593	0.533333	0.592593	0.621622	0.561404			265
0	2	54	8	0	0	0	0.964286				265
									0.5	0.125534	265
9	18	19	18	0.333333	0.333333	0.333333	0.513514	0.333333			266
13	22	13	16	0.448276	0.371429	0.448276	0.371429	0.40625			266
0	2	54	8	0	0	0	0.964286				266
									0.34375	-0.150685	266
13	19	16	16	0.448276	0.40625	0.448276	0.457143	0.42623			267
0	4	52	8	0	0	0	0.928571				267
12	16	21	15	0.444444	0.428571	0.444444	0.567568	0.436364			267
									0.390625	-0.0487395	267
7	17	20	20	0.259259	0.291667	0.259259	0.540541	0.27451			268
16	23	12	13	0.551724	0.410256	0.551724	0.342857	0.470588			268
0	1	55	8	0	0	0	0.982143				268
									0.359375	-0.136423	268
20	18	17	9	0.689655	0.526316	0.689655	0.485714	0.597015			269
13	12	25	14	0.481481	0.52	0.481481	0.675676	0.5			269
0	1	55	8	0	0	0	0.982143				269
									0.515625	0.141497	269
10	18	17	19	0.344828	0.357143	0.344828	0.485714	0.350877			270
12	21	16	15	0.444444	0.363636	0.444444	0.432432	0.4			270
2	1	55	6	0.25	0.666667	0.25	0.982143	0.363636			270
									0.375	-0.0806247	270
9	19	18	18	0.333333	0.321429	0.333333	0.486486	0.327273			271
13	22	13	16	0.448276	0.371429	0.448276	0.371429	0.40625			271
0	1	55	8	0	0	0	0.982143				271
									0.34375	-0.160121	271
0	4	52	8	0	0	0	0.928571				272
11	21	14	18	0.37931	0.34375	0.37931	0.4	0.360656			272
8	20	17	19	0.296296	0.285714	0.296296	0.459459	0.290909			272
									0.296875	-0.210084	272
17	15	20	12	0.586207	0.53125	0.586207	0.571429	0.557377			273
17	11	26	10	0.62963	0.607143	0.62963	0.702703	0.618182			273
0	4	52	8	0	0	0	0.928571				273
									0.53125	0.193277	273
16	21	14	13	0.551724	0.432432	0.551724	0.4	0.484848			274
0	2	54	8	0	0	0	0.964286				274
12	13	24	15	0.444444	0.48	0.444444	0.648649	0.461538			274
									0.4375	0.0120069	274
19	16	19	10	0.655172	0.542857	0.655172	0.542857	0.59375			275
10	16	21	17	0.37037	0.384615	0.37037	0.567568	0.377358			275
0	3	53	8	0	0	0	0.946429				275
									0.453125	0.0488323	275
18	17	20	9	0.666667	0.514286	0.666667	0.540541	0.580645			276
12	16	19	17	0.413793	0.428571	0.413793	0.542857	0.421053			276
0	1	55	8	0	0	0	0.982143				276
									0.46875	0.0664951	276
0	2	54	8	0	0	0	0.964286				277
15	16	21	12	0.555556	0.483871	0.555556	0.567568	0.517241			277
18	13	22	11	0.62069	0.580645	0.62069	0.628571	0.6			277
									0.515625	0.153584	277
11	13	24	16	0.407407	0.458333	0.407407	0.648649	0.431373			278
18	18	17	11	0.62069	0.5	0.62069	0.485714	0.553846			278
0	4	52	8	0	0	0	0.928571				278
									0.453125	0.0556492	278
0	2	54	8	0	0	0	0.964286				279
10	26	11	17	0.37037	0.277778	0.37037	0.297297	0.31746			279
9	17	18	20	0.310345	0.346154	0.310345	0.514286	0.327273			279
									0.296875	-0.223449	279
11	15	20	18	0.37931	0.423077	0.37931	0.571429	0.4			280
15	21	16	12	0.555556	0.416667	0.555556	0.432432	0.47619			280
1	1	55	7	0.125	0.5	0.125	0.982143	0.2			280
									0.421875	-0.00594732	280
15	14	23	12	0.555556	0.517241	0.555556	0.621622	0.535714			281
20	14	21	9	0.689655	0.588235	0.689655	0.6	0.634921			281
0	1	55	8	0	0	0	0.982143				281
									0.546875	0.199655	281
11	18	19	16	0.407407	0.37931	0.407407	0.513514	0.392857			282
13	21	14	16	0.448276	0.382353	0.448276	0.4	0.412698			282
0	1	55	8	0	0	0	0.982143				282
									0.375	-0.103924	282
0	1	55	8	0	0	0	0.982143				283
14	19	16	15	0.482759	0.424242	0.482759	0.457143	0.451613			283
11	19	18	16	0.407407	0.366667	0.407407	0.486486	0.385965			283
									0.390625	-0.0753985	283
11	12	25	16	0.407407	0.478261	0.407407	0.675676	0.44			284
14	21	14	15	0.482759	0.4	0.482759	0.4	0.4375			284
1	5	51	7	0.125	0.166667	0.125	0.910714	0.142857			284
									0.40625	-0.00829187	284
0	3	53	8	0	0	0	0.946429				285
14	15	22	13	0.518519	0.482759	0.518519	0.594595	0.5			285
15	17	18	14	0.517241	0.46875	0.517241	0.514286	0.491803			285
									0.453125	0.0512495	285
0	4	52	8	0	0	0	0.928571				286
14	19	16	15	0.482759	0.424242	0.482759	0.457143	0.451613			286
13	14	23	14	0.481481	0.481481	0.481481	0.621622	0.481481			286
									0.421875	0.00420521	286
13	17	20	14	0.481481	0.433333	0.481481	0.540541	0.45614			287
16	18	17	13	0.551724	0.470588	0.551724	0.485714	0.507937			287
0	0	56	8	0		0	1				287
									0.453125	0.026087	287
14	19	16	15	0.482759	0.424242	0.482759	0.457143	0.451613			288
0	2	54	8	0	0	0	0.964286				288
12	17	20	15	0.444444	0.413793	0.444444	0.540541	0.428571			288
									0.40625	-0.0393162	288
14	18	17	15	0.482759	0.4375	0.482759	0.485714	0.459016			289
14	15	22	13	0.518519	0.482759	0.518519	0.594595	0.5			289
0	3	53	8	0	0	0	0.946429				289
									0.4375	0.0241423	289
12	15	22	15	0.444444	0.444444	0.444444	0.594595	0.444444			290
19	15	20	10	0.655172	0.558824	0.655172	0.571429	0.603175			290
0	3	53	8	0	0	0	0.946429				290
									0.484375	0.103946	290
8	19	18	19	0.296296	0.296296	0.296296	0.486486	0.296296			291
0	4	52	8	0	0	0	0.928571				291
14	19	16	15	0.482759	0.424242	0.482759	0.457143	0.451613			291
									0.34375	-0.130362	291
13	23	12	16	0.448276	0.361111	0.448276	0.342857	0.4			292
0	1	55	8	0	0	0	0.982143				292
7	20	17	20	0.259259	0.259259	0.259259	0.459459	0.259259			292
									0.3125	-0.216415	292
14	21	14	15	0.482759	0.4	0.482759	0.4	0.4375			293
9	18	19	18	0.333333	0.333333	0.333333	0.513514	0.333333			293
0	2	54	8	0	0	0	0.964286				293
									0.359375	-0.123288	293
14	21	14	15	0.482759	0.4	0.482759	0.4	0.4375			294
11	17	20	16	0.407407	0.392857	0.407407	0.540541	0.4			294
0	1	55	8	0	0	0	0.982143				294
									0.390625	-0.0772551	294
15	15	20	14	0.517241	0.5	0.517241	0.571429	0.508475			295
14	16	21	13	0.518519	0.466667	0.518519	0.567568	0.491228			295
0	4	52	8	0	0	0	0.928571				295
									0.453125	0.0604027	295
0	1	55	8	0	0	0	0.982143				296
9	23	14	18	0.333333	0.28125	0.333333	0.378378	0.305085			296
8	23	12	21	0.275862	0.258065	0.275862	0.342857	0.266667			296
									0.265625	-0.293763	296
1	3	53	7	0.125	0.25	0.125	0.946429	0.166667			297
13	16	21	14	0.481481	0.448276	0.481481	0.567568	0.464286			297
14	17	18	15	0.482759	0.451613	0.482759	0.514286	0.466667			297
									0.4375	0.0327456	297
10	17	20	17	0.37037	0.37037	0.37037	0.540541	0.37037			298
16	21	14	13	0.551724	0.432432	0.551724	0.4	0.484848			298
0	0	56	8	0		0	1				298
									0.40625	-0.0601569	298
15	14	21	14	0.517241	0.517241	0.517241	0.6	0.517241			299
12	21	16	15	0.444444	0.363636	0.444444	0.432432	0.4			299
0	2	54	8	0	0	0	0.964286				299
									0.421875	-0.00851789	299
13	18	19	14	0.481481	0.419355	0.481481	0.513514	0.448276			300
13	19	16	16	0.448276	0.40625	0.448276	0.457143	0.42623			300
0	1	55	8	0	0	0	0.982143				300
									0.40625	-0.0469221	300
13	17	20	14	0.481481	0.433333	0.481481	0.540541	0.45614			301
11	18	17	18	0.37931	0.37931	0.37931	0.485714	0.37931			301
0	5	51	8	0	0	0	0.910714				301
									0.375	-0.0644491	301
14	24	11	15	0.482759	0.368421	0.482759	0.314286	0.41791			302
5	16	21	22	0.185185	0.238095	0.185185	0.567568	0.208333			302
0	5	51	8	0	0	0	0.910714				302
									0.296875	-0.206535	302
14	20	15	15	0.482759	0.411765	0.482759	0.428571	0.444444			303
10	20	17	17	0.37037	0.333333	0.37037	0.459459	0.350877			303
0	0	56	8	0		0	1				303
									0.375	-0.113043	303
11	22	13	18	0.37931	0.333333	0.37931	0.371429	0.354839			304
0	5	51	8	0	0	0	0.910714				304
10	16	21	17	0.37037	0.384615	0.37037	0.567568	0.377358			304
									0.328125	-0.148102	304
13	17	18	16	0.448276	0.433333	0.448276	0.514286	0.440678			305
14	19	18	13	0.518519	0.424242	0.518519	0.486486	0.466667			305
0	1	55	8	0	0	0	0.982143				305
									0.421875	-0.0176193	305
15	19	16	14	0.517241	0.441176	0.517241	0.457143	0.47619			306
12	17	20	15	0.444444	0.413793	0.444444	0.540541	0.428571			306
0	1	55	8	0	0	0	0.982143				306
									0.421875	-0.0211298	306
17	16	19	12	0.586207	0.515152	0.586207	0.542857	0.548387			307
15	14	23	12	0.555556	0.517241	0.555556	0.621622	0.535714			307
0	2	54	8	0	0	0	0.964286				307
									0.5	0.124786	307
1	2	54	7	0.125	0.333333	0.125	0.964286	0.181818			308
12	14	23	15	0.444444	0.461538	0.444444	0.621622	0.45283			308
18	17	18	11	0.62069	0.514286	0.62069	0.514286	0.5625			308
									0.484375	0.103185	308
13	19	18	14	0.481481	0.40625	0.481481	0.486486	0.440678			309
14	17	18	15	0.482759	0.451613	0.482759	0.514286	0.466667			309
0	1	55	8	0	0	0	0.982143				309
									0.421875	-0.0184946	309
15	17	18	14	0.517241	0.46875	0.517241	0.514286	0.491803			310
14	17	20	13	0.518519	0.451613	0.518519	0.540541	0.482759			310
0	1	55	8	0	0	0	0.982143				310
									0.453125	0.0357297	310
20	16	19	9	0.689655	0.555556	0.689655	0.542857	0.615385			311
15	11	26	12	0.555556	0.576923	0.555556	0.702703	0.566038			311
0	2	54	8	0	0	0	0.964286				311
									0.546875	0.204799	311
15	18	17	14	0.517241	0.454545	0.517241	0.485714	0.483871			312
0	2	54	8	0	0	0	0.964286				312
10	19	18	17	0.37037	0.344828	0.37037	0.486486	0.357143			312
									0.390625	-0.0666667	312
13	23	12	16	0.448276	0.361111	0.448276	0.342857	0.4			313
9	16	21	18	0.333333	0.36	0.333333	0.567568	0.346154			313
0	3	53	8	0	0	0	0.946429				313
									0.34375	-0.142371	313
8	21	16	19	0.296296	0.275862	0.296296	0.432432	0.285714			314
11	24	11	18	0.37931	0.314286	0.37931	0.314286	0.34375			314
0	0	56	8	0		0	1				314
									0.296875	-0.253264	314
10	22	13	19	0.344828	0.3125	0.344828	0.371429	0.327869			315
6	23	14	21	0.222222	0.206897	0.222222	0.378378	0.214286			315
0	3	53	8	0	0	0	0.946429				315
									0.25	-0.301144	315
16	13	24	11	0.592593	0.551724	0.592593	0.648649	0.571429			316
19	14	21	10	0.655172	0.575758	0.655172	0.6	0.612903			316
0	2	54	8	0	0	0	0.964286				316
									0.546875	0.206838	316
0	3	53	8	0	0	0	0.946429				317
12	14	23	15	0.444444	0.461538	0.444444	0.621622	0.45283			317
15	20	15	14	0.517241	0.428571	0.517241	0.428571	0.46875			317
									0.421875	-0.00552017	317
14	17	18	15	0.482759	0.451613	0.482759	0.514286	0.466667			318
13	19	18	14	0.481481	0.40625	0.481481	0.486486	0.440678			318
0	1	55	8	0	0	0	0.982143				318
									0.421875	-0.0184946	318
10	13	24	17	0.37037	0.434783	0.37037	0.648649	0.4			319
18	21	14	11	0.62069	0.461538	0.62069	0.4	0.529412			319
0	2	54	8	0	0	0	0.964286				319
									0.4375	0.0103093	319
10	15	22	17	0.37037	0.4	0.37037	0.594595	0.384615			320
16	19	16	13	0.551724	0.457143	0.551724	0.457143	0.5			320
1	3	53	7	0.125	0.25	0.125	0.946429	0.166667			320
									0.421875	0.00252738	320
18	17	18	11	0.62069	0.514286	0.62069	0.514286	0.5625			321
11	15	22	16	0.407407	0.423077	0.407407	0.594595	0.415094			321
1	2	54	7	0.125	0.333333	0.125	0.964286	0.181818			321
									0.46875	0.0760085	321
12	17	18	17	0.413793	0.413793	0.413793	0.514286	0.413793			322
2	4	52	6	0.25	0.333333	0.25	0.928571	0.285714			322
13	16	21	14	0.481481	0.448276	0.481481	0.567568	0.464286			322
									0.421875	0.0231023	322
8	21	16	19	0.296296	0.275862	0.296296	0.432432	0.285714			323
13	20	15	16	0.448276	0.393939	0.448276	0.428571	0.419355			323
0	2	54	8	0	0	0	0.964286				323
									0.328125	-0.176068	323
12	13	24	15	0.444444	0.48	0.444444	0.648649	0.461538			324
0	2	54	8	0	0	0	0.964286				324
17	20	15	12	0.586207	0.459459	0.586207	0.428571	0.515152			324
									0.453125	0.0394511	324
17	18	17	12	0.586207	0.485714	0.586207	0.485714	0.53125			325
0	1	55	8	0	0	0	0.982143				325
13	15	22	14	0.481481	0.464286	0.481481	0.594595	0.472727			325
									0.46875	0.0608546	325
16	16	21	11	0.592593	0.5	0.592593	0.567568	0.542373			326
17	13	22	12	0.586207	0.566667	0.586207	0.628571	0.576271			326
0	2	54	8	0	0	0	0.964286				326
									0.515625	0.154305	326
15	18	17	14	0.517241	0.454545	0.517241	0.485714	0.483871			327
0	2	54	8	0	0	0	0.964286				327
12	17	20	15	0.444444	0.413793	0.444444	0.540541	0.428571			327
									0.421875	-0.0119658	327
13	23	12	16	0.448276	0.361111	0.448276	0.342857	0.4			328
6	21	16	21	0.222222	0.222222	0.222222	0.432432	0.222222			328
0	1	55	8	0	0	0	0.982143				328
									0.296875	-0.24406	328
7	17	20	20	0.259259	0.291667	0.259259	0.540541	0.27451			329
14	24	11	15	0.482759	0.368421	0.482759	0.314286	0.41791			329
0	2	54	8	0	0	0	0.964286				329
									0.328125	-0.181116	329
14	18	19	13	0.518519	0.4375	0.518519	0.513514	0.474576			330
13	16	19	16	0.448276	0.448276	0.448276	0.542857	0.448276			330
0	3	53	8	0	0	0	0.946429				330
									0.421875	-0.000422476	330
8	15	22	19	0.296296	0.347826	0.296296	0.594595	0.32			331
0	4	52	8	0	0	0	0.928571				331
20	17	18	9	0.689655	0.540541	0.689655	0.514286	0.606061			331
									0.4375	0.0278481	331
15	19	18	12	0.555556	0.441176	0.555556	0.486486	0.491803			332
13	16	19	16	0.448276	0.448276	0.448276	0.542857	0.448276			332
0	1	55	8	0	0	0	0.982143				332
									0.4375	0.0107342	332
15	16	21	12	0.555556	0.483871	0.555556	0.567568	0.517241			333
14	16	19	15	0.482759	0.466667	0.482759	0.542857	0.474576			333
1	2	54	7	0.125	0.333333	0.125	0.964286	0.181818			333
									0.46875	0.0799154	333
20	20	15	9	0.689655	0.5	0.689655	0.428571	0.57971			334
11	13	24	16	0.407407	0.458333	0.407407	0.648649	0.431373			334
0	0	56	8	0		0	1				334
									0.484375	0.0769231	334
18	19	16	11	0.62069	0.486486	0.62069	0.457143	0.545455			335
10	14	23	17	0.37037	0.416667	0.37037	0.621622	0.392157			335
0	3	53	8	0	0	0	0.946429				335
									0.4375	0.0199915	335
12	15	22	15	0.444444	0.444444	0.444444	0.594595	0.444444			336
15	20	15	14	0.517241	0.428571	0.517241	0.428571	0.46875			336
0	2	54	8	0	0	0	0.964286				336
									0.421875	-0.0136986	336
10	18	19	17	0.37037	0.357143	0.37037	0.513514	0.363636			337
14	20	15	15	0.482759	0.411765	0.482759	0.428571	0.444444			337
0	2	54	8	0	0	0	0.964286				337
									0.375	-0.094953	337
13	15	20	16	0.448276	0.464286	0.448276	0.571429	0.45614			338
16	18	19	11	0.592593	0.470588	0.592593	0.513514	0.52459			338
0	2	54	8	0	0	0	0.964286				338
									0.453125	0.0468085	338
12	14	23	15	0.444444	0.461538	0.444444	0.621622	0.45283			339
17	20	15	12	0.586207	0.459459	0.586207	0.428571	0.515152			339
0	1	55	8	0	0	0	0.982143				339
									0.453125	0.0315607	339
14	13	22	15	0.482759	0.518519	0.482759	0.628571	0.5			340
17	18	19	10	0.62963	0.485714	0.62963	0.513514	0.548387			340
0	2	54	8	0	0	0	0.964286				340
									0.484375	0.102041	340
20	12	23	9	0.689655	0.625	0.689655	0.657143	0.655738			341
19	9	28	8	0.703704	0.678571	0.703704	0.756757	0.690909			341
1	3	53	7	0.125	0.25	0.125	0.946429	0.166667			341
									0.625	0.354622	341
9	16	21	18	0.333333	0.36	0.333333	0.567568	0.346154			342
0	2	54	8	0	0	0	0.964286				342
18	19	16	11	0.62069	0.486486	0.62069	0.457143	0.545455			342
									0.421875	-0.0154374	342
19	13	22	10	0.655172	0.59375	0.655172	0.628571	0.622951			343
16	14	23	11	0.592593	0.533333	0.592593	0.621622	0.561404			343
1	1	55	7	0.125	0.5	0.125	0.982143	0.2			343
									0.5625	0.234842	343
8	18	19	19	0.296296	0.307692	0.296296	0.513514	0.301887			344
0	1	55	8	0	0	0	0.982143				344
14	23	12	15	0.482759	0.378378	0.482759	0.342857	0.424242			344
									0.34375	-0.162127	344
13	18	17	16	0.448276	0.419355	0.448276	0.485714	0.433333			345
12	19	18	15	0.444444	0.387097	0.444444	0.486486	0.413793			345
0	2	54	8	0	0	0	0.964286				345
									0.390625	-0.0648464	345
9	23	12	20	0.310345	0.28125	0.310345	0.342857	0.295082			346
0	3	53	8	0	0	0	0.946429				346
8	21	16	19	0.296296	0.275862	0.296296	0.432432	0.285714			346
									0.265625	-0.274036	346
17	15	20	12	0.586207	0.53125	0.586207	0.571429	0.557377			347
14	18	19	13	0.518519	0.4375	0.518519	0.513514	0.474576			347
0	0	56	8	0		0	1				347
									0.484375	0.0833333	347
10	17	20	17	0.37037	0.37037	0.37037	0.540541	0.37037			348
15	22	13	14	0.517241	0.405405	0.517241	0.371429	0.454545			348
0	0	56	8	0		0	1				348
									0.390625	-0.0880558	348
15	14	23	12	0.555556	0.517241	0.555556	0.621622	0.535714			349
19	16	19	10	0.655172	0.542857	0.655172	0.542857	0.59375			349
0	0	56	8	0		0	1				349
									0.53125	0.164491	349
13	19	16	16	0.448276	0.40625	0.448276	0.457143	0.42623			350
0	5	51	8	0	0	0	0.910714				350
13	14	23	14	0.481481	0.481481	0.481481	0.621622	0.481481			350
									0.40625	-0.0137557	350
8	17	20	19	0.296296	0.32	0.296296	0.540541	0.307692			351
0	2	54	8	0	0	0	0.964286				351
15	22	13	14	0.517241	0.405405	0.517241	0.371429	0.454545			351
									0.359375	-0.125214	351
9	17	20	18	0.333333	0.346154	0.333333	0.540541	0.339623			352
16	21	14	13	0.551724	0.432432	0.551724	0.4	0.484848			352
0	1	55	8	0	0	0	0.982143				352
									0.390625	-0.079118	352
1	2	54	7	0.125	0.333333	0.125	0.964286	0.181818			353
17	18	17	12	0.586207	0.485714	0.586207	0.485714	0.53125			353
13	13	24	14	0.481481	0.5	0.481481	0.648649	0.490566			353
									0.484375	0.103185	353
13	18	17	16	0.448276	0.419355	0.448276	0.485714	0.433333			354
11	20	17	16	0.407407	0.354839	0.407407	0.459459	0.37931			354
0	2	54	8	0	0	0	0.964286				354
									0.375	-0.0921502	354
16	19	16	13	0.551724	0.457143	0.551724	0.457143	0.5			355
13	14	23	14	0.481481	0.481481	0.481481	0.621622	0.481481			355
1	1	55	7	0.125	0.5	0.125	0.982143	0.2			355
									0.46875	0.0684932	355
12	19	18	15	0.444444	0.387097	0.444444	0.486486	0.413793			356
0	1	55	8	0	0	0	0.982143				356
15	17	18	14	0.517241	0.46875	0.517241	0.514286	0.491803			356
									0.421875	-0.0193715	356
11	18	19	16	0.407407	0.37931	0.407407	0.513514	0.392857			357
13	19	16	16	0.448276	0.40625	0.448276	0.457143	0.42623			357
0	3	53	8	0	0	0	0.946429				357
									0.375	-0.0842863	357
0	1	55	8	0	0	0	0.982143				358
12	20	17	15	0.444444	0.375	0.444444	0.459459	0.40678			358
11	20	15	18	0.37931	0.354839	0.37931	0.428571	0.366667			358
									0.359375	-0.128602	358
12	16	19	17	0.413793	0.428571	0.413793	0.542857	0.421053			359
0	5	51	8	0	0	0	0.910714				359
13	18	19	14	0.481481	0.419355	0.481481	0.513514	0.448276			359
									0.390625	-0.0369755	359
17	15	22	10	0.62963	0.53125	0.62963	0.594595	0.576271			360
14	16	19	15	0.482759	0.466667	0.482759	0.542857	0.474576			360
0	2	54	8	0	0	0	0.964286				360
									0.484375	0.0997442	360
10	16	21	17	0.37037	0.384615	0.37037	0.567568	0.377358			361
0	3	53	8	0	0	0	0.946429				361
17	18	17	12	0.586207	0.485714	0.586207	0.485714	0.53125			361
									0.421875	-0.00552017	361
17	17	18	12	0.586207	0.5	0.586207	0.514286	0.539683			362
12	17	20	15	0.444444	0.413793	0.444444	0.540541	0.428571			362
0	1	55	8	0	0	0	0.982143				362
									0.453125	0.0340664	362
14	20	15	15	0.482759	0.411765	0.482759	0.428571	0.444444			363
10	17	20	17	0.37037	0.37037	0.37037	0.540541	0.37037			363
0	3	53	8	0	0	0	0.946429				363
									0.375	-0.0861264	363
14	18	19	13	0.518519	0.4375	0.518519	0.513514	0.474576			364
10	18	17	19	0.344828	0.357143	0.344828	0.485714	0.350877			364
0	4	52	8	0	0	0	0.928571				364
									0.375	-0.0720268	364
12	21	16	15	0.444444	0.363636	0.444444	0.432432	0.4			365
12	17	18	17	0.413793	0.413793	0.413793	0.514286	0.413793			365
0	2	54	8	0	0	0	0.964286				365
									0.375	-0.0902896	365
0	3	53	8	0	0	0	0.946429				366
9	19	18	18	0.333333	0.321429	0.333333	0.486486	0.327273			366
13	20	15	16	0.448276	0.393939	0.448276	0.428571	0.419355			366
									0.34375	-0.139466	366
9	24	11	20	0.310345	0.272727	0.310345	0.314286	0.290323			367
10	18	19	17	0.37037	0.357143	0.37037	0.513514	0.363636			367
0	3	53	8	0	0	0	0.946429				367
									0.296875	-0.220856	367
15	20	15	14	0.517241	0.428571	0.517241	0.428571	0.46875			368
13	15	22	14	0.481481	0.464286	0.481481	0.594595	0.472727			368
0	1	55	8	0	0	0	0.982143				368
									0.4375	0.0056107	368
12	21	16	15	0.444444	0.363636	0.444444	0.432432	0.4			369
12	18	17	17	0.413793	0.4	0.413793	0.485714	0.40678			369
0	1	55	8	0	0	0	0.982143				369
									0.375	-0.100129	369
13	11	26	14	0.481481	0.541667	0.481481	0.702703	0.509804			370
0	4	52	8	0	0	0	0.928571				370
20	16	19	9	0.689655	0.555556	0.689655	0.542857	0.615385			370
									0.515625	0.163575	370
19	19	16	10	0.655172	0.5	0.655172	0.457143	0.567164			371
10	14	23	17	0.37037	0.416667	0.37037	0.621622	0.392157			371
1	1	55	7	0.125	0.5	0.125	0.982143	0.2			371
									0.46875	0.0660944	371
18	16	19	11	0.62069	0.529412	0.62069	0.542857	0.571429			372
15	11	26	12	0.555556	0.576923	0.555556	0.702703	0.566038			372
1	3	53	7	0.125	0.25	0.125	0.946429	0.166667			372
									0.53125	0.191919	372
15	12	25	12	0.555556	0.555556	0.555556	0.675676	0.555556			373
19	17	18	10	0.655172	0.527778	0.655172	0.514286	0.584615			373
0	1	55	8	0	0	0	0.982143				373
									0.53125	0.170626	373
10	17	20	17	0.37037	0.37037	0.37037	0.540541	0.37037			374
0	1	55	8	0	0	0	0.982143				374
16	20	15	13	0.551724	0.444444	0.551724	0.428571	0.492308			374
									0.40625	-0.05054	374
10	17	18	19	0.344828	0.37037	0.344828	0.514286	0.357143			375
13	18	19	14	0.481481	0.419355	0.481481	0.513514	0.448276			375
1	5	51	7	0.125	0.166667	0.125	0.910714	0.142857			375
									0.375	-0.0543657	375
12	18	19	15	0.444444	0.4	0.444444	0.513514	0.421053			376
15	16	19	14	0.517241	0.483871	0.517241	0.542857	0.5			376
0	3	53	8	0	0	0	0.946429				376
									0.421875	-0.00211595	376
8	23	12	21	0.275862	0.258065	0.275862	0.342857	0.266667			377
8	23	14	19	0.296296	0.258065	0.296296	0.378378	0.275862			377
0	2	54	8	0	0	0	0.964286				377
									0.25	-0.31058	377
13	11	26	14	0.481481	0.541667	0.481481	0.702703	0.509804			378
0	4	52	8	0	0	0	0.928571				378
21	15	20	8	0.724138	0.583333	0.724138	0.571429	0.646154			378
									0.53125	0.190556	378
12	20	15	17	0.413793	0.375	0.413793	0.428571	0.393443			379
1	3	53	7	0.125	0.25	0.125	0.946429	0.166667			379
11	17	20	16	0.407407	0.392857	0.407407	0.540541	0.4			379
									0.375	-0.0756303	379
18	21	14	11	0.62069	0.461538	0.62069	0.4	0.529412			380
0	3	53	8	0	0	0	0.946429				380
11	11	26	16	0.407407	0.5	0.407407	0.702703	0.44898			380
									0.453125	0.0455901	380
17	19	18	10	0.62963	0.472222	0.62963	0.486486	0.539683			381
12	14	21	17	0.413793	0.461538	0.413793	0.6	0.436364			381
0	2	54	8	0	0	0	0.964286				381
									0.453125	0.0484282	381
1	1	55	7	0.125	0.5	0.125	0.982143	0.2			382
12	15	22	15	0.444444	0.444444	0.444444	0.594595	0.444444			382
15	20	15	14	0.517241	0.428571	0.517241	0.428571	0.46875			382
									0.4375	0.0136986	382
14	20	15	15	0.482759	0.411765	0.482759	0.428571	0.444444			383
9	18	19	18	0.333333	0.333333	0.333333	0.513514	0.333333			383
1	2	54	7	0.125	0.333333	0.125	0.964286	0.181818			383
									0.375	-0.0861264	383
12	16	19	17	0.413793	0.428571	0.413793	0.542857	0.421053			384
12	21	16	15	0.444444	0.363636	0.444444	0.432432	0.4			384
1	2	54	7	0.125	0.333333	0.125	0.964286	0.181818			384
									0.390625	-0.0536091	384
16	17	18	13	0.551724	0.484848	0.551724	0.514286	0.516129			385
10	19	18	17	0.37037	0.344828	0.37037	0.486486	0.357143			385
0	2	54	8	0	0	0	0.964286				385
									0.40625	-0.0393162	385
9	18	19	18	0.333333	0.333333	0.333333	0.513514	0.333333			386
14	22	13	15	0.482759	0.388889	0.482759	0.371429	0.430769			386
0	1	55	8	0	0	0	0.982143				386
									0.359375	-0.133477	386
11	20	15	18	0.37931	0.354839	0.37931	0.428571	0.366667			387
11	20	17	16	0.407407	0.354839	0.407407	0.459459	0.37931			387
0	2	54	8	0	0	0	0.964286				387
									0.34375	-0.146758	387
13	25	10	16	0.448276	0.342105	0.448276	0.285714	0.38806			388
6	16	21	21	0.222222	0.272727	0.222222	0.567568	0.244898			388
0	4	52	8	0	0	0	0.928571				388
									0.296875	-0.216216	388
7	18	19	20	0.259259	0.28	0.259259	0.513514	0.269231			389
13	24	11	16	0.448276	0.351351	0.448276	0.314286	0.393939			389
0	2	54	8	0	0	0	0.964286				389
									0.3125	-0.207547	389
11	10	27	16	0.407407	0.52381	0.407407	0.72973	0.458333			390
18	23	12	11	0.62069	0.439024	0.62069	0.342857	0.514286			390
0	2	54	8	0	0	0	0.964286				390
									0.453125	0.0361446	390
19	12	23	10	0.655172	0.612903	0.655172	0.657143	0.633333			391
15	15	22	12	0.555556	0.5	0.555556	0.594595	0.526316			391
0	3	53	8	0	0	0	0.946429				391
									0.53125	0.187474	391
15	16	19	14	0.517241	0.483871	0.517241	0.542857	0.5			392
0	1	55	8	0	0	0	0.982143				392
13	19	18	14	0.481481	0.40625	0.481481	0.486486	0.440678			392
									0.4375	0.00903226	392
18	23	12	11	0.62069	0.439024	0.62069	0.342857	0.514286			393
0	3	53	8	0	0	0	0.946429				393
6	14	23	21	0.222222	0.3	0.222222	0.621622	0.255319			393
									0.375	-0.0926163	393
11	12	25	16	0.407407	0.478261	0.407407	0.675676	0.44			394
0	2	54	8	0	0	0	0.964286				394
18	21	14	11	0.62069	0.461538	0.62069	0.4	0.529412			394
									0.453125	0.0378007	394
14	17	20	13	0.518519	0.451613	0.518519	0.540541	0.482759			395
0	3	53	8	0	0	0	0.946429				395
14	16	19	15	0.482759	0.466667	0.482759	0.542857	0.474576			395
									0.4375	0.0257928	395
8	19	18	19	0.296296	0.296296	0.296296	0.486486	0.296296			396
0	2	54	8	0	0	0	0.964286				396
14	21	14	15	0.482759	0.4	0.482759	0.4	0.4375			396
									0.34375	-0.150685	396
15	21	16	12	0.555556	0.416667	0.555556	0.432432	0.47619			397
14	13	22	15	0.482759	0.518519	0.482759	0.628571	0.5			397
0	1	55	8	0	0	0	0.982143				397
									0.453125	0.0398628	397
0	1	55	8	0	0	0	0.982143				398
14	15	22	13	0.518519	0.482759	0.518519	0.594595	0.5			398
16	18	17	13	0.551724	0.470588	0.551724	0.485714	0.507937			398
									0.46875	0.0616645	398
13	14	23	14	0.481481	0.481481	0.481481	0.621622	0.481481			399
17	19	16	12	0.586207	0.472222	0.586207	0.457143	0.523077			399
0	1	55	8	0	0	0	0.982143				399
									0.46875	0.0600432	399
0	3	53	8	0	0	0	0.946429				400
12	19	16	17	0.413793	0.387097	0.413793	0.457143	0.4			400
12	18	19	15	0.444444	0.4	0.444444	0.513514	0.421053			400
									0.375	-0.0833686	400
13	22	13	16	0.448276	0.371429	0.448276	0.371429	0.40625			401
9	19	18	18	0.333333	0.321429	0.333333	0.486486	0.327273			401
0	1	55	8	0	0	0	0.982143				401
									0.34375	-0.160121	401
14	18	17	15	0.482759	0.4375	0.482759	0.485714	0.459016			402
13	18	19	14	0.481481	0.419355	0.481481	0.513514	0.448276			402
0	1	55	8	0	0	0	0.982143				402
									0.421875	-0.0193715	402
9	14	23	18	0.333333	0.391304	0.333333	0.621622	0.36			403
14	24	11	15	0.482759	0.368421	0.482759	0.314286	0.41791			403
0	3	53	8	0	0	0	0.946429				403
									0.359375	-0.117071	403
0	3	53	8	0	0	0	0.946429				404
15	18	17	14	0.517241	0.454545	0.517241	0.485714	0.483871			404
11	17	20	16	0.407407	0.392857	0.407407	0.540541	0.4			404
									0.40625	-0.0309453	404
18	10	27	9	0.666667	0.642857	0.666667	0.72973	0.654545			405
1	2	54	7	0.125	0.333333	0.125	0.964286	0.181818			405
19	14	21	10	0.655172	0.575758	0.655172	0.6	0.612903			405
									0.59375	0.294616	405
17	8	27	12	0.586207	0.68	0.586207	0.771429	0.62963			406
18	19	18	9	0.666667	0.486486	0.666667	0.486486	0.5625			406
0	2	54	8	0	0	0	0.964286				406
									0.546875	0.212224	406
13	24	11	16	0.448276	0.351351	0.448276	0.314286	0.393939			407
0	3	53	8	0	0	0	0.946429				407
7	17	20	20	0.259259	0.291667	0.259259	0.540541	0.27451			407
									0.3125	-0.197788	407
12	16	21	15	0.444444	0.428571	0.444444	0.567568	0.436364			408
15	19	16	14	0.517241	0.441176	0.517241	0.457143	0.47619			408
0	2	54	8	0	0	0	0.964286				408
									0.421875	-0.0128315	408
13	16	19	16	0.448276	0.448276	0.448276	0.542857	0.448276			409
12	22	15	15	0.444444	0.352941	0.444444	0.405405	0.393443			409
0	1	55	8	0	0	0	0.982143				409
									0.390625	-0.0717046	409
15	17	18	14	0.517241	0.46875	0.517241	0.514286	0.491803			410
12	19	18	15	0.444444	0.387097	0.444444	0.486486	0.413793			410
0	1	55	8	0	0	0	0.982143				410
									0.421875	-0.0193715	410
10	19	18	17	0.37037	0.344828	0.37037	0.486486	0.357143			411
13	22	13	16	0.448276	0.371429	0.448276	0.371429	0.40625			411
0	0	56	8	0		0	1				411
									0.359375	-0.141862	411
11	16	19	18	0.37931	0.407407	0.37931	0.542857	0.392857			412
0	2	54	8	0	0	0	0.964286				412
12	23	14	15	0.444444	0.342857	0.444444	0.378378	0.387097			412
									0.359375	-0.115646	412
1	4	52	7	0.125	0.2	0.125	0.928571	0.153846			413
17	15	20	12	0.586207	0.53125	0.586207	0.571429	0.557377			413
14	13	24	13	0.518519	0.518519	0.518519	0.648649	0.518519			413
									0.5	0.146311	413
15	21	14	14	0.517241	0.416667	0.517241	0.4	0.461538			414
11	13	24	16	0.407407	0.458333	0.407407	0.648649	0.431373			414
1	3	53	7	0.125	0.25	0.125	0.946429	0.166667			414
									0.421875	0.00168634	414
19	17	18	10	0.655172	0.527778	0.655172	0.514286	0.584615			415
13	12	25	14	0.481481	0.52	0.481481	0.675676	0.5			415
0	3	53	8	0	0	0	0.946429				415
									0.5	0.129622	415
9	17	20	18	0.333333	0.346154	0.333333	0.540541	0.339623			416
17	21	14	12	0.586207	0.447368	0.586207	0.4	0.507463			416
0	0	56	8	0		0	1				416
									0.40625	-0.061082	416
15	21	14	14	0.517241	0.416667	0.517241	0.4	0.461538			417
11	17	20	16	0.407407	0.392857	0.407407	0.540541	0.4			417
0	0	56	8	0		0	1				417
									0.40625	-0.0592334	417
18	17	18	11	0.62069	0.514286	0.62069	0.514286	0.5625			418
0	1	55	8	0	0	0	0.982143				418
14	14	23	13	0.518519	0.5	0.518519	0.621622	0.509091			418
									0.5	0.116098	418
18	15	20	11	0.62069	0.545455	0.62069	0.571429	0.580645			419
14	16	21	13	0.518519	0.466667	0.518519	0.567568	0.491228			419
0	1	55	8	0	0	0	0.982143				419
									0.5	0.117622	419
12	22	13	17	0.413793	0.352941	0.413793	0.371429	0.380952			420
7	18	19	20	0.259259	0.28	0.259259	0.513514	0.269231			420
1	4	52	7	0.125	0.2	0.125	0.928571	0.153846			420
									0.3125	-0.175783	420
16	20	17	11	0.592593	0.444444	0.592593	0.459459	0.507937			421
9	16	19	20	0.310345	0.36	0.310345	0.542857	0.333333			421
0	3	53	8	0	0	0	0.946429				421
									0.390625	-0.0509474	421
12	18	19	15	0.444444	0.4	0.444444	0.513514	0.421053			422
0	1	55	8	0	0	0	0.982143				422
15	18	17	14	0.517241	0.454545	0.517241	0.485714	0.483871			422
									0.421875	-0.0202499	422
0	2	54	8	0	0	0	0.964286				423
12	18	17	17	0.413793	0.4	0.413793	0.485714	0.40678			423
14	18	19	13	0.518519	0.4375	0.518519	0.513514	0.474576			423
									0.40625	-0.0366581	423
15	18	17	14	0.517241	0.454545	0.517241	0.485714	0.483871			424
8	17	20	19	0.296296	0.32	0.296296	0.540541	0.307692			424
0	6	50	8	0	0	0	0.892857				424
									0.359375	-0.0860927	424
11	19	16	18	0.37931	0.366667	0.37931	0.457143	0.372881			425
12	18	19	15	0.444444	0.4	0.444444	0.513514	0.421053			425
0	4	52	8	0	0	0	0.928571				425
									0.359375	-0.100671	425
8	19	18	19	0.296296	0.296296	0.296296	0.486486	0.296296			426
13	22	13	16	0.448276	0.371429	0.448276	0.371429	0.40625			426
0	2	54	8	0	0	0	0.964286				426
									0.328125	-0.178082	426
13	20	17	14	0.481481	0.393939	0.481481	0.459459	0.433333			427
12	16	19	17	0.413793	0.428571	0.413793	0.542857	0.421053			427
0	3	53	8	0	0	0	0.946429				427
									0.390625	-0.0536091	427
12	20	15	17	0.413793	0.375	0.413793	0.428571	0.393443			428
10	19	18	17	0.37037	0.344828	0.37037	0.486486	0.357143			428
0	3	53	8	0	0	0	0.946429				428
									0.34375	-0.138501	428
19	18	17	10	0.655172	0.513514	0.655172	0.485714	0.575758			429
1	3	53	7	0.125	0.25	0.125	0.946429	0.166667			429
14	9	28	13	0.518519	0.608696	0.518519	0.756757	0.56			429
									0.53125	0.189873	429
14	19	16	15	0.482759	0.424242	0.482759	0.457143	0.451613			430
9	20	17	18	0.333333	0.310345	0.333333	0.459459	0.321429			430
0	2	54	8	0	0	0	0.964286				430
									0.359375	-0.121368	430
9	18	19	18	0.333333	0.333333	0.333333	0.513514	0.333333			431
16	19	16	13	0.551724	0.457143	0.551724	0.457143	0.5			431
0	2	54	8	0	0	0	0.964286				431
									0.390625	-0.0684932	431
6	18	19	21	0.222222	0.25	0.222222	0.513514	0.235294			432
11	25	10	18	0.37931	0.305556	0.37931	0.285714	0.338462			432
0	4	52	8	0	0	0	0.928571				432
									0.265625	-0.268128	432
15	19	16	14	0.517241	0.441176	0.517241	0.457143	0.47619			433
0	2	54	8	0	0	0	0.964286				433
11	17	20	16	0.407407	0.392857	0.407407	0.540541	0.4			433
									0.40625	-0.0402053	433
14	17	18	15	0.482759	0.451613	0.482759	0.514286	0.466667			434
15	18	19	12	0.555556	0.454545	0.555556	0.513514	0.5			434
0	0	56	8	0		0	1				434
									0.453125	0.028621	434
13	18	17	16	0.448276	0.419355	0.448276	0.485714	0.433333			435
12	19	18	15	0.444444	0.387097	0.444444	0.486486	0.413793			435
0	2	54	8	0	0	0	0.964286				435
									0.390625	-0.0648464	435
8	22	15	19	0.296296	0.266667	0.296296	0.405405	0.280702			436
11	21	14	18	0.37931	0.34375	0.37931	0.4	0.360656			436
0	2	54	8	0	0	0	0.964286				436
									0.296875	-0.229718	436
13	16	21	14	0.481481	0.448276	0.481481	0.567568	0.464286			437
12	19	16	17	0.413793	0.387097	0.413793	0.457143	0.4			437
0	4	52	8	0	0	0	0.928571				437
									0.390625	-0.0478589	437
18	20	15	11	0.62069	0.473684	0.62069	0.428571	0.537313			438
0	4	52	8	0	0	0	0.928571				438
7	15	22	20	0.259259	0.318182	0.259259	0.594595	0.285714			438
									0.390625	-0.0540541	438
14	20	15	15	0.482759	0.411765	0.482759	0.428571	0.444444			439
0	6	50	8	0	0	0	0.892857				439
8	16	21	19	0.296296	0.333333	0.296296	0.567568	0.313725			439
									0.34375	-0.113505	439
0	3	53	8	0	0	0	0.946429				440
14	21	14	15	0.482759	0.4	0.482759	0.4	0.4375			440
11	15	22	16	0.407407	0.423077	0.407407	0.594595	0.415094			440
									0.390625	-0.0598726	440
12	12	25	15	0.444444	0.5	0.444444	0.675676	0.470588			441
17	20	15	12	0.586207	0.459459	0.586207	0.428571	0.515152			441
0	3	53	8	0	0	0	0.946429				441
									0.453125	0.047214	441
13	18	19	14	0.481481	0.419355	0.481481	0.513514	0.448276			442
0	2	54	8	0	0	0	0.964286				442
13	18	17	16	0.448276	0.419355	0.448276	0.485714	0.433333			442
									0.40625	-0.0375427	442
0	1	55	8	0	0	0	0.982143				443
9	17	20	18	0.333333	0.346154	0.333333	0.540541	0.339623			443
13	24	11	16	0.448276	0.351351	0.448276	0.314286	0.393939			443
									0.34375	-0.162127	443
0	4	52	8	0	0	0	0.928571				444
10	15	22	17	0.37037	0.4	0.37037	0.594595	0.384615			444
13	22	13	16	0.448276	0.371429	0.448276	0.371429	0.40625			444
									0.359375	-0.105307	444
14	16	21	13	0.518519	0.466667	0.518519	0.567568	0.491228			445
0	3	53	8	0	0	0	0.946429				445
15	16	19	14	0.517241	0.483871	0.517241	0.542857	0.5			445
									0.453125	0.0520525	445
18	18	17	11	0.62069	0.5	0.62069	0.485714	0.553846			446
9	19	18	18	0.333333	0.321429	0.333333	0.486486	0.327273			446
0	0	56	8	0		0	1				446
									0.421875	-0.0313589	446
11	18	19	16	0.407407	0.37931	0.407407	0.513514	0.392857			447
13	20	15	16	0.448276	0.393939	0.448276	0.428571	0.419355			447
0	2	54	8	0	0	0	0.964286				447
									0.375	-0.0940171	447
11	18	19	16	0.407407	0.37931	0.407407	0.513514	0.392857			448
10	19	16	19	0.344828	0.344828	0.344828	0.457143	0.344828			448
0	6	50	8	0	0	0	0.892857				448
									0.328125	-0.135314	448
10	19	18	17	0.37037	0.344828	0.37037	0.486486	0.357143			449
11	20	15	18	0.37931	0.354839	0.37931	0.428571	0.366667			449
1	3	53	7	0.125	0.25	0.125	0.946429	0.166667			449
									0.34375	-0.128463	449
0	5	51	8	0	0	0	0.910714				450
14	11	24	15	0.482759	0.56	0.482759	0.685714	0.518519			450
19	15	22	8	0.703704	0.558824	0.703704	0.594595	0.622951			450
									0.515625	0.177787	450
15	15	20	14	0.517241	0.5	0.517241	0.571429	0.508475			451
14	20	17	13	0.518519	0.411765	0.518519	0.459459	0.459016			451
0	0	56	8	0		0	1				451
									0.453125	0.0294627	451
11	22	13	18	0.37931	0.333333	0.37931	0.371429	0.354839			452
9	20	17	18	0.333333	0.310345	0.333333	0.459459	0.321429			452
0	2	54	8	0	0	0	0.964286				452
									0.3125	-0.203419	452
14	15	22	13	0.518519	0.482759	0.518519	0.594595	0.5			453
18	17	18	11	0.62069	0.514286	0.62069	0.514286	0.5625			453
0	0	56	8	0		0	1				453
									0.5	0.10879	453
11	19	16	18	0.37931	0.366667	0.37931	0.457143	0.372881			454
0	3	53	8	0	0	0	0.946429				454
12	19	18	15	0.444444	0.387097	0.444444	0.486486	0.413793			454
									0.359375	-0.109514	454
12	24	11	17	0.413793	0.333333	0.413793	0.314286	0.369231			455
6	21	16	21	0.222222	0.222222	0.222222	0.432432	0.222222			455
1	0	56	7	0.125	1	0.125	1	0.222222			455
									0.296875	-0.24406	455
15	17	18	14	0.517241	0.46875	0.517241	0.514286	0.491803			456
0	3	53	8	0	0	0	0.946429				456
13	16	21	14	0.481481	0.448276	0.481481	0.567568	0.464286			456
									0.4375	0.0241423	456
16	19	16	13	0.551724	0.457143	0.551724	0.457143	0.5			457
11	18	19	16	0.407407	0.37931	0.407407	0.513514	0.392857			457
0	0	56	8	0		0	1				457
									0.421875	-0.0304613	457
16	16	19	13	0.551724	0.5	0.551724	0.542857	0.52459			458
14	15	22	13	0.518519	0.482759	0.518519	0.594595	0.5			458
0	3	53	8	0	0	0	0.946429				458
									0.46875	0.0783566	458
13	18	17	16	0.448276	0.419355	0.448276	0.485714	0.433333			459
1	2	54	7	0.125	0.333333	0.125	0.964286	0.181818			459
11	19	18	16	0.407407	0.366667	0.407407	0.486486	0.385965			459
									0.390625	-0.0562844	459
20	19	16	9	0.689655	0.512821	0.689655	0.457143	0.588235			460
0	3	53	8	0	0	0	0.946429				460
10	12	25	17	0.37037	0.454545	0.37037	0.675676	0.408163			460
									0.46875	0.072859	460
0	1	55	8	0	0	0	0.982143				461
14	19	16	15	0.482759	0.424242	0.482759	0.457143	0.451613			461
13	17	20	14	0.481481	0.433333	0.481481	0.540541	0.45614			461
									0.421875	-0.0202499	461
10	17	18	19	0.344828	0.37037	0.344828	0.514286	0.357143			462
14	19	18	13	0.518519	0.424242	0.518519	0.486486	0.466667			462
0	4	52	8	0	0	0	0.928571				462
									0.375	-0.0711297	462
13	19	16	16	0.448276	0.40625	0.448276	0.457143	0.42623			463
13	19	18	14	0.481481	0.40625	0.481481	0.486486	0.440678			463
0	0	56	8	0		0	1				463
									0.40625	-0.0555556	463
13	23	12	16	0.448276	0.361111	0.448276	0.342857	0.4			464
6	19	18	21	0.222222	0.24	0.222222	0.486486	0.230769			464
3	0	56	5	0.375	1	0.375	1	0.545455			464
									0.34375	-0.142371	464
11	16	19	18	0.37931	0.407407	0.37931	0.542857	0.392857			465
12	21	16	15	0.444444	0.363636	0.444444	0.432432	0.4			465
0	4	52	8	0	0	0	0.928571				465
									0.359375	-0.0979079	465
0	4	52	8	0	0	0	0.928571				466
11	13	24	16	0.407407	0.458333	0.407407	0.648649	0.431373			466
15	21	14	14	0.517241	0.416667	0.517241	0.4	0.461538			466
									0.40625	-0.0252951	466
15	17	20	12	0.555556	0.46875	0.555556	0.540541	0.508475			467
17	14	21	12	0.586207	0.548387	0.586207	0.6	0.566667			467
0	1	55	8	0	0	0	0.982143				467
									0.5	0.11914	467
12	13	22	17	0.413793	0.48	0.413793	0.628571	0.444444			468
15	22	15	12	0.555556	0.405405	0.555556	0.405405	0.46875			468
0	2	54	8	0	0	0	0.964286				468
									0.421875	-0.00509338	468
14	15	22	13	0.518519	0.482759	0.518519	0.594595	0.5			469
14	18	17	15	0.482759	0.4375	0.482759	0.485714	0.459016			469
0	3	53	8	0	0	0	0.946429				469
									0.4375	0.0241423	469
14	22	15	13	0.518519	0.388889	0.518519	0.405405	0.444444			470
11	16	19	18	0.37931	0.407407	0.37931	0.542857	0.392857			470
0	1	55	8	0	0	0	0.982143				470
									0.390625	-0.0698671	470
21	18	17	8	0.724138	0.538462	0.724138	0.485714	0.617647			471
14	11	26	13	0.518519	0.56	0.518519	0.702703	0.538462			471
0	0	56	8	0		0	1				471
									0.546875	0.18952	471
10	18	19	17	0.37037	0.357143	0.37037	0.513514	0.363636			472
0	1	55	8	0	0	0	0.982143				472
14	21	14	15	0.482759	0.4	0.482759	0.4	0.4375			472
									0.375	-0.104877	472
12	16	21	15	0.444444	0.428571	0.444444	0.567568	0.436364			473
11	19	16	18	0.37931	0.366667	0.37931	0.457143	0.372881			473
0	6	50	8	0	0	0	0.892857				473
									0.359375	-0.0834021	473
12	17	20	15	0.444444	0.413793	0.444444	0.540541	0.428571			474
14	18	17	15	0.482759	0.4375	0.482759	0.485714	0.459016			474
0	3	53	8	0	0	0	0.946429				474
									0.40625	-0.030072	474
9	25	12	18	0.333333	0.264706	0.333333	0.324324	0.295082			475
4	23	12	25	0.137931	0.148148	0.137931	0.342857	0.142857			475
0	3	53	8	0	0	0	0.946429				475
									0.203125	-0.376634	475
15	18	17	14	0.517241	0.454545	0.517241	0.485714	0.483871			476
8	17	20	19	0.296296	0.32	0.296296	0.540541	0.307692			476
1	5	51	7	0.125	0.166667	0.125	0.910714	0.142857			476
									0.375	-0.0596026	476
12	20	17	15	0.444444	0.375	0.444444	0.459459	0.40678			477
15	17	18	14	0.517241	0.46875	0.517241	0.514286	0.491803			477
0	0	56	8	0		0	1				477
									0.421875	-0.0277778	477
0	2	54	8	0	0	0	0.964286				478
9	22	15	18	0.333333	0.290323	0.333333	0.405405	0.310345			478
11	20	15	18	0.37931	0.354839	0.37931	0.428571	0.366667			478
									0.3125	-0.201365	478
0	2	54	8	0	0	0	0.964286				479
12	12	25	15	0.444444	0.5	0.444444	0.675676	0.470588			479
17	21	14	12	0.586207	0.447368	0.586207	0.4	0.507463			479
									0.453125	0.0386266	479
16	21	14	13	0.551724	0.432432	0.551724	0.4	0.484848			480
9	14	23	18	0.333333	0.391304	0.333333	0.621622	0.36			480
1	3	53	7	0.125	0.25	0.125	0.946429	0.166667			480
									0.40625	-0.0261603	480
17	17	18	12	0.586207	0.5	0.586207	0.514286	0.539683			481
4	2	54	4	0.5	0.666667	0.5	0.964286	0.571429			481
11	13	24	16	0.407407	0.458333	0.407407	0.648649	0.431373			481
									0.5	0.151616	481
18	13	22	11	0.62069	0.580645	0.62069	0.628571	0.6			482
15	18	19	12	0.555556	0.454545	0.555556	0.513514	0.5			482
0	0	56	8	0		0	1				482
									0.515625	0.139636	482
8	15	22	19	0.296296	0.347826	0.296296	0.594595	0.32			483
0	5	51	8	0	0	0	0.910714				483
17	19	16	12	0.586207	0.472222	0.586207	0.457143	0.523077			483
									0.390625	-0.0439147	483
13	17	20	14	0.481481	0.433333	0.481481	0.540541	0.45614			484
0	1	55	8	0	0	0	0.982143				484
15	18	17	14	0.517241	0.454545	0.517241	0.485714	0.483871			484
									0.4375	0.00732443	484
19	19	16	10	0.655172	0.5	0.655172	0.457143	0.567164			485
12	12	25	15	0.444444	0.5	0.444444	0.675676	0.470588			485
1	1	55	7	0.125	0.5	0.125	0.982143	0.2			485
									0.5	0.12103	485
12	15	22	15	0.444444	0.444444	0.444444	0.594595	0.444444			486
17	19	16	12	0.586207	0.472222	0.586207	0.457143	0.523077			486
1	0	56	7	0.125	1	0.125	1	0.222222			486
									0.46875	0.0600432	486
12	19	16	17	0.413793	0.387097	0.413793	0.457143	0.4			487
11	20	17	16	0.407407	0.354839	0.407407	0.459459	0.37931			487
1	1	55	7	0.125	0.5	0.125	0.982143	0.2			487
									0.375	-0.0921502	487
0	3	53	8	0	0	0	0.946429				488
10	17	20	17	0.37037	0.37037	0.37037	0.540541	0.37037			488
12	22	13	17	0.413793	0.352941	0.413793	0.371429	0.380952			488
									0.34375	-0.140433	488
15	19	16	14	0.517241	0.441176	0.517241	0.457143	0.47619			489
11	17	20	16	0.407407	0.392857	0.407407	0.540541	0.4			489
0	2	54	8	0	0	0	0.964286				489
									0.40625	-0.0402053	489
12	18	19	15	0.444444	0.4	0.444444	0.513514	0.421053			490
0	2	54	8	0	0	0	0.964286				490
13	19	16	16	0.448276	0.40625	0.448276	0.457143	0.42623			490
									0.390625	-0.0657558	490
19	17	18	10	0.655172	0.527778	0.655172	0.514286	0.584615			491
0	3	53	8	0	0	0	0.946429				491
14	11	26	13	0.518519	0.56	0.518519	0.702703	0.538462			491
									0.515625	0.156821	491
13	13	24	14	0.481481	0.5	0.481481	0.648649	0.490566			492
1	3	53	7	0.125	0.25	0.125	0.946429	0.166667			492
16	18	17	13	0.551724	0.470588	0.551724	0.485714	0.507937			492
									0.46875	0.0841751	492
10	17	18	19	0.344828	0.37037	0.344828	0.514286	0.357143			493
0	2	54	8	0	0	0	0.964286				493
12	23	14	15	0.444444	0.342857	0.444444	0.378378	0.387097			493
									0.34375	-0.142857	493
9	17	20	18	0.333333	0.346154	0.333333	0.540541	0.339623			494
12	23	12	17	0.413793	0.342857	0.413793	0.342857	0.375			494
2	1	55	6	0.25	0.666667	0.25	0.982143	0.363636			494
									0.359375	-0.114225	494
8	18	19	19	0.296296	0.307692	0.296296	0.513514	0.301887			495
15	22	13	14	0.517241	0.405405	0.517241	0.371429	0.454545			495
0	1	55	8	0	0	0	0.982143				495
									0.359375	-0.134457	495
15	16	19	14	0.517241	0.483871	0.517241	0.542857	0.5			496
16	16	21	11	0.592593	0.5	0.592593	0.567568	0.542373			496
0	1	55	8	0	0	0	0.982143				496
									0.484375	0.0916129	496
11	16	21	16	0.407407	0.407407	0.407407	0.567568	0.407407			497
16	18	17	13	0.551724	0.470588	0.551724	0.485714	0.507937			497
0	3	53	8	0	0	0	0.946429				497
									0.421875	-0.00466695	497
11	20	15	18	0.37931	0.354839	0.37931	0.428571	0.366667			498
12	20	17	15	0.444444	0.375	0.444444	0.459459	0.40678			498
0	1	55	8	0	0	0	0.982143				498
									0.359375	-0.128602	498
17	19	18	10	0.62963	0.472222	0.62963	0.486486	0.539683			499
12	12	23	17	0.413793	0.5	0.413793	0.657143	0.45283			499
[truncated: 2,002 more rows]

## Sheet: statistical
Accuracy	Cohen's kappa	Iteration			Average
0.703125	0.493544	873
0.65625	0.398804	259			Accuracy	Cohen's kappa
0.625	0.354622	341			0.41025	-0.0304411
0.625	0.346939	777
0.625	0.340773	661
0.609375	0.324039	801
0.59375	0.294616	405
0.578125	0.269962	553
0.578125	0.268726	194
0.578125	0.262169	674
0.578125	0.259005	503
0.5625	0.255195	161
0.5625	0.242283	937									s
0.5625	0.237447	539
0.5625	0.236147	2
0.5625	0.235821	994
0.5625	0.235495	239
0.5625	0.234842	343
0.5625	0.22991	615
0.5625	0.224578	807
0.546875	0.223431	894
0.546875	0.222781	44
0.5625	0.221546	124
0.5625	0.22087	45
0.546875	0.212224	406
0.546875	0.21122	621
0.546875	0.206838	316
0.546875	0.204799	311
0.546875	0.201377	598
0.53125	0.199667	184
0.546875	0.199655	281
0.546875	0.198964	848
0.546875	0.198618	731
0.53125	0.193277	273
0.53125	0.193277	878
0.53125	0.191919	372
0.546875	0.191638	962
0.53125	0.190556	378
0.53125	0.189873	429
0.53125	0.189531	0
0.546875	0.18952	471
0.546875	0.18952	635
0.53125	0.187474	391
0.53125	0.180887	997
0.515625	0.180165	820
0.515625	0.178808	232
0.53125	0.178082	959
0.515625	0.177787	450
0.53125	0.176672	62
0.53125	0.175612	724
0.53125	0.174194	996
0.53125	0.173483	262
0.53125	0.173483	755
0.515625	0.172989	61
0.515625	0.172989	619
0.53125	0.171342	618
0.53125	0.170626	373
0.515625	0.168483	786
0.53125	0.168111	995
0.515625	0.167785	163
0.515625	0.167785	620
0.53125	0.165943	210
0.53125	0.164491	349
0.53125	0.163763	936
0.515625	0.163575	370
0.515625	0.160389	176
0.515625	0.160389	187
0.515625	0.158252	668
0.515625	0.157537	605
0.515625	0.156821	491
0.515625	0.155026	14
0.515625	0.155026	522
0.515625	0.154305	326
0.515625	0.153584	277
0.515625	0.152861	749
0.515625	0.152137	528
0.5	0.151616	481
0.515625	0.149957	174
0.515625	0.149957	905
0.515625	0.149593	559
0.5	0.147732	616
0.5	0.146311	413
0.515625	0.145196	906
0.515625	0.145196	973
0.515625	0.144828	572
0.515625	0.141497	211
0.515625	0.141497	269
0.515625	0.141497	654
0.5	0.14094	681
0.515625	0.140754	991
0.515625	0.139636	482
0.515625	0.136641	912
0.5	0.136594	240
0.5	0.1355	227
0.5	0.134038	81
0.515625	0.133624	610
0.5	0.133305	119
0.5	0.133305	173
0.515625	0.132867	721
0.5	0.132571	162
0.5	0.131099	966
0.5	0.130361	560
0.5	0.129992	879
0.5	0.129622	243
0.5	0.129622	415
0.5	0.129622	510
0.5	0.128881	643
0.5	0.127397	945
0.484375	0.127273	892
0.5	0.12628	100
0.5	0.125907	939
0.5	0.125534	120
0.5	0.125534	265
0.5	0.125534	787
0.5	0.124786	204
0.5	0.124786	216
0.5	0.124786	307
0.5	0.122912	552
0.5	0.12103	485
0.5	0.120653	584
0.484375	0.119633	876
0.5	0.11914	467
0.5	0.11914	631
0.5	0.117622	419
0.5	0.117622	614
0.5	0.117622	624
0.5	0.117622	712
0.5	0.116861	147
0.5	0.116861	992
0.484375	0.116318	858
0.5	0.116098	418
0.5	0.115335	29
0.5	0.115335	601
0.5	0.115335	960
0.484375	0.114094	11
0.484375	0.114094	524
0.5	0.113036	866
0.5	0.109565	590
0.5	0.10879	453
0.484375	0.108108	80
0.5	0.108014	974
0.484375	0.107731	9
0.484375	0.106221	509
0.484375	0.106221	830
0.484375	0.103946	290
0.484375	0.103946	792
0.484375	0.103185	308
0.484375	0.103185	353
0.484375	0.102804	160
0.484375	0.102422	534
0.484375	0.102041	340
0.484375	0.100511	645
0.484375	0.0997442	360
0.484375	0.0997442	564
0.484375	0.0997442	821
0.484375	0.0982067	517
0.484375	0.0974359	244
0.484375	0.0974359	958
0.484375	0.0966638	65
0.484375	0.0958904	563
0.46875	0.0952183	207
0.484375	0.0951157	157
0.484375	0.0935622	236
0.46875	0.0929554	15
0.46875	0.0929554	833
0.484375	0.0916129	49
0.484375	0.0916129	496
0.484375	0.0916129	592
0.484375	0.0916129	723
0.484375	0.0916129	832
0.484375	0.0916129	901
0.46875	0.0895397	815
0.484375	0.0892626	915
0.484375	0.0884765	249
0.484375	0.0884765	887
0.46875	0.0880134	547
0.46875	0.0880134	981
0.484375	0.0869001	507
0.484375	0.0869001	767
0.46875	0.0864819	837
0.484375	0.0861099	115
0.46875	0.0857143	154
0.46875	0.0841751	492
0.46875	0.0834035	148
0.484375	0.0833333	255
0.484375	0.0833333	347
0.46875	0.0826307	76
0.46875	0.0818565	238
0.46875	0.0818565	551
0.484375	0.0817391	883
0.46875	0.081469	690
0.46875	0.0806929	254
0.46875	0.0799154	192
0.46875	0.0799154	333
0.484375	0.0793374	670
0.46875	0.0783566	458
0.46875	0.0775752	505
0.484375	0.0769231	334
0.46875	0.0767925	127
0.484375	0.0761155	984
0.46875	0.0760085	85
0.46875	0.0760085	321
0.46875	0.0760085	632
0.46875	0.0760085	811
0.453125	0.0759076	516
0.46875	0.0748299	838
0.46875	0.0740426	112
0.46875	0.0736484	43
0.453125	0.0736146	52
0.46875	0.072859	460
0.46875	0.0724638	816
0.46875	0.0716724	779
0.46875	0.0716724	888
0.46875	0.0708796	518
0.46875	0.0700855	607
0.46875	0.0700855	743
0.46875	0.06929	158
0.46875	0.06929	696
0.46875	0.06929	951
0.46875	0.0688917	695
0.46875	0.0688917	946
0.46875	0.0684932	355
0.46875	0.0664951	276
0.4375	0.0664506	150
0.46875	0.0660944	371
0.453125	0.0651085	499
0.46875	0.0648904	627
0.453125	0.0647182	208
0.46875	0.0644884	851
0.46875	0.0632802	248
0.46875	0.0632802	867
0.46875	0.0624731	10
0.46875	0.0624731	38
0.46875	0.0616645	71
0.46875	0.0616645	398
0.46875	0.0616645	504
0.46875	0.0616645	791
0.453125	0.0615836	111
0.46875	0.0608546	325
0.46875	0.0608546	778
0.46875	0.0608546	889
0.453125	0.0604027	19
0.453125	0.0604027	295
0.46875	0.0600432	66
0.46875	0.0600432	399
0.46875	0.0600432	486
0.46875	0.0600432	782
0.453125	0.0572391	763
0.46875	0.0571924	137
0.46875	0.0567837	16
0.453125	0.0556492	278
0.46875	0.0555556	678
0.453125	0.0552509	612
0.453125	0.0536544	136
0.453125	0.0528541	252
0.453125	0.0520525	96
0.453125	0.0520525	445
0.46875	0.0514385	95
0.453125	0.0512495	189
0.453125	0.0512495	203
0.453125	0.0512495	285
0.46875	0.0506108	839
0.4375	0.049505	664
0.453125	0.0488323	275
0.453125	0.0488323	952
0.453125	0.0484282	381
0.453125	0.047619	79
0.453125	0.047619	606
0.453125	0.047214	441
0.453125	0.0468085	338
0.4375	0.0459627	641
0.453125	0.0455901	380
0.453125	0.0451833	101
0.453125	0.0451833	152
0.453125	0.0451833	794
0.453125	0.0435525	133
0.453125	0.0435525	929
0.453125	0.042735	145
0.453125	0.0419162	531
0.453125	0.0419162	773
0.453125	0.0419162	896
0.453125	0.0419162	933
0.453125	0.0410959	264
0.453125	0.0410959	671
0.453125	0.0402742	18
0.453125	0.0398628	397
0.453125	0.0398628	558
0.4375	0.0395998	213
0.453125	0.0394511	253
0.453125	0.0394511	324
0.453125	0.0386266	479
0.453125	0.0386266	824
0.4375	0.0379958	748
0.453125	0.0378007	394
0.453125	0.0365591	904
0.4375	0.0363864	118
0.453125	0.0361446	89
0.453125	0.0361446	390
0.453125	0.0357297	310
0.453125	0.0357297	741
0.4375	0.0351759	537
0.453125	0.0340664	69
0.453125	0.0340664	260
0.453125	0.0340664	362
0.453125	0.0340664	540
0.453125	0.0332326	659
0.4375	0.0327456	297
0.453125	0.0323974	146
0.453125	0.0323974	634
0.453125	0.0323974	672
0.453125	0.0315607	35
0.453125	0.0315607	193
0.453125	0.0315607	339
0.453125	0.0315607	710
0.4375	0.0294861	730
0.453125	0.0294627	221
0.453125	0.0294627	451
0.421875	0.0291103	688
0.453125	0.028621	3
0.453125	0.028621	434
0.4375	0.0278481	331
0.453125	0.0277778	636
0.453125	0.0277778	682
0.4375	0.0274377	646
0.453125	0.026087	287
0.4375	0.0257928	395
0.4375	0.0257928	530
0.4375	0.0249683	143
0.4375	0.0249683	989
0.4375	0.0241423	289
0.4375	0.0241423	456
0.4375	0.0241423	469
0.421875	0.0231023	322
0.453125	0.0226876	831
0.4375	0.0216561	23
0.4375	0.0216561	938
0.4375	0.0212404	599
0.4375	0.0212404	852
0.4375	0.0208245	182
0.4375	0.0199915	335
0.4375	0.0199915	841
0.4375	0.0195745	245
0.4375	0.0187394	993
0.4375	0.0187394	999
0.4375	0.0183213	569
0.4375	0.017484	720
0.4375	0.0170648	257
0.4375	0.0170648	931
0.4375	0.0162254	42
0.4375	0.0162254	844
0.4375	0.0153846	206
0.4375	0.0153846	228
0.4375	0.0141207	693
0.4375	0.0136986	31
0.4375	0.0136986	92
0.4375	0.0136986	382
0.4375	0.0136986	585
0.4375	0.0136986	651
0.4375	0.0136986	737
0.4375	0.0136986	926
0.4375	0.0128535	809
0.4375	0.0128535	957
0.421875	0.0120985	971
0.4375	0.0120069	274
0.4375	0.0120069	705
0.4375	0.011583	258
0.4375	0.0111588	59
0.4375	0.0111588	565
0.4375	0.0107342	332
0.4375	0.0103093	319
0.421875	0.0100334	935
0.4375	0.00903226	392
0.4375	0.00903226	977
0.4375	0.00817908	923
0.4375	0.00732443	484
0.4375	0.00732443	581
0.4375	0.00732443	950
0.4375	0.00689655	874
0.421875	0.00587741	726
0.421875	0.00587741	806
0.4375	0.0056107	195
0.4375	0.0056107	368
0.4375	0.0056107	501
0.4375	0.0056107	573
0.4375	0.0056107	810
0.421875	0.00504202	665
0.4375	0.00475162	186
0.4375	0.00475162	215
0.421875	0.00420521	286
0.4375	0.00389105	679
0.421875	0.00252738	320
0.4375	0.00216544	687
0.421875	0.00168634	414
0.4375	0.00130039	543
0.421875	0.000422119	613
0.421875	-0.000422476	330
0.421875	-0.000422476	756
0.421875	-0.000422476	766
0.421875	-0.00211595	113
0.421875	-0.00211595	122
0.421875	-0.00211595	376
0.421875	-0.00211595	745
0.4375	-0.00261097	716
0.4375	-0.00348432	857
0.421875	-0.00381518	37
0.421875	-0.00381518	578
0.421875	-0.00466695	497
0.421875	-0.00466695	637
0.40625	-0.00495868	574
0.421875	-0.00509338	468
0.4375	-0.0052356	94
0.421875	-0.00552017	317
0.421875	-0.00552017	361
0.421875	-0.00552017	758
0.421875	-0.00552017	986
0.421875	-0.00594732	280
0.421875	-0.00637484	234
0.421875	-0.00680272	242
0.421875	-0.00680272	655
0.421875	-0.00680272	733
0.421875	-0.00765957	181
0.421875	-0.00765957	930
0.4375	-0.00787402	825
0.421875	-0.00808855	231
0.40625	-0.00829187	284
0.421875	-0.00851789	93
0.421875	-0.00851789	299
0.421875	-0.0111016	63
0.421875	-0.0119658	327
0.421875	-0.0119658	868
0.421875	-0.0119658	985
0.421875	-0.0128315	408
0.421875	-0.0128315	813
0.421875	-0.0136986	336
0.421875	-0.0136986	638
0.421875	-0.0136986	954
0.40625	-0.0137557	350
0.40625	-0.0137557	549
0.421875	-0.0145673	263
0.421875	-0.0145673	920
0.421875	-0.0145673	983
0.421875	-0.0154374	342
0.40625	-0.0154489	988
0.421875	-0.015873	502
0.421875	-0.016309	30
0.421875	-0.0167454	719
0.40625	-0.0171476	512
0.421875	-0.0176193	128
0.421875	-0.0176193	305
0.421875	-0.0176193	652
0.421875	-0.0176193	746
0.421875	-0.0176193	781
0.421875	-0.0184946	309
0.421875	-0.0184946	318
0.421875	-0.0184946	667
0.421875	-0.0193715	165
0.421875	-0.0193715	241
0.421875	-0.0193715	356
0.421875	-0.0193715	402
0.421875	-0.0193715	410
0.421875	-0.0193715	880
0.40625	-0.0201342	166
0.421875	-0.0202499	170
0.421875	-0.0202499	229
0.421875	-0.0202499	422
0.421875	-0.0202499	461
0.421875	-0.0202499	699
0.421875	-0.0202499	754
0.421875	-0.0202499	917
0.40625	-0.0209908	700
0.421875	-0.0211298	306
0.421875	-0.0220112	98
0.421875	-0.0220112	561
0.421875	-0.0228942	728
0.40625	-0.023569	108
0.421875	-0.0246646	33
0.40625	-0.024863	925
0.390625	-0.0250513	139
0.40625	-0.0252951	466
0.421875	-0.0259965	4
0.40625	-0.0261603	480
0.40625	-0.0274609	969
0.421875	-0.0277778	477
0.421875	-0.0277778	533
0.421875	-0.0286707	175
0.40625	-0.0292002	798
0.40625	-0.030072	159
0.40625	-0.030072	474
0.40625	-0.030072	586
0.40625	-0.030072	609
0.40625	-0.030072	861
0.421875	-0.0304613	457
0.40625	-0.0309453	246
0.40625	-0.0309453	404
0.421875	-0.0313589	446
0.40625	-0.0318201	583
0.40625	-0.0318201	736
0.40625	-0.0322581	106
0.40625	-0.0326964	515
0.390625	-0.0331126	955
0.40625	-0.0335742	198
0.40625	-0.0344534	87
0.40625	-0.0357751	676
0.40625	-0.0366581	423
0.390625	-0.0369755	359
0.40625	-0.0375427	442
0.390625	-0.0378378	508
0.40625	-0.0384287	633
0.40625	-0.0384287	899
0.40625	-0.0384287	980
0.390625	-0.0387016	47
0.40625	-0.0393162	97
0.40625	-0.0393162	237
0.40625	-0.0393162	288
0.40625	-0.0393162	385
0.40625	-0.0393162	577
0.421875	-0.0395083	84
0.390625	-0.0395668	978
0.40625	-0.0402053	433
0.40625	-0.0402053	489
0.40625	-0.0402053	740
0.40625	-0.0402053	884
0.390625	-0.0417362	953
0.390625	-0.0417362	982
0.40625	-0.041988	125
0.40625	-0.041988	562
0.40625	-0.0428816	546
0.40625	-0.0428816	819
0.40625	-0.043329	91
0.40625	-0.043329	805
0.390625	-0.0439147	483
0.390625	-0.0447886	107
0.40625	-0.0451225	185
0.40625	-0.0451225	734
0.40625	-0.0460215	82
0.390625	-0.0461023	708
0.40625	-0.0464716	104
0.40625	-0.0469221	300
0.40625	-0.0469221	718
0.390625	-0.0478589	223
0.390625	-0.0478589	437
0.390625	-0.0478589	644
0.40625	-0.0487279	7
0.390625	-0.0487395	267
0.40625	-0.0496331	20
0.40625	-0.0496331	527
0.390625	-0.0505051	842
0.40625	-0.05054	374
0.390625	-0.0509474	421
0.40625	-0.0514483	557
0.390625	-0.0522766	603
0.40625	-0.0523583	675
0.390625	-0.0527204	99
0.390625	-0.0536091	384
0.390625	-0.0536091	427
0.390625	-0.0536091	964
0.40625	-0.0537262	877
0.390625	-0.0540541	438
0.375	-0.0543657	375
0.390625	-0.0553911	788
0.390625	-0.0553911	864
0.40625	-0.0555556	463
0.40625	-0.0555556	761
0.390625	-0.0562844	459
0.40625	-0.0564726	762
0.40625	-0.0573913	940
0.390625	-0.0580755	597
0.390625	-0.0580755	797
0.40625	-0.0592334	8
0.40625	-0.0592334	417
0.375	-0.0596026	57
0.375	-0.0596026	476
0.390625	-0.0598726	169
0.390625	-0.0598726	180
0.390625	-0.0598726	440
0.390625	-0.0598726	596
0.40625	-0.0601569	298
0.390625	-0.0607735	40
0.390625	-0.0607735	220
0.40625	-0.061082	416
0.390625	-0.0612245	657
0.390625	-0.0616759	639
0.390625	-0.0616759	987
0.390625	-0.0621277	149
0.390625	-0.0621277	752
0.390625	-0.0630324	769
0.390625	-0.0639386	623
0.390625	-0.0639386	691
0.390625	-0.0639386	697
0.390625	-0.0639386	701
0.390625	-0.0639386	802
0.390625	-0.0639386	823
0.390625	-0.0639386	902
0.375	-0.0644491	301
0.390625	-0.0648464	345
0.390625	-0.0648464	435
0.390625	-0.0648464	998
0.375	-0.065335	846
0.390625	-0.0657558	490
0.375	-0.0662224	975
0.390625	-0.0666667	312
0.390625	-0.0666667	727
0.390625	-0.0675791	532
0.390625	-0.0684932	6
0.390625	-0.0684932	117
0.390625	-0.0684932	431
0.390625	-0.0684932	689
0.390625	-0.0694087	587
0.390625	-0.0694087	916
0.390625	-0.0698671	470
0.390625	-0.0703259	812
0.390625	-0.0707851	663
0.375	-0.0711297	462
0.390625	-0.0717046	409
0.375	-0.0720268	364
0.390625	-0.0721649	500
0.390625	-0.0721649	579
0.390625	-0.0721649	739
0.390625	-0.0721649	776
0.375	-0.0729254	629
0.375	-0.0738255	78
0.375	-0.0738255	535
0.390625	-0.0744727	822
0.375	-0.0747271	566
0.375	-0.0747271	793
0.390625	-0.0753985	283
0.390625	-0.0753985	567
0.390625	-0.0753985	840
0.375	-0.0756303	116
0.375	-0.0756303	379
0.375	-0.0765349	817
0.375	-0.0769878	729
0.390625	-0.0772551	294
0.390625	-0.0772551	685
0.390625	-0.0781857	199
0.390625	-0.0781857	247
0.390625	-0.079118	209
0.390625	-0.079118	352
0.375	-0.0797132	747
0.375	-0.0801688	142
0.390625	-0.0805195	17
0.375	-0.0806247	36
0.375	-0.0806247	270
0.375	-0.0806247	600
0.375	-0.0806247	626
0.375	-0.0806247	706
0.359375	-0.0807249	521
0.390625	-0.0809874	970
0.390625	-0.0814558	702
0.390625	-0.0819246	514
0.390625	-0.0819246	882
0.375	-0.0829103	818
0.390625	-0.0833333	177
0.375	-0.0833686	39
0.375	-0.0833686	400
0.375	-0.0833686	914
0.359375	-0.0834021	473
0.390625	-0.0842745	13
0.390625	-0.0842745	250
0.390625	-0.0842745	870
0.375	-0.0842863	357
0.375	-0.0842863	927
0.375	-0.0852056	683
0.359375	-0.0860927	424
0.375	-0.0861264	363
0.375	-0.0861264	383
0.375	-0.0861264	900
0.375	-0.0861264	921
0.390625	-0.0861619	580
0.390625	-0.0861619	666
0.375	-0.0870488	196
0.375	-0.0879728	114
0.375	-0.0879728	129
0.390625	-0.0880558	348
0.375	-0.0888983	520
0.390625	-0.0890052	932
0.375	-0.0898255	134
0.375	-0.0902896	365
0.375	-0.0902896	836
0.375	-0.0907542	525
0.375	-0.0916844	32
0.359375	-0.0919684	555
0.375	-0.0921502	354
0.375	-0.0921502	487
0.375	-0.0926163	393
0.375	-0.0930828	219
0.375	-0.0940171	447
0.375	-0.094953	337
0.375	-0.094953	828
0.375	-0.0958904	217
0.375	-0.0977702	511
0.375	-0.0977702	630
0.359375	-0.0979079	465
0.375	-0.0987124	27
0.375	-0.0987124	123
0.375	-0.0987124	126
0.359375	-0.0988275	944
0.375	-0.0991842	765
0.375	-0.0996564	48
0.375	-0.0996564	649
0.375	-0.0996564	942
0.359375	-0.0997485	541
0.359375	-0.0997485	789
0.375	-0.100129	109
0.375	-0.100129	369
0.359375	-0.100671	425
0.375	-0.101075	725
0.359375	-0.101595	190
0.375	-0.102023	909
0.34375	-0.102091	860
0.359375	-0.102521	70
0.359375	-0.102521	595
0.359375	-0.102521	658
0.359375	-0.102521	886
0.375	-0.102973	46
0.375	-0.102973	58
0.359375	-0.103448	780
0.34375	-0.103901	197
0.375	-0.103924	226
0.375	-0.103924	282
0.375	-0.104877	472
0.375	-0.104877	593
0.375	-0.104877	653
0.375	-0.104877	898
0.359375	-0.105307	51
0.359375	-0.105307	444
0.359375	-0.105307	835
0.375	-0.105832	191
0.375	-0.105832	803
0.359375	-0.106706	948
0.375	-0.106788	25
0.359375	-0.107173	784
0.359375	-0.10764	753
0.375	-0.107746	814
0.375	-0.107746	943
0.375	-0.108225	548
0.359375	-0.109514	454
0.359375	-0.109514	713
0.375	-0.109666	205
0.375	-0.110147	918
0.359375	-0.110453	625
0.375	-0.110629	979
0.375	-0.111111	582
0.375	-0.111111	757
0.375	-0.111111	972
0.375	-0.113043	303
0.375	-0.113043	647
0.34375	-0.113505	439
0.359375	-0.114225	494
0.359375	-0.114698	608
0.359375	-0.115172	64
0.359375	-0.115646	412
0.359375	-0.115646	963
0.375	-0.115955	183
0.375	-0.115955	711
0.375	-0.115955	717
0.359375	-0.117071	102
0.359375	-0.117071	403
0.359375	-0.119454	212
0.359375	-0.119454	594
0.359375	-0.119454	768
0.359375	-0.12041	251
0.359375	-0.12041	855
0.359375	-0.120889	771
0.359375	-0.121368	430
0.359375	-0.122327	550
0.328125	-0.122807	656
0.359375	-0.122807	715
0.359375	-0.123288	230
0.359375	-0.123288	293
0.359375	-0.12425	686
0.359375	-0.12425	869
0.359375	-0.125214	351
0.359375	-0.125697	680
0.359375	-0.125697	751
0.34375	-0.127517	261
0.34375	-0.127517	571
0.359375	-0.127632	871
0.359375	-0.127632	956
0.34375	-0.128463	28
0.34375	-0.128463	156
0.34375	-0.128463	449
0.359375	-0.128602	358
0.359375	-0.128602	498
0.359375	-0.129088	865
0.359375	-0.129574	774
0.34375	-0.130362	291
0.34375	-0.130837	934
0.359375	-0.131034	54
0.359375	-0.131522	151
0.359375	-0.131522	764
0.34375	-0.131789	513
0.359375	-0.132499	827
0.359375	-0.133477	386
0.359375	-0.133477	800
0.359375	-0.133477	850
0.359375	-0.133967	90
0.34375	-0.134177	845
0.359375	-0.134457	495
0.328125	-0.135314	448
0.359375	-0.135439	110
0.359375	-0.135439	132
0.34375	-0.135615	589
0.34375	-0.136095	808
0.359375	-0.136423	268
0.34375	-0.136575	201
0.34375	-0.136575	648
0.34375	-0.137056	26
0.34375	-0.138501	428
0.359375	-0.138889	875
0.34375	-0.138983	692
0.34375	-0.139466	366
0.359375	-0.139878	660
0.34375	-0.140433	488
0.34375	-0.141401	785
0.359375	-0.141862	411
0.359375	-0.141862	611
0.359375	-0.141862	890
0.34375	-0.142371	313
0.34375	-0.142371	464
0.34375	-0.142857	493
0.34375	-0.142857	735
0.34375	-0.143343	225
0.34375	-0.14383	56
0.34375	-0.14383	895
0.328125	-0.144283	529
0.328125	-0.144283	897
0.34375	-0.144317	799
0.34375	-0.144804	233
0.34375	-0.144804	570
0.359375	-0.144852	673
0.34375	-0.14578	796
0.34375	-0.146758	387
0.34375	-0.147737	775
0.34375	-0.147737	790
0.328125	-0.148102	304
0.34375	-0.148718	224
0.34375	-0.148718	554
0.34375	-0.148718	694
0.34375	-0.149209	121
0.34375	-0.150685	266
0.34375	-0.150685	396
0.328125	-0.151464	759
0.328125	-0.151464	976
0.34375	-0.152659	138
0.328125	-0.153395	1
0.34375	-0.154639	829
0.34375	-0.155632	885
0.328125	-0.158249	130
0.328125	-0.158737	872
0.34375	-0.160121	271
0.34375	-0.160121	401
0.34375	-0.160121	924
0.328125	-0.160202	86
0.328125	-0.160692	83
0.34375	-0.161123	168
0.34375	-0.162127	88
0.34375	-0.162127	344
0.34375	-0.162127	443
0.34375	-0.162127	714
0.34375	-0.162127	826
0.34375	-0.163133	50
0.34375	-0.163133	200
0.34375	-0.16414	74
0.34375	-0.16414	628
0.328125	-0.166596	760
0.34375	-0.166667	703
0.328125	-0.167586	770
0.328125	-0.167586	968
0.328125	-0.168577	73
0.34375	-0.168696	744
0.34375	-0.168696	891
0.34375	-0.169713	506
0.328125	-0.170566	684
0.328125	-0.171064	179
0.3125	-0.171868	60
0.328125	-0.172061	536
0.328125	-0.172061	854
0.3125	-0.175783	420
0.34375	-0.175853	519
0.328125	-0.176068	235
0.328125	-0.176068	256
0.328125	-0.176068	323
0.328125	-0.176068	843
0.328125	-0.178082	426
0.3125	-0.178243	961
0.328125	-0.181116	329
0.328125	-0.181623	222
0.328125	-0.181623	947
0.328125	-0.182639	141
0.328125	-0.183147	131
0.328125	-0.186718	542
0.328125	-0.18723	856
0.328125	-0.187743	68
0.3125	-0.188687	783
0.3125	-0.189692	709
0.328125	-0.189797	526
0.328125	-0.189797	568
0.296875	-0.191067	5
0.3125	-0.192715	144
0.3125	-0.192715	188
0.328125	-0.193926	602
0.328125	-0.194444	202
0.3125	-0.196262	617
0.328125	-0.197563	140
0.328125	-0.197563	919
0.3125	-0.197788	407
0.3125	-0.199319	171
0.3125	-0.199319	662
0.3125	-0.200341	722
0.3125	-0.201365	478
0.3125	-0.202391	24
0.3125	-0.203419	12
0.3125	-0.203419	452
0.3125	-0.203419	604
0.3125	-0.203419	922
0.296875	-0.204013	41
0.3125	-0.204448	949
0.296875	-0.20603	75
0.296875	-0.20603	591
0.296875	-0.206535	67
0.296875	-0.206535	302
0.3125	-0.207547	389
0.296875	-0.208054	588
0.296875	-0.208054	903
0.3125	-0.209622	698
0.296875	-0.210084	272
0.3125	-0.210142	834
0.3125	-0.211183	523
0.3125	-0.21327	640
0.3125	-0.214317	910
0.3125	-0.215365	155
0.296875	-0.215703	863
0.296875	-0.216216	388
0.3125	-0.216415	292
0.28125	-0.217535	135
0.296875	-0.219822	576
0.296875	-0.220856	367
0.296875	-0.221892	34
0.296875	-0.221892	967
0.28125	-0.222084	772
0.3125	-0.222222	965
0.3125	-0.223284	881
0.296875	-0.223449	279
0.3125	-0.224348	53
0.296875	-0.22449	214
0.296875	-0.225011	669
0.296875	-0.225011	750
0.296875	-0.227621	164
0.296875	-0.228145	545
0.296875	-0.229718	436
0.296875	-0.234991	105
0.296875	-0.236582	928
0.296875	-0.240844	575
0.28125	-0.242718	172
0.28125	-0.243768	544
0.296875	-0.24406	178
0.296875	-0.24406	328
0.296875	-0.24406	455
0.28125	-0.245874	677
0.28125	-0.247986	853
0.28125	-0.247986	908
0.28125	-0.252233	704
0.296875	-0.253264	314
0.296875	-0.254355	913
0.28125	-0.258658	990
0.28125	-0.259196	804
0.28125	-0.263519	941
0.265625	-0.264929	847
0.28125	-0.265148	795
0.265625	-0.265993	859
0.28125	-0.267327	862
0.265625	-0.268128	432
0.28125	-0.268419	556
0.28125	-0.270609	218
0.28125	-0.273907	167
0.265625	-0.274036	346
0.25	-0.279467	742
0.265625	-0.287671	21
0.25	-0.290756	642
0.28125	-0.291228	103
0.234375	-0.292663	22
0.265625	-0.293763	296
0.25	-0.29511	907
0.25	-0.301144	315
0.25	-0.304459	911
0.25	-0.305567	849
0.25	-0.31058	377
0.265625	-0.314685	538
0.265625	-0.316988	77
0.25	-0.326998	707
0.234375	-0.328251	55
0.25	-0.335652	153
0.25	-0.340314	622
0.234375	-0.341317	893
0.234375	-0.343616	732
0.25	-0.343832	738
0.234375	-0.345923	650
0.234375	-0.351142	72
0.203125	-0.376634	475
